# Supplementary material for: Cytoplasmic forces functionally reorganize nuclear condensates in oocytes
Source: Nat Commun. 2022 Aug 29;13:5070. doi: 10.1038/s41467-022-32675-5 (PMC9424315; doi:10.1038/s41467-022-32675-5)
Supplement: Supplementary file 3 — Supplementary Data 1 [file 41467_2022_32675_MOESM3_ESM.xlsx]

## Sheet: DexSeq output
Padj<0.05	Gene and feature/exon identifiers	Gene/group identifier	Gene description	Gene name	Gene type	Relative exon usage fold changes	LRT p-value	BH adjusted p-values	Chromosome	Start	End	Exon bin length (bp)	Strand	Transcripts overlapping with the exon	Feature/exon identifier	Mean of the counts across samples in each feature/exon	Exon dispersion estimate	LRT statistic
under-represented exons in FMN2-/-	ENSMUSG00000034218:E007	ENSMUSG00000034218	ataxia telangiectasia mutated [Source:MGI Symbol;Acc:MGI:107202]	Atm	protein_coding	-32.538	0.000142304	0.0133445	9	53443992	53444078	87	-	ENSMUST00000118282	E007	3.62125	0.109592298129575	14.471397140675
over-represented exons in FMN2-/-	ENSMUSG00000035270:E025	ENSMUSG00000035270	interphotoreceptor matrix proteoglycan 2 [Source:MGI Symbol;Acc:MGI:3044955]	Impg2	protein_coding	-27.037	0.000203344	0.0166132	16	56270780	56271040	261	+	ENSMUST00000069936, ENSMUST00000160116, ENSMUST00000159842	E025	31.9717	0.469672838878195	13.7999294395156
	ENSMUSG00000022416:E011	ENSMUSG00000022416	calcium channel, voltage-dependent, alpha 1I subunit [Source:MGI Symbol;Acc:MGI:2178051]	Cacna1i	protein_coding	-20.2426	0.00043376	0.0267054	15	80361863	80362272	410	+	ENSMUST00000160424, ENSMUST00000162155	E011	2.42961	0.115224067449993	12.3808473054319
	ENSMUSG00000027291:E006	ENSMUSG00000027291	VPS39 HOPS complex subunit [Source:MGI Symbol;Acc:MGI:2443189]	Vps39	protein_coding	-18.1441	0.000198034	0.0162991	2	120319846	120320651	806	-	ENSMUST00000145193	E006	7.73205	0.305027051882633	13.8496475088011
	ENSMUSG00000038179:E004	ENSMUSG00000038179	SLAM family member 7 [Source:MGI Symbol;Acc:MGI:1922595]	Slamf7	protein_coding	-17.9686	1.90835e-05	0.00352995	1	171635718	171636228	511	-	ENSMUST00000194531	E004	8.10173	0.12571531010593	18.2786371943289
	ENSMUSG00000025086:E007	ENSMUSG00000025086	TruB pseudouridine (psi) synthase family member 1 [Source:MGI Symbol;Acc:MGI:1919383]	Trub1	protein_coding	-17.7319	3.40756e-06	0.0009953	19	57485352	57487264	1913	+	ENSMUST00000026072	E007	4.37874	0.142646386490438	21.5721980193811
	ENSMUSG00000056752:E032	ENSMUSG00000056752	dynein, axonemal, heavy chain 9 [Source:MGI Symbol;Acc:MGI:1289279]	Dnah9	protein_coding	-17.442	0.000783506	0.0380387	11	65976337	65976533	197	-	ENSMUST00000080665, ENSMUST00000152386	E032	2.42961	0.131005736967597	11.2799034342534
	ENSMUSG00000038112:E012	ENSMUSG00000038112	expressed sequence AW551984 [Source:MGI Symbol;Acc:MGI:2143322]	AW551984	protein_coding	-17.3346	0.000664217	0.0343025	9	39592796	39593043	248	-	ENSMUST00000119722, ENSMUST00000042485	E012	2.69756	0.112908341302226	11.5867985638096
	ENSMUSG00000033526:E048	ENSMUSG00000033526	diphosphoinositol pentakisphosphate kinase 1 [Source:MGI Symbol;Acc:MGI:2443281]	Ppip5k1	protein_coding	-17.0719	0.000157297	0.0142643	2	121348192	121348466	275	-	ENSMUST00000129276, ENSMUST00000140764	E048	7.54773	0.218107325774041	14.2827871787735
	ENSMUSG00000025047:E015	ENSMUSG00000025047	programmed cell death 11 [Source:MGI Symbol;Acc:MGI:1341788]	Pdcd11	protein_coding	-17.0556	0.000152643	0.0139734	19	47107554	47107748	195	+	ENSMUST00000072141	E015	3.45505	0.0872082132925018	14.3393278133204
	ENSMUSG00000028327:E020	ENSMUSG00000028327	STRA6-like [Source:MGI Symbol;Acc:MGI:1921402]	Stra6l	protein_coding	-16.9778	0.000306756	0.0215239	4	45874211	45877908	3698	+	ENSMUST00000165478	E020	6.97456	0.346290925716334	13.0286813422874
	ENSMUSG00000021699:E018	ENSMUSG00000021699	phosphodiesterase 4D, cAMP specific [Source:MGI Symbol;Acc:MGI:99555]	Pde4d	protein_coding	-16.7949	6.0385e-07	0.000271834	13	109333512	109335063	1552	+	ENSMUST00000129374	E018	5.29337	0.0658408326846182	24.8999166864232
	ENSMUSG00000038324:E026	ENSMUSG00000038324	transient receptor potential cation channel, subfamily C, member 4 associated protein [Source:MGI Symbol;Acc:MGI:1930751]	Trpc4ap	protein_coding	-16.7898	0.000483256	0.0284688	2	155653104	155653492	389	-	ENSMUST00000130755	E026	2.48501	0.12401844245772	12.179191993977
	ENSMUSG00000037860:E022	ENSMUSG00000037860	absent in melanoma 2 [Source:MGI Symbol;Acc:MGI:2686159]	Aim2	protein_coding	-16.6632	0.000181524	0.0155285	1	173463859	173464047	189	+	ENSMUST00000166137, ENSMUST00000147604	E022	2.97456	0.318266891967699	14.0132845731311
	ENSMUSG00000036768:E024	ENSMUSG00000036768	kinesin family member 15 [Source:MGI Symbol;Acc:MGI:1098258]	Kif15	protein_coding	-16.629	0.000668676	0.0344619	9	123002035	123002121	87	+	ENSMUST00000040717	E024	4.43414	0.236728434785399	11.5743558850671
	ENSMUSG00000047642:E008	ENSMUSG00000047642	RIKEN cDNA D930020B18 gene [Source:MGI Symbol;Acc:MGI:2442001]	D930020B18Rik	protein_coding	-16.5508	0.000417082	0.0260489	10	121667407	121667806	400	+	ENSMUST00000142501, ENSMUST00000140802, ENSMUST00000120642	E008	3.56585	0.149490028596244	12.4540677926814
	ENSMUSG00000059173:E003	ENSMUSG00000059173	phosphodiesterase 1A, calmodulin-dependent [Source:MGI Symbol;Acc:MGI:1201792]	Pde1a	protein_coding	-16.4488	0.0011764	0.0484611	2	79834462	79835981	1520	-	ENSMUST00000102655, ENSMUST00000102654, ENSMUST00000183775	E003	7.34424	0.577291936414305	10.5270436171226
	ENSMUSG00000043909:E046	ENSMUSG00000043909	transformation related protein 53 binding protein 1 [Source:MGI Symbol;Acc:MGI:1351320]	Trp53bp1	protein_coding	-16.2513	0.000219249	0.0172946	2	121247501	121247595	95	-	ENSMUST00000110647, ENSMUST00000131245, ENSMUST00000129752, ENSMUST00000110648	E046	2.80836	0.101792277222813	13.6584814877122
	ENSMUSG00000041144:E050	ENSMUSG00000041144	dynein, axonemal, heavy chain 7B [Source:MGI Symbol;Acc:MGI:2684953]	Dnah7b	protein_coding	-16.1988	0.000480471	0.0283846	1	46235248	46236592	1345	+	ENSMUST00000187548	E050	3.0763	0.161656854022162	12.1899738800816
	ENSMUSG00000027075:E022	ENSMUSG00000027075	solute carrier family 43, member 1 [Source:MGI Symbol;Acc:MGI:1931352]	Slc43a1	protein_coding	-15.8226	0.000586985	0.0318736	2	84861376	84861499	124	+	ENSMUST00000111625, ENSMUST00000028469, ENSMUST00000121114, ENSMUST00000111624, ENSMUST00000145004	E022	2.80836	0.179167544321512	11.8168052728101
	ENSMUSG00000027259:E026	ENSMUSG00000027259	adenosine deaminase-like [Source:MGI Symbol;Acc:MGI:1923144]	Adal	protein_coding	-15.7105	7.95741e-05	0.00900115	2	121154719	121154819	101	+	ENSMUST00000152164, ENSMUST00000028702, ENSMUST00000119031, ENSMUST00000110665, ENSMUST00000110662, ENSMUST00000066155	E026	4.59128	0.0760122097182853	15.568383982089
	ENSMUSG00000020792:E031	ENSMUSG00000020792	exocyst complex component 7 [Source:MGI Symbol;Acc:MGI:1859270]	Exoc7	protein_coding	-15.6335	0.000124329	0.0121143	11	116306388	116306453	66	-	ENSMUST00000021147, ENSMUST00000124281, ENSMUST00000139699, ENSMUST00000106411, ENSMUST00000106413, ENSMUST00000126731	E031	3.1317	0.0949984306066243	14.7258703568844
	ENSMUSG00000018209:E006	ENSMUSG00000018209	serine/threonine kinase 4 [Source:MGI Symbol;Acc:MGI:1929004]	Stk4	protein_coding	-15.619	0.000554497	0.0308976	2	164086495	164086591	97	+	ENSMUST00000153319, ENSMUST00000018353, ENSMUST00000134078	E006	4.42508	0.152596809877558	11.9228456295575
	ENSMUSG00000019295:E003	ENSMUSG00000019295	transmembrane protein 129 [Source:MGI Symbol;Acc:MGI:1915616]	Tmem129	protein_coding	-15.6136	2.88616e-05	0.00462953	5	33654122	33654614	493	-	ENSMUST00000019439, ENSMUST00000200849, ENSMUST00000140931	E003	4.69303	0.118642542034067	17.4913652292972
	ENSMUSG00000040938:E024	ENSMUSG00000040938	solute carrier family 16 (monocarboxylic acid transporters), member 11 [Source:MGI Symbol;Acc:MGI:2663709]	Slc16a11	protein_coding	-15.5881	0.000187366	0.0158427	11	70215284	70215480	197	+	ENSMUST00000126296, ENSMUST00000136328, ENSMUST00000126388, ENSMUST00000123716, ENSMUST00000171032, ENSMUST00000094055, ENSMUST00000122852, ENSMUST00000131468	E024	3.0209	0.169903507692465	13.9537238411622
	ENSMUSG00000040929:E018	ENSMUSG00000040929	regulatory factor X, 3 (influences HLA class II expression) [Source:MGI Symbol;Acc:MGI:106582]	Rfx3	protein_coding	-15.4657	4.88357e-06	0.00128587	19	27826033	27826152	120	-	ENSMUST00000046898, ENSMUST00000174850, ENSMUST00000173161, ENSMUST00000173863, ENSMUST00000172498, ENSMUST00000172907, ENSMUST00000165566	E018	5.67212	0.089566125841481	20.8824163622331
	ENSMUSG00000074519:E006	ENSMUSG00000074519	zinc finger protein 971 [Source:MGI Symbol;Acc:MGI:1261426]	Zfp971	protein_coding	-15.355	8.47763e-05	0.0093982	2	178032801	178034022	1222	+	ENSMUST00000108926	E006	3.62125	0.219090095287727	15.4486752644294
	ENSMUSG00000052337:E027	ENSMUSG00000052337	inner membrane protein, mitochondrial [Source:MGI Symbol;Acc:MGI:1923864]	Immt	protein_coding	-15.3329	0.000269392	0.0198329	6	71866741	71867024	284	+	ENSMUST00000205371	E027	8.95191	0.363657603663372	13.2720515834586
	ENSMUSG00000075254:E023	ENSMUSG00000075254	heart development protein with EGF-like domains 1 [Source:MGI Symbol;Acc:MGI:1924696]	Heg1	protein_coding	-15.2534	0.000342268	0.0231242	16	33760758	33760845	88	+	ENSMUST00000146518, ENSMUST00000152832, ENSMUST00000128105, ENSMUST00000126532, ENSMUST00000152782	E023	3.88014	0.168473263712254	12.8236353835995
	ENSMUSG00000033458:E007	ENSMUSG00000033458	FANCD2/FANCI-associated nuclease 1 [Source:MGI Symbol;Acc:MGI:3045266]	Fan1	protein_coding	-15.157	8.26105e-05	0.00925569	7	64361492	64361939	448	-	ENSMUST00000206778	E007	6.16167	0.189549562307746	15.4975911715622
	ENSMUSG00000032497:E001	ENSMUSG00000032497	leucine rich repeat (in FLII) interacting protein 2 [Source:MGI Symbol;Acc:MGI:1918518]	Lrrfip2	protein_coding	-15.1255	0.000121199	0.0119484	9	111117592	111117793	202	+	ENSMUST00000200094	E001	3.39965	0.108339631584315	14.7739366354432
	ENSMUSG00000036561:E016	ENSMUSG00000036561	protein phosphatase 6, regulatory subunit 2 [Source:MGI Symbol;Acc:MGI:1918724]	Ppp6r2	protein_coding	-15.056	0.000112211	0.0114117	15	89280755	89280918	164	+	ENSMUST00000088788	E016	2.37421	0.130774443470128	14.9192646662975
	ENSMUSG00000029104:E076	ENSMUSG00000029104	huntingtin [Source:MGI Symbol;Acc:MGI:96067]	Htt	protein_coding	-14.9333	0.000852276	0.0399356	5	34898927	34899771	845	+	ENSMUST00000124272	E076	2.91916	0.155902110013676	11.1237879795997
	ENSMUSG00000046192:E007	ENSMUSG00000046192	IQ motif and ubiquitin domain containing [Source:MGI Symbol;Acc:MGI:3041159]	Iqub	protein_coding	-14.8742	0.00104598	0.0450103	6	24491464	24491674	211	-	ENSMUST00000052277	E007	2.31881	0.246590329605431	10.7443460470269
	ENSMUSG00000006014:E001	ENSMUSG00000006014	proteoglycan 4 (megakaryocyte stimulating factor, articular superficial zone protein) [Source:MGI Symbol;Acc:MGI:1891344]	Prg4	protein_coding	-14.6996	0.000110275	0.0112832	1	150449412	150449815	404	-	ENSMUST00000164600, ENSMUST00000006171, ENSMUST00000111902, ENSMUST00000111901	E001	3.39965	0.0965576180625885	14.9521091005501
	ENSMUSG00000054074:E002	ENSMUSG00000054074	SKI/DACH domain containing 1 [Source:MGI Symbol;Acc:MGI:1919918]	Skida1	protein_coding	-14.5922	2.91313e-05	0.00465496	2	18044083	18044518	436	-	ENSMUST00000091420	E002	2.91916	0.230250824250967	17.4736823525878
	ENSMUSG00000032680:E003	ENSMUSG00000032680	RIKEN cDNA 6820408C15 gene [Source:MGI Symbol;Acc:MGI:3045333]	6820408C15Rik	protein_coding	-14.4694	0.000259944	0.0193083	2	152427635	152427661	27	+	ENSMUST00000039961, ENSMUST00000153713	E003	6.16167	0.143954905652731	13.3389953067667
	ENSMUSG00000029022:E018	ENSMUSG00000029022	migration and invasion inhibitory protein [Source:MGI Symbol;Acc:MGI:106506]	Miip	protein_coding	-14.3226	0.00032154	0.0221893	4	147865866	147866014	149	-	ENSMUST00000156374, ENSMUST00000141534, ENSMUST00000172710, ENSMUST00000030886, ENSMUST00000119975	E018	2.10627	0.206764240092243	12.9405519741405
	ENSMUSG00000014361:E016	ENSMUSG00000014361	c-mer proto-oncogene tyrosine kinase [Source:MGI Symbol;Acc:MGI:96965]	Mertk	protein_coding	-14.2154	0.00112122	0.0470033	2	128782523	128782615	93	+	ENSMUST00000140221, ENSMUST00000014505	E016	3.45505	0.162026544030755	10.6158562920908
	ENSMUSG00000002900:E015	ENSMUSG00000002900	laminin B1 [Source:MGI Symbol;Acc:MGI:96743]	Lamb1	protein_coding	-14.0474	0.000212013	0.0169495	12	31278175	31278461	287	+	ENSMUST00000169065, ENSMUST00000164009	E015	3.1871	0.0988112663370655	13.7215027151525
	ENSMUSG00000091662:E005	ENSMUSG00000091662	vomeronasal 1 receptor 69 [Source:MGI Symbol;Acc:MGI:2182253]	Vmn1r69	protein_coding	-13.9434	2.92101e-05	0.00466162	7	10581051	10581487	437	-	ENSMUST00000163658	E005	9.56131	0.0558718290043211	17.4685462147218
	ENSMUSG00000034533:E027	ENSMUSG00000034533	sodium channel, voltage-gated, type X, alpha [Source:MGI Symbol;Acc:MGI:108029]	Scn10a	protein_coding	-13.6711	0.00031383	0.0217889	9	119694056	119694360	305	-	ENSMUST00000084787	E027	2.80836	0.103560819726884	12.9859946099398
	ENSMUSG00000047415:E005	ENSMUSG00000047415	G protein-coupled receptor 68 [Source:MGI Symbol;Acc:MGI:2441763]	Gpr68	protein_coding	-13.6533	0.00106612	0.0454238	12	100887684	100887871	188	-	ENSMUST00000124459, ENSMUST00000110066	E005	2.69756	0.139731197234558	10.7090681897845
	ENSMUSG00000019297:E005	ENSMUSG00000019297	NOP9 nucleolar protein [Source:MGI Symbol;Acc:MGI:1915092]	Nop9	protein_coding	-13.4464	0.000622103	0.0330249	14	55751053	55751245	193	+	ENSMUST00000019441	E005	2.75296	0.103258361410384	11.7086484134945
	ENSMUSG00000034579:E010	ENSMUSG00000034579	phospholipase A2, group III [Source:MGI Symbol;Acc:MGI:2444945]	Pla2g3	protein_coding	-13.3775	5.46902e-05	0.00712909	11	3492970	3494163	1194	+	ENSMUST00000151860, ENSMUST00000064265	E010	3.72299	0.165944551918575	16.2781769413782
	ENSMUSG00000044150:E014	ENSMUSG00000044150	Bclaf1 and Thrap3 family member 3 [Source:MGI Symbol;Acc:MGI:2685992]	Bclaf3	protein_coding	-13.2676	0.0012389	0.0498566	X	159559838	159559953	116	+	ENSMUST00000112464, ENSMUST00000057180	E014	3.77839	0.106250960551334	10.4314071915114
	ENSMUSG00000048399:E006	ENSMUSG00000048399	transformation related protein 63 regulated [Source:MGI Symbol;Acc:MGI:1918588]	Tprg	protein_coding	-12.9999	0.000187553	0.0158427	16	25356941	25357117	177	+	ENSMUST00000056087	E006	2.69756	0.120326165285931	13.951845278026
	ENSMUSG00000047824:E013	ENSMUSG00000047824	pygopus 2 [Source:MGI Symbol;Acc:MGI:1916161]	Pygo2	protein_coding	-12.3792	0.000392982	0.0251695	3	89432683	89432743	61	+	ENSMUST00000107413, ENSMUST00000060061, ENSMUST00000125830, ENSMUST00000136573	E013	2.80836	0.112992428695235	12.5652722016473
	ENSMUSG00000029736:E004	ENSMUSG00000029736	NOBOX oogenesis homeobox [Source:MGI Symbol;Acc:MGI:108011]	Nobox	protein_coding	-12.2817	0.000918944	0.0417571	6	43304702	43304820	119	-	ENSMUST00000183706	E004	2.69756	0.136202079565666	10.9841494814713
	ENSMUSG00000039304:E006	ENSMUSG00000039304	tumor necrosis factor (ligand) superfamily, member 10 [Source:MGI Symbol;Acc:MGI:107414]	Tnfsf10	protein_coding	-11.8095	0.00028929	0.0206443	3	27335222	27335421	200	+	ENSMUST00000046383, ENSMUST00000174840	E006	3.1317	0.0963396617940944	13.1384928398399
	ENSMUSG00000048251:E001	ENSMUSG00000048251	B cell leukemia/lymphoma 11B [Source:MGI Symbol;Acc:MGI:1929913]	Bcl11b	protein_coding	-6.66304	1.61319e-05	0.00309185	12	107910403	107915221	4819	-	ENSMUST00000066060	E001	10.8366	0.153134029248349	18.5988308484373
	ENSMUSG00000026150:E028	ENSMUSG00000026150	mitochondrial fission factor [Source:MGI Symbol;Acc:MGI:1922984]	Mff	protein_coding	-5.83264	0.000193806	0.0160568	1	82748389	82750519	2131	+	ENSMUST00000162573	E028	20.1279	0.306332358984008	13.8902040600414
	ENSMUSG00000055932:E020	ENSMUSG00000055932	fat mass and obesity associated [Source:MGI Symbol;Acc:MGI:1347093]	Fto	protein_coding	-5.65243	4.54327e-06	0.00120894	8	91522897	91526230	3334	+	ENSMUST00000128081	E020	23.1971	0.236227427809392	21.0207882846546
	ENSMUSG00000050315:E003	ENSMUSG00000050315	synaptopodin 2 [Source:MGI Symbol;Acc:MGI:2153070]	Synpo2	protein_coding	-5.32824	0.000541833	0.0304986	3	123108683	123109424	742	-	ENSMUST00000198584, ENSMUST00000184590	E003	2.43365	0.192511939712088	11.9658909688778
	ENSMUSG00000040084:E002	ENSMUSG00000040084	BUB1B, mitotic checkpoint serine/threonine kinase [Source:MGI Symbol;Acc:MGI:1333889]	Bub1b	protein_coding	-5.08232	2.29861e-05	0.00398756	2	118600118	118600137	20	+	ENSMUST00000127356	E002	5.89776	0.0877830504279535	17.9243490167585
	ENSMUSG00000060098:E013	ENSMUSG00000060098	protein arginine N-methyltransferase 7 [Source:MGI Symbol;Acc:MGI:2384879]	Prmt7	protein_coding	-4.94533	0.00118448	0.0485684	8	106234961	106235389	429	+	ENSMUST00000109297	E013	4.86327	0.205357068176729	10.5144010699346
	ENSMUSG00000001424:E015	ENSMUSG00000001424	staphylococcal nuclease and tudor domain containing 1 [Source:MGI Symbol;Acc:MGI:1929266]	Snd1	protein_coding	-4.8615	5.68995e-05	0.00726354	6	28545485	28545598	114	+	ENSMUST00000001460, ENSMUST00000167201, ENSMUST00000164915	E015	5.40821	0.0574209456093832	16.2031465855383
	ENSMUSG00000018581:E051	ENSMUSG00000018581	dynein, axonemal, heavy chain 11 [Source:MGI Symbol;Acc:MGI:1100864]	Dnah11	protein_coding	-4.82588	2.8952e-05	0.00463812	12	118043753	118043830	78	-	ENSMUST00000084806, ENSMUST00000176756	E051	5.4696	0.0557460486254902	17.4854163996114
	ENSMUSG00000044791:E035	ENSMUSG00000044791	SET domain containing 2 [Source:MGI Symbol;Acc:MGI:1918177]	Setd2	protein_coding	-4.76078	4.30908e-05	0.00612919	9	110604232	110605108	877	+	ENSMUST00000198697	E035	5.84236	0.0517307668172067	16.7301463387569
	ENSMUSG00000037020:E015	ENSMUSG00000037020	WD repeat domain 62 [Source:MGI Symbol;Acc:MGI:1923696]	Wdr62	protein_coding	-4.59828	0.000137478	0.0129924	7	30243043	30243141	99	-	ENSMUST00000134570, ENSMUST00000145027, ENSMUST00000108190	E015	4.59532	0.089006075127285	14.5363907789814
	ENSMUSG00000034973:E049	ENSMUSG00000034973	DOP1 leucine zipper like protein A [Source:MGI Symbol;Acc:MGI:1289294]	Dop1a	protein_coding	-4.58756	1.08001e-06	0.000425223	9	86524573	86525085	513	+	ENSMUST00000185297	E049	98.4989	0.17644683144586	23.779959409354
	ENSMUSG00000020827:E007	ENSMUSG00000020827	misshapen-like kinase 1 (zebrafish) [Source:MGI Symbol;Acc:MGI:1355329]	Mink1	protein_coding	-4.54534	0.000275495	0.0200704	11	70598842	70598898	57	+	ENSMUST00000079244, ENSMUST00000072237, ENSMUST00000102558, ENSMUST00000102559, ENSMUST00000072873	E007	3.89922	0.0877408300100392	13.2300585035424
	ENSMUSG00000015980:E024	ENSMUSG00000015980	leucine rich repeat containing 27 [Source:MGI Symbol;Acc:MGI:1923862]	Lrrc27	protein_coding	-4.54253	1.73242e-06	0.000607785	7	139236870	139236988	119	+	ENSMUST00000142176, ENSMUST00000126213, ENSMUST00000016124	E024	6.76702	0.0490889562239853	22.8710435512509
	ENSMUSG00000041301:E013	ENSMUSG00000041301	cystic fibrosis transmembrane conductance regulator [Source:MGI Symbol;Acc:MGI:88388]	Cftr	protein_coding	-4.53162	5.47846e-05	0.00712909	6	18235156	18235347	192	+	ENSMUST00000115406, ENSMUST00000115405, ENSMUST00000129452, ENSMUST00000045706, ENSMUST00000140407	E013	11.3764	0.116980937883218	16.2749106007639
	ENSMUSG00000033792:E012	ENSMUSG00000033792	ATPase, Cu++ transporting, alpha polypeptide [Source:MGI Symbol;Acc:MGI:99400]	Atp7a	protein_coding	-4.50239	9.73089e-05	0.0103926	X	106098786	106099019	234	+	ENSMUST00000055941, ENSMUST00000113557	E012	4.44417	0.0634709460433872	15.18821293884
	ENSMUSG00000018581:E050	ENSMUSG00000018581	dynein, axonemal, heavy chain 11 [Source:MGI Symbol;Acc:MGI:1100864]	Dnah11	protein_coding	-4.48338	1.19679e-05	0.00249275	12	118040963	118041095	133	-	ENSMUST00000084806, ENSMUST00000176756	E050	8.55593	0.0822378831318455	19.168395113313
	ENSMUSG00000045103:E072	ENSMUSG00000045103	dystrophin, muscular dystrophy [Source:MGI Symbol;Acc:MGI:94909]	Dmd	protein_coding	-4.45422	7.01811e-05	0.00832345	X	84818027	84818295	269	+	ENSMUST00000114000, ENSMUST00000146331, ENSMUST00000156107	E072	5.4696	0.053921721403819	15.8059600002778
	ENSMUSG00000016756:E024	ENSMUSG00000016756	cytidine monophospho-N-acetylneuraminic acid hydroxylase [Source:MGI Symbol;Acc:MGI:103227]	Cmah	protein_coding	-4.44641	0.000562898	0.0311446	13	24470336	24477285	6950	+	ENSMUST00000167746, ENSMUST00000110391	E024	3.1448	0.111889454698419	11.8948364991124
	ENSMUSG00000026172:E006	ENSMUSG00000026172	BCS1-like (yeast) [Source:MGI Symbol;Acc:MGI:1914071]	Bcs1l	protein_coding	-4.44568	0.000898907	0.0411293	1	74589486	74589878	393	+	ENSMUST00000027358, ENSMUST00000113732, ENSMUST00000113733	E006	2.55044	0.106671666520514	11.0250129268333
	ENSMUSG00000045103:E071	ENSMUSG00000045103	dystrophin, muscular dystrophy [Source:MGI Symbol;Acc:MGI:94909]	Dmd	protein_coding	-4.44468	0.000115694	0.0115617	X	84817298	84817418	121	+	ENSMUST00000114000, ENSMUST00000146331, ENSMUST00000156107	E071	5.3588	0.0666395234788548	14.8616095911592
	ENSMUSG00000001627:E029	ENSMUSG00000001627	interferon-related developmental regulator 1 [Source:MGI Symbol;Acc:MGI:1316717]	Ifrd1	protein_coding	-4.43611	0.00065975	0.034142	12	40247955	40248079	125	-	ENSMUST00000169926	E029	4.87831	0.0799472083401201	11.5993472780114
	ENSMUSG00000022020:E014	ENSMUSG00000022020	N(alpha)-acetyltransferase 16, NatA auxiliary subunit [Source:MGI Symbol;Acc:MGI:1914147]	Naa16	protein_coding	-4.3099	0.00101699	0.0444126	14	79350689	79350830	142	-	ENSMUST00000163486	E014	3.63128	0.0843351206562931	10.7963809293752
	ENSMUSG00000091415:E027	ENSMUSG00000091415	adenylate kinase 9 [Source:MGI Symbol;Acc:MGI:2685080]	Ak9	protein_coding	-4.29717	0.000156876	0.0142569	10	41399672	41399891	220	+	ENSMUST00000173494	E027	5.25107	0.0606717220800952	14.2878336135766
	ENSMUSG00000079020:E003	ENSMUSG00000079020	solute carrier family 45, member 4 [Source:MGI Symbol;Acc:MGI:2146236]	Slc45a4	protein_coding	-4.23059	0.00102604	0.0445502	15	73580293	73581556	1264	-	ENSMUST00000151288, ENSMUST00000054266, ENSMUST00000076224, ENSMUST00000144936	E003	3.30793	0.100330670351537	10.7799793104511
	ENSMUSG00000038780:E020	ENSMUSG00000038780	SMAD specific E3 ubiquitin protein ligase 1 [Source:MGI Symbol;Acc:MGI:1923038]	Smurf1	protein_coding	-4.1406	0.000174217	0.0151406	5	144897995	144898058	64	-	ENSMUST00000110677, ENSMUST00000085684, ENSMUST00000100461	E020	8.5167	0.127038924620634	14.0905493504915
	ENSMUSG00000042807:E032	ENSMUSG00000042807	HECT, C2 and WW domain containing E3 ubiquitin protein ligase 2 [Source:MGI Symbol;Acc:MGI:2685817]	Hecw2	protein_coding	-4.11064	0.000206566	0.0167108	1	53941496	53942705	1210	-	ENSMUST00000146850	E032	6.17169	0.0484057634097225	13.7703913994327
	ENSMUSG00000041975:E012	ENSMUSG00000041975	methyltransferase like 8 [Source:MGI Symbol;Acc:MGI:2385142]	Mettl8	protein_coding	-4.07664	0.00052059	0.0297727	2	70976138	70976659	522	-	ENSMUST00000124781	E012	4.49358	0.0734876157624234	12.0404291331956
	ENSMUSG00000015002:E009	ENSMUSG00000015002	EFR3 homolog A [Source:MGI Symbol;Acc:MGI:1923990]	Efr3a	protein_coding	-4.02982	0.000348672	0.0233558	15	65790140	65790834	695	+	ENSMUST00000096411, ENSMUST00000174135, ENSMUST00000173008	E009	6.63495	0.0782118293764352	12.7889530903951
	ENSMUSG00000036875:E028	ENSMUSG00000036875	DNA replication helicase/nuclease 2 [Source:MGI Symbol;Acc:MGI:2443732]	Dna2	protein_coding	-4.0129	0.000268378	0.019793	10	62969780	62969958	179	+	ENSMUST00000092462, ENSMUST00000137378, ENSMUST00000131422, ENSMUST00000139212	E028	6.49309	0.0863816261951826	13.2791232631558
	ENSMUSG00000020792:E015	ENSMUSG00000020792	exocyst complex component 7 [Source:MGI Symbol;Acc:MGI:1859270]	Exoc7	protein_coding	-4.00787	0.00057697	0.031548	11	116293972	116294038	67	-	ENSMUST00000106411, ENSMUST00000136417, ENSMUST00000021147, ENSMUST00000139699, ENSMUST00000106413	E015	5.03949	0.0935671010091992	11.8488495699831
	ENSMUSG00000039887:E008	ENSMUSG00000039887	asparagine-linked glycosylation 14 [Source:MGI Symbol;Acc:MGI:1914039]	Alg14	protein_coding	-3.92633	0.000222405	0.017459	3	121320198	121320211	14	+	ENSMUST00000198341, ENSMUST00000199554, ENSMUST00000039442	E008	4.33337	0.0789092841900573	13.6316441108963
	ENSMUSG00000032525:E055	ENSMUSG00000032525	natural killer tumor recognition sequence [Source:MGI Symbol;Acc:MGI:97346]	Nktr	protein_coding	-3.92443	8.75215e-13	3.83258e-09	9	121754397	121754857	461	+	ENSMUST00000035112, ENSMUST00000182713	E055	36.9638	0.0375803959870069	51.1057518412168
	ENSMUSG00000060673:E004	ENSMUSG00000060673	RIKEN cDNA 4930595M18 gene [Source:MGI Symbol;Acc:MGI:3045300]	4930595M18Rik	protein_coding	-3.87163	7.50841e-05	0.00868355	X	81457378	81458121	744	-	ENSMUST00000080083	E004	3.28963	0.0992090827520572	15.6782124919373
	ENSMUSG00000031561:E008	ENSMUSG00000031561	teneurin transmembrane protein 3 [Source:MGI Symbol;Acc:MGI:1345183]	Tenm3	protein_coding	-3.86531	0.0010626	0.0453493	8	48275915	48276029	115	-	ENSMUST00000145344	E008	5.4696	0.0938038586694136	10.7151877496031
	ENSMUSG00000000861:E013	ENSMUSG00000000861	B cell CLL/lymphoma 11A (zinc finger protein) [Source:MGI Symbol;Acc:MGI:106190]	Bcl11a	protein_coding	-3.86272	0.000184113	0.0156349	11	24164889	24168429	3541	+	ENSMUST00000109514	E013	32.4553	0.328305925032354	13.9866498778629
	ENSMUSG00000040749:E003	ENSMUSG00000040749	siah E3 ubiquitin protein ligase 1B [Source:MGI Symbol;Acc:MGI:108063]	Siah1b	protein_coding	-3.8075	8.47525e-05	0.0093982	X	164073290	164073350	61	-	ENSMUST00000134272, ENSMUST00000071667, ENSMUST00000037928	E003	7.13978	0.0741091701969234	15.4492066219303
	ENSMUSG00000084787:E003	ENSMUSG00000084787	predicted gene 12436 [Source:MGI Symbol;Acc:MGI:3651705]	Gm12436	lincRNA	-3.73899	0.000286622	0.0205356	4	48943563	48943675	113	+	ENSMUST00000131099	E003	5.29741	0.0761822316886785	13.1558551586857
	ENSMUSG00000031586:E013	ENSMUSG00000031586	RNA binding protein gene with multiple splicing [Source:MGI Symbol;Acc:MGI:1334446]	Rbpms	protein_coding	-3.6921	0.000269068	0.0198206	8	33797004	33797214	211	-	ENSMUST00000183122	E013	5.63984	0.0567788714045172	13.2743106113818
	ENSMUSG00000031841:E014	ENSMUSG00000031841	cadherin 13 [Source:MGI Symbol;Acc:MGI:99551]	Cdh13	protein_coding	-3.67763	6.21172e-05	0.00766379	8	118851872	118852758	887	+	ENSMUST00000145849	E014	3.97371	0.101177335477452	16.0369820942534
	ENSMUSG00000030965:E010	ENSMUSG00000030965	BRISC complex subunit [Source:MGI Symbol;Acc:MGI:1926116]	Abraxas2	protein_coding	-3.54705	0.000228462	0.0176797	7	132874827	132875017	191	+	ENSMUST00000106161, ENSMUST00000129552, ENSMUST00000147786, ENSMUST00000134784, ENSMUST00000084497, ENSMUST00000144225	E010	5.73156	0.0571657917243211	13.581201926669
	ENSMUSG00000038429:E017	ENSMUSG00000038429	ubiquitin specific peptidase 5 (isopeptidase T) [Source:MGI Symbol;Acc:MGI:1347343]	Usp5	protein_coding	-3.54495	5.15714e-05	0.0068325	6	124820412	124820565	154	-	ENSMUST00000047510, ENSMUST00000122110	E017	7.97774	0.0607306420890342	16.3894541039683
	ENSMUSG00000038664:E089	ENSMUSG00000038664	HECT and RLD domain containing E3 ubiquitin protein ligase family member 1 [Source:MGI Symbol;Acc:MGI:2384589]	Herc1	protein_coding	-3.52978	4.93109e-06	0.00129296	9	66498757	66500253	1497	+	ENSMUST00000135600	E089	8.46534	0.0378652541781465	20.8638696266829
	ENSMUSG00000035151:E013	ENSMUSG00000035151	ELMO/CED-12 domain containing 2 [Source:MGI Symbol;Acc:MGI:2445165]	Elmod2	protein_coding	-3.43809	1.28367e-05	0.00260835	8	83324627	83328694	4068	-	ENSMUST00000141565	E013	15.0238	0.0522981556916839	19.034639622179
	ENSMUSG00000059479:E010	ENSMUSG00000059479	UDP-GlcNAc:betaGal beta-1,3-N-acetylglucosaminyltransferase 8 [Source:MGI Symbol;Acc:MGI:2385269]	B3gnt8	protein_coding	-3.40014	7.79549e-05	0.00890096	7	25629493	25633529	4037	+	ENSMUST00000206940	E010	6.07399	0.0638658106768187	15.6072544357514
	ENSMUSG00000031782:E015	ENSMUSG00000031782	coenzyme Q9 [Source:MGI Symbol;Acc:MGI:1915164]	Coq9	protein_coding	-3.35496	0.00106007	0.0453015	8	94851851	94851955	105	+	ENSMUST00000159638, ENSMUST00000034234, ENSMUST00000160779	E015	3.85692	0.0703486481378833	10.7195997653087
	ENSMUSG00000060904:E005	ENSMUSG00000060904	ADP-ribosylation factor-like 1 [Source:MGI Symbol;Acc:MGI:99436]	Arl1	protein_coding	-3.28658	3.90248e-05	0.00580047	10	88733543	88733680	138	+	ENSMUST00000116234, ENSMUST00000080379, ENSMUST00000170137	E005	7.26255	0.0505649774705932	16.9182404516655
	ENSMUSG00000024614:E003	ENSMUSG00000024614	thioredoxin-related transmembrane protein 3 [Source:MGI Symbol;Acc:MGI:2442418]	Tmx3	protein_coding	-3.26339	0.000253389	0.0190227	18	90514205	90514244	40	+	ENSMUST00000025515	E003	9.17341	0.0488608161227626	13.3868914299477
	ENSMUSG00000027737:E018	ENSMUSG00000027737	solute carrier family 7 (cationic amino acid transporter, y+ system), member 11 [Source:MGI Symbol;Acc:MGI:1347355]	Slc7a11	protein_coding	-3.25971	2.28344e-05	0.0039722	3	50440929	50442984	2056	-	ENSMUST00000193838	E018	16.572	0.0530010998733338	17.9369587120206
	ENSMUSG00000031158:E011	ENSMUSG00000031158	translocase of inner mitochondrial membrane 17b [Source:MGI Symbol;Acc:MGI:1343176]	Timm17b	protein_coding	-3.20131	0.000945357	0.042557	X	7906971	7908351	1381	+	ENSMUST00000033498	E011	8.51255	0.116887424741197	10.9316407616481
	ENSMUSG00000023032:E007	ENSMUSG00000023032	solute carrier family 4 (anion exchanger), member 8 [Source:MGI Symbol;Acc:MGI:1928745]	Slc4a8	protein_coding	-3.1518	0.000171959	0.0150505	15	100774964	100775084	121	+	ENSMUST00000161564	E007	9.97715	0.0861838196028982	14.1150879932314
	ENSMUSG00000033400:E001	ENSMUSG00000033400	amylo-1,6-glucosidase, 4-alpha-glucanotransferase [Source:MGI Symbol;Acc:MGI:1924809]	Agl	protein_coding	-3.14615	0.000428002	0.0264937	3	116739999	116742506	2508	-	ENSMUST00000040603	E001	12.1167	0.104581453977947	12.4058033659014
	ENSMUSG00000038759:E043	ENSMUSG00000038759	nucleoporin 205 [Source:MGI Symbol;Acc:MGI:2141625]	Nup205	protein_coding	-3.0918	0.000279017	0.0202331	6	35233336	35233457	122	+	ENSMUST00000043815, ENSMUST00000201374, ENSMUST00000201842, ENSMUST00000201609	E043	6.92602	0.0622555275180013	13.2062488958697
	ENSMUSG00000004018:E001	ENSMUSG00000004018	Fanconi anemia, complementation group L [Source:MGI Symbol;Acc:MGI:1914280]	Fancl	protein_coding	-3.0238	2.18013e-05	0.00385117	11	26386135	26387201	1067	+	ENSMUST00000004120	E001	59.507	0.109825316339945	18.0250850325111
	ENSMUSG00000032680:E002	ENSMUSG00000032680	RIKEN cDNA 6820408C15 gene [Source:MGI Symbol;Acc:MGI:3045333]	6820408C15Rik	protein_coding	-3.01339	5.65489e-05	0.00724732	2	152427469	152427634	166	+	ENSMUST00000039961	E002	10.5122	0.048480306472617	16.2148558213542
	ENSMUSG00000030982:E019	ENSMUSG00000030982	VPS35 endosomal protein sorting factor like [Source:MGI Symbol;Acc:MGI:1918767]	Vps35l	protein_coding	-2.94759	3.43849e-06	0.001002	7	118766365	118766424	60	+	ENSMUST00000129334, ENSMUST00000136623, ENSMUST00000033280, ENSMUST00000106552, ENSMUST00000106553, ENSMUST00000059390	E019	12.9858	0.0393369965779741	21.5548676439787
	ENSMUSG00000038822:E018	ENSMUSG00000038822	HECT domain and ankyrin repeat containing, E3 ubiquitin protein ligase 1 [Source:MGI Symbol;Acc:MGI:2446110]	Hace1	protein_coding	-2.93654	0.000149483	0.0137643	10	45652588	45652738	151	+	ENSMUST00000037044	E018	8.64755	0.0580266517783468	14.3787131510847
	ENSMUSG00000022962:E013	ENSMUSG00000022962	phosphoribosylglycinamide formyltransferase [Source:MGI Symbol;Acc:MGI:95654]	Gart	protein_coding	-2.92512	2.42343e-06	0.000782456	16	91633405	91633874	470	-	ENSMUST00000120450	E013	106.313	0.215031299361179	22.2262094060904
	ENSMUSG00000026611:E010	ENSMUSG00000026611	spermatogenesis associated 17 [Source:MGI Symbol;Acc:MGI:1921967]	Spata17	protein_coding	-2.9042	0.000109146	0.0112566	1	187140373	187140496	124	-	ENSMUST00000110945, ENSMUST00000183996, ENSMUST00000184543, ENSMUST00000183931, ENSMUST00000183819, ENSMUST00000027908	E010	7.3291	0.0458688642378276	14.9715133571236
	ENSMUSG00000031835:E014	ENSMUSG00000031835	membrane-bound transcription factor peptidase, site 1 [Source:MGI Symbol;Acc:MGI:1927235]	Mbtps1	protein_coding	-2.89477	0.00106841	0.0454277	8	119533321	119533472	152	-	ENSMUST00000098362, ENSMUST00000081381	E014	5.43134	0.0516665311791289	10.7050987421711
	ENSMUSG00000026659:E001	ENSMUSG00000026659	dual specificity phosphatase 12 [Source:MGI Symbol;Acc:MGI:1890614]	Dusp12	protein_coding	-2.89304	3.45358e-20	8.67519e-16	1	170873498	170874187	690	-	ENSMUST00000170420	E001	64.6316	0.0126235501392872	84.7108032229675
	ENSMUSG00000026131:E115	ENSMUSG00000026131	dystonin [Source:MGI Symbol;Acc:MGI:104627]	Dst	protein_coding	-2.8752	0.00100037	0.0439497	1	34278020	34278139	120	+	ENSMUST00000183034, ENSMUST00000182018, ENSMUST00000097785, ENSMUST00000097786, ENSMUST00000115104, ENSMUST00000185269	E115	10.0588	0.0858779974814587	10.82687402979
	ENSMUSG00000011114:E005	ENSMUSG00000011114	transforming growth factor beta regulated gene 1 [Source:MGI Symbol;Acc:MGI:1100877]	Tbrg1	protein_coding	-2.87286	0.000576894	0.031548	9	37651914	37652614	701	-	ENSMUST00000134711	E005	6.68645	0.0551694653144802	11.8490928652692
	ENSMUSG00000027487:E013	ENSMUSG00000027487	CDK5 regulatory subunit associated protein 1 [Source:MGI Symbol;Acc:MGI:1914221]	Cdk5rap1	protein_coding	-2.86876	9.01294e-05	0.00980935	2	154361250	154361865	616	-	ENSMUST00000109730	E013	15.7922	0.0658639250770093	15.3329757565787
	ENSMUSG00000028252:E024	ENSMUSG00000028252	cyclin C [Source:MGI Symbol;Acc:MGI:1858199]	Ccnc	protein_coding	-2.85531	6.10156e-05	0.0075875	4	21748137	21748554	418	+	ENSMUST00000133712, ENSMUST00000065928, ENSMUST00000102997	E024	95.1172	0.0633180242221156	16.0708652443829
	ENSMUSG00000020530:E032	ENSMUSG00000020530	gametogenetin binding protein 2 [Source:MGI Symbol;Acc:MGI:2387356]	Ggnbp2	protein_coding	-2.85371	0.000375151	0.0244878	11	84869877	84870072	196	-	ENSMUST00000018547, ENSMUST00000172405, ENSMUST00000167429, ENSMUST00000168434, ENSMUST00000108081, ENSMUST00000154915, ENSMUST00000166425, ENSMUST00000100686	E032	7.84177	0.0604050572268916	12.6520667110549
	ENSMUSG00000027642:E012	ENSMUSG00000027642	ribophorin II [Source:MGI Symbol;Acc:MGI:98085]	Rpn2	protein_coding	-2.84202	0.000579104	0.0316371	2	157290537	157290592	56	+	ENSMUST00000116380, ENSMUST00000156007, ENSMUST00000126248, ENSMUST00000127252, ENSMUST00000029171, ENSMUST00000150349	E012	6.10714	0.0434837508481892	11.8419751248754
	ENSMUSG00000066037:E028	ENSMUSG00000066037	heterogeneous nuclear ribonucleoprotein R [Source:MGI Symbol;Acc:MGI:1891692]	Hnrnpr	protein_coding	-2.8387	4.82007e-05	0.00658404	4	136340864	136342966	2103	+	ENSMUST00000182327, ENSMUST00000148843	E028	38.0702	0.0590162350363617	16.5175938188117
	ENSMUSG00000098176:E001	ENSMUSG00000098176	coiled-coil domain containing 166 [Source:MGI Symbol;Acc:MGI:1925902]	Ccdc166	protein_coding	-2.82293	0.00104806	0.0450389	15	75979872	75980766	895	-	ENSMUST00000182172	E001	3.60499	0.113678499759782	10.7406717511697
	ENSMUSG00000001403:E008	ENSMUSG00000001403	ubiquitin-conjugating enzyme E2C [Source:MGI Symbol;Acc:MGI:1915862]	Ube2c	protein_coding	-2.79569	0.000826715	0.0391086	2	164777190	164778822	1633	+	ENSMUST00000001439	E008	6.27139	0.0431049326282781	11.1802761010518
	ENSMUSG00000042447:E004	ENSMUSG00000042447	meiosis regulator for oocyte development [Source:MGI Symbol;Acc:MGI:2182066]	Mios	protein_coding	-2.77761	0.00043328	0.0266889	6	8216372	8216470	99	+	ENSMUST00000040017	E004	6.7992	0.0582034043280322	12.3829141220077
	ENSMUSG00000025240:E005	ENSMUSG00000025240	SAC1 suppressor of actin mutations 1-like (yeast) [Source:MGI Symbol;Acc:MGI:1933169]	Sacm1l	protein_coding	-2.75592	0.000821077	0.0390487	9	123552668	123552817	150	+	ENSMUST00000026270	E005	7.98777	0.0464106953805938	11.1929736976332
	ENSMUSG00000035623:E026	ENSMUSG00000035623	remodeling and spacing factor 1 [Source:MGI Symbol;Acc:MGI:2682305]	Rsf1	protein_coding	-2.74492	0.00114823	0.0477462	7	97677345	97677412	68	+	ENSMUST00000156060, ENSMUST00000135270, ENSMUST00000123731, ENSMUST00000107153	E026	12.8529	0.0955344909237507	10.5718398061225
	ENSMUSG00000030522:E017	ENSMUSG00000030522	myotubularin related protein 10 [Source:MGI Symbol;Acc:MGI:2142292]	Mtmr10	protein_coding	-2.72942	0.000399026	0.0253588	7	64321163	64321221	59	+	ENSMUST00000206680, ENSMUST00000032736, ENSMUST00000206452	E017	5.50275	0.0520057586500297	12.5367475459592
	ENSMUSG00000028777:E004	ENSMUSG00000028777	guanine nucleotide binding protein, alpha transducing 3 [Source:MGI Symbol;Acc:MGI:3588268]	Gnat3	protein_coding	-2.72024	0.00112403	0.0470743	5	17999654	17999811	158	+	ENSMUST00000030561	E004	5.03949	0.0653635828085657	10.6112210766642
	ENSMUSG00000030835:E007	ENSMUSG00000030835	nodal modulator 1 [Source:MGI Symbol;Acc:MGI:2385850]	Nomo1	protein_coding	-2.71015	0.00034611	0.0232571	7	46045261	46045413	153	+	ENSMUST00000033121	E007	7.90009	0.0490445380200275	12.8027535723172
	ENSMUSG00000055078:E002	ENSMUSG00000055078	gamma-aminobutyric acid (GABA) A receptor, subunit alpha 5 [Source:MGI Symbol;Acc:MGI:95617]	Gabra5	protein_coding	-2.70901	3.67409e-07	0.000192273	7	57407719	57407904	186	-	ENSMUST00000068456, ENSMUST00000206382	E002	20.5851	0.0375455008430937	25.8583639855278
	ENSMUSG00000028465:E002	ENSMUSG00000028465	talin 1 [Source:MGI Symbol;Acc:MGI:1099832]	Tln1	protein_coding	-2.67151	0.000340834	0.0230671	4	43532192	43532320	129	-	ENSMUST00000030187	E002	6.96233	0.044673510289712	12.8314908204992
	ENSMUSG00000059146:E002	ENSMUSG00000059146	neurotrophic tyrosine kinase, receptor, type 3 [Source:MGI Symbol;Acc:MGI:97385]	Ntrk3	protein_coding	-2.6575	0.000584856	0.0318406	7	78180883	78182940	2058	-	ENSMUST00000039431, ENSMUST00000205354	E002	10.9523	0.107780257163051	11.8235709667672
	ENSMUSG00000044033:E011	ENSMUSG00000044033	coiled-coil domain containing 141 [Source:MGI Symbol;Acc:MGI:1919735]	Ccdc141	protein_coding	-2.62164	3.00226e-06	0.000915832	2	77023387	77023445	59	-	ENSMUST00000154013	E011	24.3188	0.0504554427014214	21.8151139388049
	ENSMUSG00000028078:E025	ENSMUSG00000028078	doublecortin-like kinase 2 [Source:MGI Symbol;Acc:MGI:1918012]	Dclk2	protein_coding	-2.59298	5.9116e-06	0.00149392	3	86798921	86799010	90	-	ENSMUST00000194452	E025	14.512	0.0233377140602927	20.5166116952609
	ENSMUSG00000059921:E005	ENSMUSG00000059921	unc-5 netrin receptor C [Source:MGI Symbol;Acc:MGI:1095412]	Unc5c	protein_coding	-2.59146	0.000771538	0.0377201	3	141465838	141470928	5091	+	ENSMUST00000200114	E005	51.2392	0.0871025180368554	11.30848250523
	ENSMUSG00000021938:E001	ENSMUSG00000021938	paraspeckle protein 1 [Source:MGI Symbol;Acc:MGI:1913895]	Pspc1	protein_coding	-2.57088	0.0009785	0.0433942	14	56722441	56723280	840	-	ENSMUST00000022507	E001	165.931	0.227436179234021	10.8678130696287
	ENSMUSG00000056394:E048	ENSMUSG00000056394	ligase I, DNA, ATP-dependent [Source:MGI Symbol;Acc:MGI:101789]	Lig1	protein_coding	-2.5681	0.000931394	0.0421703	7	13311427	13311433	7	+	ENSMUST00000147735, ENSMUST00000123846	E048	7.13257	0.0398657813454498	10.9592118833368
	ENSMUSG00000030846:E004	ENSMUSG00000030846	Tia1 cytotoxic granule-associated RNA binding protein-like 1 [Source:MGI Symbol;Acc:MGI:107913]	Tial1	protein_coding	-2.51237	2.82553e-08	2.55308e-05	7	128441795	128442208	414	-	ENSMUST00000106226, ENSMUST00000106228, ENSMUST00000141079, ENSMUST00000165023	E004	20.7701	0.017846098960918	30.8237874940389
	ENSMUSG00000051747:E289	ENSMUSG00000051747	titin [Source:MGI Symbol;Acc:MGI:98864]	Ttn	protein_coding	-2.51051	0.000166928	0.0147936	2	76881064	76881342	279	-	ENSMUST00000111846, ENSMUST00000134720, ENSMUST00000111882, ENSMUST00000148747, ENSMUST00000099981	E289	19.6864	0.0603221144098482	14.1709443731231
	ENSMUSG00000032481:E017	ENSMUSG00000032481	SWI/SNF related, matrix associated, actin dependent regulator of chromatin, subfamily c, member 1 [Source:MGI Symbol;Acc:MGI:1203524]	Smarcc1	protein_coding	-2.4965	0.000840718	0.0395623	9	110182922	110183043	122	+	ENSMUST00000197480, ENSMUST00000197984, ENSMUST00000199896, ENSMUST00000200237, ENSMUST00000088716	E017	9.36483	0.0556859019835594	11.149113986268
	ENSMUSG00000032777:E023	ENSMUSG00000032777	general transcription factor III C 1 [Source:MGI Symbol;Acc:MGI:107887]	Gtf3c1	protein_coding	-2.48157	0.00014821	0.0137132	7	125662390	125662447	58	-	ENSMUST00000205697, ENSMUST00000205444, ENSMUST00000205659, ENSMUST00000206694, ENSMUST00000055506	E023	9.70726	0.0319291648569409	14.3948182202553
	ENSMUSG00000016409:E010	ENSMUSG00000016409	NFKB activating protein [Source:MGI Symbol;Acc:MGI:1914300]	Nkap	protein_coding	-2.47056	3.16763e-05	0.00493481	X	37142905	37143054	150	+	ENSMUST00000016553	E010	15.695	0.027722413174175	17.3144829610092
	ENSMUSG00000030536:E022	ENSMUSG00000030536	IQ motif containing GTPase activating protein 1 [Source:MGI Symbol;Acc:MGI:1352757]	Iqgap1	protein_coding	-2.44274	0.000850645	0.0399098	7	80738995	80739078	84	-	ENSMUST00000167377	E022	9.50484	0.0503280027072211	11.1273402523774
	ENSMUSG00000031511:E022	ENSMUSG00000031511	Rho guanine nucleotide exchange factor (GEF7) [Source:MGI Symbol;Acc:MGI:1860493]	Arhgef7	protein_coding	-2.40283	2.65235e-05	0.00438903	8	11819638	11819731	94	+	ENSMUST00000110904, ENSMUST00000098938, ENSMUST00000033908, ENSMUST00000110909, ENSMUST00000074856	E022	11.7378	0.0245531511646801	17.6520056964502
	ENSMUSG00000034518:E001	ENSMUSG00000034518	HMG box domain containing 4 [Source:MGI Symbol;Acc:MGI:1918073]	Hmgxb4	protein_coding	-2.38464	0.000751289	0.0370038	8	74993356	74993678	323	+	ENSMUST00000041759	E001	10.5765	0.049120913894802	11.3578714183782
	ENSMUSG00000095597:E001	ENSMUSG00000095597	predicted pseudogene 6472 [Source:MGI Symbol;Acc:MGI:3648396]	Gm6472	transcribed_processed_pseudogene	-2.37176	0.00106845	0.0454277	X	152909505	152909538	34	-	ENSMUST00000178147	E001	6.84949	0.0752844801930729	10.7050316997931
	ENSMUSG00000039158:E022	ENSMUSG00000039158	AT-hook transcription factor [Source:MGI Symbol;Acc:MGI:2140340]	Akna	protein_coding	-2.32643	0.00124486	0.0499523	4	63394586	63395634	1049	-	ENSMUST00000035724	E022	3.85692	0.0655432529913434	10.4225493622098
	ENSMUSG00000025779:E010	ENSMUSG00000025779	lymphocyte antigen 96 [Source:MGI Symbol;Acc:MGI:1341909]	Ly96	protein_coding	-2.31451	0.000193061	0.0160476	1	16709439	16709537	99	+	ENSMUST00000190366, ENSMUST00000026881	E010	44.7863	0.0819925342803406	13.8974412661106
	ENSMUSG00000027239:E001	ENSMUSG00000027239	midkine [Source:MGI Symbol;Acc:MGI:96949]	Mdk	protein_coding	-2.31287	0.000961557	0.0430241	2	91929805	91929827	23	-	ENSMUST00000111309	E001	2.83747	0.121257236590788	10.9001648870917
	ENSMUSG00000015478:E001	ENSMUSG00000015478	ring finger protein 5 [Source:MGI Symbol;Acc:MGI:1860076]	Rnf5	protein_coding	-2.3053	2.05322e-06	0.000695088	17	34601091	34601313	223	-	ENSMUST00000015622	E001	21.995	0.0800684168329868	22.544593726778
	ENSMUSG00000028760:E027	ENSMUSG00000028760	eukaryotic translation initiation factor 4 gamma, 3 [Source:MGI Symbol;Acc:MGI:1923935]	Eif4g3	protein_coding	-2.30411	0.000272532	0.0199503	4	138120346	138120348	3	+	ENSMUST00000084214, ENSMUST00000084215, ENSMUST00000203828, ENSMUST00000105831	E027	10.8595	0.0259298159767211	13.2503270450605
	ENSMUSG00000059149:E011	ENSMUSG00000059149	major facilitator superfamily domain containing 4A [Source:MGI Symbol;Acc:MGI:2442786]	Mfsd4a	protein_coding	-2.29891	0.00100206	0.0439901	1	132038513	132038817	305	-	ENSMUST00000159038, ENSMUST00000046658	E011	13.2528	0.0831000815691338	10.8237549050909
	ENSMUSG00000045103:E015	ENSMUSG00000045103	dystrophin, muscular dystrophy [Source:MGI Symbol;Acc:MGI:94909]	Dmd	protein_coding	-2.28974	1.08372e-07	7.03143e-05	X	83678279	83678429	151	+	ENSMUST00000114000, ENSMUST00000147740	E015	22.8684	0.0167931903436608	28.218355685878
	ENSMUSG00000023994:E002	ENSMUSG00000023994	nuclear transcription factor-Y alpha [Source:MGI Symbol;Acc:MGI:97316]	Nfya	protein_coding	-2.28228	2.82694e-05	0.00457546	17	48386889	48386895	7	-	ENSMUST00000162460, ENSMUST00000078800	E002	16.9835	0.0267251744263738	17.5307771197709
	ENSMUSG00000044033:E012	ENSMUSG00000044033	coiled-coil domain containing 141 [Source:MGI Symbol;Acc:MGI:1919735]	Ccdc141	protein_coding	-2.27834	3.35929e-10	6.69709e-07	2	77023446	77023558	113	-	ENSMUST00000164114, ENSMUST00000154013, ENSMUST00000049544	E012	32.0305	0.0135001990663092	39.4537102812566
	ENSMUSG00000099615:E003	ENSMUSG00000099615	predicted gene 28362 [Source:MGI Symbol;Acc:MGI:5579068]	Gm28362	unprocessed_pseudogene	-2.26667	6.74719e-05	0.00810935	1	117676150	117678373	2224	+	ENSMUST00000189430	E003	20.8245	0.0761794743328551	15.8804546838026
	ENSMUSG00000033955:E012	ENSMUSG00000033955	tankyrase 1 binding protein 1 [Source:MGI Symbol;Acc:MGI:2446193]	Tnks1bp1	protein_coding	-2.25072	0.00119448	0.048788	2	85052135	85052555	421	+	ENSMUST00000151092, ENSMUST00000148682, ENSMUST00000111605, ENSMUST00000126309	E012	9.87151	0.0535341700524238	10.4988641155199
	ENSMUSG00000044042:E013	ENSMUSG00000044042	formin 1 [Source:MGI Symbol;Acc:MGI:101815]	Fmn1	protein_coding	-2.22343	1.06657e-05	0.00229774	2	113563283	113563370	88	+	ENSMUST00000081349, ENSMUST00000099576, ENSMUST00000102547, ENSMUST00000161731	E013	16.1174	0.0205582327150785	19.388323033564
	ENSMUSG00000027185:E041	ENSMUSG00000027185	N-acetyltransferase 10 [Source:MGI Symbol;Acc:MGI:2138939]	Nat10	protein_coding	-2.19525	0.00053045	0.0301461	2	103754059	103754230	172	-	ENSMUST00000140895, ENSMUST00000145189, ENSMUST00000143017, ENSMUST00000144590, ENSMUST00000133016, ENSMUST00000137050, ENSMUST00000127581, ENSMUST00000028608	E041	35.7127	0.0843505168210433	12.0054557789129
	ENSMUSG00000043964:E005	ENSMUSG00000043964	ORAI calcium release-activated calcium modulator 3 [Source:MGI Symbol;Acc:MGI:3039586]	Orai3	protein_coding	-2.1938	0.000317399	0.0219638	7	127774571	127774692	122	+	ENSMUST00000061587, ENSMUST00000121504, ENSMUST00000118865	E005	8.04122	0.0642885332680993	12.9648214663805
	ENSMUSG00000047824:E014	ENSMUSG00000047824	pygopus 2 [Source:MGI Symbol;Acc:MGI:1916161]	Pygo2	protein_coding	-2.1684	5.69646e-05	0.00726354	3	89432744	89432992	249	+	ENSMUST00000107413, ENSMUST00000060061, ENSMUST00000125830	E014	4.70612	0.0653623559537212	16.2009810459624
	ENSMUSG00000020925:E002	ENSMUSG00000020925	coiled-coil domain containing 43 [Source:MGI Symbol;Acc:MGI:1289318]	Ccdc43	protein_coding	-2.16772	4.60894e-11	1.28637e-07	11	102684688	102686339	1652	-	ENSMUST00000164506, ENSMUST00000092569	E002	13.9651	0.0619827376874149	43.3365495601656
	ENSMUSG00000031099:E003	ENSMUSG00000031099	SWI/SNF related, matrix associated, actin dependent regulator of chromatin, subfamily a, member 1 [Source:MGI Symbol;Acc:MGI:1935127]	Smarca1	protein_coding	-2.16696	0.000102315	0.0107626	X	47809633	47810120	488	-	ENSMUST00000101616, ENSMUST00000077569, ENSMUST00000088973	E003	3.72703	0.190987858330517	15.0934915351029
	ENSMUSG00000074500:E002	ENSMUSG00000074500	zinc finger protein 558 [Source:MGI Symbol;Acc:MGI:1921681]	Zfp558	protein_coding	-2.14554	7.16951e-06	0.00173501	9	18456192	18456800	609	-	ENSMUST00000034647	E002	86.6166	0.0497425027865405	20.1474688756196
	ENSMUSG00000028519:E020	ENSMUSG00000028519	disabled 1 [Source:MGI Symbol;Acc:MGI:108554]	Dab1	protein_coding	-2.12854	0.000149391	0.0137643	4	104680191	104680382	192	+	ENSMUST00000106826, ENSMUST00000106827	E020	14.0255	0.0378762845514302	14.3798689590491
	ENSMUSG00000015697:E025	ENSMUSG00000015697	SET domain, bifurcated 1 [Source:MGI Symbol;Acc:MGI:1934229]	Setdb1	protein_coding	-2.08438	1.62432e-05	0.00310046	3	95355934	95356202	269	-	ENSMUST00000107171, ENSMUST00000107170, ENSMUST00000124638, ENSMUST00000132468, ENSMUST00000015841, ENSMUST00000152260	E025	27.5382	0.0331408063936326	18.5857267088851
	ENSMUSG00000022607:E027	ENSMUSG00000022607	PTK2 protein tyrosine kinase 2 [Source:MGI Symbol;Acc:MGI:95481]	Ptk2	protein_coding	-2.0698	5.25984e-06	0.00135975	15	73320775	73320837	63	-	ENSMUST00000170939, ENSMUST00000110036	E027	44.0426	0.0250123437290927	20.7402613136652
	ENSMUSG00000040462:E012	ENSMUSG00000040462	amplified in osteosarcoma [Source:MGI Symbol;Acc:MGI:1924301]	Os9	protein_coding	-2.05477	0.000647583	0.0336542	10	127119403	127119479	77	-	ENSMUST00000080975, ENSMUST00000164259	E012	9.03316	0.037002282801817	11.6339665986706
	ENSMUSG00000071708:E006	ENSMUSG00000071708	spermine synthase [Source:MGI Symbol;Acc:MGI:109490]	Sms	protein_coding	-2.04856	0.000941534	0.0424594	X	157458874	157460326	1453	-	ENSMUST00000127089	E006	17.9822	0.0663390347206025	10.9391482289892
	ENSMUSG00000034738:E003	ENSMUSG00000034738	nitric oxide synthase trafficker [Source:MGI Symbol;Acc:MGI:3606242]	Nostrin	protein_coding	-2.04085	0.000457293	0.0274938	2	69152335	69152418	84	+	ENSMUST00000041865	E003	13.0844	0.0380595986237012	12.2822244300592
	ENSMUSG00000016409:E011	ENSMUSG00000016409	NFKB activating protein [Source:MGI Symbol;Acc:MGI:1914300]	Nkap	protein_coding	-2.03484	2.91596e-08	2.57913e-05	X	37147791	37150746	2956	+	ENSMUST00000016553	E011	117.231	0.0401266171261204	30.7626538154645
	ENSMUSG00000026153:E035	ENSMUSG00000026153	family with sequence similarity 135, member A [Source:MGI Symbol;Acc:MGI:1915437]	Fam135a	protein_coding	-2.01979	8.65041e-06	0.00198705	1	24085411	24085526	116	-	ENSMUST00000027337, ENSMUST00000187369, ENSMUST00000186999, ENSMUST00000188712, ENSMUST00000185525, ENSMUST00000187752	E035	41.8064	0.030832201670251	19.7884434394765
	ENSMUSG00000053091:E031	ENSMUSG00000053091	lines homolog 1 [Source:MGI Symbol;Acc:MGI:1919885]	Lins1	protein_coding	-2.01225	0.000170356	0.0149846	7	66714688	66714744	57	+	ENSMUST00000133771, ENSMUST00000077967, ENSMUST00000130161, ENSMUST00000121777, ENSMUST00000132181	E031	26.0363	0.0716396881721174	14.132705874894
	ENSMUSG00000022685:E015	ENSMUSG00000022685	poly(A)-specific ribonuclease (deadenylation nuclease) [Source:MGI Symbol;Acc:MGI:1921358]	Parn	protein_coding	-2.01159	0.000339718	0.023035	16	13650635	13650677	43	-	ENSMUST00000058884	E015	14.1311	0.0360315735010018	12.8376257721518
	ENSMUSG00000028088:E019	ENSMUSG00000028088	flavin containing monooxygenase 5 [Source:MGI Symbol;Acc:MGI:1310004]	Fmo5	protein_coding	-2.00692	6.50221e-05	0.00788399	3	97652605	97655282	2678	+	ENSMUST00000107050	E019	46.9946	0.0562359100133486	15.9504568212726
	ENSMUSG00000026479:E004	ENSMUSG00000026479	laminin, gamma 2 [Source:MGI Symbol;Acc:MGI:99913]	Lamc2	protein_coding	-2.00022	5.31068e-05	0.006999	1	153126816	153126915	100	-	ENSMUST00000188206, ENSMUST00000185356, ENSMUST00000189005, ENSMUST00000027753	E004	20.9817	0.0312289931598074	16.3338514597469
	ENSMUSG00000026401:E001	ENSMUSG00000026401	CD55 molecule, decay accelerating factor for complement B [Source:MGI Symbol;Acc:MGI:104849]	Cd55b	protein_coding	-1.99058	0.000300744	0.0213043	1	130388537	130388729	193	-	ENSMUST00000119432, ENSMUST00000112488	E001	21.7533	0.0910947316567445	13.0657557250788
	ENSMUSG00000060771:E001	ENSMUSG00000060771	testis specific 10 [Source:MGI Symbol;Acc:MGI:2685063]	Tsga10	protein_coding	-1.9896	3.38564e-07	0.000183287	1	37754776	37755521	746	-	ENSMUST00000041815	E001	43.2574	0.026414091747188	26.016202042265
	ENSMUSG00000020895:E020	ENSMUSG00000020895	transmembrane protein 107 [Source:MGI Symbol;Acc:MGI:1914160]	Tmem107	protein_coding	-1.98813	0.000479974	0.0283798	11	69073031	69073261	231	+	ENSMUST00000123038, ENSMUST00000094081	E020	28.0552	0.066341134955744	12.1919045461487
	ENSMUSG00000057110:E013	ENSMUSG00000057110	centriolin [Source:MGI Symbol;Acc:MGI:1889576]	Cntrl	protein_coding	-1.98781	0.000224908	0.0175561	2	35129621	35129815	195	+	ENSMUST00000123884, ENSMUST00000113032, ENSMUST00000156933, ENSMUST00000028237, ENSMUST00000028235	E013	23.5442	0.0380767947841159	13.6106322989179
	ENSMUSG00000045103:E017	ENSMUSG00000045103	dystrophin, muscular dystrophy [Source:MGI Symbol;Acc:MGI:94909]	Dmd	protein_coding	-1.97318	0.00101426	0.044355	X	83714103	83714204	102	+	ENSMUST00000114000, ENSMUST00000147740	E017	13.4605	0.0432672617232292	10.8013578696414
	ENSMUSG00000022641:E003	ENSMUSG00000022641	bobby sox HMG box containing [Source:MGI Symbol;Acc:MGI:1917758]	Bbx	protein_coding	-1.96815	1.74395e-05	0.00328881	16	50196616	50197158	543	-	ENSMUST00000138166, ENSMUST00000089404, ENSMUST00000066037	E003	24.0195	0.0326249807126014	18.4502828262512
	ENSMUSG00000055137:E001	ENSMUSG00000055137	succinyl-CoA glutarate-CoA transferase [Source:MGI Symbol;Acc:MGI:1923221]	Sugct	protein_coding	-1.95986	5.97658e-05	0.00749891	13	16857855	16858018	164	-	ENSMUST00000068545	E001	9.9329	0.0707843054398331	16.110056156936
	ENSMUSG00000022822:E004	ENSMUSG00000022822	ATP-binding cassette, sub-family C (CFTR/MRP), member 5 [Source:MGI Symbol;Acc:MGI:1351644]	Abcc5	protein_coding	-1.95173	0.000119224	0.0118093	16	20331889	20332265	377	-	ENSMUST00000134413, ENSMUST00000079158	E004	20.9425	0.0226993252814138	14.8049194897411
	ENSMUSG00000020895:E021	ENSMUSG00000020895	transmembrane protein 107 [Source:MGI Symbol;Acc:MGI:1914160]	Tmem107	protein_coding	-1.90814	0.000346154	0.0232571	11	69073262	69073293	32	+	ENSMUST00000094081	E021	18.4248	0.0383450357844629	12.8025150765536
	ENSMUSG00000002812:E011	ENSMUSG00000002812	flightless I actin binding protein [Source:MGI Symbol;Acc:MGI:1342286]	Flii	protein_coding	-1.90637	1.69538e-07	0.000102867	11	60716405	60716544	140	-	ENSMUST00000002889	E011	39.9655	0.0178191263741593	27.3525856027575
	ENSMUSG00000028224:E006	ENSMUSG00000028224	nibrin [Source:MGI Symbol;Acc:MGI:1351625]	Nbn	protein_coding	-1.90542	3.463e-07	0.00018667	4	15965134	15965237	104	+	ENSMUST00000149069, ENSMUST00000029879	E006	27.2158	0.0162457090364806	25.9725875254405
	ENSMUSG00000029247:E026	ENSMUSG00000029247	phosphoribosylaminoimidazole carboxylase, phosphoribosylaminoribosylaminoimidazole, succinocarboxamide synthetase [Source:MGI Symbol;Acc:MGI:1914304]	Paics	protein_coding	-1.89228	0.000429603	0.0265536	5	76967506	76967509	4	+	ENSMUST00000120912	E026	16.8949	0.0241766556932744	12.398830763976
	ENSMUSG00000002265:E013	ENSMUSG00000002265	paternally expressed 3 [Source:MGI Symbol;Acc:MGI:104748]	Peg3	protein_coding	-1.8678	3.66576e-05	0.00552711	7	6723216	6726489	3274	-	ENSMUST00000155910	E013	45.1326	0.0389975352991257	17.0370456408197
	ENSMUSG00000041187:E012	ENSMUSG00000041187	protein kinase D2 [Source:MGI Symbol;Acc:MGI:2141917]	Prkd2	protein_coding	-1.85387	0.000161105	0.0144634	7	16848766	16848879	114	+	ENSMUST00000086104, ENSMUST00000168093, ENSMUST00000205386, ENSMUST00000205456	E012	15.7336	0.0216806707961148	14.2377676359491
	ENSMUSG00000075249:E021	ENSMUSG00000075249	fibrous sheath-interacting protein 2 [Source:MGI Symbol;Acc:MGI:2664111]	Fsip2	protein_coding	-1.84044	0.000104698	0.0109673	2	82980796	82983782	2987	+	ENSMUST00000132967, ENSMUST00000143764	E021	17.852	0.0276737784247397	15.0500322409518
	ENSMUSG00000035783:E003	ENSMUSG00000035783	actin, alpha 2, smooth muscle, aorta [Source:MGI Symbol;Acc:MGI:87909]	Acta2	protein_coding	-1.83984	0.000222331	0.017459	19	34244912	34245103	192	-	ENSMUST00000039631	E003	6.69852	0.115759364066421	13.632270522978
	ENSMUSG00000031748:E030	ENSMUSG00000031748	guanine nucleotide binding protein, alpha O [Source:MGI Symbol;Acc:MGI:95775]	Gnao1	protein_coding	-1.81822	0.000779234	0.0379548	8	93968957	93969388	432	+	ENSMUST00000034198	E030	6.23824	0.12827466654685	11.2900536042296
	ENSMUSG00000032688:E016	ENSMUSG00000032688	MALT1 paracaspase [Source:MGI Symbol;Acc:MGI:2445027]	Malt1	protein_coding	-1.81483	0.000165622	0.0147425	18	65475988	65478823	2836	+	ENSMUST00000049248	E016	11.0019	0.209890197138437	14.1857223622987
	ENSMUSG00000039789:E002	ENSMUSG00000039789	zinc finger protein 597 [Source:MGI Symbol;Acc:MGI:1918313]	Zfp597	protein_coding	-1.81201	0.00106701	0.0454238	16	3861528	3862383	856	-	ENSMUST00000090522	E002	169.985	0.102292643798311	10.7075169092259
	ENSMUSG00000021596:E027	ENSMUSG00000021596	multiple C2 domains, transmembrane 1 [Source:MGI Symbol;Acc:MGI:1926021]	Mctp1	protein_coding	-1.80838	9.52993e-06	0.00211846	13	76828284	76828840	557	+	ENSMUST00000137052	E027	81.5358	0.0297139393089504	19.6034033518618
	ENSMUSG00000020647:E011	ENSMUSG00000020647	nuclear receptor coactivator 1 [Source:MGI Symbol;Acc:MGI:1276523]	Ncoa1	protein_coding	-1.80343	0.00118485	0.0485684	12	4290814	4290994	181	-	ENSMUST00000085814	E011	14.3564	0.0315612846177263	10.5138220731713
	ENSMUSG00000041594:E003	ENSMUSG00000041594	transmembrane and tetratricopeptide repeat containing 4 [Source:MGI Symbol;Acc:MGI:1921050]	Tmtc4	protein_coding	-1.80079	0.000611798	0.0326979	14	122919731	122919759	29	-	ENSMUST00000126867, ENSMUST00000143189, ENSMUST00000037726	E003	137.635	0.047094883332676	11.7397337670015
	ENSMUSG00000038301:E012	ENSMUSG00000038301	sorting nexin 10 [Source:MGI Symbol;Acc:MGI:1919232]	Snx10	protein_coding	-1.79725	0.00010021	0.0106122	6	51562065	51568476	6412	+	ENSMUST00000155724	E012	12.1868	0.0887357353398931	15.1327463737206
	ENSMUSG00000019971:E040	ENSMUSG00000019971	centrosomal protein 290 [Source:MGI Symbol;Acc:MGI:2384917]	Cep290	protein_coding	-1.7827	7.38826e-06	0.00176751	10	100549253	100549375	123	+	ENSMUST00000164751	E040	39.9837	0.0148214153352039	20.0899845497917
	ENSMUSG00000054808:E027	ENSMUSG00000054808	actinin alpha 4 [Source:MGI Symbol;Acc:MGI:1890773]	Actn4	protein_coding	-1.76783	3.56566e-05	0.00541519	7	28915213	28915300	88	-	ENSMUST00000068045, ENSMUST00000127210, ENSMUST00000148196, ENSMUST00000140622	E027	20.238	0.0150735601741218	17.0896215673899
	ENSMUSG00000000486:E030	ENSMUSG00000000486	septin 1 [Source:MGI Symbol;Acc:MGI:1858916]	2001-09-01	protein_coding	-1.76101	3.91975e-06	0.0010986	7	127232647	127233130	484	-	ENSMUST00000205570	E030	8.64448	0.0458376491549326	21.3036953284128
	ENSMUSG00000048922:E001	ENSMUSG00000048922	cell division cycle associated 2 [Source:MGI Symbol;Acc:MGI:1919787]	Cdca2	protein_coding	-1.73725	0.000196456	0.0162011	14	67676331	67676354	24	-	ENSMUST00000150006	E001	46.0019	0.0274295443267683	13.8646818544817
	ENSMUSG00000021690:E008	ENSMUSG00000021690	junction-mediating and regulatory protein [Source:MGI Symbol;Acc:MGI:1913096]	Jmy	protein_coding	-1.72105	4.06087e-05	0.00593598	13	93459620	93459789	170	-	ENSMUST00000065537	E008	24.0923	0.021951521764863	16.8427232641215
	ENSMUSG00000022052:E009	ENSMUSG00000022052	protein phosphatase 2, regulatory subunit B, alpha [Source:MGI Symbol;Acc:MGI:1919228]	Ppp2r2a	protein_coding	-1.71343	0.00023528	0.0180516	14	67070235	67070309	75	-	ENSMUST00000089230	E009	24.1101	0.0265958084741864	13.5260115471332
	ENSMUSG00000030337:E012	ENSMUSG00000030337	vesicle-associated membrane protein 1 [Source:MGI Symbol;Acc:MGI:1313276]	Vamp1	protein_coding	-1.70885	0.000545646	0.0306491	6	125238661	125239934	1274	+	ENSMUST00000160523	E012	20.9181	0.0603178868236557	11.9528242540537
	ENSMUSG00000023403:E012	ENSMUSG00000023403	serine threonine kinase 31 [Source:MGI Symbol;Acc:MGI:1924735]	Stk31	protein_coding	-1.7028	0.00078037	0.0379745	6	49425696	49425776	81	+	ENSMUST00000163954, ENSMUST00000172459, ENSMUST00000024171	E012	19.6139	0.0257073849752138	11.2873492035962
	ENSMUSG00000019578:E008	ENSMUSG00000019578	UBX domain protein 6 [Source:MGI Symbol;Acc:MGI:1913780]	Ubxn6	protein_coding	-1.70041	0.00115002	0.0477736	17	56069435	56069613	179	-	ENSMUST00000132804, ENSMUST00000019722, ENSMUST00000151943	E008	19.9285	0.0460739861639386	10.5689711868353
	ENSMUSG00000075376:E003	ENSMUSG00000075376	ring finger and CCCH-type zinc finger domains 2 [Source:MGI Symbol;Acc:MGI:2442789]	Rc3h2	protein_coding	-1.69632	0.00022615	0.0176093	2	37373138	37375428	2291	-	ENSMUST00000112936, ENSMUST00000100143, ENSMUST00000112934, ENSMUST00000125619	E003	37.0987	0.0409150488664214	13.6002917333007
	ENSMUSG00000029467:E001	ENSMUSG00000029467	ATPase, Ca++ transporting, cardiac muscle, slow twitch 2 [Source:MGI Symbol;Acc:MGI:88110]	Atp2a2	protein_coding	-1.69369	0.00114593	0.0477049	5	122453513	122453513	1	-	ENSMUST00000179939	E001	14.2659	0.0225923159844784	10.5755496435528
	ENSMUSG00000025133:E006	ENSMUSG00000025133	integrator complex subunit 4 [Source:MGI Symbol;Acc:MGI:1917164]	Ints4	protein_coding	-1.69337	0.00086464	0.0401613	7	97490931	97491037	107	+	ENSMUST00000206644, ENSMUST00000205481, ENSMUST00000026126	E006	14.1703	0.0219247242920489	11.097075633554
	ENSMUSG00000071074:E022	ENSMUSG00000071074	Yip1 domain family, member 3 [Source:MGI Symbol;Acc:MGI:106280]	Yipf3	protein_coding	-1.69113	3.11465e-05	0.00487664	17	46252002	46252017	16	+	ENSMUST00000095263, ENSMUST00000149989	E022	83.7158	0.0393939210860045	17.3465410972176
	ENSMUSG00000029098:E037	ENSMUSG00000029098	acyl-Coenzyme A oxidase 3, pristanoyl [Source:MGI Symbol;Acc:MGI:1933156]	Acox3	protein_coding	-1.69014	1.51936e-06	0.000546781	5	35611488	35611869	382	+	ENSMUST00000068563, ENSMUST00000114238, ENSMUST00000201659	E037	30.9719	0.0161471210947518	23.1233354946735
	ENSMUSG00000036403:E010	ENSMUSG00000036403	centrosomal protein 135 [Source:MGI Symbol;Acc:MGI:2681869]	Cep135	protein_coding	-1.67833	0.000822655	0.0390487	5	76603137	76603352	216	+	ENSMUST00000049060, ENSMUST00000121979, ENSMUST00000130651	E010	34.4096	0.0235513828282968	11.1894109385403
	ENSMUSG00000036594:E002	ENSMUSG00000036594	histocompatibility 2, class II antigen A, alpha [Source:MGI Symbol;Acc:MGI:95895]	H2-Aa	protein_coding	-1.66961	1.98563e-05	0.00362484	17	34282765	34283023	259	-	ENSMUST00000174751, ENSMUST00000040655	E002	60.1997	0.0381337127175836	18.2030291421583
	ENSMUSG00000034269:E054	ENSMUSG00000034269	SET domain containing 5 [Source:MGI Symbol;Acc:MGI:1920145]	Setd5	protein_coding	-1.6595	9.58671e-07	0.00039738	6	113151857	113153424	1568	+	ENSMUST00000113157, ENSMUST00000113155, ENSMUST00000042889	E054	143.907	0.0249127176435706	24.009387675374
	ENSMUSG00000038664:E029	ENSMUSG00000038664	HECT and RLD domain containing E3 ubiquitin protein ligase family member 1 [Source:MGI Symbol;Acc:MGI:2384589]	Herc1	protein_coding	-1.65558	0.00105738	0.0452793	9	66433276	66433491	216	+	ENSMUST00000042824	E029	15.5401	0.0236086524304432	10.724289695741
	ENSMUSG00000021460:E010	ENSMUSG00000021460	AU RNA binding protein/enoyl-coenzyme A hydratase [Source:MGI Symbol;Acc:MGI:1338011]	Auh	protein_coding	-1.65341	7.03464e-16	6.31093e-12	13	52895927	52896702	776	-	ENSMUST00000120535	E010	162.388	0.00814576344275266	65.1235481278441
	ENSMUSG00000038664:E041	ENSMUSG00000038664	HECT and RLD domain containing E3 ubiquitin protein ligase family member 1 [Source:MGI Symbol;Acc:MGI:2384589]	Herc1	protein_coding	-1.64296	4.23868e-06	0.0011571	9	66448533	66450702	2170	+	ENSMUST00000140487	E041	43.387	0.01794359425675	21.1537633098574
	ENSMUSG00000024603:E009	ENSMUSG00000024603	dynactin 4 [Source:MGI Symbol;Acc:MGI:1914915]	Dctn4	protein_coding	-1.6306	0.000458516	0.0275542	18	60550186	60550259	74	+	ENSMUST00000025505	E009	21.0127	0.0237055277403628	12.2772390810123
	ENSMUSG00000020212:E015	ENSMUSG00000020212	transformed mouse 3T3 cell double minute 1 [Source:MGI Symbol;Acc:MGI:96951]	Mdm1	protein_coding	-1.62767	0.000151125	0.0138546	10	118168051	118168997	947	+	ENSMUST00000164077, ENSMUST00000163238, ENSMUST00000169817, ENSMUST00000020437	E015	365.79	0.0585727553739978	14.3581385033676
	ENSMUSG00000048939:E003	ENSMUSG00000048939	ATPase type 13A5 [Source:MGI Symbol;Acc:MGI:2444068]	Atp13a5	protein_coding	-1.62356	0.00012796	0.0123436	16	29232460	29232863	404	-	ENSMUST00000143373, ENSMUST00000075806, ENSMUST00000142681	E003	3.82659	0.138032186471037	14.6715933918545
	ENSMUSG00000034931:E010	ENSMUSG00000034931	DEAH (Asp-Glu-Ala-His) box polypeptide 8 [Source:MGI Symbol;Acc:MGI:1306823]	Dhx8	protein_coding	-1.60333	0.00111451	0.0468023	11	101737657	101737766	110	+	ENSMUST00000039152, ENSMUST00000129741	E010	16.0912	0.0237933476794575	10.6269639159278
	ENSMUSG00000074582:E003	ENSMUSG00000074582	ADP-ribosylation factor guanine nucleotide-exchange factor 2 (brefeldin A-inhibited) [Source:MGI Symbol;Acc:MGI:2139354]	Arfgef2	protein_coding	-1.59756	0.000387402	0.0249905	2	166827542	166827656	115	+	ENSMUST00000099078	E003	24.7938	0.0200803253319632	12.5919992832081
	ENSMUSG00000026955:E018	ENSMUSG00000026955	suppressor APC domain containing 2 [Source:MGI Symbol;Acc:MGI:1919330]	Sapcd2	protein_coding	-1.59728	0.00025814	0.0192299	2	25376352	25376777	426	+	ENSMUST00000129214, ENSMUST00000132539, ENSMUST00000028329, ENSMUST00000100323, ENSMUST00000114293	E018	16.4131	0.0851314820941743	13.3520555865695
	ENSMUSG00000021843:E001	ENSMUSG00000021843	kinectin 1 [Source:MGI Symbol;Acc:MGI:109153]	Ktn1	protein_coding	-1.5869	0.000285869	0.0205184	14	47648448	47648577	130	+	ENSMUST00000187839	E001	22.557	0.0174090580114232	13.1607841293068
	ENSMUSG00000032671:E002	ENSMUSG00000032671	RIKEN cDNA A930018P22 gene [Source:MGI Symbol;Acc:MGI:1915493]	A930018P22Rik	protein_coding	-1.58474	0.000592062	0.0320727	2	104124489	104124749	261	+	ENSMUST00000040374	E002	7.10424	0.0513930046371585	11.8007723949309
	ENSMUSG00000027641:E011	ENSMUSG00000027641	RB transcriptional corepressor like 1 [Source:MGI Symbol;Acc:MGI:103300]	Rbl1	protein_coding	-1.57467	2.47386e-05	0.00420446	2	157174986	157175527	542	-	ENSMUST00000124518	E011	46.4199	0.0117314433743212	17.7845332583236
	ENSMUSG00000022668:E001	ENSMUSG00000022668	GTP-binding protein 8 (putative) [Source:MGI Symbol;Acc:MGI:1913317]	Gtpbp8	protein_coding	-1.5706	8.60303e-05	0.00950321	16	44736768	44739141	2374	-	ENSMUST00000162512	E001	25.6203	0.0362079095900944	15.4209258271815
	ENSMUSG00000031921:E007	ENSMUSG00000031921	telomeric repeat binding factor 2 [Source:MGI Symbol;Acc:MGI:1195972]	Terf2	protein_coding	-1.56728	0.000210461	0.0168903	8	107075517	107076318	802	-	ENSMUST00000116425	E007	24.7288	0.015497561612378	13.7353044035382
	ENSMUSG00000034620:E010	ENSMUSG00000034620	ribitol xylosyltransferase 1 [Source:MGI Symbol;Acc:MGI:2384919]	Rxylt1	protein_coding	-1.56347	0.000701578	0.0354449	10	122094590	122094692	103	-	ENSMUST00000140299, ENSMUST00000038772, ENSMUST00000141057	E010	16.1849	0.0191387515523883	11.4850629337733
	ENSMUSG00000041815:E012	ENSMUSG00000041815	polymerase (DNA-directed), delta interacting protein 3 [Source:MGI Symbol;Acc:MGI:1921076]	Poldip3	protein_coding	-1.55245	0.00121935	0.04945	15	83137468	83137554	87	-	ENSMUST00000058793, ENSMUST00000149802	E012	12.1628	0.0238561323641855	10.460794100479
	ENSMUSG00000020739:E036	ENSMUSG00000020739	nucleoporin 85 [Source:MGI Symbol;Acc:MGI:3046173]	Nup85	protein_coding	-1.54361	3.03048e-06	0.000921596	11	115583907	115583985	79	+	ENSMUST00000021085	E036	75.1216	0.00924257690818862	21.7971631988278
	ENSMUSG00000046111:E001	ENSMUSG00000046111	centrosomal protein 295 [Source:MGI Symbol;Acc:MGI:2442521]	Cep295	protein_coding	-1.54358	1.08214e-08	1.18186e-05	9	15316915	15316916	2	-	ENSMUST00000160946, ENSMUST00000098979	E001	79.4265	0.0109003796468702	32.6877973829552
	ENSMUSG00000058318:E065	ENSMUSG00000058318	PHD finger protein 21A [Source:MGI Symbol;Acc:MGI:2384756]	Phf21a	protein_coding	-1.53781	0.000977643	0.0433942	2	92361836	92364666	2831	+	ENSMUST00000068702, ENSMUST00000090586, ENSMUST00000111297, ENSMUST00000044036, ENSMUST00000111290	E065	26.2574	0.0200185117325037	10.8694354488536
	ENSMUSG00000026958:E003	ENSMUSG00000026958	dipeptidylpeptidase 7 [Source:MGI Symbol;Acc:MGI:1933213]	Dpp7	protein_coding	-1.52542	0.000913114	0.0415674	2	25352290	25352566	277	-	ENSMUST00000139108, ENSMUST00000149953, ENSMUST00000028332, ENSMUST00000139971	E003	35.0933	0.102020737430159	10.9959464804163
	ENSMUSG00000052551:E018	ENSMUSG00000052551	adenosine deaminase, RNA-specific, B2 [Source:MGI Symbol;Acc:MGI:2151118]	Adarb2	protein_coding	-1.52479	1.31808e-06	0.000489711	13	8767045	8768747	1703	+	ENSMUST00000135574	E018	32.3084	0.0161997023818546	23.3966517531514
	ENSMUSG00000024392:E059	ENSMUSG00000024392	BCL2-associated athanogene 6 [Source:MGI Symbol;Acc:MGI:1919439]	Bag6	protein_coding	-1.51694	0.00085686	0.0399842	17	35147297	35147305	9	+	ENSMUST00000172993, ENSMUST00000173550, ENSMUST00000172571, ENSMUST00000166426, ENSMUST00000025250	E059	19.2174	0.0243732069021974	11.1138370332726
	ENSMUSG00000057722:E028	ENSMUSG00000057722	leptin receptor [Source:MGI Symbol;Acc:MGI:104993]	Lepr	protein_coding	-1.50957	1.35522e-05	0.00271037	4	101811348	101813667	2320	+	ENSMUST00000106921	E028	73.4519	0.0279442092793084	18.93114673756
	ENSMUSG00000081225:E001	ENSMUSG00000081225	cytochrome P450, family 2, subfamily j, polypeptide 12 [Source:MGI Symbol;Acc:MGI:3717097]	Cyp2j12	protein_coding	-1.48621	0.00044865	0.0272549	4	96099318	96099572	255	-	ENSMUST00000121694	E001	44.0243	0.0623320160611538	12.3178397681322
	ENSMUSG00000032311:E036	ENSMUSG00000032311	neuregulin 4 [Source:MGI Symbol;Acc:MGI:1933833]	Nrg4	protein_coding	-1.48611	6.7665e-10	1.19697e-06	9	55322330	55322392	63	-	ENSMUST00000133659	E036	69.5034	0.00906651161634669	38.0868389224766
	ENSMUSG00000061689:E041	ENSMUSG00000061689	DLG associated protein 4 [Source:MGI Symbol;Acc:MGI:2138865]	Dlgap4	protein_coding	-1.48106	0.000366532	0.0241149	2	156763125	156763174	50	+	ENSMUST00000070782, ENSMUST00000099145, ENSMUST00000109567, ENSMUST00000109568, ENSMUST00000169464	E041	29.3073	0.0249205787727783	12.6955249126361
	ENSMUSG00000039704:E008	ENSMUSG00000039704	LMBR1 domain containing 2 [Source:MGI Symbol;Acc:MGI:2444173]	Lmbrd2	protein_coding	-1.47394	9.35339e-06	0.00209986	15	9171097	9171210	114	+	ENSMUST00000090380	E008	43.9325	0.0166058379542184	19.6391301964523
	ENSMUSG00000015749:E025	ENSMUSG00000015749	acidic (leucine-rich) nuclear phosphoprotein 32 family, member E [Source:MGI Symbol;Acc:MGI:1913721]	Anp32e	protein_coding	-1.46077	0.000888127	0.0408375	3	95945566	95945635	70	+	ENSMUST00000165307, ENSMUST00000168106, ENSMUST00000169426	E025	23.3369	0.0230020667755777	11.0473787606301
	ENSMUSG00000040729:E003	ENSMUSG00000040729	centrosomal protein 126 [Source:MGI Symbol;Acc:MGI:2680221]	Cep126	protein_coding	-1.4598	0.000614636	0.0327937	9	8087228	8087425	198	-	ENSMUST00000037397	E003	27.1161	0.0291104275017274	11.7311202694109
	ENSMUSG00000037791:E026	ENSMUSG00000037791	PHD finger protein 12 [Source:MGI Symbol;Acc:MGI:1924057]	Phf12	protein_coding	-1.44995	0.000678289	0.0347861	11	78026183	78026192	10	+	ENSMUST00000108360, ENSMUST00000153428	E026	25.6378	0.0226681279707296	11.547815050062
	ENSMUSG00000008129:E013	ENSMUSG00000008129	RIKEN cDNA 4930432K21 gene [Source:MGI Symbol;Acc:MGI:1921916]	4930432K21Rik	protein_coding	-1.44849	0.000546396	0.0306639	8	84172590	84172590	1	+	ENSMUST00000118856	E013	23.835	0.0153950860951802	11.9502649016215
	ENSMUSG00000027855:E023	ENSMUSG00000027855	synaptonemal complex protein 1 [Source:MGI Symbol;Acc:MGI:105931]	Sycp1	protein_coding	-1.43313	8.27747e-05	0.00925757	3	102915156	102915340	185	-	ENSMUST00000029448, ENSMUST00000196988	E023	97.0427	0.0214652401004701	15.4938378275472
	ENSMUSG00000028127:E002	ENSMUSG00000028127	ATP-binding cassette, sub-family D (ALD), member 3 [Source:MGI Symbol;Acc:MGI:1349216]	Abcd3	protein_coding	-1.42874	4.09945e-05	0.00595313	3	121758907	121759755	849	-	ENSMUST00000197383, ENSMUST00000029770	E002	843.882	0.053080352258409	16.8247814230912
	ENSMUSG00000034154:E003	ENSMUSG00000034154	INO80 complex subunit [Source:MGI Symbol;Acc:MGI:1915392]	Ino80	protein_coding	-1.42757	0.000766636	0.0375096	2	119379563	119379722	160	-	ENSMUST00000049920	E003	24.4223	0.0157867943723791	11.3203176913728
	ENSMUSG00000035798:E001	ENSMUSG00000035798	zinc finger, DHHC domain containing 17 [Source:MGI Symbol;Acc:MGI:2445110]	Zdhhc17	protein_coding	-1.42619	0.000606869	0.0325313	10	110941782	110944531	2750	-	ENSMUST00000041723	E001	626.269	0.0669978055621255	11.7547889590133
	ENSMUSG00000001891:E003	ENSMUSG00000001891	UDP-glucose pyrophosphorylase 2 [Source:MGI Symbol;Acc:MGI:2183447]	Ugp2	protein_coding	-1.42398	9.64384e-10	1.57304e-06	11	21321924	21321939	16	-	ENSMUST00000102875, ENSMUST00000060895, ENSMUST00000133343	E003	73.1387	0.00920189635718988	37.3956217684868
	ENSMUSG00000025607:E006	ENSMUSG00000025607	coatomer protein complex, subunit gamma 2 [Source:MGI Symbol;Acc:MGI:1858683]	Copg2	protein_coding	-1.42178	0.00124379	0.0499439	6	30750538	30750635	98	-	ENSMUST00000166192, ENSMUST00000048774	E006	18.148	0.0213124245641366	10.4241428925394
	ENSMUSG00000040385:E003	ENSMUSG00000040385	protein phosphatase 1 catalytic subunit alpha [Source:MGI Symbol;Acc:MGI:103016]	Ppp1ca	protein_coding	-1.41987	0.000572344	0.0314345	19	4193022	4193252	231	+	ENSMUST00000046094	E003	22.2762	0.0235327703819897	11.8638403224461
	ENSMUSG00000007817:E027	ENSMUSG00000007817	zinc finger, MIZ-type containing 1 [Source:MGI Symbol;Acc:MGI:3040693]	Zmiz1	protein_coding	-1.40789	0.000890265	0.0408735	14	25651219	25651393	175	+	ENSMUST00000007961, ENSMUST00000162645	E027	22.1234	0.0185625130319104	11.0429195904508
	ENSMUSG00000041777:E001	ENSMUSG00000041777	corepressor interacting with RBPJ, 1 [Source:MGI Symbol;Acc:MGI:1914185]	Cir1	protein_coding	-1.40366	0.00108169	0.0458203	2	73283105	73285035	1931	-	ENSMUST00000058615	E001	731.78	0.0574521577410697	10.6822382909004
	ENSMUSG00000032232:E017	ENSMUSG00000032232	cingulin-like 1 [Source:MGI Symbol;Acc:MGI:1915428]	Cgnl1	protein_coding	-1.40183	0.000371311	0.0243216	9	71655293	71655397	105	-	ENSMUST00000072899, ENSMUST00000121322, ENSMUST00000122065	E017	25.0309	0.0146861911742797	12.6713014951599
	ENSMUSG00000053754:E002	ENSMUSG00000053754	chromodomain helicase DNA binding protein 8 [Source:MGI Symbol;Acc:MGI:1915022]	Chd8	protein_coding	-1.39772	0.000150576	0.0138144	14	52198451	52198475	25	-	ENSMUST00000089752, ENSMUST00000200169, ENSMUST00000149975	E002	457.479	0.0260737763620267	14.3649861941654
	ENSMUSG00000029782:E002	ENSMUSG00000029782	transmembrane protein 209 [Source:MGI Symbol;Acc:MGI:1919899]	Tmem209	protein_coding	-1.39696	0.000643695	0.0335439	6	30480797	30481021	225	-	ENSMUST00000064330, ENSMUST00000151187	E002	164.2	0.0291458473875982	11.645167386713
	ENSMUSG00000002949:E001	ENSMUSG00000002949	translocase of inner mitochondrial membrane 44 [Source:MGI Symbol;Acc:MGI:1343262]	Timm44	protein_coding	-1.39269	4.30339e-05	0.00612919	8	4259731	4259748	18	-	ENSMUST00000149827, ENSMUST00000003029	E001	40.8704	0.0124198372213889	16.7326555115428
	ENSMUSG00000021973:E008	ENSMUSG00000021973	mitochondrial calcium uptake 2 [Source:MGI Symbol;Acc:MGI:1915764]	Micu2	protein_coding	-1.38644	0.000415401	0.0259826	14	57945385	57945432	48	-	ENSMUST00000022543	E008	11.9192	0.0362251941489353	12.4616131610991
	ENSMUSG00000027387:E004	ENSMUSG00000027387	zinc finger CCCH type containing 8 [Source:MGI Symbol;Acc:MGI:1930128]	Zc3h8	protein_coding	-1.38641	4.18693e-05	0.00605139	2	128930792	128930903	112	-	ENSMUST00000028866	E004	27.538	0.0127650238554207	16.7847121394237
	ENSMUSG00000016018:E019	ENSMUSG00000016018	Mtr4 exosome RNA helicase [Source:MGI Symbol;Acc:MGI:1919448]	Mtrex	protein_coding	-1.38549	0.00029283	0.020847	13	112909816	112909914	99	-	ENSMUST00000022281	E019	25.5442	0.0132891114146261	13.1157096705242
	ENSMUSG00000035954:E053	ENSMUSG00000035954	dedicator of cytokinesis 4 [Source:MGI Symbol;Acc:MGI:1918006]	Dock4	protein_coding	-1.38514	0.000188575	0.0158427	12	40844210	40846486	2277	+	ENSMUST00000037488	E053	22.17	0.0229645671741272	13.9416370943267
	ENSMUSG00000046111:E002	ENSMUSG00000046111	centrosomal protein 295 [Source:MGI Symbol;Acc:MGI:2442521]	Cep295	protein_coding	-1.38386	3.14045e-06	0.000937273	9	15316917	15316919	3	-	ENSMUST00000160946, ENSMUST00000058041, ENSMUST00000098979	E002	84.7468	0.0152320356885759	21.7287782059581
	ENSMUSG00000028438:E016	ENSMUSG00000028438	kinesin family member 24 [Source:MGI Symbol;Acc:MGI:1918345]	Kif24	protein_coding	-1.38055	0.000242366	0.0184011	4	41414902	41414999	98	-	ENSMUST00000154175, ENSMUST00000108055	E016	143.092	0.0148402023900109	13.4703275096038
	ENSMUSG00000037730:E013	ENSMUSG00000037730	myoneurin [Source:MGI Symbol;Acc:MGI:1931415]	Mynn	protein_coding	-1.36507	0.000987458	0.0436389	3	30612469	30612552	84	+	ENSMUST00000192715, ENSMUST00000195751	E013	24.765	0.0193671020993344	10.8509360316656
	ENSMUSG00000028483:E006	ENSMUSG00000028483	small nuclear RNA activating complex, polypeptide 3 [Source:MGI Symbol;Acc:MGI:1916338]	Snapc3	protein_coding	-1.36176	0.0011263	0.0471377	4	83427782	83427866	85	+	ENSMUST00000123262, ENSMUST00000124856, ENSMUST00000030206, ENSMUST00000143533, ENSMUST00000071544	E006	47.6959	0.0256175427091975	10.6074945757474
	ENSMUSG00000097145:E009	ENSMUSG00000097145	RIKEN cDNA 9230114K14 gene [Source:MGI Symbol;Acc:MGI:3041212]	9230114K14Rik	processed_transcript	-1.36165	0.000314843	0.0218471	5	52197024	52197984	961	+	ENSMUST00000180601	E009	26.302	0.0524126104641624	12.9799607104993
	ENSMUSG00000022865:E010	ENSMUSG00000022865	coxsackie virus and adenovirus receptor [Source:MGI Symbol;Acc:MGI:1201679]	Cxadr	protein_coding	-1.36053	8.27142e-09	9.1935e-06	16	78359211	78359785	575	+	ENSMUST00000114229	E010	94.5954	0.041907492376726	33.2102301661734
	ENSMUSG00000052707:E048	ENSMUSG00000052707	trinucleotide repeat containing 6a [Source:MGI Symbol;Acc:MGI:2385292]	Tnrc6a	protein_coding	-1.35339	0.000506292	0.0293441	7	123193922	123193978	57	+	ENSMUST00000205514, ENSMUST00000094053, ENSMUST00000205760	E048	96.1394	0.0226643497589992	12.0923473645627
	ENSMUSG00000003604:E009	ENSMUSG00000003604	apoptosis, caspase activation inhibitor [Source:MGI Symbol;Acc:MGI:1921518]	Aven	protein_coding	-1.33981	0.000356707	0.0237547	2	112630912	112634573	3662	+	ENSMUST00000003705	E009	9817.94	0.0397495003632636	12.746339027942
	ENSMUSG00000030889:E046	ENSMUSG00000030889	von Willebrand factor A domain containing 3A [Source:MGI Symbol;Acc:MGI:3041229]	Vwa3a	protein_coding	-1.31241	5.99523e-06	0.00150898	7	120805542	120805742	201	+	ENSMUST00000166668	E046	248.363	0.0201903769801915	20.489723237911
	ENSMUSG00000039375:E005	ENSMUSG00000039375	WD repeat domain 17 [Source:MGI Symbol;Acc:MGI:1924662]	Wdr17	protein_coding	-1.30392	0.000245693	0.0185912	8	54629622	54629910	289	-	ENSMUST00000150488, ENSMUST00000128850, ENSMUST00000127511, ENSMUST00000144711, ENSMUST00000175915	E005	232.005	0.0240209248790031	13.4447448162175
	ENSMUSG00000038608:E070	ENSMUSG00000038608	dedicator of cytokinesis 10 [Source:MGI Symbol;Acc:MGI:2146320]	Dock10	protein_coding	-1.29923	0.000665269	0.0343286	1	80595541	80595724	184	-	ENSMUST00000187774, ENSMUST00000191449, ENSMUST00000077946, ENSMUST00000190983, ENSMUST00000186087, ENSMUST00000191505	E070	27.6315	0.0156920013028452	11.5838543309859
	ENSMUSG00000026202:E002	ENSMUSG00000026202	tubulin, alpha 4A [Source:MGI Symbol;Acc:MGI:1095410]	Tuba4a	protein_coding	-1.29848	0.000324164	0.0222929	1	75214972	75215611	640	-	ENSMUST00000186213, ENSMUST00000079464	E002	46.5869	0.0164881861187669	12.9253385259924
	ENSMUSG00000024622:E001	ENSMUSG00000024622	HMG box domain containing 3 [Source:MGI Symbol;Acc:MGI:2441817]	Hmgxb3	protein_coding	-1.29813	4.29509e-05	0.00612919	18	61131279	61132595	1317	-	ENSMUST00000091884	E001	27.7381	0.0133660962904417	16.7363170368503
	ENSMUSG00000025280:E019	ENSMUSG00000025280	polymerase (RNA) III (DNA directed) polypeptide A [Source:MGI Symbol;Acc:MGI:2681836]	Polr3a	protein_coding	-1.28462	3.11786e-05	0.00487664	14	24470820	24470947	128	-	ENSMUST00000026322	E019	44.0221	0.00953050631110348	17.344581064815
	ENSMUSG00000002307:E027	ENSMUSG00000002307	Fas death domain-associated protein [Source:MGI Symbol;Acc:MGI:1197015]	Daxx	protein_coding	-1.27553	3.71769e-05	0.00559198	17	33915519	33915582	64	+	ENSMUST00000079421, ENSMUST00000170075, ENSMUST00000174146	E027	185.796	0.0243487461711211	17.0103359531811
	ENSMUSG00000052616:E019	ENSMUSG00000052616	telomere repeat binding bouquet formation protein 1 [Source:MGI Symbol;Acc:MGI:2443187]	Terb1	protein_coding	-1.2661	0.000561277	0.0311098	8	104495087	104495202	116	-	ENSMUST00000161520, ENSMUST00000064576, ENSMUST00000159713, ENSMUST00000162014	E019	41.4924	0.017233932487115	11.9002064666311
	ENSMUSG00000030491:E007	ENSMUSG00000030491	tudor domain containing 12 [Source:MGI Symbol;Acc:MGI:1919231]	Tdrd12	protein_coding	-1.26194	1.34358e-05	0.00269568	7	35475933	35476105	173	-	ENSMUST00000187190, ENSMUST00000193633	E007	66.23	0.0103331059837709	18.9476052640167
	ENSMUSG00000002881:E001	ENSMUSG00000002881	Ngfi-A binding protein 1 [Source:MGI Symbol;Acc:MGI:107564]	Nab1	protein_coding	-1.26187	0.000698342	0.0353642	1	52457294	52459217	1924	-	ENSMUST00000069792, ENSMUST00000186764	E001	2029.5	0.0478677627289274	11.4936555562977
	ENSMUSG00000028637:E012	ENSMUSG00000028637	coiled-coil domain containing 30 [Source:MGI Symbol;Acc:MGI:1920582]	Ccdc30	protein_coding	-1.26167	2.28062e-06	0.000740153	4	119352247	119352652	406	-	ENSMUST00000131141, ENSMUST00000044781	E012	46.8303	0.0475114309653196	22.3428367094403
	ENSMUSG00000034681:E009	ENSMUSG00000034681	ribonucleic acid binding protein S1 [Source:MGI Symbol;Acc:MGI:97960]	Rnps1	protein_coding	-1.25041	0.000833827	0.0393696	17	24425086	24425895	810	+	ENSMUST00000115371, ENSMUST00000163717, ENSMUST00000088512	E009	128.368	0.0471177252991678	11.1643824694359
	ENSMUSG00000036769:E029	ENSMUSG00000036769	WD repeat domain 44 [Source:MGI Symbol;Acc:MGI:1919654]	Wdr44	protein_coding	-1.24577	0.000353745	0.0236075	X	23804889	23805990	1102	+	ENSMUST00000035766, ENSMUST00000101670	E029	155.235	0.0422822896607017	12.7619350670897
	ENSMUSG00000038347:E001	ENSMUSG00000038347	t-complex-associated testis expressed 2 [Source:MGI Symbol;Acc:MGI:98641]	Tcte2	protein_coding	-1.2372	2.74866e-07	0.00015621	17	13482553	13483004	452	-	ENSMUST00000138345	E001	97.438	0.0108497038884428	26.4187011536147
	ENSMUSG00000060860:E004	ENSMUSG00000060860	ubiquitin-conjugating enzyme E2S [Source:MGI Symbol;Acc:MGI:1925141]	Ube2s	protein_coding	-1.23362	0.000883523	0.0407371	7	4808014	4808222	209	-	ENSMUST00000206139, ENSMUST00000079496	E004	95.6979	0.0376434529151265	11.0570138648455
	ENSMUSG00000021779:E013	ENSMUSG00000021779	thyroid hormone receptor beta [Source:MGI Symbol;Acc:MGI:98743]	Thrb	protein_coding	-1.23106	0.000288811	0.0206336	14	18036560	18038086	1527	+	ENSMUST00000022304, ENSMUST00000091471	E013	176.487	0.0832527757179425	13.1416008105855
	ENSMUSG00000024104:E042	ENSMUSG00000024104	WASH complex subunit 2` [Source:MGI Symbol;Acc:MGI:106463]	Washc2	protein_coding	-1.22796	0.000270954	0.0198807	6	116246108	116246260	153	+	ENSMUST00000036759, ENSMUST00000204283, ENSMUST00000203802, ENSMUST00000204476	E042	31.1358	0.0167156143140228	13.2612148761535
	ENSMUSG00000022201:E007	ENSMUSG00000022201	zinc finger RNA binding protein [Source:MGI Symbol;Acc:MGI:1341890]	Zfr	protein_coding	-1.22715	2.59313e-12	1.05061e-08	15	12122007	12122337	331	+	ENSMUST00000124621	E007	417.908	0.00530433773548068	48.9744941010242
	ENSMUSG00000050321:E008	ENSMUSG00000050321	neuropilin (NRP) and tolloid (TLL)-like 1 [Source:MGI Symbol;Acc:MGI:2180216]	Neto1	protein_coding	-1.2132	1.04443e-05	0.00226951	18	86494750	86494863	114	+	ENSMUST00000058829	E008	4.7844	0.116372202850816	19.4283822115652
	ENSMUSG00000033054:E020	ENSMUSG00000033054	nuclear protein in the AT region [Source:MGI Symbol;Acc:MGI:107605]	Npat	protein_coding	-1.20995	7.16879e-06	0.00173501	9	53572571	53574342	1772	+	ENSMUST00000035850	E020	939.942	0.02067573452939	20.1476601367922
	ENSMUSG00000037544:E006	ENSMUSG00000037544	DLG associated protein 5 [Source:MGI Symbol;Acc:MGI:2183453]	Dlgap5	protein_coding	-1.20871	0.000109155	0.0112566	14	47389459	47389837	379	-	ENSMUST00000180299	E006	48.5862	0.0124322081230591	14.971361278883
	ENSMUSG00000031284:E036	ENSMUSG00000031284	p21 (RAC1) activated kinase 3 [Source:MGI Symbol;Acc:MGI:1339656]	Pak3	protein_coding	-1.2011	0.000626177	0.0330584	X	143791235	143797792	6558	+	ENSMUST00000112863, ENSMUST00000112865, ENSMUST00000112864, ENSMUST00000033640, ENSMUST00000112868, ENSMUST00000172330	E036	864.466	0.0635401251859205	11.696501806972
	ENSMUSG00000071253:E016	ENSMUSG00000071253	solute carrier family 25 (mitochondrial carrier, Graves disease autoantigen), member 16 [Source:MGI Symbol;Acc:MGI:1920382]	Slc25a16	protein_coding	-1.18879	0.000173762	0.0151322	10	62944435	62946498	2064	+	ENSMUST00000044977	E016	3218.61	0.0449781552163706	14.0954671200985
	ENSMUSG00000028532:E031	ENSMUSG00000028532	cache domain containing 1 [Source:MGI Symbol;Acc:MGI:2444177]	Cachd1	protein_coding	-1.18138	1.63607e-10	3.64713e-07	4	101003232	101004544	1313	+	ENSMUST00000030257	E031	818.458	0.012424927013904	40.8591290584151
	ENSMUSG00000030259:E010	ENSMUSG00000030259	Ras association (RalGDS/AF-6) domain family (N-terminal) member 8 [Source:MGI Symbol;Acc:MGI:1918573]	Rassf8	protein_coding	-1.17372	4.78001e-05	0.0065516	6	145819944	145821074	1131	+	ENSMUST00000058538, ENSMUST00000111704	E010	69.1877	0.0823336834940655	16.533422226351
	ENSMUSG00000033808:E025	ENSMUSG00000033808	transmembrane protein 87A [Source:MGI Symbol;Acc:MGI:2441844]	Tmem87a	protein_coding	-1.16979	5.09588e-05	0.00679807	2	120397362	120397447	86	-	ENSMUST00000124806, ENSMUST00000110729, ENSMUST00000136410, ENSMUST00000143182, ENSMUST00000090046, ENSMUST00000151740, ENSMUST00000090042	E025	70.0879	0.0163847218812884	16.4121017682437
	ENSMUSG00000034321:E001	ENSMUSG00000034321	exosome component 1 [Source:MGI Symbol;Acc:MGI:1913833]	Exosc1	protein_coding	-1.16852	3.5317e-07	0.000187954	19	41922980	41924088	1109	-	ENSMUST00000112123, ENSMUST00000075280	E001	1771.6	0.0223835434512943	25.9346621748273
	ENSMUSG00000092469:E003	ENSMUSG00000092469	predicted gene 20395 [Source:MGI Symbol;Acc:MGI:5141860]	Gm20395	antisense	-1.16735	0.000430335	0.0265727	19	44784380	44784512	133	-	ENSMUST00000173799	E003	20.6834	0.021925095382513	12.3956501052607
	ENSMUSG00000022604:E001	ENSMUSG00000022604	centrosomal protein 97 [Source:MGI Symbol;Acc:MGI:1921451]	Cep97	protein_coding	-1.14915	0.000146678	0.0136357	16	55899888	55904950	5063	-	ENSMUST00000023270	E001	32.3503	0.132017225933744	14.4143791501284
	ENSMUSG00000041471:E001	ENSMUSG00000041471	shieldin complex subunit 2 [Source:MGI Symbol;Acc:MGI:1922948]	Shld2	protein_coding	-1.14625	0.00104644	0.0450103	14	34237041	34237586	546	-	ENSMUST00000111917	E001	1597.39	0.0352037136708987	10.7435347144079
	ENSMUSG00000031024:E002	ENSMUSG00000031024	suppression of tumorigenicity 5 [Source:MGI Symbol;Acc:MGI:108517]	St5	protein_coding	-1.14237	7.17811e-05	0.00843358	7	109523920	109524680	761	-	ENSMUST00000079282, ENSMUST00000084738, ENSMUST00000168005, ENSMUST00000077909	E002	125.921	0.0545379426821678	15.7633096737221
	ENSMUSG00000044864:E010	ENSMUSG00000044864	ankyrin repeat domain 50 [Source:MGI Symbol;Acc:MGI:2139777]	Ankrd50	protein_coding	-1.13095	0.00104818	0.0450389	3	38483568	38483984	417	-	ENSMUST00000120875	E010	26.6011	0.0144801278816036	10.7404607164483
	ENSMUSG00000032571:E043	ENSMUSG00000032571	phosphoinositide-3-kinase regulatory subunit 4 [Source:MGI Symbol;Acc:MGI:1922919]	Pik3r4	protein_coding	-1.12664	0.000381888	0.0247365	9	105687532	105687657	126	+	ENSMUST00000065778	E043	1551.47	0.0235733754837921	12.6187918528872
	ENSMUSG00000039704:E007	ENSMUSG00000039704	LMBR1 domain containing 2 [Source:MGI Symbol;Acc:MGI:2444173]	Lmbrd2	protein_coding	-1.126	0.000200559	0.0164638	15	9165788	9165862	75	+	ENSMUST00000090380	E007	40.9491	0.0105417851814493	13.8258423334694
	ENSMUSG00000021911:E022	ENSMUSG00000021911	poly (ADP-ribose) glycohydrolase [Source:MGI Symbol;Acc:MGI:1347094]	Parg	protein_coding	-1.11504	0.000255586	0.0191532	14	32242347	32243095	749	+	ENSMUST00000164137	E022	51.0748	0.00921774348226673	13.3707014739438
	ENSMUSG00000033991:E004	ENSMUSG00000033991	tetratricopeptide repeat domain 37 [Source:MGI Symbol;Acc:MGI:2679923]	Ttc37	protein_coding	-1.11242	0.000866786	0.0402461	13	76106230	76106378	149	+	ENSMUST00000091466	E004	168.458	0.0243074584455145	11.0924786148629
	ENSMUSG00000002718:E052	ENSMUSG00000002718	chromosome segregation 1-like (S. cerevisiae) [Source:MGI Symbol;Acc:MGI:1339951]	Cse1l	protein_coding	-1.11115	7.00018e-05	0.00831004	2	166946102	166946389	288	+	ENSMUST00000002790	E052	844.956	0.0205735599387363	15.8107993771401
	ENSMUSG00000015501:E020	ENSMUSG00000015501	human immunodeficiency virus type I enhancer binding protein 2 [Source:MGI Symbol;Acc:MGI:1338076]	Hivep2	protein_coding	-1.10747	1.23785e-05	0.00254869	10	14143059	14143954	896	+	ENSMUST00000015645, ENSMUST00000191138, ENSMUST00000187083	E020	70.1362	0.0192003188003125	19.1040015246129
	ENSMUSG00000045275:E013	ENSMUSG00000045275	Leber congenital amaurosis 5-like [Source:MGI Symbol;Acc:MGI:3041157]	Lca5l	protein_coding	-1.10586	0.000601918	0.0324042	16	96181433	96183273	1841	-	ENSMUST00000154445	E013	21.4491	0.0202282060021695	11.7700367050646
	ENSMUSG00000025531:E002	ENSMUSG00000025531	choroidermia (RAB escort protein 1) [Source:MGI Symbol;Acc:MGI:892979]	Chm	protein_coding	-1.10153	5.63194e-18	7.8595e-14	X	113040595	113043173	2579	-	ENSMUST00000113388, ENSMUST00000026607	E002	108.211	0.011773661070916	74.6458663919636
	ENSMUSG00000022957:E039	ENSMUSG00000022957	intersectin 1 (SH3 domain protein 1A) [Source:MGI Symbol;Acc:MGI:1338069]	Itsn1	protein_coding	-1.09889	7.491e-05	0.0086714	16	91828334	91832353	4020	+	ENSMUST00000095909	E039	104.246	0.0126053407334371	15.6826031081834
	ENSMUSG00000032232:E018	ENSMUSG00000032232	cingulin-like 1 [Source:MGI Symbol;Acc:MGI:1915428]	Cgnl1	protein_coding	-1.08892	0.000906584	0.0413219	9	71656046	71656252	207	-	ENSMUST00000072899, ENSMUST00000121322, ENSMUST00000122065	E018	35.2507	0.0110905372675385	11.0092485704895
	ENSMUSG00000028364:E001	ENSMUSG00000028364	tenascin C [Source:MGI Symbol;Acc:MGI:101922]	Tnc	protein_coding	-1.08855	1.23108e-13	6.72263e-10	4	63959785	63960543	759	-	ENSMUST00000107372, ENSMUST00000107377, ENSMUST00000030056	E001	26.993	0.0333703563446172	54.9583947519951
	ENSMUSG00000024539:E001	ENSMUSG00000024539	protein tyrosine phosphatase, non-receptor type 2 [Source:MGI Symbol;Acc:MGI:97806]	Ptpn2	protein_coding	-1.08797	2.61861e-05	0.00436423	18	67665511	67665511	1	-	ENSMUST00000120934	E001	89.5194	0.00680816878918586	17.6763558574697
	ENSMUSG00000047554:E002	ENSMUSG00000047554	transmembrane protein 41B [Source:MGI Symbol;Acc:MGI:1289225]	Tmem41b	protein_coding	-1.08779	2.70396e-05	0.00444514	7	109973304	109973484	181	-	ENSMUST00000094097, ENSMUST00000119929	E002	324.737	0.0161811253677311	17.6153602125456
	ENSMUSG00000058056:E017	ENSMUSG00000058056	palladin, cytoskeletal associated protein [Source:MGI Symbol;Acc:MGI:1919583]	Palld	protein_coding	-1.08556	1.75733e-05	0.00330411	8	61533576	61533841	266	-	ENSMUST00000136825	E017	81.7655	0.00812378750950961	18.4357218647341
	ENSMUSG00000041359:E001	ENSMUSG00000041359	T cell lymphoma breakpoint 1 [Source:MGI Symbol;Acc:MGI:1097166]	Tcl1	protein_coding	-1.08206	0.000928986	0.0421068	12	105216750	105216757	8	-	ENSMUST00000041316	E001	380.522	0.0139462906812349	10.9640098655961
	ENSMUSG00000019792:E001	ENSMUSG00000019792	tRNA methyltransferase 11 [Source:MGI Symbol;Acc:MGI:1920931]	Trmt11	protein_coding	-1.08191	6.91592e-05	0.00825091	10	30534225	30535244	1020	-	ENSMUST00000019927	E001	2413.2	0.0274571151337678	15.8337134058585
	ENSMUSG00000002455:E005	ENSMUSG00000002455	pre-mRNA splicing factor 6 [Source:MGI Symbol;Acc:MGI:1922946]	Prpf6	protein_coding	-1.07738	0.00117581	0.0484611	2	181608120	181608288	169	+	ENSMUST00000139955, ENSMUST00000002529, ENSMUST00000136481, ENSMUST00000132714	E005	41.3182	0.0107363467510263	10.5279787676081
	ENSMUSG00000015653:E004	ENSMUSG00000015653	six transmembrane epithelial antigen of prostate 2 [Source:MGI Symbol;Acc:MGI:1921301]	Steap2	protein_coding	-1.07614	2.68759e-10	5.6259e-07	5	5668106	5670937	2832	-	ENSMUST00000164219, ENSMUST00000115426	E004	239.139	0.0061970717432642	39.8893877162083
	ENSMUSG00000025968:E003	ENSMUSG00000025968	NADH:ubiquinone oxidoreductase core subunit S1 [Source:MGI Symbol;Acc:MGI:2443241]	Ndufs1	protein_coding	-1.07571	5.24194e-09	6.2702e-06	1	63143689	63143734	46	-	ENSMUST00000027111, ENSMUST00000187756, ENSMUST00000187835, ENSMUST00000190095	E003	136.828	0.00690835131135579	34.0974707488081
	ENSMUSG00000021111:E026	ENSMUSG00000021111	poly (A) polymerase alpha [Source:MGI Symbol;Acc:MGI:109301]	Papola	protein_coding	-1.06873	0.000538532	0.0304064	12	105809548	105809647	100	+	ENSMUST00000170002, ENSMUST00000166735, ENSMUST00000169938, ENSMUST00000021535, ENSMUST00000166329, ENSMUST00000109901, ENSMUST00000163473, ENSMUST00000170540, ENSMUST00000170831, ENSMUST00000165584, ENSMUST00000169524, ENSMUST00000166498, ENSMUST00000168186, ENSMUST00000163805	E026	484.853	0.0154108642136195	11.9772760018027
	ENSMUSG00000025971:E008	ENSMUSG00000025971	matrix AAA peptidase interacting protein 1 [Source:MGI Symbol;Acc:MGI:1915365]	Maip1	protein_coding	-1.06808	0.000649822	0.0337255	1	57415656	57417953	2298	+	ENSMUST00000027114	E008	10.2342	0.104161875997652	11.6275457474421
	ENSMUSG00000025911:E022	ENSMUSG00000025911	alcohol dehydrogenase, iron containing, 1 [Source:MGI Symbol;Acc:MGI:1923437]	Adhfe1	protein_coding	-1.06532	6.03135e-07	0.000271834	1	9576470	9576901	432	+	ENSMUST00000027044, ENSMUST00000144177	E022	136.644	0.0274399319762425	24.9022027373285
	ENSMUSG00000020696:E002	ENSMUSG00000020696	ring finger and FYVE like domain containing protein [Source:MGI Symbol;Acc:MGI:1914588]	Rffl	protein_coding	-1.06271	0.000421625	0.0262283	11	82803822	82805606	1785	-	ENSMUST00000093975, ENSMUST00000074515, ENSMUST00000071152, ENSMUST00000108173	E002	227.231	0.0404415924441391	12.4338341387465
	ENSMUSG00000031065:E036	ENSMUSG00000031065	cyclin-dependent kinase 16 [Source:MGI Symbol;Acc:MGI:97516]	Cdk16	protein_coding	-1.05985	0.00010311	0.0108281	X	20699800	20699880	81	+	ENSMUST00000115364, ENSMUST00000033380	E036	83.2861	0.0129313670381433	15.0788820978503
	ENSMUSG00000036452:E011	ENSMUSG00000036452	Rho GTPase activating protein 26 [Source:MGI Symbol;Acc:MGI:1918552]	Arhgap26	protein_coding	-1.05668	0.000458904	0.0275643	18	38788626	38789045	420	+	ENSMUST00000127448	E011	223.26	0.0222291230908017	12.2756593784362
	ENSMUSG00000020300:E013	ENSMUSG00000020300	cytoplasmic polyadenylation element binding protein 4 [Source:MGI Symbol;Acc:MGI:1914829]	Cpeb4	protein_coding	-1.04704	0.000788747	0.0381809	11	31931578	31935634	4057	+	ENSMUST00000109412, ENSMUST00000155278	E013	6011.75	0.0351851364374721	11.2675279165793
	ENSMUSG00000036282:E015	ENSMUSG00000036282	N(alpha)-acetyltransferase 30, NatC catalytic subunit [Source:MGI Symbol;Acc:MGI:1922259]	Naa30	protein_coding	-1.0456	7.84299e-13	3.64835e-09	14	49190867	49191031	165	+	ENSMUST00000037362	E015	929.902	0.00439634911817299	51.3210562664197
	ENSMUSG00000008450:E005	ENSMUSG00000008450	nuclear transport factor 2 [Source:MGI Symbol;Acc:MGI:1915301]	Nutf2	protein_coding	-1.03556	0.000625858	0.0330584	8	105878805	105880402	1598	+	ENSMUST00000008594	E005	71.865	0.0525137186062816	11.6974514564059
	ENSMUSG00000028906:E001	ENSMUSG00000028906	erythrocyte membrane protein band 4.1 [Source:MGI Symbol;Acc:MGI:95401]	Epb41	protein_coding	-1.03345	0.000178376	0.0153449	4	131923413	131923428	16	-	ENSMUST00000054917, ENSMUST00000137846, ENSMUST00000146443, ENSMUST00000151746, ENSMUST00000146021, ENSMUST00000155990, ENSMUST00000135579, ENSMUST00000105970, ENSMUST00000105975, ENSMUST00000105974	E001	190.651	0.0191925030354358	14.0461731439595
	ENSMUSG00000018076:E042	ENSMUSG00000018076	mediator complex subunit 13-like [Source:MGI Symbol;Acc:MGI:2670178]	Med13l	protein_coding	-1.0283	2.06068e-06	0.00069574	5	118763917	118765438	1522	+	ENSMUST00000100816	E042	1261.08	0.013440260927397	22.5376213998304
	ENSMUSG00000026495:E011	ENSMUSG00000026495	EF-hand calcium binding domain 2 [Source:MGI Symbol;Acc:MGI:1915476]	Efcab2	protein_coding	-1.02787	0.000698256	0.0353642	1	178481313	178481471	159	+	ENSMUST00000192905, ENSMUST00000027775	E011	13.6971	0.0273740724082266	11.4938828258166
	ENSMUSG00000034573:E026	ENSMUSG00000034573	protein tyrosine phosphatase, non-receptor type 13 [Source:MGI Symbol;Acc:MGI:103293]	Ptpn13	protein_coding	-1.02644	0.000207471	0.016743	5	103540972	103541386	415	+	ENSMUST00000199412, ENSMUST00000200581, ENSMUST00000048957	E026	53.7899	0.00978695223696774	13.7621788674045
	ENSMUSG00000028973:E020	ENSMUSG00000028973	ATP-binding cassette, sub-family B (MDR/TAP), member 8 [Source:MGI Symbol;Acc:MGI:1351667]	Abcb8	protein_coding	-1.02172	0.000456303	0.0274902	5	24403628	24403977	350	+	ENSMUST00000115074	E020	43.3526	0.0114381833392613	12.2862697276508
	ENSMUSG00000053470:E003	ENSMUSG00000053470	lysine (K)-specific demethylase 3A [Source:MGI Symbol;Acc:MGI:98847]	Kdm3a	protein_coding	-1.02092	2.12579e-06	0.000711981	6	71589037	71589715	679	-	ENSMUST00000207023, ENSMUST00000065509, ENSMUST00000167220	E003	67.1951	0.0148730900311873	22.4778664125301
	ENSMUSG00000029263:E017	ENSMUSG00000029263	phosphatidylinositol glycan anchor biosynthesis, class G [Source:MGI Symbol;Acc:MGI:3576484]	Pigg	protein_coding	-1.01401	0.000789029	0.0381809	5	108348239	108349355	1117	+	ENSMUST00000119014	E017	3714.55	0.0467965061198409	11.2668646469079
	ENSMUSG00000038369:E002	ENSMUSG00000038369	nuclear receptor coactivator 6 [Source:MGI Symbol;Acc:MGI:1929915]	Ncoa6	protein_coding	-1.01106	0.000217042	0.0171878	2	155390665	155390668	4	-	ENSMUST00000043126, ENSMUST00000109670	E002	221.02	0.00511283368031219	13.6774731925481
	ENSMUSG00000025812:E071	ENSMUSG00000025812	par-3 family cell polarity regulator [Source:MGI Symbol;Acc:MGI:2135608]	Pard3	protein_coding	-1.00978	1.23695e-06	0.000467945	8	127611971	127612286	316	+	ENSMUST00000160272	E071	123.721	0.00485897146061833	23.5188568342934
	ENSMUSG00000020923:E004	ENSMUSG00000020923	upstream binding transcription factor, RNA polymerase I [Source:MGI Symbol;Acc:MGI:98512]	Ubtf	protein_coding	-1.0081	7.03921e-05	0.0083406	11	102305993	102306297	305	-	ENSMUST00000107117, ENSMUST00000107115, ENSMUST00000006754, ENSMUST00000107119, ENSMUST00000178839, ENSMUST00000174302, ENSMUST00000079589	E004	53.1305	0.0318784456431579	15.800279316472
	ENSMUSG00000020128:E034	ENSMUSG00000020128	VPS54 GARP complex subunit [Source:MGI Symbol;Acc:MGI:2178798]	Vps54	protein_coding	-1.00608	0.000456796	0.0274902	11	21320538	21321122	585	+	ENSMUST00000109578, ENSMUST00000006221	E034	631.027	0.0196571331724467	12.2842557094678
	ENSMUSG00000031012:E001	ENSMUSG00000031012	calcium/calmodulin-dependent serine protein kinase (MAGUK family) [Source:MGI Symbol;Acc:MGI:1309489]	Cask	protein_coding	-1.00467	2.71207e-06	0.000849448	X	13517080	13521330	4251	-	ENSMUST00000115436, ENSMUST00000156096, ENSMUST00000115438	E001	1209.23	0.0117972761873665	22.0101848903776
	ENSMUSG00000015222:E067	ENSMUSG00000015222	microtubule-associated protein 2 [Source:MGI Symbol;Acc:MGI:97175]	Map2	protein_coding	-1.00281	1.37218e-09	2.07641e-06	1	66442029	66442581	553	+	ENSMUST00000114012, ENSMUST00000114018, ENSMUST00000024639, ENSMUST00000077355, ENSMUST00000114015	E067	296.212	0.00686147615804738	36.707957607817
	ENSMUSG00000025968:E002	ENSMUSG00000025968	NADH:ubiquinone oxidoreductase core subunit S1 [Source:MGI Symbol;Acc:MGI:2443241]	Ndufs1	protein_coding	-1.00198	0.000146637	0.0136357	1	63143604	63143688	85	-	ENSMUST00000027111, ENSMUST00000190095, ENSMUST00000187835	E002	150.916	0.0189470155546755	14.4149004435167
	ENSMUSG00000000037:E040	ENSMUSG00000000037	Scm polycomb group protein like 2 [Source:MGI Symbol;Acc:MGI:1340042]	Scml2	protein_coding	-1.0009	0.00015564	0.0141857	X	161256953	161258196	1244	+	ENSMUST00000019101, ENSMUST00000112345	E040	4376.94	0.0170728366249677	14.3027190063478
	ENSMUSG00000025878:E002	ENSMUSG00000025878	ubiquitin interaction motif containing 1 [Source:MGI Symbol;Acc:MGI:103185]	Uimc1	protein_coding	-0.997774	0.000872479	0.0403984	13	55028195	55028294	100	-	ENSMUST00000026997, ENSMUST00000127195, ENSMUST00000148702	E002	73.319	0.015596711860622	11.0803387248947
	ENSMUSG00000036202:E053	ENSMUSG00000036202	replication timing regulatory factor 1 [Source:MGI Symbol;Acc:MGI:1098622]	Rif1	protein_coding	-0.994914	1.9729e-11	6.04366e-08	2	52122110	52122381	272	+	ENSMUST00000112693, ENSMUST00000069794, ENSMUST00000152178	E053	626.91	0.00312936747718226	44.9974636913912
	ENSMUSG00000037262:E010	ENSMUSG00000037262	Kin17 DNA and RNA binding protein [Source:MGI Symbol;Acc:MGI:96676]	Kin	protein_coding	-0.992502	0.000140595	0.0132296	2	10091820	10092179	360	+	ENSMUST00000142773, ENSMUST00000042512	E010	51.3597	0.0109507098723204	14.494154062703
	ENSMUSG00000021879:E070	ENSMUSG00000021879	dynein, axonemal, heavy chain 12 [Source:MGI Symbol;Acc:MGI:107720]	Dnah12	protein_coding	-0.977945	0.000825055	0.0391035	14	26891444	26891703	260	+	ENSMUST00000165269	E070	38.8585	0.0149646769756563	11.1840055237765
	ENSMUSG00000022841:E032	ENSMUSG00000022841	adaptor-related protein complex 2, mu 1 subunit [Source:MGI Symbol;Acc:MGI:1298405]	Ap2m1	protein_coding	-0.970916	2.17834e-09	3.00652e-06	16	20543665	20544056	392	+	ENSMUST00000007216, ENSMUST00000090023	E032	139.113	0.0138652258378015	35.8072639738285
	ENSMUSG00000028560:E015	ENSMUSG00000028560	ubiquitin specific peptidase 1 [Source:MGI Symbol;Acc:MGI:2385198]	Usp1	protein_coding	-0.968609	1.0245e-06	0.000411916	4	98934070	98935543	1474	+	ENSMUST00000030289, ENSMUST00000091358	E015	7180.24	0.012675693319327	23.8815311822467
	ENSMUSG00000037058:E020	ENSMUSG00000037058	polyadenylate-binding protein-interacting protein 2 [Source:MGI Symbol;Acc:MGI:1915119]	Paip2	protein_coding	-0.967746	0.000571871	0.0314334	18	35617184	35617186	3	+	ENSMUST00000041314	E020	104.924	0.0113071846835175	11.8653806055565
	ENSMUSG00000027162:E007	ENSMUSG00000027162	lin-7 homolog C (C. elegans) [Source:MGI Symbol;Acc:MGI:1330839]	Lin7c	protein_coding	-0.966795	4.37244e-06	0.00118355	2	109897246	109901003	3758	+	ENSMUST00000028583	E007	4055.69	0.0168558586483439	21.0942231380234
	ENSMUSG00000072258:E017	ENSMUSG00000072258	TATA-box binding protein associated factor, RNA polymerase I, A [Source:MGI Symbol;Acc:MGI:109578]	Taf1a	protein_coding	-0.965178	6.40361e-05	0.00781607	1	183409235	183409353	119	+	ENSMUST00000097043, ENSMUST00000195798	E017	129.431	0.00830770853733061	15.97938302391
	ENSMUSG00000028869:E009	ENSMUSG00000028869	guanine nucleotide binding protein-like 2 (nucleolar) [Source:MGI Symbol;Acc:MGI:2385207]	Gnl2	protein_coding	-0.964698	0.000188736	0.0158427	4	125037580	125037661	82	+	ENSMUST00000030684, ENSMUST00000136910	E009	62.0535	0.00837212175102317	13.9400336409797
	ENSMUSG00000032612:E041	ENSMUSG00000032612	ubiquitin specific peptidase 4 (proto-oncogene) [Source:MGI Symbol;Acc:MGI:98905]	Usp4	protein_coding	-0.951583	0.00105586	0.0452606	9	108392260	108392520	261	+	ENSMUST00000194959, ENSMUST00000035237	E041	745.989	0.0171953157383767	10.7269479369165
	ENSMUSG00000039943:E064	ENSMUSG00000039943	phospholipase C, beta 4 [Source:MGI Symbol;Acc:MGI:107464]	Plcb4	protein_coding	-0.951581	0.000211818	0.0169451	2	136013069	136013269	201	+	ENSMUST00000110109, ENSMUST00000147744, ENSMUST00000184371	E064	157.179	0.0295438182767249	13.7232307945357
	ENSMUSG00000030779:E036	ENSMUSG00000030779	retinoblastoma binding protein 6, ubiquitin ligase [Source:MGI Symbol;Acc:MGI:894835]	Rbbp6	protein_coding	-0.950487	0.00084595	0.0397638	7	123000584	123002554	1971	+	ENSMUST00000052135, ENSMUST00000205495, ENSMUST00000071590	E036	135.754	0.0184751926025212	11.1376056311857
	ENSMUSG00000031809:E001	ENSMUSG00000031809	RIKEN cDNA 1700018B08 gene [Source:MGI Symbol;Acc:MGI:1923655]	1700018B08Rik	protein_coding	-0.949889	0.000426673	0.0264245	8	121530780	121530827	48	-	ENSMUST00000034265	E001	62.465	0.0233346601716069	12.4116098584711
	ENSMUSG00000027546:E001	ENSMUSG00000027546	ATPase, class II, type 9A [Source:MGI Symbol;Acc:MGI:1330826]	Atp9a	protein_coding	-0.945315	8.1009e-07	0.000347252	2	168634438	168634462	25	-	ENSMUST00000109177, ENSMUST00000109176, ENSMUST00000109175, ENSMUST00000029060	E001	195.967	0.00684699737862974	24.3337072669108
	ENSMUSG00000055204:E001	ENSMUSG00000055204	ankyrin repeat domain 17 [Source:MGI Symbol;Acc:MGI:1932101]	Ankrd17	protein_coding	-0.944743	4.01478e-06	0.00111095	5	90227166	90227818	653	-	ENSMUST00000014421	E001	480.055	0.00489577545318342	21.2577757497038
	ENSMUSG00000078974:E003	ENSMUSG00000078974	SEC61, gamma subunit [Source:MGI Symbol;Acc:MGI:1202066]	Sec61g	protein_coding	-0.941176	9.47099e-05	0.010193	11	16501638	16501642	5	-	ENSMUST00000109643, ENSMUST00000109642, ENSMUST00000178855, ENSMUST00000166950	E003	73.3381	0.00755746911016187	15.2393387220033
	ENSMUSG00000020037:E025	ENSMUSG00000020037	regulatory factor X, 4 (influences HLA class II expression) [Source:MGI Symbol;Acc:MGI:1918387]	Rfx4	protein_coding	-0.939142	9.4492e-06	0.00210877	10	84906145	84906534	390	+	ENSMUST00000166696, ENSMUST00000095388	E025	248.491	0.0285368192408762	19.6196581091218
	ENSMUSG00000035246:E003	ENSMUSG00000035246	phosphate cytidylyltransferase 1, choline, beta isoform [Source:MGI Symbol;Acc:MGI:2147987]	Pcyt1b	protein_coding	-0.938162	0.000285452	0.0205184	X	93702085	93702184	100	+	ENSMUST00000045898, ENSMUST00000113933	E003	59.7677	0.00756581547448519	13.1635240065173
	ENSMUSG00000063358:E020	ENSMUSG00000063358	mitogen-activated protein kinase 1 [Source:MGI Symbol;Acc:MGI:1346858]	Mapk1	protein_coding	-0.934475	4.9564e-10	9.21485e-07	16	17038706	17039040	335	+	ENSMUST00000115731	E020	403.51	0.00331293880085157	38.6943572794178
	ENSMUSG00000071074:E021	ENSMUSG00000071074	Yip1 domain family, member 3 [Source:MGI Symbol;Acc:MGI:106280]	Yipf3	protein_coding	-0.933886	2.38374e-09	3.15148e-06	17	46251905	46252001	97	+	ENSMUST00000095263, ENSMUST00000151488, ENSMUST00000149989	E021	174.831	0.00632062013275588	35.6317210766232
	ENSMUSG00000031907:E004	ENSMUSG00000031907	zinc finger protein 90 [Source:MGI Symbol;Acc:MGI:104786]	Zfp90	protein_coding	-0.933331	0.000400818	0.0254096	8	106423913	106425889	1977	+	ENSMUST00000034382	E004	26.0057	0.0397930553986683	12.5283760890509
	ENSMUSG00000078974:E004	ENSMUSG00000078974	SEC61, gamma subunit [Source:MGI Symbol;Acc:MGI:1202066]	Sec61g	protein_coding	-0.931146	0.000106576	0.0111018	11	16501643	16501650	8	-	ENSMUST00000131439, ENSMUST00000109643, ENSMUST00000109642, ENSMUST00000178855, ENSMUST00000166950	E004	73.0147	0.00747266095673714	15.0164948373036
	ENSMUSG00000032637:E002	ENSMUSG00000032637	ataxin 2-like [Source:MGI Symbol;Acc:MGI:2446242]	Atxn2l	protein_coding	-0.929505	0.00111347	0.0467879	7	126491715	126491785	71	-	ENSMUST00000167759, ENSMUST00000040202	E002	670.253	0.0208069052993089	10.6286754608777
	ENSMUSG00000091649:E001	ENSMUSG00000091649	PHD finger protein 11B [Source:MGI Symbol;Acc:MGI:3645789]	Phf11b	protein_coding	-0.925437	0.000576437	0.0315463	14	59320964	59321283	320	-	ENSMUST00000166121	E001	8.15704	0.0708419366403317	11.8505710476591
	ENSMUSG00000038485:E012	ENSMUSG00000038485	suppressor of cytokine signaling 7 [Source:MGI Symbol;Acc:MGI:2651588]	Socs7	protein_coding	-0.923924	1.221e-06	0.000464709	11	97393389	97398542	5154	+	ENSMUST00000045540	E012	13634.2	0.0124658195839038	23.5438363181831
	ENSMUSG00000029407:E034	ENSMUSG00000029407	USO1 vesicle docking factor [Source:MGI Symbol;Acc:MGI:1929095]	Uso1	protein_coding	-0.923403	0.000899953	0.0411472	5	92202776	92202795	20	+	ENSMUST00000202155, ENSMUST00000031355, ENSMUST00000201642	E034	306.19	0.00813896734817972	11.0228570586118
	ENSMUSG00000003228:E016	ENSMUSG00000003228	G protein-coupled receptor kinase 5 [Source:MGI Symbol;Acc:MGI:109161]	Grk5	protein_coding	-0.921327	2.472e-06	0.000794057	19	61091894	61092553	660	+	ENSMUST00000003313	E016	220.589	0.0172094252388405	22.1881059542875
	ENSMUSG00000029686:E010	ENSMUSG00000029686	cullin 1 [Source:MGI Symbol;Acc:MGI:1349658]	Cul1	protein_coding	-0.916821	0.000971232	0.0432465	6	47485045	47485177	133	+	ENSMUST00000143941	E010	719.915	0.012038781165496	10.8816206666432
	ENSMUSG00000029135:E008	ENSMUSG00000029135	fos-like antigen 2 [Source:MGI Symbol;Acc:MGI:102858]	Fosl2	protein_coding	-0.916093	0.00087264	0.0403984	5	32153714	32157842	4129	+	ENSMUST00000031017	E008	24.3373	0.0684910948013077	11.0799963422197
	ENSMUSG00000025049:E004	ENSMUSG00000025049	TATA-box binding protein associated factor 5 [Source:MGI Symbol;Acc:MGI:2442144]	Taf5	protein_coding	-0.911766	0.000974152	0.0433	19	47075736	47075899	164	+	ENSMUST00000026027	E004	1982.97	0.0296218738126828	10.8760605051726
	ENSMUSG00000092570:E006	ENSMUSG00000092570	PDX1 associated lncRNA, upregulator of transcription [Source:MGI Symbol;Acc:MGI:1917397]	Plut	antisense	-0.91013	0.00106335	0.0453493	5	147238666	147239051	386	-	ENSMUST00000172461	E006	199.563	0.0371638084060237	10.7138747067679
	ENSMUSG00000078974:E002	ENSMUSG00000078974	SEC61, gamma subunit [Source:MGI Symbol;Acc:MGI:1202066]	Sec61g	protein_coding	-0.908214	0.000429	0.0265293	11	16501387	16501637	251	-	ENSMUST00000109643, ENSMUST00000109642	E002	80.3862	0.00997601489569582	12.4014544315801
	ENSMUSG00000040128:E001	ENSMUSG00000040128	proline-rich nuclear receptor coactivator 1 [Source:MGI Symbol;Acc:MGI:1917838]	Pnrc1	protein_coding	-0.9065	0.00093948	0.0423959	4	33245423	33246003	581	-	ENSMUST00000049357	E001	5492.14	0.0304266266426872	10.9431945071658
	ENSMUSG00000028517:E006	ENSMUSG00000028517	phospholipid phosphatase 3 [Source:MGI Symbol;Acc:MGI:1915166]	Plpp3	protein_coding	-0.90366	0.00030857	0.0216028	4	105230897	105232764	1868	+	ENSMUST00000064139	E006	1338.59	0.0278903236202246	13.0176414673775
	ENSMUSG00000024293:E015	ENSMUSG00000024293	establishment of sister chromatid cohesion N-acetyltransferase 1 [Source:MGI Symbol;Acc:MGI:1925055]	Esco1	protein_coding	-0.89901	0.00026542	0.0196362	18	10595676	10595875	200	-	ENSMUST00000025142, ENSMUST00000115864, ENSMUST00000145320	E015	754.718	0.0101838532923187	13.2998996161224
	ENSMUSG00000056531:E032	ENSMUSG00000056531	coiled-coil domain containing 18 [Source:MGI Symbol;Acc:MGI:1922974]	Ccdc18	protein_coding	-0.896507	1.6081e-06	0.000570543	5	108202065	108202181	117	+	ENSMUST00000047677	E032	272.861	0.00655466837870596	23.0141922765751
	ENSMUSG00000020463:E021	ENSMUSG00000020463	protein phosphatase 4 regulatory subunit 3B [Source:MGI Symbol;Acc:MGI:2144474]	Ppp4r3b	protein_coding	-0.89552	1.76853e-06	0.000618726	11	29211116	29211255	140	+	ENSMUST00000127818, ENSMUST00000020755	E021	366.785	0.00642152912395692	22.8313900608104
	ENSMUSG00000018476:E001	ENSMUSG00000018476	KDM1 lysine (K)-specific demethylase 6B [Source:MGI Symbol;Acc:MGI:2448492]	Kdm6b	protein_coding	-0.893217	0.000839918	0.0395561	11	69398508	69399849	1342	-	ENSMUST00000094077	E001	116081	0.0227063785311882	11.1508803616975
	ENSMUSG00000027589:E025	ENSMUSG00000027589	protein-L-isoaspartate (D-aspartate) O-methyltransferase domain containing 2 [Source:MGI Symbol;Acc:MGI:1923927]	Pcmtd2	protein_coding	-0.883507	0.000513998	0.029617	2	181855603	181857446	1844	+	ENSMUST00000029116, ENSMUST00000108754	E025	42.8221	0.0473257682906413	12.0641830395744
	ENSMUSG00000021428:E001	ENSMUSG00000021428	RIO kinase 1 [Source:MGI Symbol;Acc:MGI:1918590]	Riok1	protein_coding	-0.879805	0.000627111	0.0330717	13	38036989	38037531	543	+	ENSMUST00000021866	E001	53.6878	0.00770459740709582	11.6937296891986
	ENSMUSG00000001247:E005	ENSMUSG00000001247	lipolysis stimulated lipoprotein receptor [Source:MGI Symbol;Acc:MGI:1927471]	Lsr	protein_coding	-0.878014	0.00085726	0.0399842	7	30957989	30958261	273	-	ENSMUST00000205961, ENSMUST00000108116, ENSMUST00000001279, ENSMUST00000098553	E005	55.3368	0.0240892124112742	11.1129731376921
	ENSMUSG00000015846:E019	ENSMUSG00000015846	retinoid X receptor alpha [Source:MGI Symbol;Acc:MGI:98214]	Rxra	protein_coding	-0.876225	0.000977567	0.0433942	2	27759541	27760183	643	+	ENSMUST00000100251, ENSMUST00000113934, ENSMUST00000077257, ENSMUST00000166775	E019	44.4982	0.0128845297108115	10.8695794838357
	ENSMUSG00000026645:E002	ENSMUSG00000026645	oleoyl-ACP hydrolase [Source:MGI Symbol;Acc:MGI:2139018]	Olah	protein_coding	-0.87617	0.000827764	0.0391384	2	3341987	3342016	30	-	ENSMUST00000027955, ENSMUST00000194918	E002	96.3955	0.0286728747890243	11.1779220406018
	ENSMUSG00000022131:E009	ENSMUSG00000022131	G protein-coupled receptor 180 [Source:MGI Symbol;Acc:MGI:1930949]	Gpr180	protein_coding	-0.872841	0.000181624	0.0155285	14	118162589	118164232	1644	+	ENSMUST00000022728	E009	779.144	0.0299463414356104	14.012248811287
	ENSMUSG00000052707:E047	ENSMUSG00000052707	trinucleotide repeat containing 6a [Source:MGI Symbol;Acc:MGI:2385292]	Tnrc6a	protein_coding	-0.872049	0.000241314	0.0183576	7	123193731	123193921	191	+	ENSMUST00000094053, ENSMUST00000205760	E047	230.93	0.0132589942250782	13.4784856276937
	ENSMUSG00000035778:E001	ENSMUSG00000035778	glycoprotein galactosyltransferase alpha 1, 3 [Source:MGI Symbol;Acc:MGI:95704]	Ggta1	protein_coding	-0.870614	0.000122951	0.0120253	2	35400179	35400182	4	-	ENSMUST00000079424, ENSMUST00000113002	E001	88.4342	0.00797795616828808	14.7468756385562
	ENSMUSG00000020180:E006	ENSMUSG00000020180	small nuclear ribonucleoprotein D3 [Source:MGI Symbol;Acc:MGI:1914582]	Snrpd3	protein_coding	-0.867917	1.16642e-13	6.65904e-10	10	75535261	75537373	2113	+	ENSMUST00000020397	E006	534.366	0.00760494789456771	55.0644429641
	ENSMUSG00000027288:E002	ENSMUSG00000027288	zinc finger protein 106 [Source:MGI Symbol;Acc:MGI:1270153]	Zfp106	protein_coding	-0.865967	3.95486e-11	1.12891e-07	2	120509614	120510142	529	-	ENSMUST00000171215, ENSMUST00000055241	E002	720.7	0.00597608617660451	43.6360511442164
	ENSMUSG00000054693:E022	ENSMUSG00000054693	a disintegrin and metallopeptidase domain 10 [Source:MGI Symbol;Acc:MGI:109548]	Adam10	protein_coding	-0.865282	0.00117654	0.0484611	9	70778383	70780229	1847	+	ENSMUST00000067880	E022	25320.7	0.0190243914253211	10.5268198719593
	ENSMUSG00000029014:E019	ENSMUSG00000029014	DnaJ heat shock protein family (Hsp40) member C2 [Source:MGI Symbol;Acc:MGI:99470]	Dnajc2	protein_coding	-0.863623	0.000122899	0.0120253	5	21773522	21773777	256	-	ENSMUST00000147987	E019	1002.03	0.0132604033513259	14.7476784091019
	ENSMUSG00000021596:E035	ENSMUSG00000021596	multiple C2 domains, transmembrane 1 [Source:MGI Symbol;Acc:MGI:1926021]	Mctp1	protein_coding	-0.861916	9.7722e-05	0.0104102	13	77030746	77031810	1065	+	ENSMUST00000125209	E035	183.262	0.0111354267785172	15.1802135243888
	ENSMUSG00000021338:E003	ENSMUSG00000021338	capping protein regulator and myosin 1 linker 1 [Source:MGI Symbol;Acc:MGI:1915982]	Carmil1	protein_coding	-0.86047	0.000185611	0.0157379	13	24012659	24013060	402	-	ENSMUST00000125901, ENSMUST00000072889, ENSMUST00000151566	E003	1116.97	0.00718157062043577	13.971415796027
	ENSMUSG00000032555:E048	ENSMUSG00000032555	topoisomerase (DNA) II binding protein 1 [Source:MGI Symbol;Acc:MGI:1920018]	Topbp1	protein_coding	-0.858888	0.00079776	0.0384603	9	103349902	103350428	527	+	ENSMUST00000035164	E048	3134.76	0.0164710853504784	11.2464376782172
	ENSMUSG00000001440:E001	ENSMUSG00000001440	karyopherin (importin) beta 1 [Source:MGI Symbol;Acc:MGI:107532]	Kpnb1	protein_coding	-0.857109	1.02654e-06	0.000411916	11	97159714	97162509	2796	-	ENSMUST00000001479	E001	14493.3	0.00949722671906099	23.8777088025732
	ENSMUSG00000033671:E001	ENSMUSG00000033671	centrosomal protein 350 [Source:MGI Symbol;Acc:MGI:1921331]	Cep350	protein_coding	-0.851929	8.54655e-06	0.00197683	1	155844964	155848532	3569	-	ENSMUST00000138762	E001	143.5	0.00697524351548268	19.8115315513337
	ENSMUSG00000042029:E029	ENSMUSG00000042029	non-SMC condensin II complex, subunit G2 [Source:MGI Symbol;Acc:MGI:1923294]	Ncapg2	protein_coding	-0.850389	1.50312e-13	7.55151e-10	12	116460564	116463531	2968	+	ENSMUST00000084828	E029	24031.4	0.00591871585485805	54.5660208127734
	ENSMUSG00000031232:E002	ENSMUSG00000031232	magnesium transporter 1 [Source:MGI Symbol;Acc:MGI:1914325]	Magt1	protein_coding	-0.850373	0.000176569	0.0152416	X	105970478	105971026	549	-	ENSMUST00000033583, ENSMUST00000151689, ENSMUST00000113566	E002	114.456	0.0139523146740806	14.065322804595
	ENSMUSG00000039318:E046	ENSMUSG00000039318	RAB3 GTPase activating protein subunit 2 [Source:MGI Symbol;Acc:MGI:1916043]	Rab3gap2	protein_coding	-0.847907	0.000302809	0.0214144	1	185284186	185284723	538	+	ENSMUST00000069652, ENSMUST00000193482	E046	271.035	0.0120109887122275	13.0529385709114
	ENSMUSG00000038023:E035	ENSMUSG00000038023	ATPase, H+ transporting, lysosomal V0 subunit A2 [Source:MGI Symbol;Acc:MGI:104855]	Atp6v0a2	protein_coding	-0.844111	0.000116892	0.0116241	5	124722140	124723601	1462	+	ENSMUST00000037865, ENSMUST00000197087	E035	285.525	0.0116379461463338	14.8421788417698
	ENSMUSG00000046311:E025	ENSMUSG00000046311	zinc finger protein 62 [Source:MGI Symbol;Acc:MGI:99662]	Zfp62	protein_coding	-0.842723	0.000970393	0.0432346	11	49215112	49215177	66	+	ENSMUST00000180016, ENSMUST00000061757, ENSMUST00000136691, ENSMUST00000133150, ENSMUST00000136539, ENSMUST00000109198, ENSMUST00000151228, ENSMUST00000137061, ENSMUST00000109197	E025	74.567	0.0114647751490856	10.8832217898528
	ENSMUSG00000021270:E013	ENSMUSG00000021270	heat shock protein 90, alpha (cytosolic), class A member 1 [Source:MGI Symbol;Acc:MGI:96250]	Hsp90aa1	protein_coding	-0.84136	3.82729e-06	0.00108509	12	110694293	110694343	51	-	ENSMUST00000094361, ENSMUST00000145255, ENSMUST00000021698	E013	2793.55	0.00867889661594157	21.3494584842872
	ENSMUSG00000021374:E001	ENSMUSG00000021374	nucleoporin 153 [Source:MGI Symbol;Acc:MGI:2385621]	Nup153	protein_coding	-0.839364	0.00105192	0.0451377	13	46679905	46681074	1170	-	ENSMUST00000021803	E001	22827.3	0.0163197129349106	10.7338731588361
	ENSMUSG00000038156:E008	ENSMUSG00000038156	spondin 1, (f-spondin) extracellular matrix protein [Source:MGI Symbol;Acc:MGI:2385287]	Spon1	protein_coding	-0.837613	0.000983226	0.0435131	7	113927861	113929876	2016	+	ENSMUST00000084696	E008	22.8167	0.0144411009145414	10.8588896553111
	ENSMUSG00000024158:E022	ENSMUSG00000024158	hydroxyacyl glutathione hydrolase [Source:MGI Symbol;Acc:MGI:95745]	Hagh	protein_coding	-0.837246	0.0012175	0.0494031	17	24864290	24864446	157	+	ENSMUST00000163132, ENSMUST00000118788, ENSMUST00000024974	E022	35.574	0.014297739010991	10.4636031736973
	ENSMUSG00000019856:E001	ENSMUSG00000019856	family with sequence similarity 184, member A [Source:MGI Symbol;Acc:MGI:1923156]	Fam184a	protein_coding	-0.831509	5.26996e-15	4.41261e-11	10	53633145	53633365	221	-	ENSMUST00000020003	E001	711.568	0.00345276524856341	61.1570174624706
	ENSMUSG00000090891:E013	ENSMUSG00000090891	DNA segment, Chr 6, ERATO Doi 527, expressed [Source:MGI Symbol;Acc:MGI:1261919]	D6Ertd527e	protein_coding	-0.829932	0.000256743	0.0191827	6	87112997	87112997	1	+	ENSMUST00000203747	E013	165.293	0.0121481409307803	13.3622295381972
	ENSMUSG00000019943:E021	ENSMUSG00000019943	ATPase, Ca++ transporting, plasma membrane 1 [Source:MGI Symbol;Acc:MGI:104653]	Atp2b1	protein_coding	-0.828717	2.35932e-08	2.228e-05	10	99022808	99026143	3336	+	ENSMUST00000020107	E021	11479.6	0.00776344948490119	31.1737747452736
	ENSMUSG00000021357:E001	ENSMUSG00000021357	exocyst complex component 2 [Source:MGI Symbol;Acc:MGI:1913732]	Exoc2	protein_coding	-0.826399	4.06496e-07	0.000205039	13	30813919	30815391	1473	-	ENSMUST00000021785, ENSMUST00000102946	E001	257.15	0.00788234028519918	25.6632430762544
	ENSMUSG00000051747:E263	ENSMUSG00000051747	titin [Source:MGI Symbol;Acc:MGI:98864]	Ttn	protein_coding	-0.821317	0.000490108	0.0287411	2	76863274	76863675	402	-	ENSMUST00000134720, ENSMUST00000138542, ENSMUST00000111882, ENSMUST00000155365, ENSMUST00000152185, ENSMUST00000130915, ENSMUST00000149616, ENSMUST00000148747, ENSMUST00000099981, ENSMUST00000128071, ENSMUST00000111846	E263	93.9907	0.00748246112613807	12.1529301796192
	ENSMUSG00000058806:E001	ENSMUSG00000058806	collagen, type XIII, alpha 1 [Source:MGI Symbol;Acc:MGI:1277201]	Col13a1	protein_coding	-0.821221	4.98572e-06	0.00130201	10	61838236	61838708	473	-	ENSMUST00000145469, ENSMUST00000105451, ENSMUST00000105452, ENSMUST00000105453, ENSMUST00000105454	E001	234.001	0.0404136797685221	20.842763623949
	ENSMUSG00000031565:E048	ENSMUSG00000031565	fibroblast growth factor receptor 1 [Source:MGI Symbol;Acc:MGI:95522]	Fgfr1	protein_coding	-0.821028	1.19966e-07	7.53367e-05	8	25574578	25574779	202	+	ENSMUST00000084027, ENSMUST00000126118, ENSMUST00000178276, ENSMUST00000179592, ENSMUST00000120106, ENSMUST00000117179, ENSMUST00000119398	E048	127.934	0.00789676246461877	28.0216505306127
	ENSMUSG00000063550:E001	ENSMUSG00000063550	nucleoporin 98 [Source:MGI Symbol;Acc:MGI:109404]	Nup98	protein_coding	-0.818939	1.12903e-09	1.75065e-06	7	102134204	102134993	790	-	ENSMUST00000070165	E001	2604.6	0.00539229026360674	37.0882337755109
	ENSMUSG00000005103:E001	ENSMUSG00000005103	WD repeat domain 1 [Source:MGI Symbol;Acc:MGI:1337100]	Wdr1	protein_coding	-0.817068	2.51171e-05	0.0042458	5	38526813	38527579	767	-	ENSMUST00000005234	E001	1119.75	0.0171185918242984	17.7556482909624
	ENSMUSG00000045078:E001	ENSMUSG00000045078	ring finger protein 216 [Source:MGI Symbol;Acc:MGI:1344349]	Rnf216	protein_coding	-0.813719	0.0006432	0.0335439	5	142990893	142991819	927	-	ENSMUST00000053498	E001	1972.25	0.0208640984886507	11.6465991384228
	ENSMUSG00000008429:E001	ENSMUSG00000008429	HERPUD family member 2 [Source:MGI Symbol;Acc:MGI:1915393]	Herpud2	protein_coding	-0.813411	0.000160126	0.0143961	9	25108130	25109005	876	-	ENSMUST00000008573	E001	10880.7	0.0173984928132631	14.2492278861425
	ENSMUSG00000038456:E001	ENSMUSG00000038456	DENN/MADD domain containing 2A [Source:MGI Symbol;Acc:MGI:2444961]	Dennd2a	protein_coding	-0.812441	8.53716e-05	0.00944707	6	39462378	39463252	875	-	ENSMUST00000036877	E001	492.49	0.016194642586739	15.4354512411081
	ENSMUSG00000027379:E001	ENSMUSG00000027379	BUB1, mitotic checkpoint serine/threonine kinase [Source:MGI Symbol;Acc:MGI:1100510]	Bub1	protein_coding	-0.811869	0.000898411	0.0411216	2	127801122	127801438	317	-	ENSMUST00000028858	E001	1762.25	0.0143007543673049	11.0260350575138
	ENSMUSG00000020694:E024	ENSMUSG00000020694	tousled-like kinase 2 (Arabidopsis) [Source:MGI Symbol;Acc:MGI:1346023]	Tlk2	protein_coding	-0.806568	3.12808e-05	0.00488654	11	105246774	105246884	111	+	ENSMUST00000106941, ENSMUST00000145048, ENSMUST00000092537, ENSMUST00000106939, ENSMUST00000134419, ENSMUST00000015107, ENSMUST00000126175	E024	140.594	0.00631348916961657	17.3383593186565
	ENSMUSG00000040225:E004	ENSMUSG00000040225	proline-rich coiled-coil 2C [Source:MGI Symbol;Acc:MGI:1913754]	Prrc2c	protein_coding	-0.803066	0.000145695	0.0135849	1	162671788	162672888	1101	-	ENSMUST00000182393, ENSMUST00000183223, ENSMUST00000182660, ENSMUST00000182149	E004	2816.32	0.0106137829388768	14.4270449216415
	ENSMUSG00000030583:E002	ENSMUSG00000030583	signal-induced proliferation-associated 1 like 3 [Source:MGI Symbol;Acc:MGI:1921456]	Sipa1l3	protein_coding	-0.803066	5.09506e-05	0.00679807	7	29320378	29321333	956	-	ENSMUST00000085809, ENSMUST00000183330, ENSMUST00000183096, ENSMUST00000182223	E002	1305.03	0.012178021939367	16.4124090611301
	ENSMUSG00000029174:E034	ENSMUSG00000029174	TBC1 domain family, member 1 [Source:MGI Symbol;Acc:MGI:1889508]	Tbc1d1	protein_coding	-0.802733	0.00020579	0.0167087	5	64349730	64351481	1752	+	ENSMUST00000119756, ENSMUST00000121370, ENSMUST00000101195, ENSMUST00000043893, ENSMUST00000140960	E034	4794.66	0.0134102180729907	13.77745998565
	ENSMUSG00000018554:E017	ENSMUSG00000018554	Y box protein 2 [Source:MGI Symbol;Acc:MGI:1096372]	Ybx2	protein_coding	-0.800731	0.00047727	0.0283245	11	69941596	69941597	2	+	ENSMUST00000018698, ENSMUST00000108601	E017	88.7453	0.00672564961032773	12.2024434526784
	ENSMUSG00000006784:E019	ENSMUSG00000006784	tetratricopeptide repeat domain 25 [Source:MGI Symbol;Acc:MGI:1921657]	Ttc25	protein_coding	-0.798498	0.00011032	0.0112832	11	100571440	100571963	524	+	ENSMUST00000006976, ENSMUST00000092684	E019	4.54995	0.210487114485388	14.9513405445415
	ENSMUSG00000009470:E001	ENSMUSG00000009470	transportin 1 [Source:MGI Symbol;Acc:MGI:2681523]	Tnpo1	protein_coding	-0.7984	1.95427e-05	0.00358481	13	98839019	98844620	5602	-	ENSMUST00000109401, ENSMUST00000109399	E001	19785	0.0099391163120309	18.233343957069
	ENSMUSG00000028426:E017	ENSMUSG00000028426	RAD23 homolog B, nucleotide excision repair protein [Source:MGI Symbol;Acc:MGI:105128]	Rad23b	protein_coding	-0.798366	2.75659e-16	2.66323e-12	4	55389884	55392237	2354	+	ENSMUST00000030134	E017	35840.3	0.00468039858085653	66.9700793713748
	ENSMUSG00000018900:E001	ENSMUSG00000018900	solute carrier family 22 (organic cation transporter), member 5 [Source:MGI Symbol;Acc:MGI:1329012]	Slc22a5	protein_coding	-0.795186	0.000162336	0.014522	11	53864542	53865464	923	-	ENSMUST00000019044	E001	20.3915	0.0344611763998729	14.2234414590101
	ENSMUSG00000030652:E003	ENSMUSG00000030652	demethyl-Q 7 [Source:MGI Symbol;Acc:MGI:107207]	Coq7	protein_coding	-0.794263	5.99783e-05	0.00751256	7	118525062	118525294	233	-	ENSMUST00000032887	E003	1608.78	0.0203550212505653	16.1033359228355
	ENSMUSG00000015013:E005	ENSMUSG00000015013	trafficking protein particle complex 2-like [Source:MGI Symbol;Acc:MGI:1916295]	Trappc2l	protein_coding	-0.793178	8.50526e-05	0.00942007	8	122615391	122615588	198	+	ENSMUST00000015157	E005	77.8125	0.0104359656265695	15.4425261984812
	ENSMUSG00000001891:E002	ENSMUSG00000001891	UDP-glucose pyrophosphorylase 2 [Source:MGI Symbol;Acc:MGI:2183447]	Ugp2	protein_coding	-0.792857	2.02425e-08	1.97085e-05	11	21321673	21321923	251	-	ENSMUST00000102875, ENSMUST00000060895	E002	144.509	0.00763202165623774	31.4711573115525
	ENSMUSG00000054717:E005	ENSMUSG00000054717	high mobility group box 2 [Source:MGI Symbol;Acc:MGI:96157]	Hmgb2	protein_coding	-0.791908	2.13868e-06	0.000714394	8	57513966	57515999	2034	+	ENSMUST00000067925	E005	7586.52	0.0119430021753578	22.466251715609
	ENSMUSG00000031878:E018	ENSMUSG00000031878	NEDD8 activating enzyme E1 subunit 1 [Source:MGI Symbol;Acc:MGI:2384561]	Nae1	protein_coding	-0.790342	0.000853804	0.0399535	8	104519764	104519785	22	-	ENSMUST00000034349, ENSMUST00000162466, ENSMUST00000160913	E018	121.012	0.0122832370926998	11.1204639548767
	ENSMUSG00000018770:E001	ENSMUSG00000018770	ATP synthase, H+ transporting, mitochondrial F0 complex, subunit C3 (subunit 9) [Source:MGI Symbol;Acc:MGI:2442035]	Atp5g3	protein_coding	-0.789979	0.000171803	0.0150474	2	73908447	73908707	261	-	ENSMUST00000018914, ENSMUST00000111996	E001	947.372	0.0189398785869463	14.1167955647895
	ENSMUSG00000037876:E046	ENSMUSG00000037876	jumonji domain containing 1C [Source:MGI Symbol;Acc:MGI:1918614]	Jmjd1c	protein_coding	-0.788094	0.000123095	0.0120253	10	67255448	67256318	871	+	ENSMUST00000051446, ENSMUST00000174408, ENSMUST00000173689	E046	258.202	0.0150067835392567	14.744675017869
	ENSMUSG00000037286:E064	ENSMUSG00000037286	stromal antigen 1 [Source:MGI Symbol;Acc:MGI:1098658]	Stag1	protein_coding	-0.785673	0.000403253	0.0254766	9	100957417	100958544	1128	+	ENSMUST00000129269, ENSMUST00000041418, ENSMUST00000191345	E064	182.427	0.0108004886269536	12.5170579548131
	ENSMUSG00000029017:E024	ENSMUSG00000029017	peptidase (mitochondrial processing) beta [Source:MGI Symbol;Acc:MGI:1920328]	Pmpcb	protein_coding	-0.785537	4.05487e-05	0.00593598	5	21756980	21757146	167	+	ENSMUST00000137334, ENSMUST00000030882, ENSMUST00000125693, ENSMUST00000152440, ENSMUST00000141022	E024	400.997	0.0151755344354944	16.8455312370328
	ENSMUSG00000021546:E001	ENSMUSG00000021546	heterogeneous nuclear ribonucleoprotein K [Source:MGI Symbol;Acc:MGI:99894]	Hnrnpk	protein_coding	-0.777449	9.32791e-06	0.00209986	13	58391142	58391238	97	-	ENSMUST00000116403	E001	1365.53	0.00429261206963397	19.6443416424336
	ENSMUSG00000035311:E034	ENSMUSG00000035311	N-acetylglucosamine-1-phosphate transferase, alpha and beta subunits [Source:MGI Symbol;Acc:MGI:3643902]	Gnptab	protein_coding	-0.777194	0.00102564	0.0445502	10	88445763	88447320	1558	+	ENSMUST00000020251, ENSMUST00000151273	E034	611.801	0.01726903056993	10.7806903316666
	ENSMUSG00000031278:E001	ENSMUSG00000031278	acyl-CoA synthetase long-chain family member 4 [Source:MGI Symbol;Acc:MGI:1354713]	Acsl4	protein_coding	-0.777152	5.77275e-05	0.00733104	X	142317993	142320670	2678	-	ENSMUST00000112907, ENSMUST00000112904, ENSMUST00000112903, ENSMUST00000033634	E001	904.665	0.0155992321230539	16.1757803478942
	ENSMUSG00000039206:E008	ENSMUSG00000039206	diacylglycerol lipase, beta [Source:MGI Symbol;Acc:MGI:2442032]	Daglb	protein_coding	-0.776346	0.000712091	0.0357319	5	143474872	143475342	471	+	ENSMUST00000199577, ENSMUST00000174273	E008	122.517	0.00909152835059543	11.4574211564825
	ENSMUSG00000064036:E019	ENSMUSG00000064036	maestro [Source:MGI Symbol;Acc:MGI:2152817]	Mro	protein_coding	-0.775619	3.3219e-06	0.000975966	18	73878731	73879134	404	+	ENSMUST00000179472	E019	50.8051	0.0279489105524985	21.6210248198339
	ENSMUSG00000002546:E048	ENSMUSG00000002546	golgi autoantigen, golgin subfamily a, 2 [Source:MGI Symbol;Acc:MGI:2139395]	Golga2	protein_coding	-0.773153	5.97228e-07	0.000270794	2	32307913	32307913	1	+	ENSMUST00000113377, ENSMUST00000081670	E048	206.087	0.00383100601980875	24.9211764840358
	ENSMUSG00000040723:E002	ENSMUSG00000040723	RCSD domain containing 1 [Source:MGI Symbol;Acc:MGI:2676394]	Rcsd1	protein_coding	-0.772929	0.000785641	0.0380981	1	165648947	165650210	1264	-	ENSMUST00000040357, ENSMUST00000097474	E002	90.6322	0.0622199519843448	11.2748525294478
	ENSMUSG00000042079:E020	ENSMUSG00000042079	heterogeneous nuclear ribonucleoprotein F [Source:MGI Symbol;Acc:MGI:2138741]	Hnrnpf	protein_coding	-0.767987	0.000194317	0.016076	6	117924455	117925619	1165	+	ENSMUST00000163168, ENSMUST00000180020, ENSMUST00000035493, ENSMUST00000167182, ENSMUST00000180341	E020	1197.45	0.0535302194654844	13.885251607251
	ENSMUSG00000027510:E021	ENSMUSG00000027510	RNA binding motif protein 38 [Source:MGI Symbol;Acc:MGI:1889294]	Rbm38	protein_coding	-0.765859	2.87598e-07	0.000159829	2	173034701	173034725	25	+	ENSMUST00000173393, ENSMUST00000029014, ENSMUST00000155512	E021	378.651	0.0048291831454954	26.3312467484598
	ENSMUSG00000020149:E012	ENSMUSG00000020149	RAB1A, member RAS oncogene family [Source:MGI Symbol;Acc:MGI:97842]	Rab1a	protein_coding	-0.765808	0.000503267	0.0292363	11	20224648	20225464	817	+	ENSMUST00000109601, ENSMUST00000163483, ENSMUST00000020358, ENSMUST00000109602	E012	6624.08	0.0203516082698125	12.1035217283212
	ENSMUSG00000066867:E001	ENSMUSG00000066867	2'-5' oligoadenylate synthetase 1E [Source:MGI Symbol;Acc:MGI:2180856]	Oas1e	protein_coding	-0.765156	0.00121653	0.0493834	5	120786226	120786440	215	-	ENSMUST00000100785	E001	9352.89	0.0170005361943446	10.4650711291713
	ENSMUSG00000020528:E002	ENSMUSG00000020528	phosphoribosyl pyrophosphate synthetase-associated protein 2 [Source:MGI Symbol;Acc:MGI:2384838]	Prpsap2	protein_coding	-0.76235	0.000880869	0.0406595	11	61729654	61730302	649	-	ENSMUST00000168115, ENSMUST00000151966, ENSMUST00000004955	E002	6986.32	0.020434719644338	11.0625916889651
	ENSMUSG00000022536:E001	ENSMUSG00000022536	glyoxylate reductase 1 homolog (Arabidopsis) [Source:MGI Symbol;Acc:MGI:1921272]	Glyr1	protein_coding	-0.759386	0.000285981	0.0205184	16	5013906	5015602	1697	-	ENSMUST00000115844, ENSMUST00000023189	E001	1705.1	0.0204637526988148	13.16005154746
	ENSMUSG00000029381:E032	ENSMUSG00000029381	shroom family member 3 [Source:MGI Symbol;Acc:MGI:1351655]	Shroom3	protein_coding	-0.75248	0.000155598	0.0141857	5	92965309	92965314	6	+	ENSMUST00000113055, ENSMUST00000113054	E032	261.916	0.00584344871162589	14.3032199583408
	ENSMUSG00000061455:E019	ENSMUSG00000061455	syntaxin 17 [Source:MGI Symbol;Acc:MGI:1914977]	Stx17	protein_coding	-0.751572	0.000611783	0.0326979	4	48182938	48183414	477	+	ENSMUST00000107720	E019	316.277	0.0151898733145619	11.7397774650042
	ENSMUSG00000021279:E020	ENSMUSG00000021279	CDC42 binding protein kinase beta [Source:MGI Symbol;Acc:MGI:2136459]	Cdc42bpb	protein_coding	-0.749887	0.000989999	0.0437057	12	111317459	111317564	106	-	ENSMUST00000041965	E020	103.404	0.00891309565799642	10.8461781846638
	ENSMUSG00000031967:E025	ENSMUSG00000031967	AFG3-like AAA ATPase 1 [Source:MGI Symbol;Acc:MGI:1928277]	Afg3l1	protein_coding	-0.748823	0.000773853	0.0377891	8	123501848	123503916	2069	+	ENSMUST00000098320, ENSMUST00000001520	E025	34.9585	0.0224498884427882	11.3029201904163
	ENSMUSG00000021693:E021	ENSMUSG00000021693	kinesin family member 2A [Source:MGI Symbol;Acc:MGI:108390]	Kif2a	protein_coding	-0.748771	0.000395364	0.0252705	13	106983192	106983246	55	-	ENSMUST00000122233, ENSMUST00000159772, ENSMUST00000125038, ENSMUST00000117423, ENSMUST00000117539, ENSMUST00000022204	E021	453.939	0.0089453934870245	12.5539754435437
	ENSMUSG00000078435:E005	ENSMUSG00000078435	expressed sequence AU041133 [Source:MGI Symbol;Acc:MGI:2143755]	AU041133	protein_coding	-0.748147	1.11884e-14	8.78265e-11	10	82152012	82153065	1054	+	ENSMUST00000201286	E005	88.6337	0.0566073438684902	59.6750922266727
	ENSMUSG00000021832:E014	ENSMUSG00000021832	proteasome (prosome, macropain) 26S subunit, ATPase, 6 [Source:MGI Symbol;Acc:MGI:1914339]	Psmc6	protein_coding	-0.745134	0.000395795	0.0252732	14	45348583	45349071	489	+	ENSMUST00000022380	E014	1840.72	0.0170045375171146	12.5519404291151
	ENSMUSG00000024758:E001	ENSMUSG00000024758	reticulon 3 [Source:MGI Symbol;Acc:MGI:1339970]	Rtn3	protein_coding	-0.743359	0.000111305	0.0113563	19	7425901	7427027	1127	-	ENSMUST00000065304, ENSMUST00000088171, ENSMUST00000025667	E001	2248.78	0.0103548889791229	14.9345578933923
	ENSMUSG00000005846:E011	ENSMUSG00000005846	ribosomal L1 domain containing 1 [Source:MGI Symbol;Acc:MGI:1913659]	Rsl1d1	protein_coding	-0.742849	0.000625644	0.0330584	16	11202318	11202457	140	-	ENSMUST00000124454, ENSMUST00000119953	E011	1181.58	0.0106927206101377	11.6980866312251
	ENSMUSG00000020585:E007	ENSMUSG00000020585	lysosomal-associated protein transmembrane 4A [Source:MGI Symbol;Acc:MGI:108017]	Laptm4a	protein_coding	-0.74249	0.000490849	0.0287493	12	8938117	8938742	626	+	ENSMUST00000020909	E007	7231.34	0.0182796676595857	12.1501125286363
	ENSMUSG00000034157:E024	ENSMUSG00000034157	CLOCK interacting protein, circadian [Source:MGI Symbol;Acc:MGI:1919185]	Cipc	protein_coding	-0.742209	0.000123128	0.0120253	12	86963808	86965362	1555	+	ENSMUST00000187814, ENSMUST00000038369	E024	897.603	0.0211566517319571	14.7441671532041
	ENSMUSG00000041303:E001	ENSMUSG00000041303	general transcription factor IIIC, polypeptide 3 [Source:MGI Symbol;Acc:MGI:2138383]	Gtf3c3	protein_coding	-0.741236	0.000211644	0.0169451	1	54396004	54398002	1999	-	ENSMUST00000041638	E001	156.839	0.0103624143828715	13.7247801330645
	ENSMUSG00000021270:E014	ENSMUSG00000021270	heat shock protein 90, alpha (cytosolic), class A member 1 [Source:MGI Symbol;Acc:MGI:96250]	Hsp90aa1	protein_coding	-0.739951	3.98195e-05	0.00586309	12	110694571	110694628	58	-	ENSMUST00000094361, ENSMUST00000145255, ENSMUST00000021698	E014	3361.62	0.00878722051860367	16.8799719950628
	ENSMUSG00000022811:E011	ENSMUSG00000022811	zinc finger protein 148 [Source:MGI Symbol;Acc:MGI:1332234]	Zfp148	protein_coding	-0.739224	2.9795e-05	0.00473692	16	33498644	33503903	5260	+	ENSMUST00000165418	E011	133.61	0.00474629552546419	17.4308527463832
	ENSMUSG00000042508:E006	ENSMUSG00000042508	cyclin D binding myb-like transcription factor 1 [Source:MGI Symbol;Acc:MGI:1344415]	Dmtf1	protein_coding	-0.738446	1.13097e-05	0.00238404	5	9119070	9119792	723	-	ENSMUST00000184620, ENSMUST00000095017, ENSMUST00000184401, ENSMUST00000184888, ENSMUST00000183448, ENSMUST00000184159, ENSMUST00000184120, ENSMUST00000071921	E006	2442.33	0.00627018220410447	19.2763851709809
	ENSMUSG00000042167:E001	ENSMUSG00000042167	terminal nucleotidyltransferase 2 [Source:MGI Symbol;Acc:MGI:2140950]	Tent2	protein_coding	-0.738381	6.23279e-05	0.0076747	13	93147400	93147665	266	-	ENSMUST00000048702	E001	411.659	0.0128772387539066	16.0305712060089
	ENSMUSG00000000346:E004	ENSMUSG00000000346	DAZ associated protein 2 [Source:MGI Symbol;Acc:MGI:1344344]	Dazap2	protein_coding	-0.738185	0.000225978	0.0176068	15	100619368	100620731	1364	+	ENSMUST00000000356	E004	8548.27	0.0384956051237639	13.6017251257171
	ENSMUSG00000039840:E044	ENSMUSG00000039840	ectopic P-granules autophagy protein 5 homolog (C. elegans) [Source:MGI Symbol;Acc:MGI:1918673]	Epg5	protein_coding	-0.737318	4.09998e-05	0.00595313	18	78032925	78035027	2103	+	ENSMUST00000044622	E044	1351.97	0.0113018210541728	16.8245337529099
	ENSMUSG00000033128:E017	ENSMUSG00000033128	golgi associated, gamma adaptin ear containing, ARF binding protein 1 [Source:MGI Symbol;Acc:MGI:2146207]	Gga1	protein_coding	-0.73689	5.01341e-05	0.00674887	15	78893734	78894585	852	+	ENSMUST00000041587	E017	33.7473	0.0288668737935678	16.4430319326685
	ENSMUSG00000025885:E044	ENSMUSG00000025885	myosin VB [Source:MGI Symbol;Acc:MGI:106598]	Myo5b	protein_coding	-0.736762	0.000374224	0.0244703	18	74720837	74720902	66	+	ENSMUST00000146253, ENSMUST00000074157, ENSMUST00000121875	E044	96.8836	0.00766468020586979	12.6566903831439
	ENSMUSG00000021282:E013	ENSMUSG00000021282	eukaryotic translation initiation factor 5 [Source:MGI Symbol;Acc:MGI:95309]	Eif5	protein_coding	-0.735753	4.24585e-05	0.00610843	12	111544529	111544923	395	+	ENSMUST00000166123, ENSMUST00000050993	E013	1786.26	0.00680002300686383	16.7581956580022
	ENSMUSG00000027293:E001	ENSMUSG00000027293	EH-domain containing 4 [Source:MGI Symbol;Acc:MGI:1919619]	Ehd4	protein_coding	-0.735562	5.11804e-11	1.39289e-07	2	120089175	120091684	2510	-	ENSMUST00000028755	E001	3871.88	0.00850392859990676	43.1315461758303
	ENSMUSG00000025757:E036	ENSMUSG00000025757	heat shock protein 4 like [Source:MGI Symbol;Acc:MGI:107422]	Hspa4l	protein_coding	-0.734232	1.06047e-05	0.00229247	3	40789585	40796103	6519	+	ENSMUST00000204702	E036	1391.74	0.00822473643439571	19.3992739903754
	ENSMUSG00000042377:E008	ENSMUSG00000042377	family with sequence similarity 83, member G [Source:MGI Symbol;Acc:MGI:1916890]	Fam83g	protein_coding	-0.733632	0.00121191	0.0492756	11	61707365	61709951	2587	+	ENSMUST00000093019	E008	4999.36	0.0307917649471928	10.4720991657886
	ENSMUSG00000029569:E001	ENSMUSG00000029569	transmembrane protein 168 [Source:MGI Symbol;Acc:MGI:1921794]	Tmem168	protein_coding	-0.733594	4.79815e-08	3.86304e-05	6	13580687	13583334	2648	-	ENSMUST00000031554, ENSMUST00000149123	E001	4186.62	0.0157334685133694	29.7966707892114
	ENSMUSG00000020332:E015	ENSMUSG00000020332	meiotic kinetochore factor [Source:MGI Symbol;Acc:MGI:1922097]	Meikin	protein_coding	-0.732603	2.60651e-05	0.00435892	11	54426648	54426755	108	+	ENSMUST00000143919, ENSMUST00000094193	E015	153.749	0.00509021318868207	17.6851720658262
	ENSMUSG00000020937:E001	ENSMUSG00000020937	phospholipase C, delta 3 [Source:MGI Symbol;Acc:MGI:107451]	Plcd3	protein_coding	-0.730646	0.000514373	0.029617	11	103070304	103070584	281	-	ENSMUST00000128650, ENSMUST00000103077	E001	17.6182	0.0633904593870135	12.0628228616856
	ENSMUSG00000038056:E001	ENSMUSG00000038056	lysine (K)-specific methyltransferase 2C [Source:MGI Symbol;Acc:MGI:2444959]	Kmt2c	protein_coding	-0.728836	0.000969559	0.0432195	5	25271798	25272425	628	-	ENSMUST00000174734	E001	6421.95	0.0108248632992176	10.8848142155867
	ENSMUSG00000064289:E030	ENSMUSG00000064289	TRAF family member-associated Nf-kappa B activator [Source:MGI Symbol;Acc:MGI:107676]	Tank	protein_coding	-0.727848	3.03792e-05	0.00478737	2	61653379	61654090	712	+	ENSMUST00000136688, ENSMUST00000112495, ENSMUST00000141544, ENSMUST00000112502, ENSMUST00000112501, ENSMUST00000078074	E030	894.489	0.0124573819876467	17.3939473152839
	ENSMUSG00000030814:E001	ENSMUSG00000030814	B cell CLL/lymphoma 7C [Source:MGI Symbol;Acc:MGI:1332237]	Bcl7c	protein_coding	-0.724566	0.000408736	0.0257194	7	127661456	127666795	5340	-	ENSMUST00000106282	E001	147.797	0.0123178388187599	12.4918289241481
	ENSMUSG00000056629:E001	ENSMUSG00000056629	FK506 binding protein 2 [Source:MGI Symbol;Acc:MGI:95542]	Fkbp2	protein_coding	-0.724466	0.000177459	0.0152899	19	6977741	6977934	194	-	ENSMUST00000177752, ENSMUST00000070878	E001	188.053	0.0142328890468112	14.0558718644327
	ENSMUSG00000055540:E020	ENSMUSG00000055540	Eph receptor A6 [Source:MGI Symbol;Acc:MGI:108034]	Epha6	protein_coding	-0.721787	6.19742e-05	0.00765366	16	60483597	60483910	314	-	ENSMUST00000162129	E020	31.8033	0.0130212992669828	16.0413472014227
	ENSMUSG00000027206:E007	ENSMUSG00000027206	COP9 signalosome subunit 2 [Source:MGI Symbol;Acc:MGI:1330276]	Cops2	protein_coding	-0.71977	6.36871e-06	0.00157459	2	125839149	125839201	53	-	ENSMUST00000028635, ENSMUST00000110463, ENSMUST00000110462	E007	404.685	0.00527982182248698	20.3740659716816
	ENSMUSG00000039913:E001	ENSMUSG00000039913	p21 (RAC1) activated kinase 7 [Source:MGI Symbol;Acc:MGI:1920334]	Pak7	protein_coding	-0.718957	3.05821e-06	0.00092722	2	136081104	136081896	793	-	ENSMUST00000035264	E001	1507.4	0.00702840529164414	21.7796887612106
	ENSMUSG00000029918:E001	ENSMUSG00000029918	mitochondrial ribosomal protein S33 [Source:MGI Symbol;Acc:MGI:1338046]	Mrps33	protein_coding	-0.718864	7.45345e-05	0.00865653	6	39801804	39802191	388	-	ENSMUST00000031978	E001	388.175	0.0118759498042235	15.6921075858251
	ENSMUSG00000036282:E014	ENSMUSG00000036282	N(alpha)-acetyltransferase 30, NatC catalytic subunit [Source:MGI Symbol;Acc:MGI:1922259]	Naa30	protein_coding	-0.717751	0.000126578	0.0122385	14	49189374	49190866	1493	+	ENSMUST00000153488, ENSMUST00000037362	E014	5987.5	0.0107047328370864	14.6920602392556
	ENSMUSG00000002546:E047	ENSMUSG00000002546	golgi autoantigen, golgin subfamily a, 2 [Source:MGI Symbol;Acc:MGI:2139395]	Golga2	protein_coding	-0.717119	0.000710891	0.0357286	2	32307911	32307912	2	+	ENSMUST00000113377, ENSMUST00000100194, ENSMUST00000081670	E047	271.468	0.0119076489418872	11.4605546161742
	ENSMUSG00000056531:E031	ENSMUSG00000056531	coiled-coil domain containing 18 [Source:MGI Symbol;Acc:MGI:1922974]	Ccdc18	protein_coding	-0.716048	5.44642e-06	0.00140175	5	108201325	108201424	100	+	ENSMUST00000047677	E031	219.981	0.00367099759910844	20.6735131639677
	ENSMUSG00000034940:E040	ENSMUSG00000034940	synergin, gamma [Source:MGI Symbol;Acc:MGI:1354742]	Synrg	protein_coding	-0.715585	0.000345802	0.0232571	11	84041412	84044578	3167	+	ENSMUST00000092834	E040	420.032	0.00860118947953735	12.8044187561042
	ENSMUSG00000024095:E003	ENSMUSG00000024095	heterogeneous nuclear ribonucleoprotein L-like [Source:MGI Symbol;Acc:MGI:1919942]	Hnrnpll	protein_coding	-0.712442	6.1635e-06	0.0015329	17	80030341	80030540	200	-	ENSMUST00000061331, ENSMUST00000184635, ENSMUST00000183516, ENSMUST00000184297	E003	110.241	0.00991949665156403	20.4367449346608
	ENSMUSG00000020075:E001	ENSMUSG00000020075	DEAD (Asp-Glu-Ala-Asp) box polypeptide 21 [Source:MGI Symbol;Acc:MGI:1860494]	Ddx21	protein_coding	-0.71206	0.000855054	0.0399822	10	62580248	62582607	2360	-	ENSMUST00000045866	E001	148.562	0.0154885520784576	11.117751837459
	ENSMUSG00000029430:E011	ENSMUSG00000029430	RAN, member RAS oncogene family [Source:MGI Symbol;Acc:MGI:1333112]	Ran	protein_coding	-0.710249	6.7222e-05	0.00808705	5	129022774	129024323	1550	+	ENSMUST00000111343, ENSMUST00000031383	E011	600.53	0.0173506437989662	15.8874793567597
	ENSMUSG00000041235:E052	ENSMUSG00000041235	chromodomain helicase DNA binding protein 7 [Source:MGI Symbol;Acc:MGI:2444748]	Chd7	protein_coding	-0.705286	1.19055e-07	7.51403e-05	4	8867225	8867659	435	+	ENSMUST00000051558	E052	2998.41	0.00434195836537572	28.0364004881066
	ENSMUSG00000030231:E054	ENSMUSG00000030231	pleckstrin homology domain containing, family A member 5 [Source:MGI Symbol;Acc:MGI:1923802]	Plekha5	protein_coding	-0.704694	0.000203951	0.0166335	6	140596249	140597110	862	+	ENSMUST00000203012, ENSMUST00000203483, ENSMUST00000087622, ENSMUST00000204080, ENSMUST00000205255, ENSMUST00000205026	E054	589.47	0.0103700125142509	13.7943302736551
	ENSMUSG00000030612:E001	ENSMUSG00000030612	mitochondrial ribosomal protein L46 [Source:MGI Symbol;Acc:MGI:1914558]	Mrpl46	protein_coding	-0.703542	7.09764e-06	0.00173096	7	78775236	78775599	364	-	ENSMUST00000032841	E001	112.351	0.00896163874527348	20.1667393893105
	ENSMUSG00000023460:E001	ENSMUSG00000023460	RAB12, member RAS oncogene family [Source:MGI Symbol;Acc:MGI:894284]	Rab12	protein_coding	-0.703444	0.000149808	0.0137691	17	66494512	66495803	1292	-	ENSMUST00000070538, ENSMUST00000167962	E001	2096.92	0.0276836911230317	14.3746191621555
	ENSMUSG00000010592:E001	ENSMUSG00000010592	deleted in azoospermia-like [Source:MGI Symbol;Acc:MGI:1342328]	Dazl	protein_coding	-0.702877	4.86432e-08	3.8793e-05	17	50279394	50281311	1918	-	ENSMUST00000010736	E001	19073.8	0.00648267690402248	29.7701194562291
	ENSMUSG00000032712:E027	ENSMUSG00000032712	retroelement silencing factor 1 [Source:MGI Symbol;Acc:MGI:1914496]	Resf1	protein_coding	-0.702014	3.92515e-06	0.0010986	6	149334931	149335658	728	+	ENSMUST00000189837, ENSMUST00000046689	E027	41948.8	0.00729120639055993	21.3010546797018
	ENSMUSG00000048249:E020	ENSMUSG00000048249	CREB3 regulatory factor [Source:MGI Symbol;Acc:MGI:1924378]	Crebrf	protein_coding	-0.700371	1.36019e-05	0.00271599	17	26771292	26776635	5344	+	ENSMUST00000062519	E020	588.841	0.0175818623655887	18.9241604805596
	ENSMUSG00000050549:E002	ENSMUSG00000050549	family with sequence similarity 241, member A [Source:MGI Symbol;Acc:MGI:1917867]	Fam241a	protein_coding	-0.699243	0.000716928	0.0359027	3	127869680	127871000	1321	-	ENSMUST00000057198, ENSMUST00000199273	E002	22.2219	0.0450657134701258	11.4448395654074
	ENSMUSG00000074061:E002	ENSMUSG00000074061	F-box and WD-40 domain protein 19 [Source:MGI Symbol;Acc:MGI:3505706]	Fbxw19	protein_coding	-0.698447	2.99378e-06	0.000915832	9	109478575	109478734	160	-	ENSMUST00000076617, ENSMUST00000197191	E002	9381.7	0.00391915801056679	21.8205404453811
	ENSMUSG00000036959:E023	ENSMUSG00000036959	BCL6 co-repressor-like 1 [Source:MGI Symbol;Acc:MGI:2443910]	Bcorl1	protein_coding	-0.698131	0.000175367	0.0151796	X	48406710	48408049	1340	+	ENSMUST00000037596, ENSMUST00000136348	E023	894.211	0.0112125242501254	14.0781763124247
	ENSMUSG00000028527:E019	ENSMUSG00000028527	adenylate kinase 4 [Source:MGI Symbol;Acc:MGI:87979]	Ak4	protein_coding	-0.696079	6.77935e-05	0.00813244	4	101463780	101466995	3216	+	ENSMUST00000102780, ENSMUST00000106945, ENSMUST00000106946	E019	13452.1	0.0148034368104077	15.8714567100286
	ENSMUSG00000023030:E002	ENSMUSG00000023030	solute carrier family 11 (proton-coupled divalent metal ion transporters), member 2 [Source:MGI Symbol;Acc:MGI:1345279]	Slc11a2	protein_coding	-0.693595	3.22659e-07	0.000176196	15	100392563	100395269	2707	-	ENSMUST00000138843	E002	5025.54	0.00999013782439899	26.1091043295832
	ENSMUSG00000009628:E013	ENSMUSG00000009628	testis expressed gene 15 [Source:MGI Symbol;Acc:MGI:1934816]	Tex15	protein_coding	-0.68981	0.00108866	0.0460395	8	33573559	33577352	3794	+	ENSMUST00000009772	E013	4012.52	0.0119702131554539	10.6703628507389
	ENSMUSG00000040699:E001	ENSMUSG00000040699	LIM domain containing 2 [Source:MGI Symbol;Acc:MGI:1915053]	Limd2	protein_coding	-0.685822	0.000710301	0.0357132	11	106156256	106158313	2058	-	ENSMUST00000045923	E001	189.247	0.0208652625554306	11.4620981461226
	ENSMUSG00000034903:E002	ENSMUSG00000034903	Cobl-like 1 [Source:MGI Symbol;Acc:MGI:2442894]	Cobll1	protein_coding	-0.684965	1.14673e-07	7.34827e-05	2	65088350	65089557	1208	-	ENSMUST00000112429, ENSMUST00000102726, ENSMUST00000112430, ENSMUST00000112431, ENSMUST00000090896	E002	9677.31	0.00683249240989747	28.1089681119872
	ENSMUSG00000019785:E005	ENSMUSG00000019785	clavesin 2 [Source:MGI Symbol;Acc:MGI:2443223]	Clvs2	protein_coding	-0.681797	2.43621e-19	5.09967e-15	10	33589912	33593020	3109	-	ENSMUST00000161692	E005	582.246	0.002361268290952	80.8491642646767
	ENSMUSG00000006010:E002	ENSMUSG00000006010	odr4 GPCR localization factor homolog [Source:MGI Symbol;Acc:MGI:2385108]	Odr4	protein_coding	-0.681306	7.59948e-05	0.00876466	1	150361313	150362520	1208	-	ENSMUST00000097546, ENSMUST00000097547, ENSMUST00000111913	E002	403.705	0.0153833354737573	15.6554118427847
	ENSMUSG00000039629:E027	ENSMUSG00000039629	striatin interacting protein 2 [Source:MGI Symbol;Acc:MGI:2444363]	Strip2	protein_coding	-0.681061	7.71118e-05	0.00884476	6	29957769	29959675	1907	+	ENSMUST00000151738, ENSMUST00000046028	E027	411.623	0.0108339394573262	15.6278184987865
	ENSMUSG00000031731:E033	ENSMUSG00000031731	adaptor protein complex AP-1, gamma 1 subunit [Source:MGI Symbol;Acc:MGI:101919]	Ap1g1	protein_coding	-0.680961	0.000310851	0.021702	8	109863108	109864203	1096	+	ENSMUST00000179104, ENSMUST00000093157	E033	251.006	0.00933291008861678	13.0038503467243
	ENSMUSG00000030092:E032	ENSMUSG00000030092	contactin 6 [Source:MGI Symbol;Acc:MGI:1858223]	Cntn6	protein_coding	-0.680369	0.000737927	0.0365175	6	104863249	104863401	153	+	ENSMUST00000089215, ENSMUST00000162872	E032	94.4673	0.00856720106277327	11.3912026982789
	ENSMUSG00000029710:E026	ENSMUSG00000029710	Eph receptor B4 [Source:MGI Symbol;Acc:MGI:104757]	Ephb4	protein_coding	-0.680276	0.000375432	0.0244878	5	137374311	137374520	210	+	ENSMUST00000111055, ENSMUST00000061244, ENSMUST00000111054	E026	100.558	0.0131033140221283	12.6506678962603
	ENSMUSG00000064061:E005	ENSMUSG00000064061	DAZ interacting protein 3, zinc finger [Source:MGI Symbol;Acc:MGI:1917433]	Dzip3	protein_coding	-0.679761	0.000470488	0.0280724	16	48926866	48927085	220	-	ENSMUST00000139350, ENSMUST00000151950	E005	164.509	0.0114156574254553	12.2291434733779
	ENSMUSG00000032601:E024	ENSMUSG00000032601	protein kinase, cAMP dependent regulatory, type II alpha [Source:MGI Symbol;Acc:MGI:108025]	Prkar2a	protein_coding	-0.679257	0.000123121	0.0120253	9	108749504	108750436	933	+	ENSMUST00000035220	E024	4340.51	0.0114309087707963	14.7442646480595
	ENSMUSG00000048271:E029	ENSMUSG00000048271	RNA binding motif protein 33 [Source:MGI Symbol;Acc:MGI:1919670]	Rbm33	protein_coding	-0.679213	0.000283697	0.0204544	5	28414030	28416105	2076	+	ENSMUST00000059644, ENSMUST00000114884	E029	1750.41	0.012242061325832	13.1750755524193
	ENSMUSG00000068823:E055	ENSMUSG00000068823	cold shock domain containing E1, RNA binding [Source:MGI Symbol;Acc:MGI:92356]	Csde1	protein_coding	-0.678268	0.000323603	0.0222929	3	103057703	103057786	84	+	ENSMUST00000029446, ENSMUST00000197488, ENSMUST00000198174, ENSMUST00000198180, ENSMUST00000199240, ENSMUST00000199420	E055	1512.06	0.00506061773937741	12.9285787280031
	ENSMUSG00000021109:E023	ENSMUSG00000021109	hypoxia inducible factor 1, alpha subunit [Source:MGI Symbol;Acc:MGI:106918]	Hif1a	protein_coding	-0.678235	0.00101861	0.0444679	12	73945552	73947530	1979	+	ENSMUST00000021530, ENSMUST00000110461	E023	8325.04	0.0113218179729087	10.79343433207
	ENSMUSG00000027206:E006	ENSMUSG00000027206	COP9 signalosome subunit 2 [Source:MGI Symbol;Acc:MGI:1330276]	Cops2	protein_coding	-0.676216	0.000109252	0.0112566	2	125836142	125836239	98	-	ENSMUST00000028635, ENSMUST00000110463, ENSMUST00000110462	E006	396.403	0.00666052599407735	14.969684771684
	ENSMUSG00000025626:E018	ENSMUSG00000025626	PHD finger protein 6 [Source:MGI Symbol;Acc:MGI:1918248]	Phf6	protein_coding	-0.675369	0.000290217	0.0206987	X	52955966	52956943	978	+	ENSMUST00000078944	E018	8769.74	0.00947138236016387	13.1325044549326
	ENSMUSG00000028345:E022	ENSMUSG00000028345	testis expressed gene 10 [Source:MGI Symbol;Acc:MGI:1344413]	Tex10	protein_coding	-0.674997	0.000158932	0.014371	4	48469884	48469996	113	-	ENSMUST00000132911, ENSMUST00000164866, ENSMUST00000030030, ENSMUST00000155750	E022	535.154	0.00722169001837349	14.2633206084493
	ENSMUSG00000031451:E001	ENSMUSG00000031451	growth arrest specific 6 [Source:MGI Symbol;Acc:MGI:95660]	Gas6	protein_coding	-0.673636	0.000573532	0.0314559	8	13465374	13465900	527	-	ENSMUST00000033828	E001	329.808	0.0243399909422011	11.8599785581769
	ENSMUSG00000052534:E002	ENSMUSG00000052534	pre B cell leukemia homeobox 1 [Source:MGI Symbol;Acc:MGI:97495]	Pbx1	protein_coding	-0.673604	0.000188769	0.0158427	1	168153542	168158329	4788	-	ENSMUST00000176540	E002	38.2987	0.0461891167449908	13.9397020165919
	ENSMUSG00000034349:E018	ENSMUSG00000034349	structural maintenance of chromosomes 4 [Source:MGI Symbol;Acc:MGI:1917349]	Smc4	protein_coding	-0.673249	3.87241e-05	0.0057626	3	69016696	69016779	84	+	ENSMUST00000124983, ENSMUST00000042901, ENSMUST00000148385, ENSMUST00000107803, ENSMUST00000128134, ENSMUST00000136502	E018	17120.4	0.00274311910523282	16.9329217334857
	ENSMUSG00000066030:E012	ENSMUSG00000066030	oogenesin 2 [Source:MGI Symbol;Acc:MGI:2684035]	Oog2	protein_coding	-0.672526	0.000951232	0.0427249	4	144196015	144196934	920	+	ENSMUST00000080405	E012	8264.54	0.0173371673164699	10.9201639601791
	ENSMUSG00000054648:E001	ENSMUSG00000054648	zinc finger protein 869 [Source:MGI Symbol;Acc:MGI:1914119]	Zfp869	protein_coding	-0.669586	0.000518725	0.0296948	8	69706332	69707694	1363	-	ENSMUST00000080987	E001	32.2147	0.0473847711804906	12.0471181152184
	ENSMUSG00000031095:E004	ENSMUSG00000031095	cullin 4B [Source:MGI Symbol;Acc:MGI:1919834]	Cul4b	protein_coding	-0.668576	0.000217565	0.0172075	X	38537122	38537274	153	-	ENSMUST00000147129, ENSMUST00000115118, ENSMUST00000050083, ENSMUST00000016681	E004	1149.07	0.00428293156473644	13.6729601950093
	ENSMUSG00000026385:E002	ENSMUSG00000026385	diazepam binding inhibitor [Source:MGI Symbol;Acc:MGI:94865]	Dbi	protein_coding	-0.667471	6.75339e-08	4.81935e-05	1	120113290	120113336	47	-	ENSMUST00000027634, ENSMUST00000132118	E002	260.171	0.0039274269619624	29.1342112075517
	ENSMUSG00000025940:E009	ENSMUSG00000025940	transmembrane protein 70 [Source:MGI Symbol;Acc:MGI:1915068]	Tmem70	protein_coding	-0.666135	0.000612907	0.0327293	1	16677216	16678195	980	+	ENSMUST00000177501, ENSMUST00000065373	E009	2219.17	0.0337469623808589	11.736363792992
	ENSMUSG00000002949:E002	ENSMUSG00000002949	translocase of inner mitochondrial membrane 44 [Source:MGI Symbol;Acc:MGI:1343262]	Timm44	protein_coding	-0.665478	0.000741711	0.0366614	8	4259749	4259983	235	-	ENSMUST00000160371, ENSMUST00000149827, ENSMUST00000003029	E002	178.991	0.0141738301271992	11.3817026302165
	ENSMUSG00000029782:E005	ENSMUSG00000029782	transmembrane protein 209 [Source:MGI Symbol;Acc:MGI:1919899]	Tmem209	protein_coding	-0.665265	0.000193775	0.0160568	6	30482415	30482595	181	-	ENSMUST00000115160, ENSMUST00000115157	E005	429.997	0.00531322466061867	13.8905068680601
	ENSMUSG00000042082:E008	ENSMUSG00000042082	arylsulfatase B [Source:MGI Symbol;Acc:MGI:88075]	Arsb	protein_coding	-0.655218	0.00123789	0.049832	13	93940466	93943016	2551	+	ENSMUST00000091403	E008	90.0117	0.0241495500146231	10.4329125663952
	ENSMUSG00000015839:E001	ENSMUSG00000015839	nuclear factor, erythroid derived 2, like 2 [Source:MGI Symbol;Acc:MGI:108420]	Nfe2l2	protein_coding	-0.652108	5.82931e-05	0.00737305	2	75675513	75677184	1672	-	ENSMUST00000102672	E001	439.157	0.0130775801592387	16.1573114444425
	ENSMUSG00000029407:E033	ENSMUSG00000029407	USO1 vesicle docking factor [Source:MGI Symbol;Acc:MGI:1929095]	Uso1	protein_coding	-0.650205	3.05787e-05	0.00481277	5	92202470	92202775	306	+	ENSMUST00000202155, ENSMUST00000202362, ENSMUST00000031355, ENSMUST00000201642	E033	4533.24	0.00923364203711564	17.3815084409196
	ENSMUSG00000026782:E036	ENSMUSG00000026782	abl-interactor 2 [Source:MGI Symbol;Acc:MGI:106913]	Abi2	protein_coding	-0.648614	0.000437842	0.0268645	1	60479519	60481158	1640	+	ENSMUST00000052332, ENSMUST00000188618	E036	137.967	0.011858448500533	12.3633587011646
	ENSMUSG00000025162:E001	ENSMUSG00000025162	casein kinase 1, delta [Source:MGI Symbol;Acc:MGI:1355272]	Csnk1d	protein_coding	-0.647989	9.43342e-06	0.00210877	11	120961749	120963647	1899	-	ENSMUST00000070575, ENSMUST00000018274	E001	475.517	0.0109144312017827	19.6228512940287
	ENSMUSG00000067851:E001	ENSMUSG00000067851	ADP-ribosylation factor guanine nucleotide-exchange factor 1(brefeldin A-inhibited) [Source:MGI Symbol;Acc:MGI:2442988]	Arfgef1	protein_coding	-0.644981	0.000439518	0.0268915	1	10137571	10138689	1119	-	ENSMUST00000088615	E001	5593.11	0.00935496334539593	12.3562275786706
	ENSMUSG00000056342:E004	ENSMUSG00000056342	ubiquitin specific peptidase 34 [Source:MGI Symbol;Acc:MGI:109473]	Usp34	protein_coding	-0.644947	2.1138e-09	2.94985e-06	11	23333439	23333859	421	+	ENSMUST00000180046, ENSMUST00000137823	E004	5853.78	0.00229084263075632	35.8658630339726
	ENSMUSG00000020521:E013	ENSMUSG00000020521	ring finger protein, transmembrane 1 [Source:MGI Symbol;Acc:MGI:1924142]	Rnft1	protein_coding	-0.643904	0.000594943	0.0321805	11	86495821	86499025	3205	+	ENSMUST00000020827	E013	2320.88	0.0207961973012231	11.7917346657477
	ENSMUSG00000020456:E037	ENSMUSG00000020456	oxoglutarate (alpha-ketoglutarate) dehydrogenase (lipoamide) [Source:MGI Symbol;Acc:MGI:1098267]	Ogdh	protein_coding	-0.642925	0.000120662	0.0119235	11	6356579	6356592	14	+	ENSMUST00000093350, ENSMUST00000003461, ENSMUST00000081894	E037	89.4047	0.0066027169942698	14.7823075638417
	ENSMUSG00000028165:E001	ENSMUSG00000028165	CDGSH iron sulfur domain 2 [Source:MGI Symbol;Acc:MGI:1914256]	Cisd2	protein_coding	-0.642439	1.26149e-06	0.000474495	3	135406412	135408890	2479	-	ENSMUST00000029815	E001	6948.72	0.0196077412413809	23.4810671469265
	ENSMUSG00000020948:E001	ENSMUSG00000020948	kelch-like 28 [Source:MGI Symbol;Acc:MGI:1913939]	Klhl28	protein_coding	-0.642314	0.000208217	0.0167745	12	64942440	64943613	1174	-	ENSMUST00000021331	E001	1340.84	0.0184496448377927	13.755435614395
	ENSMUSG00000038291:E003	ENSMUSG00000038291	sorting nexin 25 [Source:MGI Symbol;Acc:MGI:2142610]	Snx25	protein_coding	-0.640196	0.00081308	0.0388882	8	46033272	46033452	181	-	ENSMUST00000176410, ENSMUST00000110378, ENSMUST00000170416, ENSMUST00000041582	E003	262.963	0.0143752646941796	11.2111336757334
	ENSMUSG00000038039:E043	ENSMUSG00000038039	GRIP and coiled-coil domain containing 2 [Source:MGI Symbol;Acc:MGI:1917547]	Gcc2	protein_coding	-0.634197	0.00115243	0.0478248	10	58305243	58305589	347	+	ENSMUST00000057659, ENSMUST00000162965, ENSMUST00000162860	E043	1385.5	0.00764234082565042	10.5650959206114
	ENSMUSG00000042197:E001	ENSMUSG00000042197	zinc finger protein 451 [Source:MGI Symbol;Acc:MGI:2137896]	Zfp451	protein_coding	-0.632968	5.90717e-08	4.33873e-05	1	33761545	33762209	665	-	ENSMUST00000019861, ENSMUST00000139143	E001	1286.81	0.00492280206533351	29.3936221231743
	ENSMUSG00000006299:E002	ENSMUSG00000006299	angio-associated migratory protein [Source:MGI Symbol;Acc:MGI:107809]	Aamp	protein_coding	-0.632393	5.68098e-09	6.60662e-06	1	74279846	74280309	464	-	ENSMUST00000178235, ENSMUST00000186833, ENSMUST00000006462	E002	312.665	0.0248950334953243	33.9409661610777
	ENSMUSG00000045215:E017	ENSMUSG00000045215	additional sex combs like 3, transcriptional regulator [Source:MGI Symbol;Acc:MGI:2685175]	Asxl3	protein_coding	-0.631979	8.13515e-05	0.00915547	18	22521803	22530015	8213	+	ENSMUST00000120223, ENSMUST00000097655	E017	183.657	0.0120355640017172	15.5266203237794
	ENSMUSG00000019852:E001	ENSMUSG00000019852	ARFGEF family member 3 [Source:MGI Symbol;Acc:MGI:106387]	Arfgef3	protein_coding	-0.62975	0.000706424	0.0355773	10	18588011	18589772	1762	-	ENSMUST00000019999	E001	929.288	0.0109973386125178	11.4722689429708
	ENSMUSG00000027997:E013	ENSMUSG00000027997	caspase 6 [Source:MGI Symbol;Acc:MGI:1312921]	Casp6	protein_coding	-0.627321	0.000685568	0.0350734	3	129913602	129914103	502	+	ENSMUST00000029626	E013	32.4548	0.0912063960692639	11.5279722719993
	ENSMUSG00000034832:E001	ENSMUSG00000034832	tet methylcytosine dioxygenase 3 [Source:MGI Symbol;Acc:MGI:2446229]	Tet3	protein_coding	-0.626701	0.000376507	0.0245271	6	83362373	83368041	5669	-	ENSMUST00000089622	E001	35927.6	0.00696225694151811	12.645318004846
	ENSMUSG00000018554:E016	ENSMUSG00000018554	Y box protein 2 [Source:MGI Symbol;Acc:MGI:1096372]	Ybx2	protein_coding	-0.626651	6.15862e-06	0.0015329	11	69941577	69941595	19	+	ENSMUST00000148395, ENSMUST00000018698, ENSMUST00000108601	E016	423.864	0.0050098948118879	20.4382580194086
	ENSMUSG00000075376:E002	ENSMUSG00000075376	ring finger and CCCH-type zinc finger domains 2 [Source:MGI Symbol;Acc:MGI:2442789]	Rc3h2	protein_coding	-0.622962	2.58949e-05	0.00434802	2	37370073	37373137	3065	-	ENSMUST00000100143, ENSMUST00000112934	E002	130.92	0.00820594781897776	17.6976313127268
	ENSMUSG00000025860:E024	ENSMUSG00000025860	X-linked inhibitor of apoptosis [Source:MGI Symbol;Acc:MGI:107572]	Xiap	protein_coding	-0.62147	6.25922e-13	3.02361e-09	X	42104820	42109656	4837	+	ENSMUST00000145065, ENSMUST00000026978, ENSMUST00000115095, ENSMUST00000115094, ENSMUST00000055483	E024	1345.79	0.00846131350483627	51.763897890932
	ENSMUSG00000020669:E015	ENSMUSG00000020669	Sh3 domain YSC-like 1 [Source:MGI Symbol;Acc:MGI:1346118]	Sh3yl1	protein_coding	-0.620693	2.85348e-05	0.00460974	12	30960019	30960151	133	+	ENSMUST00000020997, ENSMUST00000128814, ENSMUST00000110880	E015	290.094	0.00583932887281062	17.5130156497387
	ENSMUSG00000068823:E056	ENSMUSG00000068823	cold shock domain containing E1, RNA binding [Source:MGI Symbol;Acc:MGI:92356]	Csde1	protein_coding	-0.620023	0.000718598	0.03594	3	103057787	103057804	18	+	ENSMUST00000199240, ENSMUST00000197488, ENSMUST00000198180, ENSMUST00000029446, ENSMUST00000199420	E056	1560.13	0.0044954967941763	11.4405167456847
	ENSMUSG00000049811:E017	ENSMUSG00000049811	family with sequence similarity 161, member A [Source:MGI Symbol;Acc:MGI:1921123]	Fam161a	protein_coding	-0.618022	1.85103e-06	0.000636941	11	23028856	23030788	1933	+	ENSMUST00000094363	E017	2560.06	0.010940825149234	22.7437747287829
	ENSMUSG00000048701:E015	ENSMUSG00000048701	coiled-coil domain containing 6 [Source:MGI Symbol;Acc:MGI:1923801]	Ccdc6	protein_coding	-0.616105	0.000172138	0.015055	10	70189078	70193200	4123	+	ENSMUST00000147545	E015	43231.5	0.00855023366909535	14.1131311217487
	ENSMUSG00000031878:E019	ENSMUSG00000031878	NEDD8 activating enzyme E1 subunit 1 [Source:MGI Symbol;Acc:MGI:2384561]	Nae1	protein_coding	-0.615279	2.57004e-05	0.00433047	8	104519786	104519823	38	-	ENSMUST00000034349, ENSMUST00000162466, ENSMUST00000159696, ENSMUST00000160913	E019	189.707	0.00420524257037487	17.7119756535288
	ENSMUSG00000031007:E010	ENSMUSG00000031007	ATPase, H+ transporting, lysosomal accessory protein 2 [Source:MGI Symbol;Acc:MGI:1917745]	Atp6ap2	protein_coding	-0.613433	0.000169557	0.0149445	X	12615682	12617049	1368	+	ENSMUST00000033313	E010	7286.67	0.0300503492797762	14.1415471007735
	ENSMUSG00000022788:E001	ENSMUSG00000022788	FYVE, RhoGEF and PH domain containing 4 [Source:MGI Symbol;Acc:MGI:2183747]	Fgd4	protein_coding	-0.613051	8.4214e-10	1.42933e-06	16	16416917	16422562	5646	-	ENSMUST00000161861	E001	1423.67	0.0101512085241327	37.6599969930252
	ENSMUSG00000031543:E081	ENSMUSG00000031543	ankyrin 1, erythroid [Source:MGI Symbol;Acc:MGI:88024]	Ank1	protein_coding	-0.611657	0.000397917	0.025335	8	23149934	23150494	561	+	ENSMUST00000118733, ENSMUST00000123418, ENSMUST00000084038, ENSMUST00000121802	E081	82.92	0.0240972944618444	12.5419500138393
	ENSMUSG00000024795:E031	ENSMUSG00000024795	kinesin family member 20B [Source:MGI Symbol;Acc:MGI:2444576]	Kif20b	protein_coding	-0.610769	3.86593e-06	0.00108868	19	34974428	34974570	143	+	ENSMUST00000087341	E031	674.745	0.00398461821135945	21.3301987126
	ENSMUSG00000020783:E018	ENSMUSG00000020783	nuclear cap binding subunit 3 [Source:MGI Symbol;Acc:MGI:1914124]	Ncbp3	protein_coding	-0.609526	0.00063317	0.0332525	11	73078941	73089317	10377	+	ENSMUST00000021135	E018	5988.41	0.0123769837317918	11.6758384563681
	ENSMUSG00000005886:E002	ENSMUSG00000005886	nuclear receptor coactivator 2 [Source:MGI Symbol;Acc:MGI:1276533]	Ncoa2	protein_coding	-0.6089	0.000524502	0.0299	1	13139159	13142474	3316	-	ENSMUST00000068304, ENSMUST00000081713	E002	4037.39	0.00703994978736534	12.0264753841405
	ENSMUSG00000027797:E045	ENSMUSG00000027797	doublecortin-like kinase 1 [Source:MGI Symbol;Acc:MGI:1330861]	Dclk1	protein_coding	-0.60363	2.43905e-07	0.000140464	3	55536553	55539064	2512	+	ENSMUST00000054237, ENSMUST00000196745, ENSMUST00000070418	E045	7.20998	0.10974627352362	26.6495668136651
	ENSMUSG00000023942:E003	ENSMUSG00000023942	solute carrier family 29 (nucleoside transporters), member 1 [Source:MGI Symbol;Acc:MGI:1927073]	Slc29a1	protein_coding	-0.603118	0.00017714	0.0152804	17	45585203	45585541	339	-	ENSMUST00000167692, ENSMUST00000064889, ENSMUST00000163492, ENSMUST00000097317, ENSMUST00000051574, ENSMUST00000171847	E003	8.17368	0.26051792984871	14.0592522647092
	ENSMUSG00000038010:E016	ENSMUSG00000038010	coiled-coil domain containing 138 [Source:MGI Symbol;Acc:MGI:1923388]	Ccdc138	protein_coding	-0.602624	0.000202082	0.0165455	10	58575689	58576242	554	+	ENSMUST00000036576	E016	2159.5	0.0121887805607885	13.8116282159832
	ENSMUSG00000037266:E025	ENSMUSG00000037266	arginine/serine rich protein 1 [Source:MGI Symbol;Acc:MGI:106498]	Rsrp1	protein_coding	-0.601494	0.000551689	0.0308035	4	134926954	134927372	419	+	ENSMUST00000078084, ENSMUST00000148900, ENSMUST00000145364, ENSMUST00000154837	E025	581.099	0.0134158258239266	11.9323044083395
	ENSMUSG00000035629:E022	ENSMUSG00000035629	RUN domain and cysteine-rich domain containing, Beclin 1-interacting protein [Source:MGI Symbol;Acc:MGI:1915160]	Rubcn	protein_coding	-0.598396	5.21655e-08	4.01953e-05	16	32838354	32838594	241	-	ENSMUST00000135480	E022	496.171	0.00254255374299579	29.6345967804192
	ENSMUSG00000020181:E001	ENSMUSG00000020181	neuron navigator 3 [Source:MGI Symbol;Acc:MGI:2183703]	Nav3	protein_coding	-0.598299	0.000738585	0.0365357	10	109682660	109684239	1580	-	ENSMUST00000032719, ENSMUST00000161582	E001	735.43	0.00752618246549355	11.3895481613138
	ENSMUSG00000019173:E002	ENSMUSG00000019173	RAB5C, member RAS oncogene family [Source:MGI Symbol;Acc:MGI:105306]	Rab5c	protein_coding	-0.597635	2.796e-07	0.00015793	11	100715011	100716162	1152	-	ENSMUST00000107364, ENSMUST00000019317	E002	1741.15	0.00713922229073455	26.3857198654157
	ENSMUSG00000026153:E005	ENSMUSG00000026153	family with sequence similarity 135, member A [Source:MGI Symbol;Acc:MGI:1915437]	Fam135a	protein_coding	-0.597588	5.58848e-05	0.00719368	1	24011681	24012497	817	-	ENSMUST00000187369, ENSMUST00000186331, ENSMUST00000188712, ENSMUST00000027337, ENSMUST00000187619, ENSMUST00000187752	E005	497.414	0.0068511448233632	16.2372366467854
	ENSMUSG00000026484:E003	ENSMUSG00000026484	ring finger protein 2 [Source:MGI Symbol;Acc:MGI:1101759]	Rnf2	protein_coding	-0.597105	0.0010453	0.0450103	1	151469406	151471121	1716	-	ENSMUST00000076110, ENSMUST00000187048	E003	13750.3	0.0134661780753001	10.7455570758395
	ENSMUSG00000028419:E008	ENSMUSG00000028419	charged multivesicular body protein 5 [Source:MGI Symbol;Acc:MGI:1924209]	Chmp5	protein_coding	-0.596114	0.000140621	0.0132296	4	40964595	40965303	709	+	ENSMUST00000030128	E008	3753.06	0.020238167516462	14.4938092371562
	ENSMUSG00000025525:E013	ENSMUSG00000025525	apolipoprotein O-like [Source:MGI Symbol;Acc:MGI:1915367]	Apool	protein_coding	-0.595369	3.67508e-06	0.00105143	X	112372431	112372755	325	+	ENSMUST00000026599	E013	698.325	0.0148697222369959	21.427265087986
	ENSMUSG00000026803:E018	ENSMUSG00000026803	transcription termination factor, RNA polymerase I [Source:MGI Symbol;Acc:MGI:105044]	Ttf1	protein_coding	-0.592565	2.96513e-05	0.00472604	2	29086107	29087616	1510	+	ENSMUST00000100237, ENSMUST00000142786	E018	26.7859	0.0398535251269329	17.4400440349964
	ENSMUSG00000030519:E025	ENSMUSG00000030519	amyloid beta (A4) precursor protein-binding, family A, member 2 [Source:MGI Symbol;Acc:MGI:1261791]	Apba2	protein_coding	-0.591996	0.000189931	0.015889	7	64753406	64753858	453	+	ENSMUST00000032732, ENSMUST00000206246	E025	88.6023	0.0110193214597423	13.9281617989225
	ENSMUSG00000006304:E019	ENSMUSG00000006304	actin related protein 2/3 complex, subunit 2 [Source:MGI Symbol;Acc:MGI:1923959]	Arpc2	protein_coding	-0.591586	0.000193376	0.0160568	1	74267989	74268209	221	+	ENSMUST00000113820	E019	1168.55	0.008102731001711	13.8943820225226
	ENSMUSG00000007570:E039	ENSMUSG00000007570	Fanconi anemia, complementation group E [Source:MGI Symbol;Acc:MGI:1920025]	Fance	protein_coding	-0.591218	0.00038174	0.0247365	17	28326500	28326566	67	+	ENSMUST00000114801, ENSMUST00000156569, ENSMUST00000114803, ENSMUST00000114804, ENSMUST00000124870	E039	450.299	0.00533273574047808	12.6195162737892
	ENSMUSG00000030031:E009	ENSMUSG00000030031	kelch repeat and BTB (POZ) domain containing 8 [Source:MGI Symbol;Acc:MGI:2661430]	Kbtbd8	protein_coding	-0.58748	7.62563e-05	0.00878127	6	95126477	95129790	3314	+	ENSMUST00000032107, ENSMUST00000119582	E009	101031	0.0106125317038495	15.6489143034383
	ENSMUSG00000040605:E009	ENSMUSG00000040605	beta-site APP-cleaving enzyme 2 [Source:MGI Symbol;Acc:MGI:1860440]	Bace2	protein_coding	-0.58738	0.000699771	0.0354106	16	97436642	97439012	2371	+	ENSMUST00000047275	E009	157.955	0.0234396566596388	11.4898539316749
	ENSMUSG00000033799:E019	ENSMUSG00000033799	family with sequence similarity 208, member B [Source:MGI Symbol;Acc:MGI:2145274]	Fam208b	protein_coding	-0.584222	0.000512662	0.0295984	13	3600192	3600334	143	-	ENSMUST00000096069	E019	296.461	0.0100862432652161	12.0690345170405
	ENSMUSG00000015143:E001	ENSMUSG00000015143	actinin, alpha 1 [Source:MGI Symbol;Acc:MGI:2137706]	Actn1	protein_coding	-0.583668	0.000530942	0.0301604	12	80167542	80168321	780	-	ENSMUST00000021554	E001	669.052	0.0133594801405216	12.0037297075228
	ENSMUSG00000063171:E003	ENSMUSG00000063171	ribosomal protein S4-like [Source:MGI Symbol;Acc:MGI:1913434]	Rps4l	transcribed_processed_pseudogene	-0.579908	5.02434e-05	0.00675634	6	148355499	148355598	100	+	ENSMUST00000071745	E003	107.434	0.0115621995072867	16.4389037193168
	ENSMUSG00000026385:E003	ENSMUSG00000026385	diazepam binding inhibitor [Source:MGI Symbol;Acc:MGI:94865]	Dbi	protein_coding	-0.578149	4.0434e-07	0.000204774	1	120113337	120113368	32	-	ENSMUST00000132118, ENSMUST00000027634, ENSMUST00000112648	E003	291.772	0.00364352672226638	25.6735045674081
	ENSMUSG00000021635:E001	ENSMUSG00000021635	RAD17 checkpoint clamp loader component [Source:MGI Symbol;Acc:MGI:1333807]	Rad17	protein_coding	-0.577687	8.84932e-13	3.83258e-09	13	100617165	100617932	768	-	ENSMUST00000177848, ENSMUST00000022136	E001	3857.16	0.00509169012097947	51.0840785078481
	ENSMUSG00000059493:E001	ENSMUSG00000059493	NHS actin remodeling regulator [Source:MGI Symbol;Acc:MGI:2684894]	Nhs	protein_coding	-0.577678	8.47804e-05	0.0093982	X	161833296	161836814	3519	-	ENSMUST00000087085	E001	1412.03	0.0145212490642263	15.4485848835217
	ENSMUSG00000029032:E001	ENSMUSG00000029032	Rho guanine nucleotide exchange factor (GEF) 16 [Source:MGI Symbol;Acc:MGI:2446219]	Arhgef16	protein_coding	-0.576787	0.000339686	0.023035	4	154278486	154278753	268	-	ENSMUST00000143141, ENSMUST00000144145, ENSMUST00000030898	E001	1791.12	0.0144865596457669	12.8378061220136
	ENSMUSG00000085055:E007	ENSMUSG00000085055	predicted gene 15958 [Source:MGI Symbol;Acc:MGI:3801839]	Gm15958	processed_transcript	-0.576606	0.000384419	0.0248363	18	66318221	66319607	1387	+	ENSMUST00000153479	E007	51.2031	0.478943260054104	12.6064456510127
	ENSMUSG00000023015:E002	ENSMUSG00000023015	Rac GTPase-activating protein 1 [Source:MGI Symbol;Acc:MGI:1349423]	Racgap1	protein_coding	-0.576189	1.60296e-07	9.77316e-05	15	99620497	99621464	968	-	ENSMUST00000171702, ENSMUST00000023756	E002	1668.6	0.00557243484029752	27.4609821600293
	ENSMUSG00000029684:E001	ENSMUSG00000029684	Wiskott-Aldrich syndrome-like (human) [Source:MGI Symbol;Acc:MGI:1920428]	Wasl	protein_coding	-0.575687	0.000533516	0.0302383	6	24613805	24616346	2542	-	ENSMUST00000031695	E001	12588.2	0.00894458625113077	11.9947157920163
	ENSMUSG00000040586:E012	ENSMUSG00000040586	OFD1, centriole and centriolar satellite protein [Source:MGI Symbol;Acc:MGI:1350328]	Ofd1	protein_coding	-0.575601	0.000222617	0.017459	X	166411816	166411907	92	-	ENSMUST00000049501	E012	1562.4	0.00467928518531459	13.6298570503589
	ENSMUSG00000074994:E007	ENSMUSG00000074994	glutamine and serine rich 1 [Source:MGI Symbol;Acc:MGI:2138986]	Qser1	protein_coding	-0.573516	0.000916902	0.0416945	2	104777319	104777452	134	-	ENSMUST00000117237	E007	3291.84	0.00990165841001108	10.9882730269912
	ENSMUSG00000026743:E023	ENSMUSG00000026743	myeloid/lymphoid or mixed-lineage leukemia; translocated to, 10 [Source:MGI Symbol;Acc:MGI:1329038]	Mllt10	protein_coding	-0.569834	1.81267e-05	0.00338384	2	18146777	18146872	96	+	ENSMUST00000114669, ENSMUST00000114671, ENSMUST00000148229, ENSMUST00000028076, ENSMUST00000114680	E023	500.795	0.00263535096436904	18.3766325342868
	ENSMUSG00000024042:E001	ENSMUSG00000024042	salt inducible kinase 1 [Source:MGI Symbol;Acc:MGI:104754]	Sik1	protein_coding	-0.568984	1.98862e-05	0.00362503	17	31844248	31846643	2396	-	ENSMUST00000024839	E001	84.6678	0.0346489428546331	18.2001629126037
	ENSMUSG00000041915:E008	ENSMUSG00000041915	AMME chromosomal region gene 1-like [Source:MGI Symbol;Acc:MGI:2442711]	Ammecr1l	protein_coding	-0.567038	2.18319e-06	0.000723004	18	31780644	31784071	3428	+	ENSMUST00000115808	E008	4183.4	0.00775842803810406	22.4266932460048
	ENSMUSG00000016319:E009	ENSMUSG00000016319	solute carrier family 25 (mitochondrial carrier, adenine nucleotide translocator), member 5 [Source:MGI Symbol;Acc:MGI:1353496]	Slc25a5	protein_coding	-0.565432	2.33275e-05	0.00402453	X	36798554	36798807	254	+	ENSMUST00000016463	E009	310.637	0.00591712908689411	17.8962971368594
	ENSMUSG00000050810:E001	ENSMUSG00000050810	oogenesin 3 [Source:MGI Symbol;Acc:MGI:2684047]	Oog3	protein_coding	-0.561523	0.00099653	0.0438854	4	144157557	144158438	882	-	ENSMUST00000050933	E001	20478.7	0.0131147861862746	10.8340014086177
	ENSMUSG00000058301:E001	ENSMUSG00000058301	UPF1 regulator of nonsense transcripts homolog (yeast) [Source:MGI Symbol;Acc:MGI:107995]	Upf1	protein_coding	-0.55883	2.25562e-05	0.00394567	8	70331522	70332479	958	-	ENSMUST00000075666	E001	1221.62	0.00694920648644472	17.9602884161818
	ENSMUSG00000038187:E002	ENSMUSG00000038187	BTB (POZ) domain containing 10 [Source:MGI Symbol;Acc:MGI:1916065]	Btbd10	protein_coding	-0.558543	0.00119719	0.0488351	7	113315643	113315645	3	-	ENSMUST00000047091, ENSMUST00000119278, ENSMUST00000117577	E002	252.542	0.00338981439992414	10.4946770553548
	ENSMUSG00000009907:E002	ENSMUSG00000009907	vacuolar protein sorting 4B [Source:MGI Symbol;Acc:MGI:1100499]	Vps4b	protein_coding	-0.553685	2.43158e-08	2.2791e-05	1	106769430	106772401	2972	-	ENSMUST00000094646	E002	2258.61	0.00935497556007603	31.1152128028062
	ENSMUSG00000030751:E001	ENSMUSG00000030751	proteasome (prosome, macropain) subunit, alpha type 1 [Source:MGI Symbol;Acc:MGI:1347005]	Psma1	protein_coding	-0.552142	0.000112138	0.0114117	7	114264606	114264794	189	-	ENSMUST00000033008	E001	1042.03	0.00676644036048739	14.9204916411799
	ENSMUSG00000042410:E033	ENSMUSG00000042410	alkylglycerone phosphate synthase [Source:MGI Symbol;Acc:MGI:2443065]	Agps	protein_coding	-0.55183	0.000108589	0.0112363	2	75926149	75931350	5202	+	ENSMUST00000047232	E033	4794.73	0.00712003396595851	14.9811792901061
	ENSMUSG00000062373:E001	ENSMUSG00000062373	transmembrane protein 65 [Source:MGI Symbol;Acc:MGI:1922118]	Tmem65	protein_coding	-0.550305	1.32062e-14	9.75683e-11	15	58782269	58785010	2742	-	ENSMUST00000072113	E001	2304.53	0.0060043763989238	59.3487774139083
	ENSMUSG00000036168:E024	ENSMUSG00000036168	coiled-coil domain containing 38 [Source:MGI Symbol;Acc:MGI:2444738]	Ccdc38	protein_coding	-0.549994	0.000214867	0.017068	10	93582442	93583061	620	+	ENSMUST00000092215, ENSMUST00000132214	E024	122.156	0.00638711153473478	13.696389642931
	ENSMUSG00000045671:E011	ENSMUSG00000045671	sprouty-related, EVH1 domain containing 2 [Source:MGI Symbol;Acc:MGI:2150019]	Spred2	protein_coding	-0.549852	1.06304e-10	2.5676e-07	11	20022578	20024026	1449	+	ENSMUST00000093299	E011	343.866	0.00486142904975548	41.7019243158173
	ENSMUSG00000027007:E023	ENSMUSG00000027007	ITPR interacting domain containing 2 [Source:MGI Symbol;Acc:MGI:1917849]	Itprid2	protein_coding	-0.548753	4.6607e-08	3.82595e-05	2	79671759	79672966	1208	+	ENSMUST00000133266, ENSMUST00000111788, ENSMUST00000111785, ENSMUST00000111784	E023	4018.62	0.00760268073939452	29.8530220585284
	ENSMUSG00000015711:E001	ENSMUSG00000015711	prune exopolyphosphatase [Source:MGI Symbol;Acc:MGI:1925152]	Prune1	protein_coding	-0.54683	1.2529e-05	0.00257125	3	95253674	95255427	1754	-	ENSMUST00000015855	E001	1335.48	0.00926879665169524	19.0809359376046
	ENSMUSG00000039286:E001	ENSMUSG00000039286	fibronectin type III domain containing 3B [Source:MGI Symbol;Acc:MGI:1919257]	Fndc3b	protein_coding	-0.54617	9.93558e-07	0.000406475	3	27416162	27419602	3441	-	ENSMUST00000195008, ENSMUST00000046157	E001	2265.79	0.00586022648837178	23.9405686120495
	ENSMUSG00000038718:E001	ENSMUSG00000038718	pre B cell leukemia homeobox 3 [Source:MGI Symbol;Acc:MGI:97496]	Pbx3	protein_coding	-0.545421	0.000729121	0.0362531	2	34171457	34171722	266	-	ENSMUST00000113132	E001	81.9349	0.024649350740265	11.413506116255
	ENSMUSG00000059897:E003	ENSMUSG00000059897	zinc finger protein 930 [Source:MGI Symbol;Acc:MGI:2675306]	Zfp930	protein_coding	-0.545186	0.000897601	0.0411145	8	69227843	69228980	1138	+	ENSMUST00000110216	E003	372.948	0.0180365694115695	11.0277078976148
	ENSMUSG00000030788:E005	ENSMUSG00000030788	ring finger protein 141 [Source:MGI Symbol;Acc:MGI:1914400]	Rnf141	protein_coding	-0.541919	0.000329517	0.0225416	7	110813531	110815145	1615	-	ENSMUST00000177236	E005	27817.3	0.0108505501322192	12.8946797518969
	ENSMUSG00000030447:E053	ENSMUSG00000030447	cytoplasmic FMR1 interacting protein 1 [Source:MGI Symbol;Acc:MGI:1338801]	Cyfip1	protein_coding	-0.541658	0.000369167	0.0242248	7	55930472	55930498	27	+	ENSMUST00000085255, ENSMUST00000173267, ENSMUST00000032629	E053	344.843	0.0031672176364192	12.6821293805528
	ENSMUSG00000024646:E012	ENSMUSG00000024646	cytochrome b5 type A (microsomal) [Source:MGI Symbol;Acc:MGI:1926952]	Cyb5a	protein_coding	-0.541331	0.000117735	0.0116802	18	84879593	84879862	270	+	ENSMUST00000163083, ENSMUST00000160180, ENSMUST00000159837	E012	916.387	0.00764935558447677	14.8286204528644
	ENSMUSG00000026315:E013	ENSMUSG00000026315	serine (or cysteine) peptidase inhibitor, clade B, member 8 [Source:MGI Symbol;Acc:MGI:894657]	Serpinb8	protein_coding	-0.541065	3.16823e-05	0.00493481	1	107607326	107608909	1584	+	ENSMUST00000000514, ENSMUST00000112706	E013	922.776	0.0148756445269062	17.314127198085
	ENSMUSG00000031696:E001	ENSMUSG00000031696	VPS35 retromer complex component [Source:MGI Symbol;Acc:MGI:1890467]	Vps35	protein_coding	-0.540156	0.00108164	0.0458203	8	85260397	85261309	913	-	ENSMUST00000034131	E001	3369.35	0.0113496663793003	10.6823268871703
	ENSMUSG00000049659:E001	ENSMUSG00000049659	aftiphilin [Source:MGI Symbol;Acc:MGI:1923012]	Aftph	protein_coding	-0.539635	0.000561934	0.0311324	11	20685084	20685715	632	-	ENSMUST00000035350, ENSMUST00000146722	E001	8910.81	0.00680312852292088	11.8980281325286
	ENSMUSG00000028412:E022	ENSMUSG00000028412	solute carrier family 44, member 1 [Source:MGI Symbol;Acc:MGI:2140592]	Slc44a1	protein_coding	-0.538613	0.00081934	0.0390241	4	53565397	53567818	2422	+	ENSMUST00000107651	E022	3043.22	0.00965506751447881	11.1969023354708
	ENSMUSG00000034120:E007	ENSMUSG00000034120	serine/arginine-rich splicing factor 2 [Source:MGI Symbol;Acc:MGI:98284]	Srsf2	protein_coding	-0.537966	0.000932273	0.0421948	11	116850354	116850855	502	-	ENSMUST00000092404	E007	2421.99	0.0122098572021477	10.9574646639089
	ENSMUSG00000025283:E001	ENSMUSG00000025283	spermidine/spermine N1-acetyl transferase 1 [Source:MGI Symbol;Acc:MGI:98233]	Sat1	protein_coding	-0.534857	4.13939e-07	0.000207958	X	155213132	155213305	174	-	ENSMUST00000152463, ENSMUST00000026318	E001	355.074	0.0112524826880348	25.6282306630111
	ENSMUSG00000047613:E014	ENSMUSG00000047613	RIKEN cDNA A430005L14 gene [Source:MGI Symbol;Acc:MGI:2140680]	A430005L14Rik	protein_coding	-0.534735	7.31738e-05	0.00854127	4	153961804	153961918	115	+	ENSMUST00000105645, ENSMUST00000058393	E014	231.458	0.00729541090847051	15.726959412395
	ENSMUSG00000020456:E038	ENSMUSG00000020456	oxoglutarate (alpha-ketoglutarate) dehydrogenase (lipoamide) [Source:MGI Symbol;Acc:MGI:1098267]	Ogdh	protein_coding	-0.534296	0.000552072	0.0308035	11	6356593	6356642	50	+	ENSMUST00000003461	E038	97.5161	0.00639361302201285	11.9310103495694
	ENSMUSG00000029313:E028	ENSMUSG00000029313	AF4/FMR2 family, member 1 [Source:MGI Symbol;Acc:MGI:1100819]	Aff1	protein_coding	-0.531966	2.48411e-05	0.00421617	5	103850702	103855322	4621	+	ENSMUST00000031256, ENSMUST00000054979	E028	2200.08	0.0068210127378066	17.7766680010377
	ENSMUSG00000060166:E002	ENSMUSG00000060166	zinc finger, DHHC domain containing 8 [Source:MGI Symbol;Acc:MGI:1338012]	Zdhhc8	protein_coding	-0.531189	0.00072706	0.0362224	16	18224218	18225215	998	-	ENSMUST00000076957	E002	174.771	0.00452849536957013	11.4187651475493
	ENSMUSG00000040963:E017	ENSMUSG00000040963	asialoglycoprotein receptor 2 [Source:MGI Symbol;Acc:MGI:88082]	Asgr2	protein_coding	-0.530477	1.00192e-06	0.00040777	11	70105862	70106187	326	+	ENSMUST00000102572	E017	578.26	0.00790686872079222	23.9244276746059
	ENSMUSG00000005506:E033	ENSMUSG00000005506	CUGBP, Elav-like family member 1 [Source:MGI Symbol;Acc:MGI:1342295]	Celf1	protein_coding	-0.529733	0.000514411	0.029617	2	91019491	91019497	7	+	ENSMUST00000068747, ENSMUST00000068726, ENSMUST00000111449, ENSMUST00000111448, ENSMUST00000111452	E033	615.423	0.00232305255182902	12.0626859980283
	ENSMUSG00000022895:E018	ENSMUSG00000022895	E26 avian leukemia oncogene 2, 3' domain [Source:MGI Symbol;Acc:MGI:95456]	Ets2	protein_coding	-0.529309	4.65888e-05	0.00645473	16	95719123	95721051	1929	+	ENSMUST00000023612	E018	1449.65	0.0115694422649405	16.5820943589127
	ENSMUSG00000035227:E001	ENSMUSG00000035227	signal peptidase complex subunit 2 homolog (S. cerevisiae) [Source:MGI Symbol;Acc:MGI:1913874]	Spcs2	protein_coding	-0.528901	1.05243e-05	0.00228294	7	99837569	99839883	2315	-	ENSMUST00000036274	E001	5151.55	0.0118997001355371	19.4138136097143
	ENSMUSG00000090673:E002	ENSMUSG00000090673	predicted gene 340 [Source:MGI Symbol;Acc:MGI:2685186]	Gm340	protein_coding	-0.528358	0.000230074	0.0177935	19	41583544	41586536	2993	+	ENSMUST00000172371	E002	88.1524	0.00964687538537623	13.568001339078
	ENSMUSG00000052430:E001	ENSMUSG00000052430	bone morphogenetic protein receptor, type 1B [Source:MGI Symbol;Acc:MGI:107191]	Bmpr1b	protein_coding	-0.527658	0.000694943	0.0353371	3	141837136	141838101	966	-	ENSMUST00000029948	E001	12211.8	0.00459813204602139	11.5027235344746
	ENSMUSG00000042793:E002	ENSMUSG00000042793	leucine-rich repeat-containing G protein-coupled receptor 6 [Source:MGI Symbol;Acc:MGI:2441805]	Lgr6	protein_coding	-0.526811	4.82717e-07	0.000230524	1	134986355	134988191	1837	-	ENSMUST00000044828, ENSMUST00000137968	E002	871.401	0.00606757514455315	25.331674644009
	ENSMUSG00000002102:E031	ENSMUSG00000002102	proteasome (prosome, macropain) 26S subunit, ATPase 3 [Source:MGI Symbol;Acc:MGI:1098754]	Psmc3	protein_coding	-0.52644	1.47047e-05	0.00286337	2	91059254	91059432	179	+	ENSMUST00000145317, ENSMUST00000067663, ENSMUST00000111441	E031	230.07	0.0041461953240457	18.775456008553
	ENSMUSG00000042599:E001	ENSMUSG00000042599	lysine (K)-specific demethylase 7A [Source:MGI Symbol;Acc:MGI:2443388]	Kdm7a	protein_coding	-0.520913	8.67319e-25	5.44663e-20	6	39136623	39142109	5487	-	ENSMUST00000002305	E001	7003.23	0.00116752842898086	105.678301471051
	ENSMUSG00000028613:E037	ENSMUSG00000028613	low density lipoprotein receptor-related protein 8, apolipoprotein e receptor [Source:MGI Symbol;Acc:MGI:1340044]	Lrp8	protein_coding	-0.520603	3.38144e-08	2.92896e-05	4	107872817	107873899	1083	+	ENSMUST00000106731, ENSMUST00000030356	E037	61.5305	0.0077445762469744	30.4753021192549
	ENSMUSG00000033031:E036	ENSMUSG00000033031	cell proliferation regulating inhibitor of protein phosphatase 2A [Source:MGI Symbol;Acc:MGI:2146335]	Cip2a	protein_coding	-0.51841	5.65859e-09	6.60662e-06	16	49018375	49019651	1277	+	ENSMUST00000048374, ENSMUST00000117994, ENSMUST00000149004, ENSMUST00000130080	E036	3500.33	0.00301782181620024	33.9486513800067
	ENSMUSG00000008859:E001	ENSMUSG00000008859	v-ral simian leukemia viral oncogene A (ras related) [Source:MGI Symbol;Acc:MGI:1927243]	Rala	protein_coding	-0.516172	0.000509123	0.0294674	13	17880575	17882501	1927	-	ENSMUST00000009003	E001	2323.16	0.0138220576289469	12.0819497779344
	ENSMUSG00000024331:E001	ENSMUSG00000024331	desmocollin 2 [Source:MGI Symbol;Acc:MGI:103221]	Dsc2	protein_coding	-0.515576	1.72225e-06	0.000605908	18	20030633	20031342	710	-	ENSMUST00000075214, ENSMUST00000039247	E001	626.159	0.00582907899228179	22.8823629837679
	ENSMUSG00000041431:E003	ENSMUSG00000041431	cyclin B1 [Source:MGI Symbol;Acc:MGI:88302]	Ccnb1	protein_coding	-0.511107	0.000814338	0.0389187	13	100778747	100779608	862	-	ENSMUST00000091295, ENSMUST00000072119, ENSMUST00000147790	E003	5763.36	0.00726580806453535	11.2082658901893
	ENSMUSG00000030741:E002	ENSMUSG00000030741	spinster homolog 1 [Source:MGI Symbol;Acc:MGI:1920908]	Spns1	protein_coding	-0.510421	0.000598203	0.0322873	7	126370067	126370413	347	-	ENSMUST00000032994, ENSMUST00000119754, ENSMUST00000126810, ENSMUST00000119846, ENSMUST00000138141	E002	13.5093	0.0554510181613332	11.7815606543897
	ENSMUSG00000021738:E012	ENSMUSG00000021738	ataxin 7 [Source:MGI Symbol;Acc:MGI:2179277]	Atxn7	protein_coding	-0.509441	3.41696e-08	2.93945e-05	14	14103307	14107296	3990	+	ENSMUST00000022257	E012	3167.49	0.00471591830385976	30.4550320020092
	ENSMUSG00000029622:E032	ENSMUSG00000029622	actin related protein 2/3 complex, subunit 1B [Source:MGI Symbol;Acc:MGI:1343142]	Arpc1b	protein_coding	-0.50933	0.000479435	0.0283634	5	145128089	145129699	1611	+	ENSMUST00000085679	E032	658.185	0.00497870126281383	12.1940004677999
	ENSMUSG00000031924:E005	ENSMUSG00000031924	cytochrome b5 type B [Source:MGI Symbol;Acc:MGI:1913677]	Cyb5b	protein_coding	-0.507696	0.00081645	0.0389603	8	107183578	107187470	3893	+	ENSMUST00000034400	E005	669.612	0.0329278717870006	11.2034600623252
	ENSMUSG00000004934:E001	ENSMUSG00000004934	protein inhibitor of activated STAT 4 [Source:MGI Symbol;Acc:MGI:2136940]	Pias4	protein_coding	-0.506345	0.000673373	0.0346137	10	81153266	81154234	969	-	ENSMUST00000005064	E001	175.108	0.00932039820686668	11.561340686916
	ENSMUSG00000039842:E027	ENSMUSG00000039842	microcephaly, primary autosomal recessive 1 [Source:MGI Symbol;Acc:MGI:2443308]	Mcph1	protein_coding	-0.506017	6.47203e-05	0.00786812	8	18801406	18803189	1784	+	ENSMUST00000039412	E027	28042.7	0.00491360227284963	15.9592633765007
	ENSMUSG00000006356:E019	ENSMUSG00000006356	cysteine rich protein 2 [Source:MGI Symbol;Acc:MGI:1915587]	Crip2	protein_coding	-0.50413	0.00106749	0.0454238	12	113145131	113145506	376	+	ENSMUST00000084882	E019	71.0854	0.019044875204003	10.7066945203877
	ENSMUSG00000041341:E001	ENSMUSG00000041341	autophagy related 2B [Source:MGI Symbol;Acc:MGI:1923809]	Atg2b	protein_coding	-0.50333	2.20589e-11	6.5965e-08	12	105613539	105617303	3765	-	ENSMUST00000041055	E001	1555.47	0.00355660963085377	44.7788838531613
	ENSMUSG00000038388:E031	ENSMUSG00000038388	membrane protein, palmitoylated 6 (MAGUK p55 subfamily member 6) [Source:MGI Symbol;Acc:MGI:1927340]	Mpp6	protein_coding	-0.500532	0.00103762	0.0448456	6	50198425	50198587	163	+	ENSMUST00000204545, ENSMUST00000036236, ENSMUST00000166318	E031	197.255	0.00596017699228349	10.7592124809161
	ENSMUSG00000027167:E001	ENSMUSG00000027167	elongator acetyltransferase complex subunit 4 [Source:MGI Symbol;Acc:MGI:1925016]	Elp4	protein_coding	-0.498742	1.07588e-09	1.71048e-06	2	105701027	105702861	1835	-	ENSMUST00000122965	E001	274.395	0.010412508344824	37.1822544013367
	ENSMUSG00000028923:E001	ENSMUSG00000028923	NECAP endocytosis associated 2 [Source:MGI Symbol;Acc:MGI:1913397]	Necap2	protein_coding	-0.497156	4.63509e-05	0.00644688	4	141066512	141067346	835	-	ENSMUST00000030760, ENSMUST00000132906	E001	137.598	0.00713515874701832	16.5918055812739
	ENSMUSG00000032253:E001	ENSMUSG00000032253	pleckstrin homology domain interacting protein [Source:MGI Symbol;Acc:MGI:1932404]	Phip	protein_coding	-0.494625	1.88524e-07	0.000112218	9	82866159	82870321	4163	-	ENSMUST00000034787	E001	2698.73	0.00214856655816789	27.1473452186889
	ENSMUSG00000004207:E020	ENSMUSG00000004207	prosaposin [Source:MGI Symbol;Acc:MGI:97783]	Psap	protein_coding	-0.490199	1.40806e-06	0.000515594	10	60301694	60302594	901	+	ENSMUST00000105465, ENSMUST00000177779, ENSMUST00000165878, ENSMUST00000004316, ENSMUST00000179238	E020	180.684	0.00817828138450964	23.2696237937603
	ENSMUSG00000020653:E009	ENSMUSG00000020653	Kruppel-like factor 11 [Source:MGI Symbol;Acc:MGI:2653368]	Klf11	protein_coding	-0.488001	1.32327e-05	0.00266343	12	24660183	24662774	2592	+	ENSMUST00000020982	E009	4182.65	0.0100416124768494	18.9766695116923
	ENSMUSG00000025135:E009	ENSMUSG00000025135	anaphase promoting complex subunit 11 [Source:MGI Symbol;Acc:MGI:1913406]	Anapc11	protein_coding	-0.48556	1.06921e-05	0.00229949	11	120605493	120605776	284	+	ENSMUST00000026128, ENSMUST00000093140	E009	715.755	0.00940277498983528	19.3835969934303
	ENSMUSG00000021385:E013	ENSMUSG00000021385	inositol 1,3,4,5,6-pentakisphosphate 2-kinase [Source:MGI Symbol;Acc:MGI:1922928]	Ippk	protein_coding	-0.485384	9.39268e-05	0.0101348	13	49461534	49462990	1457	+	ENSMUST00000021817	E013	20215.2	0.0060560087791305	15.2550187159476
	ENSMUSG00000002733:E009	ENSMUSG00000002733	pleckstrin homology domain-containing, family A (phosphoinositide binding specific) member 3 [Source:MGI Symbol;Acc:MGI:1932515]	Plekha3	protein_coding	-0.485228	0.000941992	0.0424594	2	76695384	76696828	1445	+	ENSMUST00000111920	E009	6271.47	0.00869786918399548	10.9382472655426
	ENSMUSG00000044573:E001	ENSMUSG00000044573	acid phosphatase 1, soluble [Source:MGI Symbol;Acc:MGI:87881]	Acp1	protein_coding	-0.484667	1.01465e-13	6.06846e-10	12	30893326	30895953	2628	-	ENSMUST00000062740, ENSMUST00000074038	E001	1240.26	0.0114699441090051	55.3384273676909
	ENSMUSG00000030747:E001	ENSMUSG00000030747	diacylglycerol O-acyltransferase 2 [Source:MGI Symbol;Acc:MGI:1915050]	Dgat2	protein_coding	-0.483684	1.18427e-06	0.000454865	7	99153663	99154700	1038	-	ENSMUST00000033001	E001	341.699	0.0219093110308542	23.6026067275567
	ENSMUSG00000039473:E019	ENSMUSG00000039473	ubinuclein 1 [Source:MGI Symbol;Acc:MGI:1891307]	Ubn1	protein_coding	-0.482572	4.48597e-09	5.47014e-06	16	5084056	5086285	2230	+	ENSMUST00000052449	E019	6784.72	0.00276717663435817	34.4005483222367
	ENSMUSG00000103079:E003	ENSMUSG00000103079	predicted gene, 36307 [Source:MGI Symbol;Acc:MGI:5595466]	Gm36307	lincRNA	-0.482499	0.000371119	0.0243216	1	175577715	175578425	711	+	ENSMUST00000195831	E003	10137.1	0.022611026773104	12.6722666463308
	ENSMUSG00000018765:E028	ENSMUSG00000018765	fragile X mental retardation, autosomal homolog 2 [Source:MGI Symbol;Acc:MGI:1346074]	Fxr2	protein_coding	-0.481387	1.92487e-10	4.09759e-07	11	69652924	69653297	374	+	ENSMUST00000018909	E028	5921.14	0.00594200116862539	40.5414726433916
	ENSMUSG00000063935:E002	ENSMUSG00000063935	zygote arrest 1 [Source:MGI Symbol;Acc:MGI:2180337]	Zar1	protein_coding	-0.480723	0.00090263	0.0412205	5	72577114	72577116	3	-	ENSMUST00000200883, ENSMUST00000073528	E002	2227.05	0.00401683745568763	11.0173506733436
	ENSMUSG00000029622:E031	ENSMUSG00000029622	actin related protein 2/3 complex, subunit 1B [Source:MGI Symbol;Acc:MGI:1343142]	Arpc1b	protein_coding	-0.479052	0.000789481	0.0381811	5	145128074	145128088	15	+	ENSMUST00000085679, ENSMUST00000144375	E031	473.557	0.00360092888160361	11.2658016481035
	ENSMUSG00000029682:E010	ENSMUSG00000029682	sperm adhesion molecule 1 [Source:MGI Symbol;Acc:MGI:109335]	Spam1	protein_coding	-0.475698	1.94851e-07	0.000115437	6	24800308	24801048	741	+	ENSMUST00000031693, ENSMUST00000202331, ENSMUST00000202569	E010	330.076	0.0101998226932744	27.0835309040755
	ENSMUSG00000038014:E001	ENSMUSG00000038014	family with sequence similarity 120, member A [Source:MGI Symbol;Acc:MGI:2446163]	Fam120a	protein_coding	-0.475575	1.65304e-09	2.3864e-06	13	48879219	48881095	1877	-	ENSMUST00000060805	E001	1751.68	0.00872233689939957	36.3449880397465
	ENSMUSG00000022973:E003	ENSMUSG00000022973	synaptojanin 1 [Source:MGI Symbol;Acc:MGI:1354961]	Synj1	protein_coding	-0.473856	0.000548662	0.0307224	16	90936106	90938239	2134	-	ENSMUST00000121759, ENSMUST00000170853, ENSMUST00000154276	E003	6285.57	0.00467486739643538	11.9425544775423
	ENSMUSG00000040249:E001	ENSMUSG00000040249	low density lipoprotein receptor-related protein 1 [Source:MGI Symbol;Acc:MGI:96828]	Lrp1	protein_coding	-0.473792	7.8148e-07	0.000337291	10	127538161	127538598	438	-	ENSMUST00000049149	E001	586.328	0.00257799748182424	24.402972244477
	ENSMUSG00000031262:E030	ENSMUSG00000031262	centromere protein I [Source:MGI Symbol;Acc:MGI:2147897]	Cenpi	protein_coding	-0.473049	7.97854e-07	0.000343178	X	134361883	134362636	754	+	ENSMUST00000081064, ENSMUST00000125604, ENSMUST00000101251	E030	147.813	0.0116364592172584	24.3630253236834
	ENSMUSG00000021557:E005	ENSMUSG00000021557	ATP/GTP binding protein 1 [Source:MGI Symbol;Acc:MGI:2159437]	Agtpbp1	protein_coding	-0.471208	0.000639614	0.0334863	13	59449880	59450160	281	-	ENSMUST00000163149, ENSMUST00000170555, ENSMUST00000169745, ENSMUST00000022040	E005	1513.17	0.00403424945412481	11.6570014529884
	ENSMUSG00000062797:E002	ENSMUSG00000062797	heat shock protein nuclear import factor [Source:MGI Symbol;Acc:MGI:96738]	Hikeshi	protein_coding	-0.471148	0.000491303	0.0287493	7	89918703	89918919	217	-	ENSMUST00000153470, ENSMUST00000078918	E002	881.256	0.00730910447812226	12.1483884264191
	ENSMUSG00000039480:E002	ENSMUSG00000039480	5'-nucleotidase domain containing 1 [Source:MGI Symbol;Acc:MGI:2442446]	Nt5dc1	protein_coding	-0.467216	1.58046e-08	1.61402e-05	10	34303609	34304264	656	-	ENSMUST00000105512, ENSMUST00000047885	E002	2539.16	0.00617829060269402	31.9517962942449
	ENSMUSG00000022248:E017	ENSMUSG00000022248	RAD1 checkpoint DNA exonuclease [Source:MGI Symbol;Acc:MGI:1316678]	Rad1	protein_coding	-0.464376	0.000157886	0.0143074	15	10493364	10493674	311	+	ENSMUST00000170100, ENSMUST00000170531, ENSMUST00000022856	E017	112.633	0.00994026878995544	14.2757486879787
	ENSMUSG00000034591:E001	ENSMUSG00000034591	solute carrier family 41, member 2 [Source:MGI Symbol;Acc:MGI:2442940]	Slc41a2	protein_coding	-0.462425	0.000706129	0.0355773	10	83230848	83233750	2903	-	ENSMUST00000039956	E001	807.722	0.022021699750794	11.4730448767592
	ENSMUSG00000047260:E001	ENSMUSG00000047260	ER membrane protein complex subunit 6 [Source:MGI Symbol;Acc:MGI:1913298]	Emc6	protein_coding	-0.461299	2.80295e-05	0.00455104	11	73175519	73176335	817	-	ENSMUST00000054952	E001	424.897	0.0110582747735198	17.5469860770206
	ENSMUSG00000021215:E001	ENSMUSG00000021215	neuroepithelial cell transforming gene 1 [Source:MGI Symbol;Acc:MGI:1927138]	Net1	protein_coding	-0.461282	1.93027e-05	0.00354958	13	3882565	3884473	1909	-	ENSMUST00000099946, ENSMUST00000091853	E001	2741.5	0.00648222713871256	18.256881516481
	ENSMUSG00000014668:E042	ENSMUSG00000014668	checkpoint with forkhead and ring finger domains [Source:MGI Symbol;Acc:MGI:2444898]	Chfr	protein_coding	-0.455788	0.00116224	0.0480968	5	110171660	110171969	310	+	ENSMUST00000112519, ENSMUST00000198066, ENSMUST00000014812	E042	462.559	0.0125288781243029	10.5494313094497
	ENSMUSG00000037474:E002	ENSMUSG00000037474	denticleless E3 ubiquitin protein ligase [Source:MGI Symbol;Acc:MGI:1924093]	Dtl	protein_coding	-0.455697	6.74354e-10	1.19697e-06	1	191537365	191539104	1740	-	ENSMUST00000195650, ENSMUST00000027933	E002	2806.07	0.00332507116470485	38.0934711175524
	ENSMUSG00000066113:E045	ENSMUSG00000066113	ADAMTS-like 1 [Source:MGI Symbol;Acc:MGI:1924989]	Adamtsl1	protein_coding	-0.455294	0.000655557	0.033995	4	86425842	86428382	2541	+	ENSMUST00000107177, ENSMUST00000107178, ENSMUST00000141889	E045	2894.87	0.00805036050741197	11.6112044738188
	ENSMUSG00000026775:E029	ENSMUSG00000026775	YME1-like 1 (S. cerevisiae) [Source:MGI Symbol;Acc:MGI:1351651]	Yme1l1	protein_coding	-0.454844	9.74348e-06	0.00215071	2	23196888	23199260	2373	+	ENSMUST00000028117	E029	428.742	0.00552404866443848	19.561064446475
	ENSMUSG00000046671:E003	ENSMUSG00000046671	mitochondrial fission regulator 1-like [Source:MGI Symbol;Acc:MGI:1924074]	Mtfr1l	protein_coding	-0.452579	0.000204177	0.0166412	4	134525564	134526512	949	-	ENSMUST00000116279, ENSMUST00000102550, ENSMUST00000131613	E003	871.542	0.0077404948469977	13.7922444047924
	ENSMUSG00000042396:E001	ENSMUSG00000042396	RNA binding motif protein 7 [Source:MGI Symbol;Acc:MGI:1914260]	Rbm7	protein_coding	-0.452439	9.45276e-06	0.00210877	9	48488709	48489988	1280	-	ENSMUST00000170000	E001	5913.83	0.00916132186813936	19.6189383952312
	ENSMUSG00000045007:E011	ENSMUSG00000045007	tubulin, gamma 2 [Source:MGI Symbol;Acc:MGI:2144208]	Tubg2	protein_coding	-0.452089	0.000687332	0.0350922	11	101161405	101161787	383	+	ENSMUST00000043654	E011	400.886	0.00630797703894615	11.5231950147343
	ENSMUSG00000022016:E001	ENSMUSG00000022016	A kinase (PRKA) anchor protein 11 [Source:MGI Symbol;Acc:MGI:2684060]	Akap11	protein_coding	-0.452035	1.62332e-05	0.00310046	14	78492246	78495946	3701	-	ENSMUST00000022593, ENSMUST00000123853	E001	2370.79	0.00688096885712114	18.5868991846899
	ENSMUSG00000043987:E001	ENSMUSG00000043987	centrosomal protein 164 [Source:MGI Symbol;Acc:MGI:2384878]	Cep164	protein_coding	-0.448823	1.31765e-06	0.000489711	9	45766946	45768363	1418	-	ENSMUST00000117194	E001	668.653	0.00439058802079693	23.3972784163144
	ENSMUSG00000034320:E001	ENSMUSG00000034320	solute carrier family 26 (sulfate transporter), member 2 [Source:MGI Symbol;Acc:MGI:892977]	Slc26a2	protein_coding	-0.445057	6.25511e-09	7.14202e-06	18	61192919	61197221	4303	-	ENSMUST00000146409	E001	415.179	0.00756402075696654	33.753665870673
	ENSMUSG00000027828:E001	ENSMUSG00000027828	signal sequence receptor, gamma [Source:MGI Symbol;Acc:MGI:1914687]	Ssr3	protein_coding	-0.444499	0.000525224	0.0299032	3	65379655	65381679	2025	-	ENSMUST00000029414	E001	8617.73	0.00819872179302467	12.0239107819025
	ENSMUSG00000030127:E002	ENSMUSG00000030127	COP9 signalosome subunit 7A [Source:MGI Symbol;Acc:MGI:1349400]	Cops7a	protein_coding	-0.444492	0.00108789	0.0460364	6	124958816	124959233	418	-	ENSMUST00000032220	E002	509.699	0.00581695432777435	10.6716629266765
	ENSMUSG00000069729:E030	ENSMUSG00000069729	AT rich interactive domain 1B (SWI-like) [Source:MGI Symbol;Acc:MGI:1926129]	Arid1b	protein_coding	-0.444264	3.45951e-27	4.34504e-22	17	5343506	5347656	4151	+	ENSMUST00000115797, ENSMUST00000115799	E030	16675.9	0.000996352279374911	116.629959265456
	ENSMUSG00000006345:E053	ENSMUSG00000006345	gamma-glutamyltransferase 1 [Source:MGI Symbol;Acc:MGI:95706]	Ggt1	protein_coding	-0.442687	0.000863221	0.0401334	10	75585881	75586158	278	+	ENSMUST00000006508, ENSMUST00000155186, ENSMUST00000156487, ENSMUST00000134503	E053	65.774	0.00981661236498754	11.1001198465632
	ENSMUSG00000075002:E001	ENSMUSG00000075002	predicted gene 813 [Source:MGI Symbol;Acc:MGI:2685659]	Gm813	protein_coding	-0.44208	1.36479e-08	1.44045e-05	16	58613686	58613983	298	-	ENSMUST00000099663	E001	7256.85	0.00327955871193326	32.2368312121135
	ENSMUSG00000079111:E005	ENSMUSG00000079111	KDEL (Lys-Asp-Glu-Leu) endoplasmic reticulum protein retention receptor 2 [Source:MGI Symbol;Acc:MGI:1914163]	Kdelr2	protein_coding	-0.441198	0.000121457	0.011955	5	143420801	143421901	1101	+	ENSMUST00000110731	E005	638.301	0.0114848689604147	14.7699318530043
	ENSMUSG00000022070:E012	ENSMUSG00000022070	bora, aurora kinase A activator [Source:MGI Symbol;Acc:MGI:1924994]	Bora	protein_coding	-0.440959	3.14173e-06	0.000937273	14	99073646	99074537	892	+	ENSMUST00000022656	E012	2747.37	0.00503746010549749	21.7279949977096
	ENSMUSG00000027570:E042	ENSMUSG00000027570	collagen, type IX, alpha 3 [Source:MGI Symbol;Acc:MGI:894686]	Col9a3	protein_coding	-0.439152	0.000572642	0.0314345	2	180621603	180622185	583	+	ENSMUST00000132527, ENSMUST00000103059	E042	220.467	0.00890475153774037	11.8628722217545
	ENSMUSG00000039458:E025	ENSMUSG00000039458	myotubularin related protein 12 [Source:MGI Symbol;Acc:MGI:2443034]	Mtmr12	protein_coding	-0.438687	5.89882e-06	0.0014937	15	12271995	12272119	125	+	ENSMUST00000174418, ENSMUST00000038172, ENSMUST00000174160	E025	370.677	0.0051655147553741	20.520754526551
	ENSMUSG00000027806:E010	ENSMUSG00000027806	TSC22 domain family, member 2 [Source:MGI Symbol;Acc:MGI:1919283]	Tsc22d2	protein_coding	-0.438584	1.08317e-05	0.00231365	3	58460310	58461720	1411	+	ENSMUST00000099090, ENSMUST00000199164	E010	6389.07	0.00538233854712882	19.3588408251263
	ENSMUSG00000001280:E019	ENSMUSG00000001280	trans-acting transcription factor 1 [Source:MGI Symbol;Acc:MGI:98372]	Sp1	protein_coding	-0.437516	0.000633595	0.0332543	15	102432680	102436404	3725	+	ENSMUST00000001326	E019	4339.91	0.00958869900545243	11.6745894803756
	ENSMUSG00000044566:E002	ENSMUSG00000044566	cancer antigen 1 [Source:MGI Symbol;Acc:MGI:1918463]	Cage1	protein_coding	-0.436686	4.47754e-07	0.000217129	13	38006054	38006173	120	-	ENSMUST00000110233, ENSMUST00000074969	E002	1124.16	0.00223476705663849	25.4767181829953
	ENSMUSG00000058290:E031	ENSMUSG00000058290	extra spindle pole bodies 1, separase [Source:MGI Symbol;Acc:MGI:2146156]	Espl1	protein_coding	-0.436262	4.14702e-06	0.00113723	15	102324008	102324356	349	+	ENSMUST00000064924	E031	1504.69	0.00375448968128459	21.1956626379279
	ENSMUSG00000022394:E038	ENSMUSG00000022394	L3MBTL2 polycomb repressive complex 1 subunit [Source:MGI Symbol;Acc:MGI:2443584]	L3mbtl2	protein_coding	-0.436034	0.000240237	0.0183089	15	81687846	81688299	454	+	ENSMUST00000172568, ENSMUST00000172748, ENSMUST00000023029, ENSMUST00000172620, ENSMUST00000174229	E038	456.564	0.0097226732325263	13.4868838667301
	ENSMUSG00000030695:E003	ENSMUSG00000030695	aldolase A, fructose-bisphosphate [Source:MGI Symbol;Acc:MGI:87994]	Aldoa	protein_coding	-0.435854	0.000100353	0.0106184	7	126795236	126795514	279	-	ENSMUST00000106348, ENSMUST00000032934, ENSMUST00000087566	E003	202.012	0.00789735637054905	15.1300546817668
	ENSMUSG00000022774:E012	ENSMUSG00000022774	nuclear cap binding protein subunit 2 [Source:MGI Symbol;Acc:MGI:1915342]	Ncbp2	protein_coding	-0.435528	7.93359e-10	1.36498e-06	16	31957177	31958472	1296	+	ENSMUST00000023460	E012	3370.19	0.00433522260151709	37.7763967360421
	ENSMUSG00000034160:E038	ENSMUSG00000034160	O-linked N-acetylglucosamine (GlcNAc) transferase (UDP-N-acetylglucosamine:polypeptide-N-acetylglucosaminyl transferase) [Source:MGI Symbol;Acc:MGI:1339639]	Ogt	protein_coding	-0.434341	3.21045e-05	0.00498241	X	101683159	101684351	1193	+	ENSMUST00000044475	E038	1128.01	0.00267784221822185	17.2889677407737
	ENSMUSG00000037214:E008	ENSMUSG00000037214	THAP domain containing, apoptosis associated protein 1 [Source:MGI Symbol;Acc:MGI:1921004]	Thap1	protein_coding	-0.433874	0.00107424	0.0456277	8	26162776	26162940	165	+	ENSMUST00000036807	E008	331.694	0.00762364702430589	10.6950285026501
	ENSMUSG00000033257:E040	ENSMUSG00000033257	tubulin tyrosine ligase-like family, member 4 [Source:MGI Symbol;Acc:MGI:1914784]	Ttll4	protein_coding	-0.432929	5.29553e-05	0.00699372	1	74699879	74701832	1954	+	ENSMUST00000145132, ENSMUST00000042125	E040	1887.63	0.00363563700690222	16.3392643904634
	ENSMUSG00000019370:E002	ENSMUSG00000019370	calmodulin 3 [Source:MGI Symbol;Acc:MGI:103249]	Calm3	protein_coding	-0.432493	8.98634e-08	6.134e-05	7	16915401	16915678	278	-	ENSMUST00000172594, ENSMUST00000019514	E002	996.444	0.00280279506665885	28.5809191212454
	ENSMUSG00000022385:E012	ENSMUSG00000022385	G two S phase expressed protein 1 [Source:MGI Symbol;Acc:MGI:1352755]	Gtse1	protein_coding	-0.429854	2.23531e-06	0.000729217	15	85876149	85876572	424	+	ENSMUST00000170629	E012	973.755	0.00550454348243998	22.3813753370316
	ENSMUSG00000041570:E003	ENSMUSG00000041570	calmodulin regulated spectrin-associated protein family, member 2 [Source:MGI Symbol;Acc:MGI:1922434]	Camsap2	protein_coding	-0.429497	2.35562e-16	2.46549e-12	1	136269160	136270605	1446	-	ENSMUST00000194808, ENSMUST00000048309, ENSMUST00000192001	E003	11648.2	0.00124078375091883	67.2799719692135
	ENSMUSG00000070002:E012	ENSMUSG00000070002	elongation factor RNA polymerase II [Source:MGI Symbol;Acc:MGI:109377]	Ell	protein_coding	-0.429367	5.94929e-05	0.00747213	8	70591498	70592858	1361	+	ENSMUST00000093454	E012	1271.53	0.00635656199777741	16.1187252140056
	ENSMUSG00000029512:E001	ENSMUSG00000029512	unc-51 like kinase 1 [Source:MGI Symbol;Acc:MGI:1270126]	Ulk1	protein_coding	-0.42824	1.80652e-06	0.000625256	5	110784488	110785999	1512	-	ENSMUST00000031490	E001	802.685	0.00401250758790938	22.7905433734418
	ENSMUSG00000035572:E012	ENSMUSG00000035572	DDB1 and CUL4 associated factor 10 [Source:MGI Symbol;Acc:MGI:2140179]	Dcaf10	protein_coding	-0.422307	0.000495112	0.028884	4	45373909	45374956	1048	+	ENSMUST00000155551, ENSMUST00000107798, ENSMUST00000153803	E012	179.343	0.00566677019914615	12.1339867471116
	ENSMUSG00000001098:E002	ENSMUSG00000001098	potassium channel tetramerisation domain containing 10 [Source:MGI Symbol;Acc:MGI:2141207]	Kctd10	protein_coding	-0.42113	0.000133025	0.0127031	5	114364462	114365621	1160	-	ENSMUST00000134532, ENSMUST00000102581	E002	240.516	0.00783651705801825	14.5984279657979
	ENSMUSG00000018377:E008	ENSMUSG00000018377	vascular endothelial zinc finger 1 [Source:MGI Symbol;Acc:MGI:1313291]	Vezf1	protein_coding	-0.420338	0.000733853	0.0364019	11	88081398	88084729	3332	+	ENSMUST00000143052, ENSMUST00000018521	E008	597.694	0.0051477107678225	11.4014884875384
	ENSMUSG00000036792:E030	ENSMUSG00000036792	methyl-CpG binding domain protein 5 [Source:MGI Symbol;Acc:MGI:2138934]	Mbd5	protein_coding	-0.419908	3.56055e-06	0.00102333	2	49258313	49260558	2246	+	ENSMUST00000112745	E030	1503.39	0.0041971184234651	21.487973831645
	ENSMUSG00000054939:E003	ENSMUSG00000054939	zinc finger protein 174 [Source:MGI Symbol;Acc:MGI:2686600]	Zfp174	protein_coding	-0.418825	2.67395e-05	0.00441314	16	3854211	3858880	4670	+	ENSMUST00000041778	E003	190.611	0.00767076115290509	17.6365827526244
	ENSMUSG00000030016:E067	ENSMUSG00000030016	zinc finger protein 638 [Source:MGI Symbol;Acc:MGI:1203484]	Zfp638	protein_coding	-0.416775	0.000226479	0.0176099	6	83986650	83986869	220	+	ENSMUST00000113836, ENSMUST00000113835, ENSMUST00000203891, ENSMUST00000204378, ENSMUST00000204751	E067	793.879	0.00254428875279395	13.5975656592215
	ENSMUSG00000021893:E025	ENSMUSG00000021893	calpain 7 [Source:MGI Symbol;Acc:MGI:1338030]	Capn7	protein_coding	-0.415196	1.26534e-05	0.00259254	14	31370878	31371984	1107	+	ENSMUST00000152182, ENSMUST00000143472, ENSMUST00000022451	E025	5830.99	0.00430176652484463	19.062082933743
	ENSMUSG00000032217:E002	ENSMUSG00000032217	ring finger 111 [Source:MGI Symbol;Acc:MGI:1934919]	Rnf111	protein_coding	-0.415086	5.09935e-18	7.8595e-14	9	70425430	70427107	1678	-	ENSMUST00000113595, ENSMUST00000034739	E002	4762.69	0.00200900467418736	74.8419921799844
	ENSMUSG00000025278:E046	ENSMUSG00000025278	filamin, beta [Source:MGI Symbol;Acc:MGI:2446089]	Flnb	protein_coding	-0.414664	1.18509e-07	7.51403e-05	14	7950305	7951588	1284	+	ENSMUST00000052678	E046	2152.94	0.00200364247877364	28.0452924955146
	ENSMUSG00000026739:E021	ENSMUSG00000026739	Bmi1 polycomb ring finger oncogene [Source:MGI Symbol;Acc:MGI:88174]	Bmi1	protein_coding	-0.414076	0.00019952	0.0164107	2	18684152	18686130	1979	+	ENSMUST00000028071, ENSMUST00000051929	E021	13482	0.00200374721465453	13.8356011153361
	ENSMUSG00000027510:E020	ENSMUSG00000027510	RNA binding motif protein 38 [Source:MGI Symbol;Acc:MGI:1889294]	Rbm38	protein_coding	-0.412834	0.000109582	0.0112648	2	173034179	173034700	522	+	ENSMUST00000173393, ENSMUST00000130430, ENSMUST00000029014, ENSMUST00000155512	E020	809.686	0.00348443493544037	14.9639998709483
	ENSMUSG00000053289:E005	ENSMUSG00000053289	DEAD (Asp-Glu-Ala-Asp) box polypeptide 10 [Source:MGI Symbol;Acc:MGI:1924841]	Ddx10	protein_coding	-0.411252	0.00110293	0.0464497	9	53159898	53160017	120	-	ENSMUST00000065630	E005	328.652	0.00440042751284665	10.6462781394011
	ENSMUSG00000026878:E001	ENSMUSG00000026878	RAB14, member RAS oncogene family [Source:MGI Symbol;Acc:MGI:1915615]	Rab14	protein_coding	-0.407472	2.31201e-05	0.00399425	2	35180205	35182128	1924	-	ENSMUST00000028238, ENSMUST00000113025	E001	9089.2	0.00428739218924916	17.9132859488949
	ENSMUSG00000024219:E029	ENSMUSG00000024219	ankyrin repeat and SAM domain containing 1 [Source:MGI Symbol;Acc:MGI:2446180]	Anks1	protein_coding	-0.407413	0.000541068	0.0304738	17	28060562	28062597	2036	+	ENSMUST00000025058, ENSMUST00000139173, ENSMUST00000088027, ENSMUST00000114842	E029	35.8084	0.0189985171651913	11.968522929971
	ENSMUSG00000014859:E010	ENSMUSG00000014859	E2F transcription factor 4 [Source:MGI Symbol;Acc:MGI:103012]	E2f4	protein_coding	-0.407072	5.87372e-06	0.00149035	8	105304573	105305369	797	+	ENSMUST00000015003	E010	1204.1	0.00480460647237297	20.5289161642531
	ENSMUSG00000046323:E005	ENSMUSG00000046323	developmental pluripotency-associated 3 [Source:MGI Symbol;Acc:MGI:1920958]	Dppa3	protein_coding	-0.405913	9.8548e-07	0.000404488	6	122629910	122630272	363	+	ENSMUST00000123429, ENSMUST00000049644	E005	28317	0.00308184208124069	23.9562861608363
	ENSMUSG00000047799:E002	ENSMUSG00000047799	oogenesin 4 [Source:MGI Symbol;Acc:MGI:2684051]	Oog4	protein_coding	-0.405812	8.63383e-06	0.00198705	4	143437165	143438033	869	-	ENSMUST00000073641, ENSMUST00000061277	E002	14497.6	0.00582420916599891	19.7921106421801
	ENSMUSG00000026664:E013	ENSMUSG00000026664	phytanoyl-CoA hydroxylase [Source:MGI Symbol;Acc:MGI:891978]	Phyh	protein_coding	-0.405721	0.000966185	0.0431328	2	4938344	4938730	387	+	ENSMUST00000027975	E013	212.066	0.0124850589647315	10.8912714409432
	ENSMUSG00000058550:E008	ENSMUSG00000058550	developmental pluripotency associated 4 [Source:MGI Symbol;Acc:MGI:2157525]	Dppa4	protein_coding	-0.405472	0.000855457	0.0399842	16	48293699	48294292	594	+	ENSMUST00000096045, ENSMUST00000050705	E008	71.3997	0.0459726486897166	11.1168769912802
	ENSMUSG00000053111:E016	ENSMUSG00000053111	fibronectin type 3 and ankyrin repeat domains 1 [Source:MGI Symbol;Acc:MGI:1914180]	Fank1	protein_coding	-0.405257	6.95897e-08	4.8557e-05	7	133880866	133881532	667	+	ENSMUST00000065359	E016	1243.13	0.00332507527648559	29.0761128441247
	ENSMUSG00000022517:E018	ENSMUSG00000022517	mahogunin, ring finger 1 [Source:MGI Symbol;Acc:MGI:2447670]	Mgrn1	protein_coding	-0.404925	0.000697361	0.0353642	16	4936896	4938296	1401	+	ENSMUST00000023159, ENSMUST00000070658	E018	459.09	0.0124372728547397	11.4962678656971
	ENSMUSG00000026587:E047	ENSMUSG00000026587	astrotactin 1 [Source:MGI Symbol;Acc:MGI:1098567]	Astn1	protein_coding	-0.401538	4.41135e-06	0.00119151	1	158688533	158691779	3247	+	ENSMUST00000193042, ENSMUST00000046110	E047	13.9609	0.165199989937206	21.0772480092677
	ENSMUSG00000001300:E001	ENSMUSG00000001300	ephrin B2 [Source:MGI Symbol;Acc:MGI:105097]	Efnb2	protein_coding	-0.3975	4.06009e-05	0.00593598	8	8617434	8620596	3163	-	ENSMUST00000001319	E001	2751.92	0.0109398475491105	16.8430892122278
	ENSMUSG00000056429:E001	ENSMUSG00000056429	trans-golgi network protein [Source:MGI Symbol;Acc:MGI:105080]	Tgoln1	protein_coding	-0.397452	2.60986e-05	0.00435892	6	72608432	72612110	3679	-	ENSMUST00000070524	E001	1234.05	0.0204050926194447	17.6827252378592
	ENSMUSG00000066568:E002	ENSMUSG00000066568	LSM14A mRNA processing body assembly factor [Source:MGI Symbol;Acc:MGI:1914320]	Lsm14a	protein_coding	-0.39547	0.000205208	0.0167087	7	34344663	34345714	1052	-	ENSMUST00000085585, ENSMUST00000206830	E002	49105.1	0.00206530160400717	13.7827886431452
	ENSMUSG00000041765:E009	ENSMUSG00000041765	ubiquitin associated domain containing 2 [Source:MGI Symbol;Acc:MGI:1916139]	Ubac2	protein_coding	-0.392575	3.51005e-06	0.00101579	14	122019950	122021034	1085	+	ENSMUST00000039803	E009	866.123	0.00624319695994612	21.5153633468928
	ENSMUSG00000025885:E023	ENSMUSG00000025885	myosin VB [Source:MGI Symbol;Acc:MGI:106598]	Myo5b	protein_coding	-0.392509	0.000506111	0.0293441	18	74662663	74662746	84	+	ENSMUST00000074157, ENSMUST00000121875	E023	315.343	0.00315994306995911	12.0930154727572
	ENSMUSG00000027794:E011	ENSMUSG00000027794	spermatogenesis and oogenesis specific basic helix-loop-helix 2 [Source:MGI Symbol;Acc:MGI:1921684]	Sohlh2	protein_coding	-0.392257	2.46049e-05	0.00418999	3	55208887	55209957	1071	+	ENSMUST00000029369	E011	131.814	0.0111286250081153	17.794845673972
	ENSMUSG00000038932:E003	ENSMUSG00000038932	transcription factor-like 5 (basic helix-loop-helix) [Source:MGI Symbol;Acc:MGI:2672878]	Tcfl5	protein_coding	-0.391741	0.000147771	0.0136971	2	180637466	180638403	938	-	ENSMUST00000131881	E003	64.424	0.0167236265952491	14.4003962248851
	ENSMUSG00000025010:E010	ENSMUSG00000025010	cyclin J [Source:MGI Symbol;Acc:MGI:2443297]	Ccnj	protein_coding	-0.386585	5.73247e-08	4.23519e-05	19	40848010	40848572	563	+	ENSMUST00000025983, ENSMUST00000120057	E010	756.582	0.00574310058223195	29.4518012961903
	ENSMUSG00000052642:E001	ENSMUSG00000052642	RIKEN cDNA 4930504O13 gene [Source:MGI Symbol;Acc:MGI:2685370]	4930504O13Rik	protein_coding	-0.385588	0.00107597	0.045686	11	58446149	58446401	253	-	ENSMUST00000064614	E001	6.70495	0.0979996831597122	10.6920406871629
	ENSMUSG00000014550:E001	ENSMUSG00000014550	rabenosyn, RAB effector [Source:MGI Symbol;Acc:MGI:1925537]	Rbsn	protein_coding	-0.385309	1.09491e-09	1.71897e-06	6	92186712	92189840	3129	-	ENSMUST00000014694	E001	501.125	0.00612378541897446	37.1480715143633
	ENSMUSG00000030753:E003	ENSMUSG00000030753	THAP domain containing 12 [Source:MGI Symbol;Acc:MGI:1920231]	Thap12	protein_coding	-0.385243	2.82855e-07	0.000158597	7	98706997	98707117	121	+	ENSMUST00000153566, ENSMUST00000126356, ENSMUST00000033009	E003	137.189	0.0105822295110424	26.3633646043605
	ENSMUSG00000026470:E027	ENSMUSG00000026470	syntaxin 6 [Source:MGI Symbol;Acc:MGI:1926235]	Stx6	protein_coding	-0.385076	0.000167281	0.0147958	1	155202248	155205659	3412	+	ENSMUST00000027743	E027	442.765	0.0152013759336664	14.166971686664
	ENSMUSG00000012483:E001	ENSMUSG00000012483	replication protein A3 [Source:MGI Symbol;Acc:MGI:1915490]	Rpa3	protein_coding	-0.384832	0.000134637	0.0127526	6	8255936	8256247	312	-	ENSMUST00000012627	E001	266.655	0.00529344250093184	14.575742534146
	ENSMUSG00000019929:E009	ENSMUSG00000019929	decorin [Source:MGI Symbol;Acc:MGI:94872]	Dcn	protein_coding	-0.384721	3.83602e-05	0.00571522	10	97517461	97518162	702	+	ENSMUST00000105287, ENSMUST00000163448	E009	24.2343	0.11666409339925	16.9508451843463
	ENSMUSG00000019843:E028	ENSMUSG00000019843	Fyn proto-oncogene [Source:MGI Symbol;Acc:MGI:95602]	Fyn	protein_coding	-0.384168	1.13095e-05	0.00238404	10	39564424	39565372	949	+	ENSMUST00000099967, ENSMUST00000063091	E028	1041.46	0.00499939892695782	19.2764112950343
	ENSMUSG00000017716:E007	ENSMUSG00000017716	baculoviral IAP repeat-containing 5 [Source:MGI Symbol;Acc:MGI:1203517]	Birc5	protein_coding	-0.383867	0.000890386	0.0408735	11	117855733	117855743	11	+	ENSMUST00000093906	E007	552.052	0.00425129507777677	11.0426687488342
	ENSMUSG00000025154:E002	ENSMUSG00000025154	Rho GTPase activating protein 19 [Source:MGI Symbol;Acc:MGI:1918335]	Arhgap19	protein_coding	-0.38314	0.000162042	0.0145061	19	41766591	41769799	3209	-	ENSMUST00000026150, ENSMUST00000163265	E002	349.792	0.00588111032435547	14.2268466669191
	ENSMUSG00000041417:E001	ENSMUSG00000041417	phosphoinositide-3-kinase regulatory subunit 1 [Source:MGI Symbol;Acc:MGI:97583]	Pik3r1	protein_coding	-0.382233	1.33297e-17	1.67417e-13	13	101680563	101683663	3101	-	ENSMUST00000055518	E001	5700.75	0.00106246221369227	72.9452415438801
	ENSMUSG00000041225:E004	ENSMUSG00000041225	Rho GTPase activating protein 12 [Source:MGI Symbol;Acc:MGI:1922665]	Arhgap12	protein_coding	-0.381848	9.76112e-06	0.00215082	18	6025217	6026431	1215	-	ENSMUST00000077128, ENSMUST00000182213, ENSMUST00000182559, ENSMUST00000182066	E004	10698.3	0.00128007320096013	19.5576077273173
	ENSMUSG00000036432:E001	ENSMUSG00000036432	siah E3 ubiquitin protein ligase 2 [Source:MGI Symbol;Acc:MGI:108062]	Siah2	protein_coding	-0.381732	7.70679e-05	0.00884476	3	58674938	58676175	1238	-	ENSMUST00000070368	E001	4871.28	0.00846131289287912	15.6288952169171
	ENSMUSG00000097393:E016	ENSMUSG00000097393	RIKEN cDNA D030068K23 gene [Source:MGI Symbol;Acc:MGI:3037424]	D030068K23Rik	lincRNA	-0.381658	0.000799628	0.0385088	8	109251104	109253639	2536	+	ENSMUST00000180524	E016	77.8494	0.0199878408397513	11.242095895208
	ENSMUSG00000046442:E001	ENSMUSG00000046442	protein phosphatase 1E (PP2C domain containing) [Source:MGI Symbol;Acc:MGI:2444096]	Ppm1e	protein_coding	-0.380925	0.00016011	0.0143961	11	87226906	87231928	5023	-	ENSMUST00000055438	E001	413.306	0.0229654257134802	14.2494228067106
	ENSMUSG00000021890:E006	ENSMUSG00000021890	ELL associated factor 1 [Source:MGI Symbol;Acc:MGI:1921677]	Eaf1	protein_coding	-0.38052	8.99425e-11	2.215e-07	14	31506571	31509858	3288	+	ENSMUST00000022446	E006	1004.49	0.00882328635997966	42.0287246728281
	ENSMUSG00000058440:E038	ENSMUSG00000058440	nuclear respiratory factor 1 [Source:MGI Symbol;Acc:MGI:1332235]	Nrf1	protein_coding	-0.379457	0.000810837	0.0388105	6	30129393	30129760	368	+	ENSMUST00000115200, ENSMUST00000115199	E038	1227.76	0.00369820901198087	11.2162604871077
	ENSMUSG00000035834:E002	ENSMUSG00000035834	polymerase (RNA) III (DNA directed) polypeptide G [Source:MGI Symbol;Acc:MGI:1914736]	Polr3g	protein_coding	-0.378599	0.0011902	0.0486764	13	81673880	81676122	2243	-	ENSMUST00000162535, ENSMUST00000048993	E002	51.3917	0.015736829179414	10.5055014800447
	ENSMUSG00000003062:E002	ENSMUSG00000003062	STARD3 N-terminal like [Source:MGI Symbol;Acc:MGI:1923455]	Stard3nl	protein_coding	-0.377709	2.15792e-08	2.08483e-05	13	19357679	19358000	322	-	ENSMUST00000196537, ENSMUST00000039694, ENSMUST00000196268	E002	1146.57	0.00382604196550702	31.3470032339255
	ENSMUSG00000032324:E001	ENSMUSG00000032324	tetraspanin 3 [Source:MGI Symbol;Acc:MGI:1928098]	Tspan3	protein_coding	-0.376869	2.99096e-09	3.83323e-06	9	56135885	56136735	851	-	ENSMUST00000034876	E001	2482.45	0.014443271347594	35.1897321284688
	ENSMUSG00000036707:E019	ENSMUSG00000036707	calcium binding protein 39 [Source:MGI Symbol;Acc:MGI:107438]	Cab39	protein_coding	-0.374925	4.11705e-05	0.00597101	1	85850366	85851576	1211	+	ENSMUST00000113360	E019	1440.63	0.00484295669027849	16.8166480142094
	ENSMUSG00000025234:E001	ENSMUSG00000025234	ariadne RBR E3 ubiquitin protein ligase 1 [Source:MGI Symbol;Acc:MGI:1344363]	Arih1	protein_coding	-0.373236	0.000411812	0.0258441	9	59388258	59393112	4855	-	ENSMUST00000171975	E001	12740.1	0.00404454643636588	12.4778231805972
	ENSMUSG00000048915:E001	ENSMUSG00000048915	ephrin A5 [Source:MGI Symbol;Acc:MGI:107444]	Efna5	protein_coding	-0.370959	1.46236e-05	0.00285199	17	62604184	62607318	3135	-	ENSMUST00000076840	E001	546.234	0.00791332110950283	18.7860086899012
	ENSMUSG00000026626:E001	ENSMUSG00000026626	protein phosphatase 2, regulatory subunit B', alpha [Source:MGI Symbol;Acc:MGI:2388479]	Ppp2r5a	protein_coding	-0.369005	0.000758585	0.0372609	1	191351975	191353109	1135	-	ENSMUST00000067976	E001	124.689	0.00614498876840885	11.3399211834833
	ENSMUSG00000045210:E001	ENSMUSG00000045210	valosin containing protein (p97)/p47 complex interacting protein 1 [Source:MGI Symbol;Acc:MGI:1917925]	Vcpip1	protein_coding	-0.36899	1.38353e-05	0.00275384	1	9718622	9725350	6729	-	ENSMUST00000057438	E001	18512	0.00690497561067172	18.8917004372586
	ENSMUSG00000028158:E001	ENSMUSG00000028158	microsomal triglyceride transfer protein [Source:MGI Symbol;Acc:MGI:106926]	Mttp	protein_coding	-0.368187	0.000307646	0.0215502	3	138089854	138091054	1201	-	ENSMUST00000029805	E001	16.0189	0.163005498081947	13.0232564895692
	ENSMUSG00000047534:E020	ENSMUSG00000047534	MIS18 binding protein 1 [Source:MGI Symbol;Acc:MGI:2145099]	Mis18bp1	protein_coding	-0.366438	0.000279399	0.0202459	12	65158395	65158861	467	-	ENSMUST00000124201, ENSMUST00000052201, ENSMUST00000140391, ENSMUST00000131753	E020	1209.15	0.00224403121763399	13.2036880456314
	ENSMUSG00000035245:E001	ENSMUSG00000035245	EGF domain-specific O-linked N-acetylglucosamine (GlcNAc) transferase [Source:MGI Symbol;Acc:MGI:2141669]	Eogt	protein_coding	-0.366271	0.00013607	0.0128787	6	97110024	97111971	1948	-	ENSMUST00000054344	E001	270.643	0.0168679539085566	14.5557829409506
	ENSMUSG00000032915:E017	ENSMUSG00000032915	adhesion G protein-coupled receptor E4 [Source:MGI Symbol;Acc:MGI:1196464]	Adgre4	protein_coding	-0.365883	0.000362747	0.0239789	17	55852207	55853662	1456	+	ENSMUST00000025004	E017	986.283	0.0302464451734757	12.7149339360829
	ENSMUSG00000026374:E001	ENSMUSG00000026374	translin [Source:MGI Symbol;Acc:MGI:109263]	Tsn	protein_coding	-0.364865	0.000309534	0.0216582	1	118294778	118299649	4872	-	ENSMUST00000027623	E001	425.73	0.00770973715635997	13.0118023146211
	ENSMUSG00000024059:E016	ENSMUSG00000024059	CAP-GLY domain containing linker protein family, member 4 [Source:MGI Symbol;Acc:MGI:1919100]	Clip4	protein_coding	-0.364732	8.76716e-05	0.00960846	17	71856228	71858351	2124	+	ENSMUST00000024854	E016	2288.77	0.00851554682363768	15.3852139350754
	ENSMUSG00000042102:E006	ENSMUSG00000042102	dimethylglycine dehydrogenase precursor [Source:MGI Symbol;Acc:MGI:1921379]	Dmgdh	protein_coding	-0.36429	0.000733107	0.0363937	13	93703787	93704035	249	+	ENSMUST00000048001	E006	28.3213	0.0359332413158047	11.4033779314462
	ENSMUSG00000039294:E001	ENSMUSG00000039294	cytochrome b 245 chaperone 1 [Source:MGI Symbol;Acc:MGI:2384959]	Cybc1	protein_coding	-0.362055	0.0011963	0.0488307	11	121222588	121223663	1076	-	ENSMUST00000106115, ENSMUST00000038709	E001	5.89459	0.163125750371786	10.4960473929625
	ENSMUSG00000041712:E011	ENSMUSG00000041712	ubiquitin protein ligase E3 component n-recognin 7 (putative) [Source:MGI Symbol;Acc:MGI:1913872]	Ubr7	protein_coding	-0.36014	0.00102989	0.044619	12	102775694	102777701	2008	+	ENSMUST00000046404	E011	1155.91	0.0115971965340102	10.7730506844938
	ENSMUSG00000025326:E044	ENSMUSG00000025326	ubiquitin protein ligase E3A [Source:MGI Symbol;Acc:MGI:105098]	Ube3a	protein_coding	-0.356164	0.000443657	0.0270495	7	59306730	59311536	4807	+	ENSMUST00000200758	E044	1098.74	0.00261341144828381	12.3387293171593
	ENSMUSG00000026670:E004	ENSMUSG00000026670	UDP-N-acetylglucosamine pyrophosphorylase 1 [Source:MGI Symbol;Acc:MGI:1334459]	Uap1	protein_coding	-0.354671	0.000387044	0.0249802	1	170142034	170142572	539	-	ENSMUST00000027981, ENSMUST00000111350, ENSMUST00000111351, ENSMUST00000161492	E004	97.3582	0.0170916310055731	12.5937254126567
	ENSMUSG00000062380:E004	ENSMUSG00000062380	tubulin, beta 3 class III [Source:MGI Symbol;Acc:MGI:107813]	Tubb3	protein_coding	-0.353879	1.29966e-05	0.00262856	8	123420607	123422015	1409	+	ENSMUST00000071134	E004	1850.73	0.0137091723500291	19.0110134113541
	ENSMUSG00000015971:E013	ENSMUSG00000015971	ARP8 actin-related protein 8 [Source:MGI Symbol;Acc:MGI:1860775]	Actr8	protein_coding	-0.353753	0.00113579	0.0474558	14	29992961	29993221	261	+	ENSMUST00000016115	E013	1005.87	0.00401562605930067	10.5919810867625
	ENSMUSG00000002731:E001	ENSMUSG00000002731	protein kinase, interferon inducible double stranded RNA dependent activator [Source:MGI Symbol;Acc:MGI:1344375]	Prkra	protein_coding	-0.352247	0.000659543	0.034142	2	76629898	76630568	671	-	ENSMUST00000002808	E001	40.407	0.262136894246863	11.5999310860097
	ENSMUSG00000031955:E001	ENSMUSG00000031955	breast cancer anti-estrogen resistance 1 [Source:MGI Symbol;Acc:MGI:108091]	Bcar1	protein_coding	-0.351322	2.81723e-06	0.000875829	8	111710485	111711394	910	-	ENSMUST00000166232	E001	295.324	0.00495161846655058	21.9371799285224
	ENSMUSG00000027244:E002	ENSMUSG00000027244	autophagy related 13 [Source:MGI Symbol;Acc:MGI:1196429]	Atg13	protein_coding	-0.351189	0.00036079	0.0238873	2	91674619	91676282	1664	-	ENSMUST00000028678, ENSMUST00000076803	E002	127.6	0.0112821391229082	12.725050293191
	ENSMUSG00000020023:E023	ENSMUSG00000020023	transmembrane and coiled coil domains 3 [Source:MGI Symbol;Acc:MGI:2442900]	Tmcc3	protein_coding	-0.350835	2.86977e-07	0.000159829	10	94588802	94590956	2155	+	ENSMUST00000065060	E023	17762	0.00289404020623216	26.3354225101346
	ENSMUSG00000025428:E023	ENSMUSG00000025428	ATP synthase, H+ transporting, mitochondrial F1 complex, alpha subunit 1 [Source:MGI Symbol;Acc:MGI:88115]	Atp5a1	protein_coding	-0.350238	0.000206382	0.0167108	18	77782656	77782866	211	+	ENSMUST00000026495, ENSMUST00000114748	E023	2419.98	0.00238838720738294	13.7720681892036
	ENSMUSG00000040640:E016	ENSMUSG00000040640	ELKS/RAB6-interacting/CAST family member 2 [Source:MGI Symbol;Acc:MGI:1098749]	Erc2	protein_coding	-0.34941	0.000100484	0.0106233	14	28475603	28478537	2935	+	ENSMUST00000090302	E016	3780.94	0.00764309015479336	15.127584990873
	ENSMUSG00000001376:E041	ENSMUSG00000001376	VPS50 EARP/GARPII complex subunit [Source:MGI Symbol;Acc:MGI:1920538]	Vps50	protein_coding	-0.349261	0.000345691	0.0232571	6	3602660	3603315	656	+	ENSMUST00000183532, ENSMUST00000001412, ENSMUST00000184461, ENSMUST00000164052	E041	2491.29	0.00246518764596009	12.8050177762458
	ENSMUSG00000026000:E002	ENSMUSG00000026000	LanC (bacterial lantibiotic synthetase component C)-like 1 [Source:MGI Symbol;Acc:MGI:1336997]	Lancl1	protein_coding	-0.345797	8.23433e-06	0.0019152	1	67003375	67003557	183	-	ENSMUST00000119559, ENSMUST00000027149, ENSMUST00000113979	E002	313.484	0.00325333136251238	19.8826729022489
	ENSMUSG00000027479:E011	ENSMUSG00000027479	microtubule-associated protein, RP/EB family, member 1 [Source:MGI Symbol;Acc:MGI:891995]	Mapre1	protein_coding	-0.34517	0.000615084	0.0328037	2	153766874	153773310	6437	+	ENSMUST00000028981	E011	5118.17	0.00503691096394073	11.7297640640316
	ENSMUSG00000017615:E001	ENSMUSG00000017615	tumor necrosis factor, alpha-induced protein 1 (endothelial) [Source:MGI Symbol;Acc:MGI:104961]	Tnfaip1	protein_coding	-0.344784	8.72023e-06	0.00199496	11	78522850	78525541	2692	-	ENSMUST00000017759, ENSMUST00000108277	E001	608.932	0.00855209358166244	19.7730795086567
	ENSMUSG00000025332:E040	ENSMUSG00000025332	lysine (K)-specific demethylase 5C [Source:MGI Symbol;Acc:MGI:99781]	Kdm5c	protein_coding	-0.344141	0.000499598	0.0290634	X	152273773	152274535	763	+	ENSMUST00000112588	E040	345.669	0.00514172172940093	12.1171665549376
	ENSMUSG00000020642:E001	ENSMUSG00000020642	ring finger protein 144A [Source:MGI Symbol;Acc:MGI:1344401]	Rnf144a	protein_coding	-0.34165	2.07878e-09	2.93358e-06	12	26306797	26310789	3993	-	ENSMUST00000020971, ENSMUST00000062149	E001	260.903	0.0187710385182839	35.8984103206451
	ENSMUSG00000026193:E004	ENSMUSG00000026193	fibronectin 1 [Source:MGI Symbol;Acc:MGI:95566]	Fn1	protein_coding	-0.341151	1.12498e-06	0.000440167	1	71585526	71586283	758	-	ENSMUST00000187938, ENSMUST00000188674, ENSMUST00000190780, ENSMUST00000185408, ENSMUST00000189821, ENSMUST00000055226, ENSMUST00000186129, ENSMUST00000188894	E004	176.448	0.00828361751131989	23.7014535547859
	ENSMUSG00000028261:E007	ENSMUSG00000028261	NADH:ubiquinone oxidoreductase complex assembly factor 4 [Source:MGI Symbol;Acc:MGI:1915743]	Ndufaf4	protein_coding	-0.338754	0.000585576	0.0318406	4	24901782	24903131	1350	+	ENSMUST00000029925, ENSMUST00000146721	E007	9610.04	0.00539267061229856	11.8212808406083
	ENSMUSG00000037725:E001	ENSMUSG00000037725	cytoskeleton associated protein 2 [Source:MGI Symbol;Acc:MGI:1931797]	Ckap2	protein_coding	-0.338746	0.000990409	0.0437078	8	22168152	22168974	823	-	ENSMUST00000046916	E001	3507.43	0.00555030040438105	10.8454114161218
	ENSMUSG00000005312:E001	ENSMUSG00000005312	ubiquilin 1 [Source:MGI Symbol;Acc:MGI:1860276]	Ubqln1	protein_coding	-0.338198	0.000285977	0.0205184	13	58176156	58178028	1873	-	ENSMUST00000076454, ENSMUST00000058735	E001	8270.88	0.00399806653039818	13.1600788830529
	ENSMUSG00000042055:E045	ENSMUSG00000042055	WD repeat domain 11 [Source:MGI Symbol;Acc:MGI:1920230]	Wdr11	protein_coding	-0.336781	4.57015e-05	0.00637775	7	129634818	129635734	917	+	ENSMUST00000084519, ENSMUST00000140877, ENSMUST00000149541	E045	808.926	0.00542285900307747	16.6185638028986
	ENSMUSG00000028228:E001	ENSMUSG00000028228	copine III [Source:MGI Symbol;Acc:MGI:1917818]	Cpne3	protein_coding	-0.335843	5.38338e-08	4.0978e-05	4	19519254	19523294	4041	-	ENSMUST00000029885	E001	1340.78	0.0035948411771178	29.5735782116634
	ENSMUSG00000020570:E018	ENSMUSG00000020570	synaptophysin-like protein [Source:MGI Symbol;Acc:MGI:108081]	Sypl	protein_coding	-0.334905	0.000834877	0.0393907	12	32976905	32979050	2146	+	ENSMUST00000076698	E018	1589.44	0.00270839276463161	11.1620481418845
	ENSMUSG00000049939:E002	ENSMUSG00000049939	leucine rich repeat containing 4 [Source:MGI Symbol;Acc:MGI:2182081]	Lrrc4	protein_coding	-0.3331	2.49013e-06	0.000794806	6	28828133	28829843	1711	-	ENSMUST00000062304	E002	1035.13	0.00626671366102647	22.1740799703445
	ENSMUSG00000027361:E005	ENSMUSG00000027361	GA repeat binding protein, beta 1 [Source:MGI Symbol;Acc:MGI:95611]	Gabpb1	protein_coding	-0.331003	6.25181e-09	7.14202e-06	2	126639021	126639228	208	-	ENSMUST00000039978, ENSMUST00000103226	E005	2407.87	0.00199535258451487	33.7546912153534
	ENSMUSG00000022295:E013	ENSMUSG00000022295	ATPase, H+ transporting, lysosomal V1 subunit C1 [Source:MGI Symbol;Acc:MGI:1913585]	Atp6v1c1	protein_coding	-0.327965	2.21294e-05	0.00388725	15	38691612	38692443	832	+	ENSMUST00000022904	E013	2091.62	0.00368344488468512	17.9966509855427
	ENSMUSG00000054737:E002	ENSMUSG00000054737	zinc finger protein 182 [Source:MGI Symbol;Acc:MGI:2442220]	Zfp182	protein_coding	-0.327957	3.06374e-06	0.00092722	X	21028943	21029588	646	-	ENSMUST00000115334, ENSMUST00000115333	E002	1213.89	0.00565359974234473	21.7762216407822
	ENSMUSG00000067377:E001	ENSMUSG00000067377	tetraspanin 6 [Source:MGI Symbol;Acc:MGI:1926264]	Tspan6	protein_coding	-0.325301	0.000981051	0.0434322	X	133891068	133891923	856	-	ENSMUST00000087557	E001	15.3705	0.11022465699301	10.8629906391088
	ENSMUSG00000000308:E019	ENSMUSG00000000308	creatine kinase, mitochondrial 1, ubiquitous [Source:MGI Symbol;Acc:MGI:99441]	Ckmt1	protein_coding	-0.324198	1.59123e-05	0.00306524	2	121360041	121360361	321	+	ENSMUST00000145380	E019	10.3716	0.0845825159252022	18.6249697345802
	ENSMUSG00000025105:E001	ENSMUSG00000025105	basonuclin 1 [Source:MGI Symbol;Acc:MGI:1097164]	Bnc1	protein_coding	-0.323377	0.000149973	0.0137691	7	81966672	81969027	2356	-	ENSMUST00000026096	E001	6480.29	0.00779289661493288	14.3725458209226
	ENSMUSG00000022858:E001	ENSMUSG00000022858	transformer 2 beta [Source:MGI Symbol;Acc:MGI:106016]	Tra2b	protein_coding	-0.322724	0.00122587	0.0495702	16	22244549	22246447	1899	-	ENSMUST00000161286	E001	2236.94	0.00763329178642276	10.4509479958581
	ENSMUSG00000015568:E017	ENSMUSG00000015568	lipoprotein lipase [Source:MGI Symbol;Acc:MGI:96820]	Lpl	protein_coding	-0.322191	0.00115929	0.0480336	8	68904568	68906934	2367	+	ENSMUST00000015712	E017	1621.46	0.00771927997901346	10.5541302425394
	ENSMUSG00000091474:E020	ENSMUSG00000091474	RIKEN cDNA 2610021A01 gene [Source:MGI Symbol;Acc:MGI:1922662]	2610021A01Rik	protein_coding	-0.320998	0.000108025	0.0111944	7	41625527	41628533	3007	+	ENSMUST00000163475	E020	1459.86	0.00732573940268209	14.9910058804364
	ENSMUSG00000025584:E027	ENSMUSG00000025584	phosphodiesterase 8A [Source:MGI Symbol;Acc:MGI:1277116]	Pde8a	protein_coding	-0.320475	3.21326e-05	0.00498241	7	81333416	81334533	1118	+	ENSMUST00000026672	E027	714.342	0.00262524680830657	17.2873102572634
	ENSMUSG00000053110:E001	ENSMUSG00000053110	yes-associated protein 1 [Source:MGI Symbol;Acc:MGI:103262]	Yap1	protein_coding	-0.319458	2.44923e-07	0.000140464	9	7931999	7934496	2498	-	ENSMUST00000086580, ENSMUST00000065353	E001	16688.2	0.00393624300323843	26.6415222574015
	ENSMUSG00000026743:E042	ENSMUSG00000026743	myeloid/lymphoid or mixed-lineage leukemia; translocated to, 10 [Source:MGI Symbol;Acc:MGI:1329038]	Mllt10	protein_coding	-0.319371	0.000596823	0.0322374	2	18210971	18212386	1416	+	ENSMUST00000114669, ENSMUST00000114671, ENSMUST00000028076	E042	8165.13	0.00657807151033545	11.7858619260921
	ENSMUSG00000020634:E002	ENSMUSG00000020634	UBX domain protein 2A [Source:MGI Symbol;Acc:MGI:2442310]	Ubxn2a	protein_coding	-0.319367	1.24849e-05	0.0025664	12	4879349	4880389	1041	-	ENSMUST00000020962, ENSMUST00000142867	E002	1235.46	0.00280859615643943	19.0876647253281
	ENSMUSG00000029636:E010	ENSMUSG00000029636	WAS protein family, member 3 [Source:MGI Symbol;Acc:MGI:2658986]	Wasf3	protein_coding	-0.317736	4.76547e-05	0.0065516	5	146470220	146473615	3396	+	ENSMUST00000016143	E010	4252.7	0.00498486923084943	16.5391982696885
	ENSMUSG00000016552:E002	ENSMUSG00000016552	FAD-dependent oxidoreductase domain containing 2 [Source:MGI Symbol;Acc:MGI:106315]	Foxred2	protein_coding	-0.316931	0.000599293	0.0323322	15	77940526	77941018	493	-	ENSMUST00000140096, ENSMUST00000016696	E002	546.867	0.00558124111795782	11.7781717561968
	ENSMUSG00000026974:E008	ENSMUSG00000026974	zinc finger, MYND domain containing 19 [Source:MGI Symbol;Acc:MGI:1914437]	Zmynd19	protein_coding	-0.315658	2.6782e-05	0.00441436	2	24959267	24962075	2809	+	ENSMUST00000028350	E008	1617.23	0.00509410389833237	17.6335601577735
	ENSMUSG00000047045:E016	ENSMUSG00000047045	transmembrane protein 164 [Source:MGI Symbol;Acc:MGI:2148020]	Tmem164	protein_coding	-0.314967	1.66263e-06	0.000586576	X	142834394	142838238	3845	+	ENSMUST00000101198, ENSMUST00000087333, ENSMUST00000112896, ENSMUST00000112888	E016	1079.97	0.00523089887559573	22.9500853777161
	ENSMUSG00000046962:E001	ENSMUSG00000046962	zinc finger and BTB domain containing 21 [Source:MGI Symbol;Acc:MGI:1927240]	Zbtb21	protein_coding	-0.314367	0.000112424	0.0114228	16	97947435	97950869	3435	-	ENSMUST00000052089, ENSMUST00000113734, ENSMUST00000063605	E001	1907.78	0.00643083937437762	14.9156944873868
	ENSMUSG00000027864:E001	ENSMUSG00000027864	prostaglandin F2 receptor negative regulator [Source:MGI Symbol;Acc:MGI:1277114]	Ptgfrn	protein_coding	-0.3143	7.59345e-08	5.24019e-05	3	101040232	101043522	3291	-	ENSMUST00000102694	E001	1553.18	0.00848879316505654	28.9070899620139
	ENSMUSG00000020390:E001	ENSMUSG00000020390	ubiquitin-conjugating enzyme E2B [Source:MGI Symbol;Acc:MGI:102944]	Ube2b	protein_coding	-0.314212	0.000389958	0.0250906	11	51985497	51986666	1170	-	ENSMUST00000020657	E001	5608.11	0.00591897150933202	12.5797081523934
	ENSMUSG00000039844:E038	ENSMUSG00000039844	Rap guanine nucleotide exchange factor (GEF) 1 [Source:MGI Symbol;Acc:MGI:104580]	Rapgef1	protein_coding	-0.313038	9.84771e-08	6.61414e-05	2	29738328	29740353	2026	+	ENSMUST00000091146, ENSMUST00000095087, ENSMUST00000102872, ENSMUST00000147488	E038	591.882	0.00601932796114818	28.4036957275971
	ENSMUSG00000037103:E001	ENSMUSG00000037103	DDB1 and CUL4 associated factor 15 [Source:MGI Symbol;Acc:MGI:2684420]	Dcaf15	protein_coding	-0.312379	0.000173763	0.0151322	8	84097075	84097508	434	-	ENSMUST00000041367	E001	73.7102	0.0131871758879511	14.0954597011636
	ENSMUSG00000035184:E009	ENSMUSG00000035184	family with sequence similarity 124, member A [Source:MGI Symbol;Acc:MGI:3645930]	Fam124a	protein_coding	-0.311556	2.15338e-06	0.000717395	14	62606040	62608486	2447	+	ENSMUST00000039064	E009	186.148	0.0166734129530081	22.4530983535119
	ENSMUSG00000042460:E004	ENSMUSG00000042460	core 1 synthase, glycoprotein-N-acetylgalactosamine 3-beta-galactosyltransferase, 1 [Source:MGI Symbol;Acc:MGI:2151071]	C1galt1	protein_coding	-0.311423	0.000688882	0.0351285	6	7871054	7875687	4634	+	ENSMUST00000040159	E004	299.999	0.0149008930995798	11.5190060482092
	ENSMUSG00000031078:E002	ENSMUSG00000031078	cortactin [Source:MGI Symbol;Acc:MGI:99695]	Cttn	protein_coding	-0.31058	3.73471e-06	0.00106365	7	144435735	144436883	1149	-	ENSMUST00000103079, ENSMUST00000033407	E002	28.06	0.058292748552078	21.3964020595842
	ENSMUSG00000012428:E005	ENSMUSG00000012428	STEAP family member 4 [Source:MGI Symbol;Acc:MGI:1923560]	Steap4	protein_coding	-0.309274	7.76525e-07	0.000336698	5	7980295	7982213	1919	+	ENSMUST00000115421	E005	666.385	0.00649904402125476	24.4152274507303
	ENSMUSG00000041781:E015	ENSMUSG00000041781	cleavage and polyadenylation specific factor 2 [Source:MGI Symbol;Acc:MGI:1861601]	Cpsf2	protein_coding	-0.307461	0.000350378	0.0234503	12	102003129	102005993	2865	+	ENSMUST00000047357	E015	952.182	0.00321922503362058	12.7798240922082
	ENSMUSG00000037341:E013	ENSMUSG00000037341	solute carrier family 9 (sodium/hydrogen exchanger), member 7 [Source:MGI Symbol;Acc:MGI:2444530]	Slc9a7	protein_coding	-0.306584	3.62174e-05	0.00548048	X	20164516	20164929	414	-	ENSMUST00000130938	E013	41.0916	0.0306355971592176	17.0599858364976
	ENSMUSG00000019132:E008	ENSMUSG00000019132	cDNA sequence BC005537 [Source:MGI Symbol;Acc:MGI:2441726]	BC005537	protein_coding	-0.306412	2.32371e-08	2.211e-05	13	24812661	24814013	1353	+	ENSMUST00000019276	E008	1605.39	0.00531833303689553	31.203294590982
	ENSMUSG00000036644:E035	ENSMUSG00000036644	TBC1 domain family, member 9B [Source:MGI Symbol;Acc:MGI:1924045]	Tbc1d9b	protein_coding	-0.305286	0.000175814	0.0152078	11	50170697	50172030	1334	+	ENSMUST00000101270, ENSMUST00000093138	E035	171.197	0.0144965339905823	14.0733815093542
	ENSMUSG00000031292:E005	ENSMUSG00000031292	cyclin-dependent kinase-like 5 [Source:MGI Symbol;Acc:MGI:1278336]	Cdkl5	protein_coding	-0.304747	6.38203e-06	0.00157478	X	160801392	160808474	7083	-	ENSMUST00000198931	E005	1818.81	0.00410380418667707	20.3700680831432
	ENSMUSG00000031209:E029	ENSMUSG00000031209	hephaestin [Source:MGI Symbol;Acc:MGI:1332240]	Heph	protein_coding	-0.302943	6.47758e-05	0.00786812	X	96573568	96574482	915	+	ENSMUST00000033553, ENSMUST00000113838	E029	19.8993	0.041922504133283	15.9576415611566
	ENSMUSG00000042348:E005	ENSMUSG00000042348	ADP-ribosylation factor-like 15 [Source:MGI Symbol;Acc:MGI:2442308]	Arl15	protein_coding	-0.302525	9.1216e-07	0.000379353	13	114154704	114157461	2758	+	ENSMUST00000091201	E005	1852.54	0.0111247617289908	24.1051506194306
	ENSMUSG00000016308:E024	ENSMUSG00000016308	ubiquitin-conjugating enzyme E2A [Source:MGI Symbol;Acc:MGI:102959]	Ube2a	protein_coding	-0.301416	3.17841e-05	0.00494057	X	36883925	36884222	298	+	ENSMUST00000016452	E024	3849.83	0.00261695226841557	17.3080319783335
	ENSMUSG00000029627:E001	ENSMUSG00000029627	zinc finger with KRAB and SCAN domains 14 [Source:MGI Symbol;Acc:MGI:1914485]	Zkscan14	protein_coding	-0.30096	0.000425931	0.0263916	5	145194946	145195622	677	-	ENSMUST00000031632	E001	862.745	0.00683872464991983	12.4148576267071
	ENSMUSG00000020671:E001	ENSMUSG00000020671	RAB10, member RAS oncogene family [Source:MGI Symbol;Acc:MGI:105066]	Rab10	protein_coding	-0.300178	0.000762857	0.0373976	12	3247430	3249870	2441	-	ENSMUST00000021001	E001	4229.1	0.00519586054119913	11.3294934856427
	ENSMUSG00000056586:E001	ENSMUSG00000056586	zygote arrest 1-like [Source:MGI Symbol;Acc:MGI:3690051]	Zar1l	protein_coding	-0.299726	0.000129619	0.0124558	5	150507055	150507203	149	-	ENSMUST00000118769	E001	1576.36	0.00238875739665898	14.6473185609766
	ENSMUSG00000066150:E007	ENSMUSG00000066150	solute carrier family 31, member 1 [Source:MGI Symbol;Acc:MGI:1333843]	Slc31a1	protein_coding	-0.299609	8.24235e-05	0.00924299	4	62388598	62391769	3172	+	ENSMUST00000084526, ENSMUST00000122092	E007	870.158	0.00889612280161998	15.501873323976
	ENSMUSG00000048047:E007	ENSMUSG00000048047	zinc finger and BTB domain containing 33 [Source:MGI Symbol;Acc:MGI:1927290]	Zbtb33	protein_coding	-0.298803	0.000355545	0.0236899	X	38194685	38197046	2362	+	ENSMUST00000049740	E007	1328.99	0.00669582511881999	12.7524408354078
	ENSMUSG00000036990:E032	ENSMUSG00000036990	OTU domain containing 4 [Source:MGI Symbol;Acc:MGI:1098801]	Otud4	protein_coding	-0.298475	2.69623e-06	0.000848718	8	79672768	79677672	4905	+	ENSMUST00000173286, ENSMUST00000173078	E032	27758.1	0.00123765274655276	22.0214314314509
	ENSMUSG00000032101:E001	ENSMUSG00000032101	DEAD (Asp-Glu-Ala-Asp) box polypeptide 25 [Source:MGI Symbol;Acc:MGI:1353582]	Ddx25	protein_coding	-0.298301	7.09652e-05	0.00838478	9	35536647	35542059	5413	-	ENSMUST00000034612	E001	376.046	0.0035062353564199	15.7849376026417
	ENSMUSG00000027380:E023	ENSMUSG00000027380	acyl-Coenzyme A oxidase-like [Source:MGI Symbol;Acc:MGI:1921371]	Acoxl	protein_coding	-0.294891	0.000484061	0.0284895	2	128123509	128123873	365	+	ENSMUST00000028859	E023	61.6747	0.0107533930448162	12.176087174372
	ENSMUSG00000036136:E002	ENSMUSG00000036136	family with sequence similarity 110, member C [Source:MGI Symbol;Acc:MGI:1918813]	Fam110c	protein_coding	-0.294091	0.00102338	0.0445502	12	31078626	31079937	1312	+	ENSMUST00000041133	E002	2808.72	0.00990425438494112	10.784787679292
	ENSMUSG00000070345:E006	ENSMUSG00000070345	heat shock transcription factor family member 5 [Source:MGI Symbol;Acc:MGI:2685585]	Hsf5	protein_coding	-0.293666	4.68473e-05	0.00647291	11	87657297	87659542	2246	+	ENSMUST00000093956	E006	1895.68	0.0127708679534164	16.5716024219691
	ENSMUSG00000030306:E001	ENSMUSG00000030306	transmembrane and tetratricopeptide repeat containing 1 [Source:MGI Symbol;Acc:MGI:3039590]	Tmtc1	protein_coding	-0.292257	7.36451e-05	0.00858034	6	148232430	148237934	5505	-	ENSMUST00000060095, ENSMUST00000100772	E001	7403.08	0.0026379476090319	15.7148146498109
	ENSMUSG00000000538:E002	ENSMUSG00000000538	target of myb1-like 2 (chicken) [Source:MGI Symbol;Acc:MGI:2443306]	Tom1l2	protein_coding	-0.29026	2.29751e-07	0.000132977	11	60226715	60229602	2888	-	ENSMUST00000095254, ENSMUST00000093046, ENSMUST00000153920, ENSMUST00000093048, ENSMUST00000102683	E002	1283	0.00234253091131897	26.765087261111
	ENSMUSG00000063383:E001	ENSMUSG00000063383	zinc finger protein 947 [Source:MGI Symbol;Acc:MGI:3646759]	Zfp947	protein_coding	-0.289865	7.3736e-05	0.00858297	17	22144359	22146534	2176	-	ENSMUST00000080249	E001	51.6594	0.0265893968599742	15.7124809033733
	ENSMUSG00000040717:E013	ENSMUSG00000040717	interleukin 17 receptor D [Source:MGI Symbol;Acc:MGI:2159727]	Il17rd	protein_coding	-0.288772	7.91852e-06	0.00186244	14	27101277	27107286	6010	+	ENSMUST00000035336	E013	4750.26	0.00350956519792609	19.9574410745803
	ENSMUSG00000037458:E003	ENSMUSG00000037458	antizyme inhibitor 1 [Source:MGI Symbol;Acc:MGI:1859169]	Azin1	protein_coding	-0.288588	0.000243684	0.0184595	15	38488241	38489453	1213	-	ENSMUST00000129589, ENSMUST00000110329, ENSMUST00000065308	E003	18057.6	0.00221651015483581	13.4601558023147
	ENSMUSG00000019087:E034	ENSMUSG00000019087	ATPase, H+ transporting, lysosomal accessory protein 1 [Source:MGI Symbol;Acc:MGI:109629]	Atp6ap1	protein_coding	-0.284608	0.000798314	0.0384603	X	74304016	74304689	674	+	ENSMUST00000114171, ENSMUST00000019231	E034	1016.44	0.0037862083105851	11.2451477497577
	ENSMUSG00000034867:E047	ENSMUSG00000034867	ankyrin repeat domain 27 (VPS9 domain) [Source:MGI Symbol;Acc:MGI:2444103]	Ankrd27	protein_coding	-0.281879	5.03745e-08	3.95431e-05	7	35638014	35639226	1213	+	ENSMUST00000190503, ENSMUST00000040844	E047	4294.86	0.00225375218018763	29.7023192485017
	ENSMUSG00000074141:E005	ENSMUSG00000074141	interleukin 4 induced 1 [Source:MGI Symbol;Acc:MGI:109552]	Il4i1	protein_coding	-0.279879	0.000160115	0.0143961	7	44828487	44830804	2318	+	ENSMUST00000057195	E005	4696.85	0.0128745616064232	14.2493602095472
	ENSMUSG00000042708:E015	ENSMUSG00000042708	Shc SH2-domain binding protein 1-like [Source:MGI Symbol;Acc:MGI:1919086]	Shcbp1l	protein_coding	-0.275107	6.11706e-05	0.00759174	1	153452213	153452574	362	+	ENSMUST00000042373	E015	139.939	0.0092878876419045	16.0660606905651
	ENSMUSG00000003731:E001	ENSMUSG00000003731	karyopherin (importin) alpha 6 [Source:MGI Symbol;Acc:MGI:1100836]	Kpna6	protein_coding	-0.27418	0.000577757	0.0315773	4	129643980	129647483	3504	-	ENSMUST00000102590	E001	1525.53	0.00517038893850035	11.8463089869426
	ENSMUSG00000005483:E003	ENSMUSG00000005483	DnaJ heat shock protein family (Hsp40) member B1 [Source:MGI Symbol;Acc:MGI:1931874]	Dnajb1	protein_coding	-0.274129	6.31015e-08	4.58368e-05	8	83610589	83611902	1314	+	ENSMUST00000005620	E003	8615.24	0.00407530763035984	29.2657415748317
	ENSMUSG00000022292:E001	ENSMUSG00000022292	ribonucleotide reductase M2 B (TP53 inducible) [Source:MGI Symbol;Acc:MGI:2155865]	Rrm2b	protein_coding	-0.273229	5.20648e-08	4.01953e-05	15	37923952	37927244	3293	-	ENSMUST00000022901	E001	6329.63	0.0014258116235528	29.6383421434565
	ENSMUSG00000020451:E001	ENSMUSG00000020451	LIM motif-containing protein kinase 2 [Source:MGI Symbol;Acc:MGI:1197517]	Limk2	protein_coding	-0.273221	2.0366e-05	0.00366987	11	3344256	3345884	1629	-	ENSMUST00000101638, ENSMUST00000101640, ENSMUST00000101642, ENSMUST00000134576, ENSMUST00000110029	E001	1014.66	0.00398751956515402	18.1547620768114
	ENSMUSG00000062203:E003	ENSMUSG00000062203	G1 to S phase transition 1 [Source:MGI Symbol;Acc:MGI:1316728]	Gspt1	protein_coding	-0.268855	0.000253344	0.0190227	16	11220401	11220879	479	-	ENSMUST00000167025, ENSMUST00000080030, ENSMUST00000167571	E003	1118.76	0.00329280410953767	13.3872255456294
	ENSMUSG00000027882:E001	ENSMUSG00000027882	syntaxin binding protein 3 [Source:MGI Symbol;Acc:MGI:107362]	Stxbp3	protein_coding	-0.268609	1.37865e-06	0.000506823	3	108793176	108793864	689	-	ENSMUST00000102621	E001	2134.71	0.00773280998669416	23.3102201374316
	ENSMUSG00000003227:E001	ENSMUSG00000003227	ectodysplasin-A receptor [Source:MGI Symbol;Acc:MGI:1343498]	Edar	protein_coding	-0.267885	0.000335411	0.0228576	10	58600789	58603184	2396	-	ENSMUST00000003312	E001	83.9182	0.130561534306377	12.8615044292843
	ENSMUSG00000022863:E001	ENSMUSG00000022863	B cell translocation gene 3 [Source:MGI Symbol;Acc:MGI:109532]	Btg3	protein_coding	-0.26771	7.14629e-05	0.00841729	16	78359860	78360538	679	-	ENSMUST00000023570	E001	31.6775	0.0411503507766435	15.7717151745562
	ENSMUSG00000073678:E001	ENSMUSG00000073678	post-GPI attachment to proteins 1 [Source:MGI Symbol;Acc:MGI:2443342]	Pgap1	protein_coding	-0.265867	2.20667e-06	0.000727431	1	54472994	54480844	7851	-	ENSMUST00000097739	E001	1622.2	0.00342355734362583	22.4061438468943
	ENSMUSG00000073774:E006	ENSMUSG00000073774	kinocilin [Source:MGI Symbol;Acc:MGI:3614952]	Kncn	protein_coding	-0.265251	0.00037807	0.0245779	4	115887965	115889526	1562	+	ENSMUST00000128222	E006	6.49703	0.107179362991926	12.6375747908698
	ENSMUSG00000030876:E005	ENSMUSG00000030876	methyltransferase like 9 [Source:MGI Symbol;Acc:MGI:1914862]	Mettl9	protein_coding	-0.263772	0.000287882	0.0206141	7	121076130	121076834	705	+	ENSMUST00000033163	E005	1485.37	0.00877455608686807	13.1476377754281
	ENSMUSG00000044367:E001	ENSMUSG00000044367	solute carrier family 16 (monocarboxylic acid transporters), member 13 [Source:MGI Symbol;Acc:MGI:1916559]	Slc16a13	protein_coding	-0.261377	0.000671065	0.0345567	11	70216789	70217921	1133	-	ENSMUST00000060010	E001	274.791	0.00841293971060571	11.5677231198979
	ENSMUSG00000061607:E019	ENSMUSG00000061607	mediator of DNA damage checkpoint 1 [Source:MGI Symbol;Acc:MGI:3525201]	Mdc1	protein_coding	-0.260191	0.00102509	0.0445502	17	35857463	35859670	2208	+	ENSMUST00000082337	E019	640.863	0.00304913035035758	10.7816986159447
	ENSMUSG00000037795:E035	ENSMUSG00000037795	NEDD4 binding protein 2 [Source:MGI Symbol;Acc:MGI:2684414]	N4bp2	protein_coding	-0.258565	2.57214e-05	0.00433047	5	65826875	65830108	3234	+	ENSMUST00000201489	E035	7126.76	0.0014983689115801	17.7104191669024
	ENSMUSG00000006764:E001	ENSMUSG00000006764	tryptophan hydroxylase 2 [Source:MGI Symbol;Acc:MGI:2651811]	Tph2	protein_coding	-0.258222	0.00032204	0.0222115	10	115078641	115079841	1201	-	ENSMUST00000006949	E001	271.225	0.0120696647771103	12.9376468575885
	ENSMUSG00000029581:E020	ENSMUSG00000029581	fascin actin-bundling protein 1 [Source:MGI Symbol;Acc:MGI:1352745]	Fscn1	protein_coding	-0.257086	4.03121e-05	0.00592173	5	142972171	142973183	1013	+	ENSMUST00000198017, ENSMUST00000031565	E020	48.6844	0.0314193752989151	16.8566376025455
	ENSMUSG00000031683:E004	ENSMUSG00000031683	LSM6 homolog, U6 small nuclear RNA and mRNA degradation associated [Source:MGI Symbol;Acc:MGI:1925901]	Lsm6	protein_coding	-0.256471	4.00112e-05	0.00588441	8	78808058	78808245	188	-	ENSMUST00000146824, ENSMUST00000126174, ENSMUST00000051867, ENSMUST00000130325	E004	849.929	0.00263027422673117	16.870857852291
	ENSMUSG00000039633:E001	ENSMUSG00000039633	LON peptidase N-terminal domain and ring finger 1 [Source:MGI Symbol;Acc:MGI:3609241]	Lonrf1	protein_coding	-0.255291	5.25021e-06	0.00135975	8	36216064	36217601	1538	-	ENSMUST00000065297	E001	3576.76	0.00479030582733198	20.7437713901476
	ENSMUSG00000026566:E001	ENSMUSG00000026566	myelin protein zero-like 1 [Source:MGI Symbol;Acc:MGI:1915731]	Mpzl1	protein_coding	-0.252113	0.000107488	0.0111664	1	165592240	165593367	1128	-	ENSMUST00000111435, ENSMUST00000068705	E001	1296.89	0.0070105524550032	15.0003986822891
	ENSMUSG00000051367:E002	ENSMUSG00000051367	sine oculis-related homeobox 1 [Source:MGI Symbol;Acc:MGI:102780]	Six1	protein_coding	-0.249451	0.000109393	0.0112619	12	73041827	73042490	664	-	ENSMUST00000050029	E002	145.672	0.0177744358545136	14.9672491527816
	ENSMUSG00000024594:E009	ENSMUSG00000024594	proline-rich coiled-coil 1 [Source:MGI Symbol;Acc:MGI:1916106]	Prrc1	protein_coding	-0.249246	0.000348215	0.0233376	18	57389220	57392719	3500	+	ENSMUST00000025490	E009	153.316	0.0151689037085399	12.791409852448
	ENSMUSG00000034994:E014	ENSMUSG00000034994	eukaryotic translation elongation factor 2 [Source:MGI Symbol;Acc:MGI:95288]	Eef2	protein_coding	-0.247567	0.000386327	0.0249468	10	81181889	81182507	619	+	ENSMUST00000047864	E014	1282.82	0.00233907295102282	12.5971918572947
	ENSMUSG00000051920:E001	ENSMUSG00000051920	R-spondin 2 [Source:MGI Symbol;Acc:MGI:1922667]	Rspo2	protein_coding	-0.244124	0.000191554	0.0159645	15	43020811	43022642	1832	-	ENSMUST00000063492	E001	25878.6	0.00316343117871288	13.9121756051301
	ENSMUSG00000041794:E023	ENSMUSG00000041794	myosin VIIA and Rab interacting protein [Source:MGI Symbol;Acc:MGI:2384407]	Myrip	protein_coding	-0.236716	7.96509e-06	0.00186989	9	120472772	120474841	2070	+	ENSMUST00000048121	E023	2828.3	0.00299445161108692	19.9462283441282
	ENSMUSG00000042364:E001	ENSMUSG00000042364	sorting nexin 18 [Source:MGI Symbol;Acc:MGI:2137642]	Snx18	protein_coding	-0.233077	0.000612555	0.0327244	13	113592180	113594862	2683	-	ENSMUST00000109241	E001	3398.98	0.00626584821365073	11.7374327372991
	ENSMUSG00000038235:E015	ENSMUSG00000038235	F11 receptor [Source:MGI Symbol;Acc:MGI:1321398]	F11r	protein_coding	-0.231187	3.88676e-07	0.000199257	1	171463646	171464603	958	+	ENSMUST00000043839	E015	152.699	0.0369627710242964	25.7497556691294
	ENSMUSG00000001847:E002	ENSMUSG00000001847	Rac family small GTPase 1 [Source:MGI Symbol;Acc:MGI:97845]	Rac1	protein_coding	-0.230706	0.00108644	0.046006	5	143505482	143507059	1578	-	ENSMUST00000080537, ENSMUST00000100489	E002	1716.63	0.00240784760712308	10.6741309965313
	ENSMUSG00000020321:E001	ENSMUSG00000020321	malate dehydrogenase 1, NAD (soluble) [Source:MGI Symbol;Acc:MGI:97051]	Mdh1	protein_coding	-0.228034	0.000601667	0.0324042	11	21556787	21557568	782	-	ENSMUST00000102874	E001	1316.6	0.00284992434201426	11.7708140267823
	ENSMUSG00000024743:E012	ENSMUSG00000024743	synaptotagmin VII [Source:MGI Symbol;Acc:MGI:1859545]	Syt7	protein_coding	-0.225867	0.000172768	0.0150898	19	10448340	10453181	4842	+	ENSMUST00000076968, ENSMUST00000073899, ENSMUST00000169121	E012	2970.56	0.0101517135880473	14.1062623468211
	ENSMUSG00000031220:E002	ENSMUSG00000031220	acyl-CoA wax alcohol acyltransferase 2 [Source:MGI Symbol;Acc:MGI:3045345]	Awat2	protein_coding	-0.225642	0.00059407	0.0321471	X	100402226	100402940	715	-	ENSMUST00000147103, ENSMUST00000033567	E002	82.6845	0.0195735979755994	11.7944681737174
	ENSMUSG00000035958:E009	ENSMUSG00000035958	tyrosyl-DNA phosphodiesterase 2 [Source:MGI Symbol;Acc:MGI:1860486]	Tdp2	protein_coding	-0.22219	1.11494e-05	0.00236543	13	24841087	24842153	1067	+	ENSMUST00000038039	E009	1466.27	0.00501061870282981	19.3036290762793
	ENSMUSG00000047710:E005	ENSMUSG00000047710	chromosome alignment maintaining phosphoprotein 1 [Source:MGI Symbol;Acc:MGI:1196398]	Champ1	protein_coding	-0.220474	4.46602e-05	0.00627426	8	13879812	13881639	1828	+	ENSMUST00000051870	E005	3841.11	0.00299940649773009	16.6622807018228
	ENSMUSG00000037710:E001	ENSMUSG00000037710	CDGSH iron sulfur domain 1 [Source:MGI Symbol;Acc:MGI:1261855]	Cisd1	protein_coding	-0.219693	0.0010771	0.0457027	10	71330480	71331126	647	-	ENSMUST00000045887	E001	1263.85	0.00519977606226615	10.6901144820277
	ENSMUSG00000041817:E014	ENSMUSG00000041817	family with sequence similarity 169, member A [Source:MGI Symbol;Acc:MGI:2444268]	Fam169a	protein_coding	-0.21944	7.23011e-06	0.00174296	13	97126496	97129521	3026	+	ENSMUST00000042517, ENSMUST00000169863	E014	238.009	0.00740956665038355	20.1313693090919
	ENSMUSG00000046876:E001	ENSMUSG00000046876	ataxin 1 [Source:MGI Symbol;Acc:MGI:104783]	Atxn1	protein_coding	-0.218765	0.00044425	0.0270725	13	45549758	45557585	7828	-	ENSMUST00000167708, ENSMUST00000091628, ENSMUST00000180110	E001	5689.47	0.00438681757126537	12.3362350726729
	ENSMUSG00000029094:E023	ENSMUSG00000029094	actin filament associated protein 1 [Source:MGI Symbol;Acc:MGI:1917542]	Afap1	protein_coding	-0.215888	0.000232623	0.0179134	5	35999699	36003923	4225	+	ENSMUST00000064571	E023	658.189	0.008222776169416	13.547321691809
	ENSMUSG00000032120:E001	ENSMUSG00000032120	C2 calcium-dependent domain containing 2-like [Source:MGI Symbol;Acc:MGI:1919014]	C2cd2l	protein_coding	-0.214996	6.91032e-06	0.00168855	9	44309237	44311267	2031	-	ENSMUST00000065080	E001	14.2536	0.052698635052745	20.2179035681448
	ENSMUSG00000036636:E039	ENSMUSG00000036636	chloride channel, voltage-sensitive 7 [Source:MGI Symbol;Acc:MGI:1347048]	Clcn7	protein_coding	-0.214436	3.96092e-06	0.00110306	17	25160445	25162098	1654	+	ENSMUST00000160961, ENSMUST00000040729	E039	36.142	0.0269918327916108	21.2836662139226
	ENSMUSG00000056856:E016	ENSMUSG00000056856	janus kinase and microtubule interacting protein 3 [Source:MGI Symbol;Acc:MGI:1921254]	Jakmip3	protein_coding	-0.213411	0.000416656	0.0260482	7	139081679	139083976	2298	+	ENSMUST00000171843	E016	12.6661	0.0861322512656309	12.4559784441721
	ENSMUSG00000107582:E001	ENSMUSG00000107582	predicted gene, 44133 [Source:MGI Symbol;Acc:MGI:5690525]	Gm44133	transcribed_unprocessed_pseudogene	-0.206877	0.000802452	0.0385856	6	130987148	130989227	2080	-	ENSMUST00000204450	E001	3456.78	0.00300340087360113	11.2355536295627
	ENSMUSG00000026824:E007	ENSMUSG00000026824	potassium inwardly-rectifying channel, subfamily J, member 3 [Source:MGI Symbol;Acc:MGI:104742]	Kcnj3	protein_coding	-0.206016	0.00054676	0.0306706	2	55595526	55598140	2615	+	ENSMUST00000067101, ENSMUST00000112632	E007	15.0929	0.153274540700701	11.949023467738
	ENSMUSG00000026596:E020	ENSMUSG00000026596	v-abl Abelson murine leukemia viral oncogene 2 (arg, Abelson-related gene) [Source:MGI Symbol;Acc:MGI:87860]	Abl2	protein_coding	-0.205376	3.78047e-07	0.000196742	1	156642717	156649568	6852	+	ENSMUST00000166172	E020	3612.52	0.00185399609603637	25.803271282699
	ENSMUSG00000073889:E034	ENSMUSG00000073889	interleukin 11 receptor, alpha chain 1 [Source:MGI Symbol;Acc:MGI:107426]	Il11ra1	protein_coding	-0.204908	2.33988e-05	0.00402578	4	41769080	41769474	395	+	ENSMUST00000098132, ENSMUST00000142059, ENSMUST00000108040, ENSMUST00000108041, ENSMUST00000108042, ENSMUST00000155538	E034	14.4423	0.0472255909666076	17.8904859844732
	ENSMUSG00000031609:E001	ENSMUSG00000031609	sin3 associated polypeptide [Source:MGI Symbol;Acc:MGI:1929129]	Sap30	protein_coding	-0.204661	3.56203e-05	0.00541519	8	57482707	57483050	344	-	ENSMUST00000034022	E001	2508.46	0.00177686469033614	17.0915588726575
	ENSMUSG00000004113:E002	ENSMUSG00000004113	calcium channel, voltage-dependent, N type, alpha 1B subunit [Source:MGI Symbol;Acc:MGI:88296]	Cacna1b	protein_coding	-0.203363	0.000522983	0.0298705	2	24603894	24606374	2481	-	ENSMUST00000070864, ENSMUST00000102939	E002	242.486	0.152013755128631	12.0318786100404
	ENSMUSG00000032500:E005	ENSMUSG00000032500	doublecortin-like kinase 3 [Source:MGI Symbol;Acc:MGI:3039580]	Dclk3	protein_coding	-0.202423	3.5232e-07	0.000187954	9	111488525	111489118	594	+	ENSMUST00000111879	E005	586.207	0.0118369747420236	25.9393130642352
	ENSMUSG00000048833:E007	ENSMUSG00000048833	solute carrier family 39 (zinc transporter), member 9 [Source:MGI Symbol;Acc:MGI:1914820]	Slc39a9	protein_coding	-0.202126	5.16587e-05	0.00683686	12	80679475	80683341	3867	+	ENSMUST00000085245	E007	478.603	0.0153042790778566	16.3862456798686
	ENSMUSG00000027351:E009	ENSMUSG00000027351	sprouty protein with EVH-1 domain 1, related sequence [Source:MGI Symbol;Acc:MGI:2150016]	Spred1	protein_coding	-0.198141	0.000332645	0.0227301	2	117177302	117182279	4978	+	ENSMUST00000028829	E009	2068.18	0.00432673796157889	12.8769988933037
	ENSMUSG00000020905:E001	ENSMUSG00000020905	ubiquitin specific peptidase 43 [Source:MGI Symbol;Acc:MGI:2444541]	Usp43	protein_coding	-0.196198	0.000311234	0.0217047	11	67854523	67855356	834	-	ENSMUST00000108677, ENSMUST00000021288	E001	1146.78	0.0108055731162398	13.0015430770627
	ENSMUSG00000027420:E001	ENSMUSG00000027420	beaded filament structural protein 1, in lens-CP94 [Source:MGI Symbol;Acc:MGI:101770]	Bfsp1	protein_coding	-0.194644	0.00014923	0.0137643	2	143826528	143827639	1112	-	ENSMUST00000099296, ENSMUST00000028907	E001	3794.32	0.0122151538348675	14.3819006313002
	ENSMUSG00000063935:E003	ENSMUSG00000063935	zygote arrest 1 [Source:MGI Symbol;Acc:MGI:2180337]	Zar1	protein_coding	-0.190623	2.85831e-05	0.00460974	5	72577117	72577403	287	-	ENSMUST00000200883, ENSMUST00000202174, ENSMUST00000073528	E003	18388.5	0.00199299391737429	17.5097999827813
	ENSMUSG00000044155:E011	ENSMUSG00000044155	LSM8 homolog, U6 small nuclear RNA associated [Source:MGI Symbol;Acc:MGI:1923772]	Lsm8	protein_coding	-0.182855	0.000456713	0.0274902	6	18853748	18854053	306	+	ENSMUST00000056398, ENSMUST00000136982	E011	975.452	0.0102367007154368	12.2845937919628
	ENSMUSG00000023994:E003	ENSMUSG00000023994	nuclear transcription factor-Y alpha [Source:MGI Symbol;Acc:MGI:97316]	Nfya	protein_coding	-0.179422	0.000951468	0.0427249	17	48386896	48389004	2109	-	ENSMUST00000046719, ENSMUST00000162460, ENSMUST00000078800	E003	5990.74	0.00244855147540214	10.9197040080543
	ENSMUSG00000035105:E001	ENSMUSG00000035105	egl-9 family hypoxia-inducible factor 3 [Source:MGI Symbol;Acc:MGI:1932288]	Egln3	protein_coding	-0.178779	0.000102405	0.0107629	12	54178981	54180655	1675	-	ENSMUST00000039516	E001	13.7706	0.0415660675399778	15.0918479126007
	ENSMUSG00000029385:E020	ENSMUSG00000029385	cyclin G2 [Source:MGI Symbol;Acc:MGI:1095734]	Ccng2	protein_coding	-0.171457	0.00122096	0.0494674	5	93274874	93276224	1351	+	ENSMUST00000031331, ENSMUST00000130183, ENSMUST00000121127	E020	2753.29	0.00993174002472855	10.4583557833918
	ENSMUSG00000026255:E008	ENSMUSG00000026255	EF hand domain containing 1 [Source:MGI Symbol;Acc:MGI:1921607]	Efhd1	protein_coding	-0.168604	0.00063226	0.0332525	1	87309972	87310836	865	+	ENSMUST00000118687, ENSMUST00000027472	E008	94.5718	0.0174198535124053	11.6785144513984
	ENSMUSG00000020383:E001	ENSMUSG00000020383	interleukin 13 [Source:MGI Symbol;Acc:MGI:96541]	Il13	protein_coding	-0.167225	0.000857644	0.0399842	11	53631324	53632160	837	-	ENSMUST00000020650	E001	35.4207	0.0274609215690561	11.1121424497212
	ENSMUSG00000043153:E010	ENSMUSG00000043153	isoprenoid synthase domain containing [Source:MGI Symbol;Acc:MGI:1923097]	Ispd	protein_coding	-0.167047	0.000619725	0.0329672	12	36688249	36689444	1196	+	ENSMUST00000062041	E010	36.0377	0.0553749430424006	11.7157761180692
	ENSMUSG00000102629:E001	ENSMUSG00000102629	predicted gene, 29999 [Source:MGI Symbol;Acc:MGI:5589158]	Gm29999	processed_transcript	-0.164721	3.3873e-06	0.00099169	3	82660375	82660520	146	-	ENSMUST00000192423	E001	1512.34	0.00617759810948748	21.5836329491158
	ENSMUSG00000040151:E001	ENSMUSG00000040151	heparan sulfate 2-O-sulfotransferase 1 [Source:MGI Symbol;Acc:MGI:1346049]	Hs2st1	protein_coding	-0.164497	0.000470433	0.0280724	3	144429706	144434714	5009	-	ENSMUST00000043325	E001	12330.2	0.00348480576077299	12.229360606953
	ENSMUSG00000016664:E002	ENSMUSG00000016664	protein kinase C and casein kinase substrate in neurons 2 [Source:MGI Symbol;Acc:MGI:1345153]	Pacsin2	protein_coding	-0.163691	0.000391909	0.0251135	15	83376122	83376474	353	-	ENSMUST00000171436, ENSMUST00000165095, ENSMUST00000056177	E002	1621.93	0.00271093630448918	12.5703811426821
	ENSMUSG00000031574:E007	ENSMUSG00000031574	steroidogenic acute regulatory protein [Source:MGI Symbol;Acc:MGI:102760]	Star	protein_coding	-0.160514	5.35132e-06	0.0013801	8	25812773	25814723	1951	+	ENSMUST00000033979	E007	15.3954	0.0546180510322914	20.7072431130538
	ENSMUSG00000063659:E031	ENSMUSG00000063659	zinc finger and BTB domain containing 18 [Source:MGI Symbol;Acc:MGI:1353609]	Zbtb18	protein_coding	-0.160143	2.72987e-05	0.0044654	1	177447889	177450760	2872	+	ENSMUST00000077225, ENSMUST00000195612, ENSMUST00000094276, ENSMUST00000193480	E031	2224.44	0.0134758264614599	17.5972191028648
	ENSMUSG00000029924:E001	ENSMUSG00000029924	solute carrier family 37 (glycerol-3-phosphate transporter), member 3 [Source:MGI Symbol;Acc:MGI:1919394]	Slc37a3	protein_coding	-0.156447	0.000839958	0.0395561	6	39334773	39335984	1212	-	ENSMUST00000090243	E001	683.511	0.00292313580869418	11.150792196841
	ENSMUSG00000021840:E005	ENSMUSG00000021840	mitogen-activated protein kinase 1 interacting protein 1-like [Source:MGI Symbol;Acc:MGI:2444022]	Mapk1ip1l	protein_coding	-0.150551	0.00104611	0.0450103	14	47319412	47323091	3680	+	ENSMUST00000166743, ENSMUST00000164235	E005	5212.53	0.0049444446813205	10.7441179270471
	ENSMUSG00000032640:E003	ENSMUSG00000032640	chondroitin sulfate synthase 1 [Source:MGI Symbol;Acc:MGI:2681120]	Chsy1	protein_coding	-0.141768	0.000328749	0.0225127	7	66170832	66173798	2967	+	ENSMUST00000036372	E003	9961.7	0.00203669303592736	12.8990521186095
	ENSMUSG00000074968:E001	ENSMUSG00000074968	anoctamin 3 [Source:MGI Symbol;Acc:MGI:3613666]	Ano3	protein_coding	-0.137998	0.000169391	0.0149403	2	110655201	110658322	3122	-	ENSMUST00000099623	E001	48.0827	0.165788317564493	14.1433877726192
	ENSMUSG00000031156:E012	ENSMUSG00000031156	solute carrier family 35 (UDP-galactose transporter), member A2 [Source:MGI Symbol;Acc:MGI:1345297]	Slc35a2	protein_coding	-0.133682	8.77578e-05	0.00960951	X	7893416	7894027	612	+	ENSMUST00000096514, ENSMUST00000115660	E012	176.348	0.0365332818708101	15.3833586679382
	ENSMUSG00000069910:E005	ENSMUSG00000069910	spindle apparatus coiled-coil protein 1 [Source:MGI Symbol;Acc:MGI:1917635]	Spdl1	protein_coding	-0.126069	6.24643e-05	0.00768237	11	34820890	34821030	141	-	ENSMUST00000093191	E005	252.047	0.00720128461033272	16.0264314551086
	ENSMUSG00000040957:E011	ENSMUSG00000040957	CDK5 and Abl enzyme substrate 1 [Source:MGI Symbol;Acc:MGI:1927065]	Cables1	protein_coding	-0.12478	0.000181802	0.0155294	18	11944461	11945621	1161	+	ENSMUST00000171109, ENSMUST00000046948	E011	60.3141	0.0200434822637343	14.0104045374017
	ENSMUSG00000057469:E007	ENSMUSG00000057469	E2F transcription factor 6 [Source:MGI Symbol;Acc:MGI:1354159]	E2f6	protein_coding	-0.124285	0.000475482	0.0282809	12	16825365	16826743	1379	+	ENSMUST00000020908	E007	18.185	0.0336446129915508	12.2094431034643
	ENSMUSG00000006373:E003	ENSMUSG00000006373	progesterone receptor membrane component 1 [Source:MGI Symbol;Acc:MGI:1858305]	Pgrmc1	protein_coding	-0.119859	0.00113254	0.0473512	X	36604788	36606079	1292	+	ENSMUST00000073339	E003	467.527	0.0175406346230447	10.5972894186736
	ENSMUSG00000075605:E001	ENSMUSG00000075605	secreted Ly6/Plaur domain containing 2 [Source:MGI Symbol;Acc:MGI:1916712]	Slurp2	protein_coding	-0.117474	0.00106686	0.0454238	15	74742764	74743133	370	-	ENSMUST00000057932	E001	14.2655	0.0421152364745836	10.7077835833229
	ENSMUSG00000042195:E008	ENSMUSG00000042195	solute carrier family 35, member F2 [Source:MGI Symbol;Acc:MGI:1919272]	Slc35f2	protein_coding	-0.115605	0.00118311	0.0485606	9	53816783	53818161	1379	+	ENSMUST00000048670	E008	511.488	0.0160507680645503	10.5165336396149
	ENSMUSG00000018865:E001	ENSMUSG00000018865	sulfotransferase family 4A, member 1 [Source:MGI Symbol;Acc:MGI:1888971]	Sult4a1	protein_coding	-0.110298	0.000350456	0.0234503	15	84076097	84077582	1486	-	ENSMUST00000082365	E001	282.168	0.018943491383602	12.7794085682264
	ENSMUSG00000020832:E001	ENSMUSG00000020832	Era (G-protein)-like 1 (E. coli) [Source:MGI Symbol;Acc:MGI:1889295]	Eral1	protein_coding	-0.0995133	5.07584e-05	0.0067907	11	78073376	78074174	799	-	ENSMUST00000021183, ENSMUST00000139731	E001	118.616	0.020946316082036	16.4195724398202
	ENSMUSG00000026011:E010	ENSMUSG00000026011	cytotoxic T-lymphocyte-associated protein 4 [Source:MGI Symbol;Acc:MGI:88556]	Ctla4	protein_coding	-0.0952362	0.000860835	0.0400587	1	60914770	60915832	1063	+	ENSMUST00000027164	E010	16.3664	0.0420326628418743	11.1052529044654
	ENSMUSG00000024750:E016	ENSMUSG00000024750	zinc finger, AN1-type domain 5 [Source:MGI Symbol;Acc:MGI:1278334]	Zfand5	protein_coding	-0.0922377	0.00124124	0.0498757	19	21280665	21280971	307	+	ENSMUST00000025659, ENSMUST00000133175	E016	1682.77	0.00298317534179417	10.4279269783819
	ENSMUSG00000029312:E012	ENSMUSG00000029312	kelch-like 8 [Source:MGI Symbol;Acc:MGI:2179430]	Klhl8	protein_coding	-0.0903419	9.28978e-06	0.0020985	5	103875741	103876061	321	-	ENSMUST00000112815, ENSMUST00000031254	E012	433.337	0.00450436793717405	19.6521695670992
	ENSMUSG00000073478:E004	ENSMUSG00000073478	RIKEN cDNA D730003I15 gene [Source:MGI Symbol;Acc:MGI:1925971]	D730003I15Rik	lincRNA	-0.089349	0.000321287	0.022184	1	191225209	191225835	627	+	ENSMUST00000194375, ENSMUST00000139056	E004	43.8662	0.0676667805395904	12.9420242853282
	ENSMUSG00000021275:E021	ENSMUSG00000021275	tectonin beta-propeller repeat containing 2 [Source:MGI Symbol;Acc:MGI:2144865]	Tecpr2	protein_coding	-0.0850093	0.00124752	0.0499903	12	110968869	110972392	3524	+	ENSMUST00000169597, ENSMUST00000165978	E021	76.389	0.02124621740445	10.4186034510527
	ENSMUSG00000030752:E010	ENSMUSG00000030752	lysine (K)-specific demethylase 8 [Source:MGI Symbol;Acc:MGI:1924285]	Kdm8	protein_coding	-0.0846764	1.07122e-06	0.000423086	7	125461087	125462269	1183	+	ENSMUST00000033010	E010	49.4071	0.0226452085977059	23.7956997473504
	ENSMUSG00000079164:E012	ENSMUSG00000079164	toll-like receptor 5 [Source:MGI Symbol;Acc:MGI:1858171]	Tlr5	protein_coding	-0.0731589	0.00110154	0.0464264	1	182973171	182975692	2522	+	ENSMUST00000191820, ENSMUST00000193687, ENSMUST00000110997	E012	42.0697	0.0209320941735123	10.6485968785339
	ENSMUSG00000096971:E002	ENSMUSG00000096971	RIKEN cDNA 4930556M19 gene [Source:MGI Symbol;Acc:MGI:1922509]	4930556M19Rik	processed_transcript	-0.0726853	0.000160315	0.0144028	15	10720729	10722471	1743	+	ENSMUST00000181739	E002	43.0377	0.0611639051712004	14.2470114324909
	ENSMUSG00000020657:E013	ENSMUSG00000020657	DnaJ heat shock protein family (Hsp40) member C27 [Source:MGI Symbol;Acc:MGI:2443036]	Dnajc27	protein_coding	-0.0690579	0.000203799	0.0166319	12	4109205	4110612	1408	+	ENSMUST00000020986	E013	25.3426	0.0318557619616445	13.7957328032384
	ENSMUSG00000038323:E007	ENSMUSG00000038323	RIKEN cDNA 1700066M21 gene [Source:MGI Symbol;Acc:MGI:1920717]	1700066M21Rik	protein_coding	-0.0579808	0.000863401	0.0401334	1	57382743	57385423	2681	+	ENSMUST00000042734	E007	1120.52	0.0699606464461923	11.0997342061128
	ENSMUSG00000016496:E007	ENSMUSG00000016496	CD274 antigen [Source:MGI Symbol;Acc:MGI:1926446]	Cd274	protein_coding	-0.0540813	0.000464258	0.0278179	19	29385390	29388095	2706	+	ENSMUST00000016640	E007	44.1712	0.0327102110175077	12.2540145720691
	ENSMUSG00000022462:E001	ENSMUSG00000022462	solute carrier family 38, member 2 [Source:MGI Symbol;Acc:MGI:1915010]	Slc38a2	protein_coding	-0.0518648	0.000871231	0.0403779	15	96687394	96690228	2835	-	ENSMUST00000023099	E001	32.9189	0.0451683016941318	11.0829918764467
	ENSMUSG00000024816:E001	ENSMUSG00000024816	FERM domain containing 8 [Source:MGI Symbol;Acc:MGI:1914707]	Frmd8	protein_coding	-0.0444898	0.0005969	0.0322374	19	5849702	5852742	3041	-	ENSMUST00000025728	E001	307.098	0.0274668265271214	11.7856196036091
	ENSMUSG00000000787:E027	ENSMUSG00000000787	DEAD/H (Asp-Glu-Ala-Asp/His) box polypeptide 3, X-linked [Source:MGI Symbol;Acc:MGI:103064]	Ddx3x	protein_coding	-0.0391052	0.000389977	0.0250906	X	13291413	13291713	301	+	ENSMUST00000000804	E027	2328.97	0.0039711118545853	12.5796156381434
	ENSMUSG00000057315:E019	ENSMUSG00000057315	Rho GTPase activating protein 24 [Source:MGI Symbol;Acc:MGI:1922647]	Arhgap24	protein_coding	-0.0362281	0.000378357	0.0245838	5	102897084	102897936	853	+	ENSMUST00000094559, ENSMUST00000073302, ENSMUST00000112854, ENSMUST00000112852, ENSMUST00000112853, ENSMUST00000070000	E019	51.8928	0.0352451107788094	12.6361547605828
	ENSMUSG00000035764:E001	ENSMUSG00000035764	F-box protein 45 [Source:MGI Symbol;Acc:MGI:2447775]	Fbxo45	protein_coding	-0.0336171	0.000708071	0.0356295	16	32230112	32233268	3157	-	ENSMUST00000042732	E001	144.78	0.025951302201196	11.4679418158047
	ENSMUSG00000041241:E011	ENSMUSG00000041241	mitochondrial ubiquitin ligase activator of NFKB 1 [Source:MGI Symbol;Acc:MGI:1915600]	Mul1	protein_coding	-0.0313123	0.00114845	0.0477462	4	138439012	138442262	3251	+	ENSMUST00000044058, ENSMUST00000105813	E011	214.252	0.0259644950382139	10.5714991515459
	ENSMUSG00000032712:E023	ENSMUSG00000032712	retroelement silencing factor 1 [Source:MGI Symbol;Acc:MGI:1914496]	Resf1	protein_coding	-0.0307986	0.000279515	0.0202459	6	149328978	149329784	807	+	ENSMUST00000100765, ENSMUST00000189932, ENSMUST00000189837, ENSMUST00000046689	E023	4058.95	0.00427550880097128	13.2029053074132
	ENSMUSG00000020715:E015	ENSMUSG00000020715	endoplasmic reticulum (ER) to nucleus signalling 1 [Source:MGI Symbol;Acc:MGI:1930134]	Ern1	protein_coding	-0.0225308	0.000103368	0.010837	11	106418824	106418989	166	-	ENSMUST00000001059, ENSMUST00000106801	E015	625.457	0.00433118186787569	15.0741669058141
	ENSMUSG00000029451:E010	ENSMUSG00000029451	predicted gene 13103 [Source:MGI Symbol;Acc:MGI:3650203]	Gm13103	protein_coding	-0.0209447	0.000358319	0.0238242	4	143852755	143853235	481	+	ENSMUST00000105768, ENSMUST00000094522	E010	1427.38	0.00429143435338413	12.7379017988512
	ENSMUSG00000036822:E001	ENSMUSG00000036822	topoisomerase I binding, arginine/serine-rich [Source:MGI Symbol;Acc:MGI:2146189]	Topors	protein_coding	-0.0188547	0.000338387	0.0230105	4	40259601	40263081	3481	-	ENSMUST00000042575	E001	1693.38	0.0225828468230252	12.8449742470459
	ENSMUSG00000010592:E002	ENSMUSG00000010592	deleted in azoospermia-like [Source:MGI Symbol;Acc:MGI:1342328]	Dazl	protein_coding	-0.00914135	0.000166961	0.0147936	17	50283128	50283226	99	-	ENSMUST00000010736	E002	283.225	0.00474834164894129	14.1705798125827
	ENSMUSG00000034349:E028	ENSMUSG00000034349	structural maintenance of chromosomes 4 [Source:MGI Symbol;Acc:MGI:1917349]	Smc4	protein_coding	0.00286808	0.000664863	0.0343217	3	69022226	69022459	234	+	ENSMUST00000194693, ENSMUST00000148385, ENSMUST00000107803, ENSMUST00000042901	E028	1933.15	0.00182055406819123	11.5849894522353
	ENSMUSG00000020271:E020	ENSMUSG00000020271	F-box and WD-40 domain protein 11 [Source:MGI Symbol;Acc:MGI:2144023]	Fbxw11	protein_coding	0.0119544	0.00039723	0.025335	11	32744530	32746569	2040	+	ENSMUST00000093205, ENSMUST00000109366, ENSMUST00000076383	E020	811.356	0.00550502963990184	12.5451759934223
	ENSMUSG00000027654:E005	ENSMUSG00000027654	family with sequence similarity 83, member D [Source:MGI Symbol;Acc:MGI:1919128]	Fam83d	protein_coding	0.0173814	0.000128851	0.0123915	2	158785160	158786637	1478	+	ENSMUST00000029183, ENSMUST00000151801	E005	2210.99	0.0217221197056159	14.6585125473612
	ENSMUSG00000009470:E014	ENSMUSG00000009470	transportin 1 [Source:MGI Symbol;Acc:MGI:2681523]	Tnpo1	protein_coding	0.023461	0.00096971	0.0432195	13	98860641	98860793	153	-	ENSMUST00000109399, ENSMUST00000179301, ENSMUST00000109401	E014	306.982	0.0107559348607265	10.8845263106798
	ENSMUSG00000025086:E010	ENSMUSG00000025086	TruB pseudouridine (psi) synthase family member 1 [Source:MGI Symbol;Acc:MGI:1919383]	Trub1	protein_coding	0.0260449	0.000322258	0.0222144	19	57488009	57488910	902	+	ENSMUST00000026072, ENSMUST00000026073	E010	17.6506	0.0327828849539898	12.9363782510514
	ENSMUSG00000020585:E006	ENSMUSG00000020585	lysosomal-associated protein transmembrane 4A [Source:MGI Symbol;Acc:MGI:108017]	Laptm4a	protein_coding	0.0281464	0.000966389	0.0431328	12	8936697	8936795	99	+	ENSMUST00000020909	E006	128.112	0.0078917946679487	10.8908792524973
	ENSMUSG00000040451:E006	ENSMUSG00000040451	sphingomyelin synthase 1 [Source:MGI Symbol;Acc:MGI:2444110]	Sgms1	protein_coding	0.0307889	0.000495003	0.028884	19	32125226	32125392	167	-	ENSMUST00000151289, ENSMUST00000142618, ENSMUST00000152340, ENSMUST00000134415, ENSMUST00000099514	E006	130.634	0.0115277644250365	12.1343951977184
	ENSMUSG00000020659:E011	ENSMUSG00000020659	Casitas B-lineage lymphoma-like 1 [Source:MGI Symbol;Acc:MGI:2144842]	Cbll1	protein_coding	0.0325843	0.000632194	0.0332525	12	31487927	31488314	388	-	ENSMUST00000101499, ENSMUST00000085487, ENSMUST00000188326, ENSMUST00000185739, ENSMUST00000064240	E011	201.753	0.0200985436099121	11.6787097690677
	ENSMUSG00000028426:E013	ENSMUSG00000028426	RAD23 homolog B, nucleotide excision repair protein [Source:MGI Symbol;Acc:MGI:105128]	Rad23b	protein_coding	0.0327156	5.32813e-05	0.0070073	4	55380989	55381116	128	+	ENSMUST00000156263, ENSMUST00000030134	E013	174.069	0.0058227801967211	16.3276338971802
	ENSMUSG00000030516:E018	ENSMUSG00000030516	tight junction protein 1 [Source:MGI Symbol;Acc:MGI:98759]	Tjp1	protein_coding	0.0328577	4.04332e-06	0.00111366	7	65317987	65318087	101	-	ENSMUST00000206612, ENSMUST00000102592, ENSMUST00000032729	E018	190.905	0.00373858273920648	21.2442007850221
	ENSMUSG00000024750:E014	ENSMUSG00000024750	zinc finger, AN1-type domain 5 [Source:MGI Symbol;Acc:MGI:1278334]	Zfand5	protein_coding	0.0382732	0.00124006	0.0498711	19	21280423	21280433	11	+	ENSMUST00000141568, ENSMUST00000025659, ENSMUST00000149144, ENSMUST00000133175	E014	243.267	0.00329602262620398	10.4296882463059
	ENSMUSG00000027242:E017	ENSMUSG00000027242	WD repeat domain 76 [Source:MGI Symbol;Acc:MGI:1926186]	Wdr76	protein_coding	0.0407954	1.58065e-08	1.61402e-05	2	121531737	121532789	1053	+	ENSMUST00000132373, ENSMUST00000099473	E017	637.077	0.00272952052850371	31.9515669260829
	ENSMUSG00000050192:E005	ENSMUSG00000050192	eukaryotic translation initiation factor 5A2 [Source:MGI Symbol;Acc:MGI:1933735]	Eif5a2	protein_coding	0.0414906	4.30605e-05	0.00612919	3	28794396	28798846	4451	+	ENSMUST00000060500	E005	51.7115	0.03444633292327	16.731482568772
	ENSMUSG00000030189:E003	ENSMUSG00000030189	Y box protein 3 [Source:MGI Symbol;Acc:MGI:2137670]	Ybx3	protein_coding	0.046195	0.000252062	0.018957	6	131365100	131365405	306	-	ENSMUST00000087865, ENSMUST00000205035, ENSMUST00000032309, ENSMUST00000203157	E003	4774.74	0.000959820454417207	13.3967382323842
	ENSMUSG00000026971:E001	ENSMUSG00000026971	integrin beta 6 [Source:MGI Symbol;Acc:MGI:96615]	Itgb6	protein_coding	0.046248	0.00105987	0.0453015	2	60598292	60600230	1939	-	ENSMUST00000059888	E001	26.5619	0.0392939240668672	10.7199453328249
	ENSMUSG00000008429:E008	ENSMUSG00000008429	HERPUD family member 2 [Source:MGI Symbol;Acc:MGI:1915393]	Herpud2	protein_coding	0.0480495	1.29301e-07	7.99989e-05	9	25150820	25151781	962	-	ENSMUST00000008573	E008	348.481	0.00368808541729021	27.8766507515541
	ENSMUSG00000025026:E016	ENSMUSG00000025026	adducin 3 (gamma) [Source:MGI Symbol;Acc:MGI:1351615]	Add3	protein_coding	0.0483878	0.000646616	0.0336542	19	53242504	53242627	124	+	ENSMUST00000025999, ENSMUST00000050096, ENSMUST00000111741	E016	49.7298	0.00845422003393955	11.6367465993149
	ENSMUSG00000052609:E007	ENSMUSG00000052609	pleckstrin homology domain containing, family G (with RhoGef domain) member 3 [Source:MGI Symbol;Acc:MGI:2388284]	Plekhg3	protein_coding	0.053202	0.000109147	0.0112566	12	76564502	76564633	132	+	ENSMUST00000075249	E007	159.788	0.00759221206711031	14.971502144781
	ENSMUSG00000032601:E020	ENSMUSG00000032601	protein kinase, cAMP dependent regulatory, type II alpha [Source:MGI Symbol;Acc:MGI:108025]	Prkar2a	protein_coding	0.0537234	0.00082206	0.0390487	9	108746995	108748244	1250	+	ENSMUST00000035220	E020	268.29	0.00499143584413618	11.190753413312
	ENSMUSG00000027233:E002	ENSMUSG00000027233	protein associated with topoisomerase II homolog 2 (yeast) [Source:MGI Symbol;Acc:MGI:1914828]	Patl2	protein_coding	0.0610281	0.000580467	0.0316888	2	122121160	122121308	149	-	ENSMUST00000028665	E002	169.545	0.00683142724724725	11.8375967561233
	ENSMUSG00000066867:E002	ENSMUSG00000066867	2'-5' oligoadenylate synthetase 1E [Source:MGI Symbol;Acc:MGI:2180856]	Oas1e	protein_coding	0.0616633	0.00120643	0.0491324	5	120786441	120786715	275	-	ENSMUST00000201172, ENSMUST00000100785	E002	8327.58	0.0047237822977509	10.4804678114422
	ENSMUSG00000019768:E031	ENSMUSG00000019768	estrogen receptor 1 (alpha) [Source:MGI Symbol;Acc:MGI:1352467]	Esr1	protein_coding	0.0674149	3.301e-07	0.000179479	10	5003762	5005614	1853	+	ENSMUST00000105590	E031	342.963	0.00410320018691944	26.0650829900854
	ENSMUSG00000010592:E006	ENSMUSG00000010592	deleted in azoospermia-like [Source:MGI Symbol;Acc:MGI:1342328]	Dazl	protein_coding	0.068765	0.000488834	0.0287032	17	50287528	50287667	140	-	ENSMUST00000010736	E006	174.419	0.00647927883190795	12.1577855872834
	ENSMUSG00000041431:E005	ENSMUSG00000041431	cyclin B1 [Source:MGI Symbol;Acc:MGI:88302]	Ccnb1	protein_coding	0.071119	0.000146569	0.0136357	13	100779678	100779785	108	-	ENSMUST00000091295, ENSMUST00000134080, ENSMUST00000147790, ENSMUST00000174038, ENSMUST00000072119	E005	655.358	0.00242131485467467	14.4157821635145
	ENSMUSG00000035992:E015	ENSMUSG00000035992	folliculin interacting protein 1 [Source:MGI Symbol;Acc:MGI:2444668]	Fnip1	protein_coding	0.0726361	0.0011668	0.0482063	11	54502259	54502705	447	+	ENSMUST00000143650, ENSMUST00000046835	E015	143.555	0.00838061933415159	10.5421837003372
	ENSMUSG00000021374:E009	ENSMUSG00000021374	nucleoporin 153 [Source:MGI Symbol;Acc:MGI:2385621]	Nup153	protein_coding	0.0742436	1.4099e-09	2.10809e-06	13	46686623	46687498	876	-	ENSMUST00000021803	E009	372.718	0.00293875831720746	36.6550923123555
	ENSMUSG00000018476:E015	ENSMUSG00000018476	KDM1 lysine (K)-specific demethylase 6B [Source:MGI Symbol;Acc:MGI:2448492]	Kdm6b	protein_coding	0.0770947	0.000296375	0.0210304	11	69404216	69406173	1958	-	ENSMUST00000094077	E015	798.832	0.0178685979614965	13.0931661092559
	ENSMUSG00000018287:E002	ENSMUSG00000018287	sperm associated antigen 7 [Source:MGI Symbol;Acc:MGI:107380]	Spag7	protein_coding	0.0778191	0.000114729	0.0115092	11	70664003	70664220	218	-	ENSMUST00000137691, ENSMUST00000018431	E002	216.9	0.0150113750629439	14.8774127722235
	ENSMUSG00000002733:E005	ENSMUSG00000002733	pleckstrin homology domain-containing, family A (phosphoinositide binding specific) member 3 [Source:MGI Symbol;Acc:MGI:1932515]	Plekha3	protein_coding	0.0809228	0.000190453	0.0159094	2	76687282	76687446	165	+	ENSMUST00000111920	E005	355.71	0.00293906137666588	13.9230058548404
	ENSMUSG00000021109:E014	ENSMUSG00000021109	hypoxia inducible factor 1, alpha subunit [Source:MGI Symbol;Acc:MGI:106918]	Hif1a	protein_coding	0.0815593	0.000134621	0.0127526	12	73937670	73937800	131	+	ENSMUST00000021530, ENSMUST00000157041, ENSMUST00000110461	E014	279.494	0.00304146697741823	14.5759670152125
	ENSMUSG00000041857:E004	ENSMUSG00000041857	oocyte secreted protein 1 [Source:MGI Symbol;Acc:MGI:2149290]	Oosp1	protein_coding	0.0819482	0.000112956	0.0114228	19	11668297	11668416	120	-	ENSMUST00000048214, ENSMUST00000139158, ENSMUST00000186557	E004	2568.61	0.00170732760920109	14.906780085833
	ENSMUSG00000028560:E012	ENSMUSG00000028560	ubiquitin specific peptidase 1 [Source:MGI Symbol;Acc:MGI:2385198]	Usp1	protein_coding	0.0826706	3.07378e-10	6.32881e-07	4	98930882	98931548	667	+	ENSMUST00000030289, ENSMUST00000091358	E012	292.727	0.00355842127822763	39.6271647594192
	ENSMUSG00000021374:E011	ENSMUSG00000021374	nucleoporin 153 [Source:MGI Symbol;Acc:MGI:2385621]	Nup153	protein_coding	0.0905237	0.000208566	0.0167919	13	46693512	46694117	606	-	ENSMUST00000021803	E011	254.281	0.00970447701975581	13.7522891060177
	ENSMUSG00000009470:E023	ENSMUSG00000009470	transportin 1 [Source:MGI Symbol;Acc:MGI:2681523]	Tnpo1	protein_coding	0.0934302	1.22505e-05	0.00253481	13	98884515	98884664	150	-	ENSMUST00000179271, ENSMUST00000109399, ENSMUST00000179301, ENSMUST00000109401	E023	301.096	0.0063786110687263	19.1238361834751
	ENSMUSG00000029312:E013	ENSMUSG00000029312	kelch-like 8 [Source:MGI Symbol;Acc:MGI:2179430]	Klhl8	protein_coding	0.0934451	6.55803e-12	2.49597e-08	5	103876062	103876289	228	-	ENSMUST00000031254	E013	729.785	0.00310234850998589	47.1552630666906
	ENSMUSG00000034432:E024	ENSMUSG00000034432	COP9 signalosome subunit 8 [Source:MGI Symbol;Acc:MGI:1915363]	Cops8	protein_coding	0.0966929	0.000162634	0.0145302	1	90612623	90613124	502	+	ENSMUST00000036153, ENSMUST00000191510	E024	2361.15	0.00875068049623092	14.2199856214354
	ENSMUSG00000022048:E001	ENSMUSG00000022048	dihydropyrimidinase-like 2 [Source:MGI Symbol;Acc:MGI:1349763]	Dpysl2	protein_coding	0.100848	6.24609e-06	0.00155037	14	66802864	66805436	2573	-	ENSMUST00000022629	E001	25.5107	0.0545055623625076	20.4112707734287
	ENSMUSG00000023027:E016	ENSMUSG00000023027	activating transcription factor 1 [Source:MGI Symbol;Acc:MGI:1298366]	Atf1	protein_coding	0.101612	2.19571e-05	0.00387186	15	100254094	100254214	121	+	ENSMUST00000168103, ENSMUST00000172154, ENSMUST00000023769, ENSMUST00000163855, ENSMUST00000169408	E016	140.757	0.00454123671216786	18.0115279916975
	ENSMUSG00000019943:E018	ENSMUSG00000019943	ATPase, Ca++ transporting, plasma membrane 1 [Source:MGI Symbol;Acc:MGI:104653]	Atp2b1	protein_coding	0.103609	0.000770576	0.0376877	10	99015484	99015695	212	+	ENSMUST00000020107	E018	111.702	0.00906454835357694	11.3107988350691
	ENSMUSG00000070544:E008	ENSMUSG00000070544	topoisomerase (DNA) I [Source:MGI Symbol;Acc:MGI:98788]	Top1	protein_coding	0.115505	3.72726e-05	0.00559298	2	160684448	160684503	56	+	ENSMUST00000109468, ENSMUST00000129289	E008	1531.17	0.00181310113846515	17.0054539461041
	ENSMUSG00000074062:E005	ENSMUSG00000074062	F-box and WD-40 domain protein 16 [Source:MGI Symbol;Acc:MGI:2443324]	Fbxw16	protein_coding	0.11695	8.8713e-05	0.00968036	9	109436580	109436758	179	-	ENSMUST00000196410, ENSMUST00000084984	E005	1311.99	0.00230455111118649	15.3629024526702
	ENSMUSG00000010592:E003	ENSMUSG00000010592	deleted in azoospermia-like [Source:MGI Symbol;Acc:MGI:1342328]	Dazl	protein_coding	0.117159	0.000469877	0.0280724	17	50284238	50284351	114	-	ENSMUST00000010736	E003	202.678	0.00837608629823089	12.2315672279019
	ENSMUSG00000029684:E005	ENSMUSG00000029684	Wiskott-Aldrich syndrome-like (human) [Source:MGI Symbol;Acc:MGI:1920428]	Wasl	protein_coding	0.120001	0.000589154	0.0319637	6	24625054	24625096	43	-	ENSMUST00000031695	E005	174.879	0.00434422355662505	11.8099368126331
	ENSMUSG00000029312:E005	ENSMUSG00000029312	kelch-like 8 [Source:MGI Symbol;Acc:MGI:2179430]	Klhl8	protein_coding	0.121752	0.000585294	0.0318406	5	103867493	103867652	160	-	ENSMUST00000112811, ENSMUST00000112815, ENSMUST00000031254, ENSMUST00000131843	E005	94.9058	0.0108074094941129	11.8221752888231
	ENSMUSG00000001440:E025	ENSMUSG00000001440	karyopherin (importin) beta 1 [Source:MGI Symbol;Acc:MGI:107532]	Kpnb1	protein_coding	0.122073	1.03018e-05	0.0022463	11	97184927	97185109	183	-	ENSMUST00000001479	E025	129.102	0.00600390515313845	19.4546338670927
	ENSMUSG00000066030:E010	ENSMUSG00000066030	oogenesin 2 [Source:MGI Symbol;Acc:MGI:2684035]	Oog2	protein_coding	0.124263	0.000240817	0.0183309	4	144195107	144195369	263	+	ENSMUST00000080405	E010	281.43	0.00723365976360971	13.4823546225768
	ENSMUSG00000035614:E003	ENSMUSG00000035614	TOG array regulator of axonemal microtubules 1 [Source:MGI Symbol;Acc:MGI:2684313]	Togaram1	protein_coding	0.125654	0.000954538	0.0428321	12	64978169	64978303	135	+	ENSMUST00000066296	E003	171.096	0.00476456241465548	10.913735598912
	ENSMUSG00000028496:E006	ENSMUSG00000028496	myeloid/lymphoid or mixed-lineage leukemia; translocated to, 3 [Source:MGI Symbol;Acc:MGI:1917372]	Mllt3	protein_coding	0.1289	0.000944571	0.0425521	4	87783649	87783720	72	-	ENSMUST00000149357, ENSMUST00000148059, ENSMUST00000078090, ENSMUST00000126353	E006	537.521	0.00401559269335439	10.9331828583396
	ENSMUSG00000051379:E003	ENSMUSG00000051379	fibronectin leucine rich transmembrane protein 3 [Source:MGI Symbol;Acc:MGI:1918686]	Flrt3	protein_coding	0.129546	5.59013e-05	0.00719368	2	140658198	140659324	1127	-	ENSMUST00000110057	E003	81.8042	0.00822448284820544	16.236678425453
	ENSMUSG00000035064:E021	ENSMUSG00000035064	eukaryotic elongation factor-2 kinase [Source:MGI Symbol;Acc:MGI:1195261]	Eef2k	protein_coding	0.132452	0.0010056	0.0440838	7	120886586	120886787	202	+	ENSMUST00000047875, ENSMUST00000106489, ENSMUST00000106488	E021	59.7757	0.0133153537416472	10.8172288634272
	ENSMUSG00000009470:E022	ENSMUSG00000009470	transportin 1 [Source:MGI Symbol;Acc:MGI:2681523]	Tnpo1	protein_coding	0.132793	3.27484e-05	0.00505916	13	98878620	98878726	107	-	ENSMUST00000179271, ENSMUST00000109399, ENSMUST00000179301, ENSMUST00000109401	E022	216.276	0.00734565493874807	17.2512399610809
	ENSMUSG00000040451:E007	ENSMUSG00000040451	sphingomyelin synthase 1 [Source:MGI Symbol;Acc:MGI:2444110]	Sgms1	protein_coding	0.133504	0.00030193	0.02137	19	32129541	32129694	154	-	ENSMUST00000151289, ENSMUST00000142618, ENSMUST00000152340, ENSMUST00000134415, ENSMUST00000099514	E007	72.0294	0.00966252844636566	13.0583807928532
	ENSMUSG00000018076:E041	ENSMUSG00000018076	mediator complex subunit 13-like [Source:MGI Symbol;Acc:MGI:2670178]	Med13l	protein_coding	0.13408	0.000625286	0.0330584	5	118762701	118763916	1216	+	ENSMUST00000201010, ENSMUST00000202787, ENSMUST00000100816, ENSMUST00000202538	E041	175.613	0.00723750508135002	11.6991517263808
	ENSMUSG00000010914:E002	ENSMUSG00000010914	pyruvate dehydrogenase complex, component X [Source:MGI Symbol;Acc:MGI:1351627]	Pdhx	protein_coding	0.134215	0.000192778	0.0160346	2	103024165	103024229	65	-	ENSMUST00000011058	E002	83.5644	0.00892799648941467	13.9002026910122
	ENSMUSG00000034832:E002	ENSMUSG00000034832	tet methylcytosine dioxygenase 3 [Source:MGI Symbol;Acc:MGI:2446229]	Tet3	protein_coding	0.134387	1.12273e-06	0.000440167	6	83368042	83369825	1784	-	ENSMUST00000089622, ENSMUST00000186548	E002	1386.55	0.0037469429152907	23.7052940843455
	ENSMUSG00000038485:E006	ENSMUSG00000038485	suppressor of cytokine signaling 7 [Source:MGI Symbol;Acc:MGI:2651588]	Socs7	protein_coding	0.139124	0.000171705	0.0150474	11	97377936	97378066	131	+	ENSMUST00000149212, ENSMUST00000045540	E006	77.0546	0.0105718505243497	14.1178647583175
	ENSMUSG00000009470:E015	ENSMUSG00000009470	transportin 1 [Source:MGI Symbol;Acc:MGI:2681523]	Tnpo1	protein_coding	0.141083	9.57864e-06	0.00212553	13	98863708	98863876	169	-	ENSMUST00000109399, ENSMUST00000179301, ENSMUST00000109401	E015	152.22	0.00497825576357767	19.593662407977
	ENSMUSG00000027200:E037	ENSMUSG00000027200	sema domain, transmembrane domain (TM), and cytoplasmic domain, (semaphorin) 6D [Source:MGI Symbol;Acc:MGI:2387661]	Sema6d	protein_coding	0.141933	0.00100079	0.0439497	2	124664021	124665309	1289	+	ENSMUST00000103238, ENSMUST00000103239, ENSMUST00000077847, ENSMUST00000076335, ENSMUST00000103241, ENSMUST00000103240, ENSMUST00000051419, ENSMUST00000078621	E037	234.234	0.00788629480457084	10.8261055558053
	ENSMUSG00000027599:E002	ENSMUSG00000027599	armadillo repeat containing 1 [Source:MGI Symbol;Acc:MGI:1921502]	Armc1	protein_coding	0.148804	0.000131331	0.0125914	3	19134843	19134917	75	-	ENSMUST00000029125	E002	120.482	0.0138834289457846	14.6225862081533
	ENSMUSG00000027340:E003	ENSMUSG00000027340	solute carrier family 23 (nucleobase transporters), member 2 [Source:MGI Symbol;Acc:MGI:1859682]	Slc23a2	protein_coding	0.149804	5.54925e-06	0.00142239	2	132055763	132056634	872	-	ENSMUST00000028815	E003	441.84	0.0046533199239956	20.6377027019218
	ENSMUSG00000025234:E002	ENSMUSG00000025234	ariadne RBR E3 ubiquitin protein ligase 1 [Source:MGI Symbol;Acc:MGI:1344363]	Arih1	protein_coding	0.150111	0.000463653	0.0277964	9	59393113	59393293	181	-	ENSMUST00000171975, ENSMUST00000026264	E002	936.593	0.00329031485859496	12.2564479107843
	ENSMUSG00000025036:E012	ENSMUSG00000025036	sideroflexin 2 [Source:MGI Symbol;Acc:MGI:2137678]	Sfxn2	protein_coding	0.151475	0.000608162	0.0325867	19	46594672	46596898	2227	+	ENSMUST00000026011	E012	10.2266	0.0960730472902988	11.7508276075724
	ENSMUSG00000028560:E009	ENSMUSG00000028560	ubiquitin specific peptidase 1 [Source:MGI Symbol;Acc:MGI:2385198]	Usp1	protein_coding	0.152291	0.000874748	0.0404811	4	98928864	98928968	105	+	ENSMUST00000030289, ENSMUST00000125104, ENSMUST00000091358	E009	109.739	0.0168444427661271	11.0755216904264
	ENSMUSG00000046323:E003	ENSMUSG00000046323	developmental pluripotency-associated 3 [Source:MGI Symbol;Acc:MGI:1920958]	Dppa3	protein_coding	0.15268	5.69996e-11	1.49145e-07	6	122628577	122628809	233	+	ENSMUST00000123429, ENSMUST00000049644	E003	2304.23	0.00123348919977362	42.9208623262616
	ENSMUSG00000031012:E002	ENSMUSG00000031012	calcium/calmodulin-dependent serine protein kinase (MAGUK family) [Source:MGI Symbol;Acc:MGI:1309489]	Cask	protein_coding	0.154358	0.000116293	0.0115876	X	13521331	13521781	451	-	ENSMUST00000115436, ENSMUST00000033321, ENSMUST00000156096, ENSMUST00000115438	E002	160.863	0.00613065219812039	14.85186183474
	ENSMUSG00000085208:E004	ENSMUSG00000085208	BRCA1 interacting protein C-terminal helicase 1, opposite strand [Source:MGI Symbol;Acc:MGI:1921288]	Brip1os	antisense	0.157763	0.000112646	0.0114228	11	86207312	86211192	3881	+	ENSMUST00000128960	E004	21.3269	0.0399139922866334	14.9119739454354
	ENSMUSG00000041857:E005	ENSMUSG00000041857	oocyte secreted protein 1 [Source:MGI Symbol;Acc:MGI:2149290]	Oosp1	protein_coding	0.160267	8.79596e-06	0.00200135	19	11687335	11687432	98	-	ENSMUST00000048214	E005	1421.5	0.0016382854611194	19.7565533548088
	ENSMUSG00000031353:E007	ENSMUSG00000031353	retinoblastoma binding protein 7, chromatin remodeling factor [Source:MGI Symbol;Acc:MGI:1194910]	Rbbp7	protein_coding	0.165767	0.000495364	0.028884	X	162769764	162769790	27	+	ENSMUST00000112326, ENSMUST00000033720, ENSMUST00000138791	E007	175.132	0.00416314712652242	12.1330376753969
	ENSMUSG00000048701:E010	ENSMUSG00000048701	coiled-coil domain containing 6 [Source:MGI Symbol;Acc:MGI:1923801]	Ccdc6	protein_coding	0.1671	5.24575e-05	0.00693526	10	70182207	70182260	54	+	ENSMUST00000135607, ENSMUST00000156001, ENSMUST00000147545	E010	189.839	0.00532345106279766	16.3571647213636
	ENSMUSG00000105589:E006	ENSMUSG00000105589	F-box and WD-40 domain protein 14 [Source:MGI Symbol;Acc:MGI:1354703]	Fbxw14	protein_coding	0.170027	0.000477649	0.0283245	9	109274442	109274620	179	-	ENSMUST00000198048, ENSMUST00000112041, ENSMUST00000198844	E006	692.35	0.00243420335203319	12.2009606196551
	ENSMUSG00000047539:E004	ENSMUSG00000047539	F-box protein 28 [Source:MGI Symbol;Acc:MGI:1261890]	Fbxo28	protein_coding	0.173599	0.000528985	0.0300765	1	182316991	182317243	253	-	ENSMUST00000195061, ENSMUST00000192544, ENSMUST00000051431, ENSMUST00000193700	E004	326.158	0.00466786324400076	12.0106127113451
	ENSMUSG00000027173:E010	ENSMUSG00000027173	DEP domain containing 7 [Source:MGI Symbol;Acc:MGI:2139258]	Depdc7	protein_coding	0.175113	0.0010583	0.0452793	2	104730184	104730574	391	-	ENSMUST00000028595	E010	1758.08	0.0124246447594387	10.7226897222448
	ENSMUSG00000020130:E003	ENSMUSG00000020130	TBC1 domain family, member 15 [Source:MGI Symbol;Acc:MGI:1913937]	Tbc1d15	protein_coding	0.175848	0.00062083	0.0329981	10	115203118	115203234	117	-	ENSMUST00000020339	E003	737.404	0.00758639196873958	11.712458601376
	ENSMUSG00000022090:E005	ENSMUSG00000022090	PDZ and LIM domain 2 [Source:MGI Symbol;Acc:MGI:2384850]	Pdlim2	protein_coding	0.177988	0.000379851	0.0246427	14	70164598	70164793	196	-	ENSMUST00000127836, ENSMUST00000129174, ENSMUST00000125300, ENSMUST00000022681, ENSMUST00000153735	E005	360.316	0.00305518511639581	12.6287874596769
	ENSMUSG00000021870:E007	ENSMUSG00000021870	sarcolemma associated protein [Source:MGI Symbol;Acc:MGI:1933549]	Slmap	protein_coding	0.179163	0.00116812	0.0482291	14	26414730	26414988	259	-	ENSMUST00000112331, ENSMUST00000112330, ENSMUST00000139075, ENSMUST00000145738, ENSMUST00000142679, ENSMUST00000038522, ENSMUST00000102956, ENSMUST00000090359	E007	311.036	0.00727065963617716	10.5400951538995
	ENSMUSG00000040865:E006	ENSMUSG00000040865	INO80 complex subunit D [Source:MGI Symbol;Acc:MGI:3027003]	Ino80d	protein_coding	0.183027	0.000346272	0.0232571	1	63057965	63059145	1181	-	ENSMUST00000172416, ENSMUST00000133236, ENSMUST00000165066, ENSMUST00000097718	E006	235.486	0.00349773682162786	12.8018737926728
	ENSMUSG00000038859:E003	ENSMUSG00000038859	BAI1-associated protein 2-like 1 [Source:MGI Symbol;Acc:MGI:1914148]	Baiap2l1	protein_coding	0.185368	0.00123194	0.0496401	5	144275773	144275965	193	-	ENSMUST00000055190	E003	435.608	0.00250276367559317	10.4418143655036
	ENSMUSG00000051517:E004	ENSMUSG00000051517	Rho guanine nucleotide exchange factor (GEF) 39 [Source:MGI Symbol;Acc:MGI:3036286]	Arhgef39	protein_coding	0.185535	0.000115744	0.0115617	4	43496524	43496717	194	-	ENSMUST00000125834, ENSMUST00000128754, ENSMUST00000129378, ENSMUST00000054538, ENSMUST00000152134	E004	385.317	0.00505799372925718	14.8607958984224
	ENSMUSG00000024758:E005	ENSMUSG00000024758	reticulon 3 [Source:MGI Symbol;Acc:MGI:1339970]	Rtn3	protein_coding	0.186314	0.000375968	0.0245046	19	7431966	7432035	70	-	ENSMUST00000088169, ENSMUST00000065304, ENSMUST00000088171, ENSMUST00000025667	E005	156.354	0.00459616919099408	12.647998257846
	ENSMUSG00000002733:E004	ENSMUSG00000002733	pleckstrin homology domain-containing, family A (phosphoinositide binding specific) member 3 [Source:MGI Symbol;Acc:MGI:1932515]	Plekha3	protein_coding	0.186765	0.000580554	0.0316888	2	76686619	76686755	137	+	ENSMUST00000111920	E004	238.765	0.00553753341692959	11.8373180191787
	ENSMUSG00000027938:E003	ENSMUSG00000027938	cAMP responsive element binding protein 3-like 4 [Source:MGI Symbol;Acc:MGI:1916603]	Creb3l4	protein_coding	0.18753	0.000456557	0.0274902	3	90238050	90238146	97	-	ENSMUST00000029547, ENSMUST00000107369	E003	187.317	0.00571832126866652	12.2852289828321
	ENSMUSG00000032113:E011	ENSMUSG00000032113	checkpoint kinase 1 [Source:MGI Symbol;Acc:MGI:1202065]	Chek1	protein_coding	0.195832	1.5573e-09	2.2968e-06	9	36719504	36719692	189	-	ENSMUST00000174105, ENSMUST00000173963, ENSMUST00000174794, ENSMUST00000173534, ENSMUST00000172702, ENSMUST00000034625	E011	389.911	0.00506581979336416	36.4612650255317
	ENSMUSG00000009470:E009	ENSMUSG00000009470	transportin 1 [Source:MGI Symbol;Acc:MGI:2681523]	Tnpo1	protein_coding	0.198518	0.000455514	0.0274902	13	98855143	98855230	88	-	ENSMUST00000109399, ENSMUST00000179301, ENSMUST00000109401	E009	72.4159	0.00761255984802306	12.2894988081862
	ENSMUSG00000026484:E007	ENSMUSG00000026484	ring finger protein 2 [Source:MGI Symbol;Acc:MGI:1101759]	Rnf2	protein_coding	0.20037	0.000476012	0.0282809	1	151471638	151471809	172	-	ENSMUST00000190070, ENSMUST00000187048, ENSMUST00000185945, ENSMUST00000186415, ENSMUST00000076110, ENSMUST00000188871	E007	237.425	0.00837396577255797	12.2073641048985
	ENSMUSG00000030031:E008	ENSMUSG00000030031	kelch repeat and BTB (POZ) domain containing 8 [Source:MGI Symbol;Acc:MGI:2661430]	Kbtbd8	protein_coding	0.201662	6.98379e-05	0.00829842	6	95121891	95122847	957	+	ENSMUST00000032107, ENSMUST00000119582	E008	3415.3	0.00996279998886235	15.815235311776
	ENSMUSG00000029684:E003	ENSMUSG00000029684	Wiskott-Aldrich syndrome-like (human) [Source:MGI Symbol;Acc:MGI:1920428]	Wasl	protein_coding	0.201723	0.000701289	0.0354446	6	24619185	24619702	518	-	ENSMUST00000031695	E003	154.666	0.00637050207626661	11.4858263230837
	ENSMUSG00000004637:E023	ENSMUSG00000004637	WW domain-containing oxidoreductase [Source:MGI Symbol;Acc:MGI:1931237]	Wwox	protein_coding	0.201915	2.46201e-05	0.00418999	8	115352144	115352708	565	+	ENSMUST00000004756	E023	100.785	0.00673171136505613	17.793669150905
	ENSMUSG00000007880:E017	ENSMUSG00000007880	AT rich interactive domain 1A (SWI-like) [Source:MGI Symbol;Acc:MGI:1935147]	Arid1a	protein_coding	0.20261	4.54984e-05	0.00635646	4	133693758	133694070	313	-	ENSMUST00000105897, ENSMUST00000145664, ENSMUST00000008024, ENSMUST00000138473	E017	301.649	0.00292379558940729	16.6270121314838
	ENSMUSG00000001687:E005	ENSMUSG00000001687	ubiquitin-like 3 [Source:MGI Symbol;Acc:MGI:1344373]	Ubl3	protein_coding	0.203503	0.000113893	0.0114712	5	148506446	148506523	78	-	ENSMUST00000079324, ENSMUST00000164904, ENSMUST00000201688, ENSMUST00000201595	E005	75.4911	0.00657240093034375	14.8912018952048
	ENSMUSG00000000787:E019	ENSMUSG00000000787	DEAD/H (Asp-Glu-Ala-Asp/His) box polypeptide 3, X-linked [Source:MGI Symbol;Acc:MGI:103064]	Ddx3x	protein_coding	0.204896	2.2422e-06	0.00072957	X	13289395	13289539	145	+	ENSMUST00000149639, ENSMUST00000000804	E019	261.332	0.00314631550448894	22.3754634937263
	ENSMUSG00000040624:E030	ENSMUSG00000040624	pleckstrin homology domain containing, family G (with RhoGef domain) member 1 [Source:MGI Symbol;Acc:MGI:2676551]	Plekhg1	protein_coding	0.205686	6.89897e-08	4.8557e-05	10	3964550	3965510	961	+	ENSMUST00000120274, ENSMUST00000042438	E030	707.538	0.0042018888721062	29.0928905549871
	ENSMUSG00000036777:E021	ENSMUSG00000036777	anillin, actin binding protein [Source:MGI Symbol;Acc:MGI:1920174]	Anln	protein_coding	0.205995	0.000589026	0.0319637	9	22376137	22376522	386	-	ENSMUST00000040912	E021	267.333	0.013121498501845	11.8103411348687
	ENSMUSG00000026605:E025	ENSMUSG00000026605	centromere protein F [Source:MGI Symbol;Acc:MGI:1313302]	Cenpf	protein_coding	0.20646	0.000696313	0.0353642	1	189683826	189683964	139	-	ENSMUST00000165962, ENSMUST00000171929, ENSMUST00000165663	E025	218.593	0.00341133643640794	11.499061522221
	ENSMUSG00000075002:E002	ENSMUSG00000075002	predicted gene 813 [Source:MGI Symbol;Acc:MGI:2685659]	Gm813	protein_coding	0.207115	0.000164313	0.0146467	16	58614592	58614714	123	-	ENSMUST00000099663	E002	1330.64	0.00420743004773881	14.2006629867064
	ENSMUSG00000025921:E004	ENSMUSG00000025921	retinol dehydrogenase 10 (all-trans) [Source:MGI Symbol;Acc:MGI:1924238]	Rdh10	protein_coding	0.207147	0.000539255	0.0304262	1	16129196	16129341	146	+	ENSMUST00000027053	E004	140.591	0.0119054381350222	11.9747777766877
	ENSMUSG00000046323:E004	ENSMUSG00000046323	developmental pluripotency-associated 3 [Source:MGI Symbol;Acc:MGI:1920958]	Dppa3	protein_coding	0.207234	0.000423857	0.0262889	6	122629301	122629336	36	+	ENSMUST00000123429, ENSMUST00000049644	E004	1796.6	0.00536392067391538	12.4239772339009
	ENSMUSG00000031353:E015	ENSMUSG00000031353	retinoblastoma binding protein 7, chromatin remodeling factor [Source:MGI Symbol;Acc:MGI:1194910]	Rbbp7	protein_coding	0.207926	1.50749e-05	0.00292867	X	162774578	162774629	52	+	ENSMUST00000033720, ENSMUST00000143681, ENSMUST00000112326, ENSMUST00000112327	E015	1006.53	0.00518260895148935	18.7280491826807
	ENSMUSG00000010592:E005	ENSMUSG00000010592	deleted in azoospermia-like [Source:MGI Symbol;Acc:MGI:1342328]	Dazl	protein_coding	0.210074	0.000963874	0.0431124	17	50286251	50286322	72	-	ENSMUST00000010736	E005	119.898	0.0111238500339358	10.8957064316882
	ENSMUSG00000075002:E003	ENSMUSG00000075002	predicted gene 813 [Source:MGI Symbol;Acc:MGI:2685659]	Gm813	protein_coding	0.210647	1.08519e-07	7.03143e-05	16	58615713	58615856	144	-	ENSMUST00000099663	E003	1153.77	0.00175915861685902	28.2157280144667
	ENSMUSG00000025049:E011	ENSMUSG00000025049	TATA-box binding protein associated factor 5 [Source:MGI Symbol;Acc:MGI:2442144]	Taf5	protein_coding	0.211017	6.32646e-07	0.00028378	19	47082427	47083479	1053	+	ENSMUST00000026027	E011	4878.84	0.00604246691115987	24.8101144917293
	ENSMUSG00000034349:E039	ENSMUSG00000034349	structural maintenance of chromosomes 4 [Source:MGI Symbol;Acc:MGI:1917349]	Smc4	protein_coding	0.211324	1.35451e-05	0.00271037	3	69028456	69028597	142	+	ENSMUST00000107803, ENSMUST00000148385, ENSMUST00000042901	E039	3077.52	0.00344364055460847	18.9321434911335
	ENSMUSG00000034724:E006	ENSMUSG00000034724	CCR4-NOT transcription complex, subunit 6-like [Source:MGI Symbol;Acc:MGI:2443154]	Cnot6l	protein_coding	0.21279	0.000431259	0.0266036	5	96079933	96080071	139	-	ENSMUST00000152490, ENSMUST00000036646, ENSMUST00000113005, ENSMUST00000155901	E006	932.612	0.0114379621085645	12.3916457439322
	ENSMUSG00000025898:E015	ENSMUSG00000025898	CWF19-like 2, cell cycle control (S. pombe) [Source:MGI Symbol;Acc:MGI:1918023]	Cwf19l2	protein_coding	0.213264	0.000126022	0.0121942	9	3458734	3458889	156	+	ENSMUST00000027027	E015	193.157	0.00389033872903361	14.7003596830019
	ENSMUSG00000021338:E028	ENSMUSG00000021338	capping protein regulator and myosin 1 linker 1 [Source:MGI Symbol;Acc:MGI:1915982]	Carmil1	protein_coding	0.216417	0.000975274	0.0433291	13	24094398	24094570	173	-	ENSMUST00000125901, ENSMUST00000142171, ENSMUST00000110398, ENSMUST00000072889	E028	203.043	0.00455201847468754	10.8739298766714
	ENSMUSG00000005683:E006	ENSMUSG00000005683	citrate synthase [Source:MGI Symbol;Acc:MGI:88529]	Cs	protein_coding	0.217813	0.00102374	0.0445502	10	128353023	128353211	189	+	ENSMUST00000005826	E006	368.577	0.00421203179939757	10.7841280755074
	ENSMUSG00000032405:E006	ENSMUSG00000032405	protein inhibitor of activated STAT 1 [Source:MGI Symbol;Acc:MGI:1913125]	Pias1	protein_coding	0.21898	0.00072665	0.0362163	9	62895831	62895991	161	-	ENSMUST00000098651	E006	294.91	0.00316810763232166	11.419812633732
	ENSMUSG00000038485:E009	ENSMUSG00000038485	suppressor of cytokine signaling 7 [Source:MGI Symbol;Acc:MGI:2651588]	Socs7	protein_coding	0.21905	7.11513e-05	0.00839886	11	97382900	97383028	129	+	ENSMUST00000045540	E009	161.118	0.0146616203476201	15.779984505929
	ENSMUSG00000032712:E022	ENSMUSG00000032712	retroelement silencing factor 1 [Source:MGI Symbol;Acc:MGI:1914496]	Resf1	protein_coding	0.219164	0.000115793	0.0115617	6	149326672	149328977	2306	+	ENSMUST00000100765, ENSMUST00000189932, ENSMUST00000189837, ENSMUST00000046689, ENSMUST00000190785	E022	5628.96	0.0090740655775769	14.8599919123027
	ENSMUSG00000027242:E022	ENSMUSG00000027242	WD repeat domain 76 [Source:MGI Symbol;Acc:MGI:1926186]	Wdr76	protein_coding	0.222129	0.000248343	0.0187471	2	121542301	121543009	709	+	ENSMUST00000110603, ENSMUST00000110602, ENSMUST00000028676	E022	309.362	0.0113795516625985	13.4246256479435
	ENSMUSG00000009470:E025	ENSMUSG00000009470	transportin 1 [Source:MGI Symbol;Acc:MGI:2681523]	Tnpo1	protein_coding	0.224258	0.000602646	0.0324156	13	98890677	98890790	114	-	ENSMUST00000179271, ENSMUST00000109399, ENSMUST00000179301, ENSMUST00000109401	E025	57.9628	0.00779118941077746	11.7677866164321
	ENSMUSG00000026977:E015	ENSMUSG00000026977	membrane-associated ring finger (C3HC4) 7 [Source:MGI Symbol;Acc:MGI:1931053]	March7	protein_coding	0.224789	0.000174291	0.0151406	2	60240943	60241052	110	+	ENSMUST00000142485, ENSMUST00000143806, ENSMUST00000067542, ENSMUST00000102747, ENSMUST00000102748, ENSMUST00000134905	E015	272.79	0.00444269758509257	14.0897534685428
	ENSMUSG00000000732:E004	ENSMUSG00000000732	icos ligand [Source:MGI Symbol;Acc:MGI:1354701]	Icosl	protein_coding	0.224861	0.000486557	0.0285828	10	78073707	78074000	294	+	ENSMUST00000105393	E004	165.994	0.00632315901752842	12.1664920981136
	ENSMUSG00000048701:E011	ENSMUSG00000048701	coiled-coil domain containing 6 [Source:MGI Symbol;Acc:MGI:1923801]	Ccdc6	protein_coding	0.2269	3.64611e-07	0.000191687	10	70187691	70187815	125	+	ENSMUST00000135607, ENSMUST00000156001, ENSMUST00000147545	E011	248.707	0.00398663345327085	25.8731187326141
	ENSMUSG00000042390:E024	ENSMUSG00000042390	GATA zinc finger domain containing 2B [Source:MGI Symbol;Acc:MGI:2443225]	Gatad2b	protein_coding	0.227562	9.36264e-06	0.00209986	3	90357869	90358079	211	+	ENSMUST00000196212, ENSMUST00000049382, ENSMUST00000199754, ENSMUST00000197988, ENSMUST00000199607	E024	1044.34	0.00404913093497012	19.6372419879879
	ENSMUSG00000068882:E014	ENSMUSG00000068882	Sjogren syndrome antigen B [Source:MGI Symbol;Acc:MGI:98423]	Ssb	protein_coding	0.229615	0.000468426	0.0280398	2	69869151	69869181	31	+	ENSMUST00000132603, ENSMUST00000132186, ENSMUST00000166411, ENSMUST00000090852	E014	1227.87	0.00212337660335496	12.2373392523094
	ENSMUSG00000027173:E009	ENSMUSG00000027173	DEP domain containing 7 [Source:MGI Symbol;Acc:MGI:2139258]	Depdc7	protein_coding	0.230897	5.69507e-08	4.23519e-05	2	104728083	104728210	128	-	ENSMUST00000028595	E009	838.392	0.00441475514036467	29.4644878606912
	ENSMUSG00000000787:E023	ENSMUSG00000000787	DEAD/H (Asp-Glu-Ala-Asp/His) box polypeptide 3, X-linked [Source:MGI Symbol;Acc:MGI:103064]	Ddx3x	protein_coding	0.231419	1.03753e-09	1.67065e-06	X	13290179	13290360	182	+	ENSMUST00000000804	E023	526.716	0.0023673719327964	37.2530372656704
	ENSMUSG00000035173:E001	ENSMUSG00000035173	coiled-coil domain containing 186 [Source:MGI Symbol;Acc:MGI:2445022]	Ccdc186	protein_coding	0.232924	7.26139e-05	0.00851548	19	56787481	56790530	3050	-	ENSMUST00000118592	E001	7663.44	0.0017968436682535	15.7414899989359
	ENSMUSG00000026594:E029	ENSMUSG00000026594	Ral GEF with PH domain and SH3 binding motif 2 [Source:MGI Symbol;Acc:MGI:1925505]	Ralgps2	protein_coding	0.232938	0.000801493	0.0385634	1	156884533	156884625	93	-	ENSMUST00000188656, ENSMUST00000191605, ENSMUST00000027886, ENSMUST00000189316, ENSMUST00000190648, ENSMUST00000172057, ENSMUST00000063199, ENSMUST00000192343, ENSMUST00000185198, ENSMUST00000171292	E029	343.596	0.0025731365180786	11.2377722198208
	ENSMUSG00000032113:E010	ENSMUSG00000032113	checkpoint kinase 1 [Source:MGI Symbol;Acc:MGI:1202065]	Chek1	protein_coding	0.239843	0.00045603	0.0274902	9	36718331	36718435	105	-	ENSMUST00000174105, ENSMUST00000173963, ENSMUST00000174794, ENSMUST00000173534, ENSMUST00000172702, ENSMUST00000034625	E010	144.031	0.0169208511889441	12.2873859937079
	ENSMUSG00000026219:E046	ENSMUSG00000026219	thyroid hormone receptor interactor 12 [Source:MGI Symbol;Acc:MGI:1309481]	Trip12	protein_coding	0.241464	0.000206519	0.0167108	1	84759047	84759127	81	-	ENSMUST00000186894, ENSMUST00000027421, ENSMUST00000186465, ENSMUST00000185567	E046	1094.78	0.00207229062920236	13.7708221707635
	ENSMUSG00000018428:E016	ENSMUSG00000018428	A kinase (PRKA) anchor protein 1 [Source:MGI Symbol;Acc:MGI:104729]	Akap1	protein_coding	0.243113	0.000189502	0.0158779	11	88844259	88844498	240	-	ENSMUST00000018572, ENSMUST00000107904, ENSMUST00000153787, ENSMUST00000143720, ENSMUST00000107903	E016	324.631	0.0051039097066358	13.9324145823784
	ENSMUSG00000074061:E005	ENSMUSG00000074061	F-box and WD-40 domain protein 19 [Source:MGI Symbol;Acc:MGI:3505706]	Fbxw19	protein_coding	0.24372	0.00101277	0.044321	9	109481970	109482148	179	-	ENSMUST00000076617	E005	2157.52	0.00998521497638085	10.8040686903478
	ENSMUSG00000020608:E005	ENSMUSG00000020608	structural maintenance of chromosomes 6 [Source:MGI Symbol;Acc:MGI:1914491]	Smc6	protein_coding	0.243955	5.07693e-05	0.0067907	12	11279605	11279741	137	+	ENSMUST00000020931	E005	682.182	0.00305809473230607	16.419165825181
	ENSMUSG00000030031:E007	ENSMUSG00000030031	kelch repeat and BTB (POZ) domain containing 8 [Source:MGI Symbol;Acc:MGI:2661430]	Kbtbd8	protein_coding	0.24549	0.000518285	0.0296831	6	95121798	95121890	93	+	ENSMUST00000032107, ENSMUST00000119582, ENSMUST00000122938	E007	344.018	0.0121199997561091	12.0487003513256
	ENSMUSG00000033054:E019	ENSMUSG00000033054	nuclear protein in the AT region [Source:MGI Symbol;Acc:MGI:107605]	Npat	protein_coding	0.248838	2.21562e-06	0.000728471	9	53570047	53571178	1132	+	ENSMUST00000035850	E019	238.262	0.00769018565144814	22.3983655892741
	ENSMUSG00000031353:E014	ENSMUSG00000031353	retinoblastoma binding protein 7, chromatin remodeling factor [Source:MGI Symbol;Acc:MGI:1194910]	Rbbp7	protein_coding	0.252087	8.65028e-07	0.000364712	X	162774553	162774577	25	+	ENSMUST00000033720, ENSMUST00000112326, ENSMUST00000112327	E014	504.467	0.00369818760482177	24.2073217132469
	ENSMUSG00000028088:E017	ENSMUSG00000028088	flavin containing monooxygenase 5 [Source:MGI Symbol;Acc:MGI:1310004]	Fmo5	protein_coding	0.252243	0.000377293	0.0245528	3	97651482	97652554	1073	+	ENSMUST00000107049, ENSMUST00000107050, ENSMUST00000029729	E017	194.931	0.00655078022476137	12.6414209176923
	ENSMUSG00000035614:E004	ENSMUSG00000035614	TOG array regulator of axonemal microtubules 1 [Source:MGI Symbol;Acc:MGI:2684313]	Togaram1	protein_coding	0.252409	3.48062e-05	0.00532279	12	64980583	64980879	297	+	ENSMUST00000066296	E004	206.277	0.00491805260283382	17.1354712491812
	ENSMUSG00000005371:E005	ENSMUSG00000005371	F-box protein 11 [Source:MGI Symbol;Acc:MGI:2147134]	Fbxo11	protein_coding	0.252717	3.71187e-06	0.00105955	17	87993147	87993212	66	-	ENSMUST00000005504, ENSMUST00000135639, ENSMUST00000130379	E005	544.123	0.00219424136418672	21.4081642708997
	ENSMUSG00000006527:E025	ENSMUSG00000006527	Scm-like with four mbt domains 1 [Source:MGI Symbol;Acc:MGI:1859609]	Sfmbt1	protein_coding	0.257333	7.85088e-06	0.00184999	14	30815074	30815084	11	+	ENSMUST00000131706, ENSMUST00000112184, ENSMUST00000112177, ENSMUST00000054230, ENSMUST00000132451	E025	202.166	0.0037452922694028	19.9738437305531
	ENSMUSG00000028426:E007	ENSMUSG00000028426	RAD23 homolog B, nucleotide excision repair protein [Source:MGI Symbol;Acc:MGI:105128]	Rad23b	protein_coding	0.257507	2.59449e-05	0.0043506	4	55366777	55366858	82	+	ENSMUST00000156263, ENSMUST00000127266, ENSMUST00000030134	E007	109.625	0.0089416801493631	17.6939608172062
	ENSMUSG00000018476:E020	ENSMUSG00000018476	KDM1 lysine (K)-specific demethylase 6B [Source:MGI Symbol;Acc:MGI:2448492]	Kdm6b	protein_coding	0.258791	5.7032e-08	4.23519e-05	11	69407425	69407644	220	-	ENSMUST00000094077	E020	155.37	0.0074019885155177	29.4617250765324
	ENSMUSG00000081044:E015	ENSMUSG00000081044	expressed sequence AU015836 [Source:MGI Symbol;Acc:MGI:2147954]	AU015836	protein_coding	0.258833	5.82862e-06	0.0014819	X	93974850	93975071	222	+	ENSMUST00000120624, ENSMUST00000149545, ENSMUST00000121565	E015	1418.25	0.00235382447276934	20.5436709291254
	ENSMUSG00000006527:E029	ENSMUSG00000006527	Scm-like with four mbt domains 1 [Source:MGI Symbol;Acc:MGI:1859609]	Sfmbt1	protein_coding	0.259984	0.000174798	0.0151616	14	30817708	30817963	256	+	ENSMUST00000112184, ENSMUST00000112177, ENSMUST00000054230, ENSMUST00000132451	E029	274.712	0.00735740440786353	14.0842895449902
	ENSMUSG00000034647:E013	ENSMUSG00000034647	ankyrin repeat domain 12 [Source:MGI Symbol;Acc:MGI:1914357]	Ankrd12	protein_coding	0.260109	0.000395874	0.0252732	17	65987045	65987493	449	-	ENSMUST00000150766, ENSMUST00000038116	E013	462.237	0.00258818729680892	12.551569227739
	ENSMUSG00000033773:E026	ENSMUSG00000033773	RNA polymerase II associated protein 2 [Source:MGI Symbol;Acc:MGI:2141142]	Rpap2	protein_coding	0.260297	0.000104861	0.0109752	5	107655157	107655310	154	+	ENSMUST00000065422, ENSMUST00000112651	E026	183.034	0.00403845977272648	15.0471011822465
	ENSMUSG00000028060:E012	ENSMUSG00000028060	KH domain containing 4, pre-mRNA splicing factor [Source:MGI Symbol;Acc:MGI:1921450]	Khdc4	protein_coding	0.260784	5.74205e-05	0.00730684	3	88693441	88693584	144	+	ENSMUST00000198078, ENSMUST00000198042, ENSMUST00000029696, ENSMUST00000199684, ENSMUST00000197300, ENSMUST00000200364	E012	231.32	0.00697890486593665	16.1858796663317
	ENSMUSG00000024122:E009	ENSMUSG00000024122	3-phosphoinositide dependent protein kinase 1 [Source:MGI Symbol;Acc:MGI:1338068]	Pdpk1	protein_coding	0.261271	0.000390751	0.0250906	17	24088004	24088180	177	-	ENSMUST00000052462, ENSMUST00000115407, ENSMUST00000115411, ENSMUST00000102927, ENSMUST00000115409	E009	197.237	0.00666465480256305	12.5759096267434
	ENSMUSG00000075023:E024	ENSMUSG00000075023	1-aminocyclopropane-1-carboxylate synthase (non-functional)-like [Source:MGI Symbol;Acc:MGI:3584519]	Accsl	protein_coding	0.261318	0.00081006	0.038788	2	93865682	93865874	193	-	ENSMUST00000099690	E024	525.188	0.00253944762123804	11.2180410924855
	ENSMUSG00000041718:E035	ENSMUSG00000041718	asparagine-linked glycosylation 13 [Source:MGI Symbol;Acc:MGI:1914824]	Alg13	protein_coding	0.264815	6.07331e-06	0.00152253	X	144349292	144349419	128	+	ENSMUST00000154827, ENSMUST00000198039, ENSMUST00000132416, ENSMUST00000197316	E035	504.766	0.00338500820144781	20.4649550920622
	ENSMUSG00000031012:E012	ENSMUSG00000031012	calcium/calmodulin-dependent serine protein kinase (MAGUK family) [Source:MGI Symbol;Acc:MGI:1309489]	Cask	protein_coding	0.265773	0.00107821	0.0457347	X	13544514	13544629	116	-	ENSMUST00000115436, ENSMUST00000139735, ENSMUST00000033321, ENSMUST00000156096, ENSMUST00000115438	E012	61.505	0.00774075689754418	10.6881928479345
	ENSMUSG00000031751:E012	ENSMUSG00000031751	autocrine motility factor receptor [Source:MGI Symbol;Acc:MGI:1345634]	Amfr	protein_coding	0.26608	0.00105702	0.0452793	8	93985339	93985472	134	-	ENSMUST00000053766	E012	60.7743	0.0122225230143779	10.7249291026405
	ENSMUSG00000050810:E003	ENSMUSG00000050810	oogenesin 3 [Source:MGI Symbol;Acc:MGI:2684047]	Oog3	protein_coding	0.266373	1.12981e-05	0.00238404	4	144160205	144160518	314	-	ENSMUST00000050933	E003	478.32	0.00643330473662674	19.2783410700653
	ENSMUSG00000062078:E006	ENSMUSG00000062078	quaking [Source:MGI Symbol;Acc:MGI:97837]	Qk	protein_coding	0.267429	0.000232913	0.0179138	17	10217716	10217803	88	-	ENSMUST00000097414, ENSMUST00000042296	E006	141.135	0.0128804339926469	13.5449833457956
	ENSMUSG00000004568:E032	ENSMUSG00000004568	rho/rac guanine nucleotide exchange factor (GEF) 18 [Source:MGI Symbol;Acc:MGI:2142567]	Arhgef18	protein_coding	0.268133	0.000364928	0.0240605	8	3454372	3456600	2229	+	ENSMUST00000156085, ENSMUST00000004684	E032	343.106	0.00555084238633556	12.7037231298517
	ENSMUSG00000021385:E004	ENSMUSG00000021385	inositol 1,3,4,5,6-pentakisphosphate 2-kinase [Source:MGI Symbol;Acc:MGI:1922928]	Ippk	protein_coding	0.269207	0.000419246	0.0261056	13	49433829	49433895	67	+	ENSMUST00000021817	E004	115.634	0.00538172141883314	12.4444036015103
	ENSMUSG00000044867:E001	ENSMUSG00000044867	GTPase, IMAP family member 1, opposite strand [Source:MGI Symbol;Acc:MGI:3781523]	Gimap1os	processed_transcript	0.270913	0.000193858	0.0160568	6	48738346	48739500	1155	-	ENSMUST00000155906	E001	202.891	0.0166141207762244	13.8896986634533
	ENSMUSG00000005312:E008	ENSMUSG00000005312	ubiquilin 1 [Source:MGI Symbol;Acc:MGI:1860276]	Ubqln1	protein_coding	0.271653	0.000223258	0.0174816	13	58193252	58193514	263	-	ENSMUST00000076454, ENSMUST00000058735	E008	253.926	0.0031799877427279	13.6244560611503
	ENSMUSG00000052593:E030	ENSMUSG00000052593	a disintegrin and metallopeptidase domain 17 [Source:MGI Symbol;Acc:MGI:1096335]	Adam17	protein_coding	0.271666	0.000311855	0.0217359	12	21353883	21354013	131	-	ENSMUST00000101551, ENSMUST00000145118, ENSMUST00000142092, ENSMUST00000127974, ENSMUST00000064536	E030	75.8178	0.0142427110971277	12.9978151591073
	ENSMUSG00000022016:E007	ENSMUSG00000022016	A kinase (PRKA) anchor protein 11 [Source:MGI Symbol;Acc:MGI:2684060]	Akap11	protein_coding	0.271796	0.000213661	0.0170306	14	78509880	78514320	4441	-	ENSMUST00000022593, ENSMUST00000123853	E007	649.651	0.00699930627388168	13.7069653374146
	ENSMUSG00000026219:E048	ENSMUSG00000026219	thyroid hormone receptor interactor 12 [Source:MGI Symbol;Acc:MGI:1309481]	Trip12	protein_coding	0.273455	0.000679764	0.0348475	1	84760763	84760919	157	-	ENSMUST00000186894, ENSMUST00000027421, ENSMUST00000186648, ENSMUST00000186465	E048	1461.75	0.00340026673154788	11.543777109151
	ENSMUSG00000066463:E007	ENSMUSG00000066463	oocyte maturation, alpha [Source:MGI Symbol;Acc:MGI:106620]	Omt2a	protein_coding	0.273877	0.000870818	0.0403736	9	78312962	78313075	114	-	ENSMUST00000113376, ENSMUST00000085308, ENSMUST00000173608, ENSMUST00000166056	E007	1092.65	0.0105713724317102	11.0838711537201
	ENSMUSG00000026739:E019	ENSMUSG00000026739	Bmi1 polycomb ring finger oncogene [Source:MGI Symbol;Acc:MGI:88174]	Bmi1	protein_coding	0.276977	0.00026379	0.019546	2	18683986	18684013	28	+	ENSMUST00000028071, ENSMUST00000051929, ENSMUST00000156284	E019	587.963	0.00487528470805989	13.3114539335487
	ENSMUSG00000034321:E003	ENSMUSG00000034321	exosome component 1 [Source:MGI Symbol;Acc:MGI:1913833]	Exosc1	protein_coding	0.277294	0.000247278	0.0186868	19	41925189	41925239	51	-	ENSMUST00000112123, ENSMUST00000075280	E003	41.7807	0.0167640988186673	13.432682772006
	ENSMUSG00000032640:E002	ENSMUSG00000032640	chondroitin sulfate synthase 1 [Source:MGI Symbol;Acc:MGI:2681120]	Chsy1	protein_coding	0.278033	0.000518191	0.0296831	7	66125242	66125737	496	+	ENSMUST00000036372	E002	537.319	0.00229689563462189	12.0490391141728
	ENSMUSG00000034349:E032	ENSMUSG00000034349	structural maintenance of chromosomes 4 [Source:MGI Symbol;Acc:MGI:1917349]	Smc4	protein_coding	0.278977	4.32222e-05	0.00614093	3	69025824	69025917	94	+	ENSMUST00000042901, ENSMUST00000148385, ENSMUST00000107803, ENSMUST00000149174	E032	541.216	0.00398826819003403	16.7243705469139
	ENSMUSG00000028426:E009	ENSMUSG00000028426	RAD23 homolog B, nucleotide excision repair protein [Source:MGI Symbol;Acc:MGI:105128]	Rad23b	protein_coding	0.279384	6.888e-08	4.8557e-05	4	55368045	55368124	80	+	ENSMUST00000156263, ENSMUST00000127266, ENSMUST00000030134	E009	148.145	0.00503788838526529	29.0959741040886
	ENSMUSG00000019943:E010	ENSMUSG00000019943	ATPase, Ca++ transporting, plasma membrane 1 [Source:MGI Symbol;Acc:MGI:104653]	Atp2b1	protein_coding	0.280095	3.17077e-05	0.00493481	10	98999739	98999981	243	+	ENSMUST00000020107	E010	73.5293	0.00641245956862739	17.3126045970213
	ENSMUSG00000034349:E042	ENSMUSG00000034349	structural maintenance of chromosomes 4 [Source:MGI Symbol;Acc:MGI:1917349]	Smc4	protein_coding	0.281665	9.1011e-08	6.17876e-05	3	69030373	69030432	60	+	ENSMUST00000128118, ENSMUST00000148385, ENSMUST00000107803, ENSMUST00000042901	E042	1216.58	0.00255090658524154	28.5563475939053
	ENSMUSG00000034832:E006	ENSMUSG00000034832	tet methylcytosine dioxygenase 3 [Source:MGI Symbol;Acc:MGI:2446229]	Tet3	protein_coding	0.2817	3.64597e-05	0.00550803	6	83375750	83375900	151	-	ENSMUST00000089622, ENSMUST00000186548	E006	185.272	0.00596889403239301	17.0473238526224
	ENSMUSG00000000037:E035	ENSMUSG00000000037	Scm polycomb group protein like 2 [Source:MGI Symbol;Acc:MGI:1340042]	Scml2	protein_coding	0.281829	0.00047565	0.0282809	X	161246257	161246367	111	+	ENSMUST00000074802, ENSMUST00000101113, ENSMUST00000019101, ENSMUST00000087090, ENSMUST00000077375, ENSMUST00000112345	E035	90.0594	0.0110862430959278	12.2087837478474
	ENSMUSG00000024583:E004	ENSMUSG00000024583	thioredoxin-like 1 [Source:MGI Symbol;Acc:MGI:1860078]	Txnl1	protein_coding	0.282073	0.00122012	0.0494651	18	63675444	63675513	70	-	ENSMUST00000025476	E004	117.773	0.00735408770897523	10.4596317179676
	ENSMUSG00000018239:E003	ENSMUSG00000018239	zinc finger, CCHC domain containing 10 [Source:MGI Symbol;Acc:MGI:1196228]	Zcchc10	protein_coding	0.282519	2.13519e-05	0.00380389	11	53327400	53327427	28	+	ENSMUST00000018383, ENSMUST00000141585	E003	78.879	0.00596640932663477	18.0647379603239
	ENSMUSG00000034349:E034	ENSMUSG00000034349	structural maintenance of chromosomes 4 [Source:MGI Symbol;Acc:MGI:1917349]	Smc4	protein_coding	0.28372	0.000345693	0.0232571	3	69027493	69027562	70	+	ENSMUST00000195525, ENSMUST00000148385, ENSMUST00000107803, ENSMUST00000042901	E034	632.099	0.0059095000816349	12.8050087544736
	ENSMUSG00000021936:E016	ENSMUSG00000021936	mitogen-activated protein kinase 8 [Source:MGI Symbol;Acc:MGI:1346861]	Mapk8	protein_coding	0.285433	7.97719e-05	0.00900999	14	33390242	33390308	67	-	ENSMUST00000111943, ENSMUST00000022504, ENSMUST00000150659	E016	154.574	0.0053554899256823	15.5636905842964
	ENSMUSG00000020715:E011	ENSMUSG00000020715	endoplasmic reticulum (ER) to nucleus signalling 1 [Source:MGI Symbol;Acc:MGI:1930134]	Ern1	protein_coding	0.286586	5.67402e-05	0.00726354	11	106409895	106410162	268	-	ENSMUST00000131895, ENSMUST00000001059	E011	184.254	0.00887287761982372	16.2084576282611
	ENSMUSG00000021738:E011	ENSMUSG00000021738	ataxin 7 [Source:MGI Symbol;Acc:MGI:2179277]	Atxn7	protein_coding	0.287894	0.000217882	0.0172217	14	14099935	14100901	967	+	ENSMUST00000022257	E011	491.955	0.00680787027806558	13.6702252329976
	ENSMUSG00000055717:E008	ENSMUSG00000055717	SLAIN motif family, member 1 [Source:MGI Symbol;Acc:MGI:2145578]	Slain1	protein_coding	0.288469	2.14223e-05	0.00381102	14	103688062	103688357	296	+	ENSMUST00000159456, ENSMUST00000162818, ENSMUST00000069443, ENSMUST00000160805	E008	710.587	0.00770064509668248	18.0584740905485
	ENSMUSG00000024750:E013	ENSMUSG00000024750	zinc finger, AN1-type domain 5 [Source:MGI Symbol;Acc:MGI:1278334]	Zfand5	protein_coding	0.289858	4.27796e-05	0.00612919	19	21279625	21279750	126	+	ENSMUST00000141568, ENSMUST00000025659, ENSMUST00000149144, ENSMUST00000133175	E013	269.724	0.00623395011629724	16.7438975283692
	ENSMUSG00000026753:E003	ENSMUSG00000026753	protein phosphatase 6, catalytic subunit [Source:MGI Symbol;Acc:MGI:1915107]	Ppp6c	protein_coding	0.292102	0.000157264	0.0142643	2	39196777	39197496	720	-	ENSMUST00000204257, ENSMUST00000204701, ENSMUST00000028087	E003	156.477	0.0072226832725721	14.2831828079304
	ENSMUSG00000042793:E001	ENSMUSG00000042793	leucine-rich repeat-containing G protein-coupled receptor 6 [Source:MGI Symbol;Acc:MGI:2441805]	Lgr6	protein_coding	0.29295	0.000157252	0.0142643	1	134983301	134986354	3054	-	ENSMUST00000044828	E001	694.195	0.00706578774868809	14.2833167106856
	ENSMUSG00000032113:E012	ENSMUSG00000032113	checkpoint kinase 1 [Source:MGI Symbol;Acc:MGI:1202065]	Chek1	protein_coding	0.293878	6.95787e-08	4.8557e-05	9	36722604	36722648	45	-	ENSMUST00000174105, ENSMUST00000173963, ENSMUST00000174794, ENSMUST00000173534, ENSMUST00000172702, ENSMUST00000034625	E012	149.607	0.00613947471321885	29.0764207789445
	ENSMUSG00000025782:E005	ENSMUSG00000025782	TATA-box binding protein associated factor 3 [Source:MGI Symbol;Acc:MGI:2388097]	Taf3	protein_coding	0.295014	0.000782937	0.0380387	2	9916078	9916466	389	-	ENSMUST00000114909, ENSMUST00000114907, ENSMUST00000129720, ENSMUST00000114906, ENSMUST00000026888	E005	331.364	0.0113280923855466	11.2812520728241
	ENSMUSG00000020454:E034	ENSMUSG00000020454	eukaryotic translation initiation factor 4E nuclear import factor 1 [Source:MGI Symbol;Acc:MGI:1921453]	Eif4enif1	protein_coding	0.29517	5.6345e-05	0.00723596	11	3239401	3239441	41	+	ENSMUST00000127950, ENSMUST00000110049, ENSMUST00000110048, ENSMUST00000120721, ENSMUST00000135223, ENSMUST00000179770, ENSMUST00000020734, ENSMUST00000147534	E034	578.524	0.00315261967413275	16.2216982476059
	ENSMUSG00000027111:E037	ENSMUSG00000027111	integrin alpha 6 [Source:MGI Symbol;Acc:MGI:96605]	Itga6	protein_coding	0.2952	0.000979045	0.0433942	2	71849437	71849506	70	+	ENSMUST00000028522, ENSMUST00000155249, ENSMUST00000139760, ENSMUST00000126787, ENSMUST00000112101	E037	187.871	0.00599757355128776	10.8667827092012
	ENSMUSG00000020715:E012	ENSMUSG00000020715	endoplasmic reticulum (ER) to nucleus signalling 1 [Source:MGI Symbol;Acc:MGI:1930134]	Ern1	protein_coding	0.297738	7.84787e-05	0.00894436	11	106411623	106411814	192	-	ENSMUST00000131895, ENSMUST00000001059	E012	217.808	0.0100766102125583	15.594592863842
	ENSMUSG00000047710:E004	ENSMUSG00000047710	chromosome alignment maintaining phosphoprotein 1 [Source:MGI Symbol;Acc:MGI:1196398]	Champ1	protein_coding	0.29795	5.48426e-05	0.00712909	8	13877798	13879811	2014	+	ENSMUST00000051870, ENSMUST00000128557	E004	756.873	0.00309101865008462	16.2729028327145
	ENSMUSG00000074061:E007	ENSMUSG00000074061	F-box and WD-40 domain protein 19 [Source:MGI Symbol;Acc:MGI:3505706]	Fbxw19	protein_coding	0.298422	0.000728448	0.036234	9	109484349	109484507	159	-	ENSMUST00000076617	E007	843.182	0.00889752515008716	11.4152216635768
	ENSMUSG00000027547:E003	ENSMUSG00000027547	spalt like transcription factor 4 [Source:MGI Symbol;Acc:MGI:2139360]	Sall4	protein_coding	0.300455	1.09265e-05	0.002326	2	168754434	168754914	481	-	ENSMUST00000029061	E003	243.252	0.00399510880212232	19.3421905080369
	ENSMUSG00000028426:E014	ENSMUSG00000028426	RAD23 homolog B, nucleotide excision repair protein [Source:MGI Symbol;Acc:MGI:105128]	Rad23b	protein_coding	0.300936	2.33981e-05	0.00402578	4	55382480	55382615	136	+	ENSMUST00000030134	E014	131.067	0.0106609901002041	17.8905462771724
	ENSMUSG00000015671:E004	ENSMUSG00000015671	proteasome (prosome, macropain) subunit, alpha type 2 [Source:MGI Symbol;Acc:MGI:104885]	Psma2	protein_coding	0.302125	0.000522183	0.0298383	13	14619302	14619424	123	+	ENSMUST00000170836	E004	388.269	0.00526838711138579	12.0347342316169
	ENSMUSG00000034349:E049	ENSMUSG00000034349	structural maintenance of chromosomes 4 [Source:MGI Symbol;Acc:MGI:1917349]	Smc4	protein_coding	0.302175	0.000927704	0.0420638	3	69033938	69034121	184	+	ENSMUST00000107803, ENSMUST00000148385, ENSMUST00000042901	E049	1370.68	0.00801599664969819	10.9665682639956
	ENSMUSG00000034602:E010	ENSMUSG00000034602	MON2 homolog, regulator of endosome to Golgi trafficking [Source:MGI Symbol;Acc:MGI:1914324]	Mon2	protein_coding	0.303541	0.000351896	0.0235091	10	123013368	123013990	623	-	ENSMUST00000037557, ENSMUST00000170935, ENSMUST00000073792	E010	96.7086	0.00599529267944206	12.7717383687329
	ENSMUSG00000032113:E007	ENSMUSG00000032113	checkpoint kinase 1 [Source:MGI Symbol;Acc:MGI:1202065]	Chek1	protein_coding	0.303881	0.000404375	0.0255346	9	36713744	36713860	117	-	ENSMUST00000174105, ENSMUST00000173963, ENSMUST00000174794, ENSMUST00000173534, ENSMUST00000172702, ENSMUST00000034625	E007	155.651	0.0195664803478048	12.5118680425308
	ENSMUSG00000038369:E018	ENSMUSG00000038369	nuclear receptor coactivator 6 [Source:MGI Symbol;Acc:MGI:1929915]	Ncoa6	protein_coding	0.304818	0.000245718	0.0185912	2	155420967	155421869	903	-	ENSMUST00000109669, ENSMUST00000043126, ENSMUST00000109670, ENSMUST00000123293	E018	702.89	0.00820518980338473	13.444556759343
	ENSMUSG00000032718:E003	ENSMUSG00000032718	MANSC domain containing 1 [Source:MGI Symbol;Acc:MGI:1914979]	Mansc1	protein_coding	0.306655	0.00094535	0.042557	6	134621733	134622049	317	-	ENSMUST00000047443	E003	173.529	0.00511950792451141	10.9316558146883
	ENSMUSG00000045962:E029	ENSMUSG00000045962	WNK lysine deficient protein kinase 1 [Source:MGI Symbol;Acc:MGI:2442092]	Wnk1	protein_coding	0.307812	0.00117458	0.0484576	6	119944701	119944784	84	-	ENSMUST00000060043, ENSMUST00000088644, ENSMUST00000177761, ENSMUST00000161802, ENSMUST00000204207, ENSMUST00000203030	E029	294.219	0.00418609395472228	10.5299023345017
	ENSMUSG00000054717:E003	ENSMUSG00000054717	high mobility group box 2 [Source:MGI Symbol;Acc:MGI:96157]	Hmgb2	protein_coding	0.310316	4.23563e-07	0.000208893	8	57513062	57513207	146	+	ENSMUST00000067925	E003	310.343	0.00778330568177489	25.5838827505573
	ENSMUSG00000055717:E007	ENSMUSG00000055717	SLAIN motif family, member 1 [Source:MGI Symbol;Acc:MGI:2145578]	Slain1	protein_coding	0.310988	0.00020974	0.0168702	14	103685669	103685818	150	+	ENSMUST00000159456, ENSMUST00000162818, ENSMUST00000069443, ENSMUST00000160805	E007	609.734	0.0111019796250665	13.7417512806282
	ENSMUSG00000054717:E004	ENSMUSG00000054717	high mobility group box 2 [Source:MGI Symbol;Acc:MGI:96157]	Hmgb2	protein_coding	0.311869	3.82179e-05	0.00570078	8	57513290	57513464	175	+	ENSMUST00000067925	E004	286.117	0.013247888469378	16.9579019928499
	ENSMUSG00000042390:E022	ENSMUSG00000042390	GATA zinc finger domain containing 2B [Source:MGI Symbol;Acc:MGI:2443225]	Gatad2b	protein_coding	0.314173	0.000733048	0.0363937	3	90356131	90356134	4	+	ENSMUST00000196212, ENSMUST00000049382, ENSMUST00000199607, ENSMUST00000206907, ENSMUST00000199754, ENSMUST00000197988	E022	248.297	0.00808403841748596	11.4035258025864
	ENSMUSG00000033632:E016	ENSMUSG00000033632	expressed sequence AW554918 [Source:MGI Symbol;Acc:MGI:2147376]	AW554918	protein_coding	0.315296	0.000641886	0.0335439	18	25339714	25340384	671	+	ENSMUST00000159605, ENSMUST00000097643, ENSMUST00000100131, ENSMUST00000165400, ENSMUST00000160530, ENSMUST00000036619	E016	380.747	0.00272312802797203	11.6504038682748
	ENSMUSG00000008859:E002	ENSMUSG00000008859	v-ral simian leukemia viral oncogene A (ras related) [Source:MGI Symbol;Acc:MGI:1927243]	Rala	protein_coding	0.315463	0.000352341	0.0235263	13	17888507	17888681	175	-	ENSMUST00000009003	E002	91.4705	0.00623285109567584	12.7693727468396
	ENSMUSG00000030788:E007	ENSMUSG00000030788	ring finger protein 141 [Source:MGI Symbol;Acc:MGI:1914400]	Rnf141	protein_coding	0.315985	0.000712094	0.0357319	7	110815583	110815790	208	-	ENSMUST00000175981, ENSMUST00000177462, ENSMUST00000177236	E007	532.558	0.0127327933794212	11.4574113879032
	ENSMUSG00000074061:E006	ENSMUSG00000074061	F-box and WD-40 domain protein 19 [Source:MGI Symbol;Acc:MGI:3505706]	Fbxw19	protein_coding	0.317339	9.47728e-06	0.00211049	9	109483287	109483497	211	-	ENSMUST00000076617	E006	1093.16	0.00569590669058141	19.61398732933
	ENSMUSG00000030138:E023	ENSMUSG00000030138	BMS1, ribosome biogenesis factor [Source:MGI Symbol;Acc:MGI:2446132]	Bms1	protein_coding	0.319124	1.95514e-05	0.00358481	6	118417388	118417578	191	-	ENSMUST00000205207, ENSMUST00000032237	E023	466.22	0.00329339288735832	18.2324994724535
	ENSMUSG00000074061:E009	ENSMUSG00000074061	F-box and WD-40 domain protein 19 [Source:MGI Symbol;Acc:MGI:3505706]	Fbxw19	protein_coding	0.31934	0.000473862	0.0282199	9	109493490	109493608	119	-	ENSMUST00000076617	E009	388.6	0.007519401500769	12.2158095224679
	ENSMUSG00000028382:E012	ENSMUSG00000028382	polypyrimidine tract binding protein 3 [Source:MGI Symbol;Acc:MGI:1923334]	Ptbp3	protein_coding	0.320107	0.0007476	0.0368944	4	59482545	59482637	93	-	ENSMUST00000172768, ENSMUST00000172471, ENSMUST00000173699, ENSMUST00000174748, ENSMUST00000030076, ENSMUST00000102883, ENSMUST00000173268, ENSMUST00000148331, ENSMUST00000174586	E012	123.652	0.00649628907039392	11.3670123331442
	ENSMUSG00000029767:E020	ENSMUSG00000029767	calumenin [Source:MGI Symbol;Acc:MGI:1097158]	Calu	protein_coding	0.321501	0.000882294	0.040696	6	29375032	29376129	1098	+	ENSMUST00000031779, ENSMUST00000172974, ENSMUST00000090481	E020	529.536	0.0130370473085433	11.0595947846539
	ENSMUSG00000032712:E025	ENSMUSG00000032712	retroelement silencing factor 1 [Source:MGI Symbol;Acc:MGI:1914496]	Resf1	protein_coding	0.321853	0.00109422	0.0461954	6	149331432	149331506	75	+	ENSMUST00000100765, ENSMUST00000189932, ENSMUST00000189837, ENSMUST00000046689	E025	98.1788	0.00910455175553529	10.660928598645
	ENSMUSG00000020715:E019	ENSMUSG00000020715	endoplasmic reticulum (ER) to nucleus signalling 1 [Source:MGI Symbol;Acc:MGI:1930134]	Ern1	protein_coding	0.322169	2.62449e-05	0.00436594	11	106426813	106426935	123	-	ENSMUST00000001059, ENSMUST00000106801	E019	110.855	0.0063346477843416	17.6720902751329
	ENSMUSG00000034724:E020	ENSMUSG00000034724	CCR4-NOT transcription complex, subunit 6-like [Source:MGI Symbol;Acc:MGI:2443154]	Cnot6l	protein_coding	0.323609	2.07975e-06	0.000698423	5	96131097	96131207	111	-	ENSMUST00000113005, ENSMUST00000155901, ENSMUST00000129646, ENSMUST00000122003, ENSMUST00000141383, ENSMUST00000036646, ENSMUST00000137207	E020	143.413	0.00409280241122207	22.519927840153
	ENSMUSG00000052727:E002	ENSMUSG00000052727	microtubule-associated protein 1B [Source:MGI Symbol;Acc:MGI:1306778]	Map1b	protein_coding	0.324268	5.36387e-05	0.00703957	13	99427219	99427457	239	-	ENSMUST00000064762	E002	205.145	0.00549572545914578	16.3149624716712
	ENSMUSG00000062078:E009	ENSMUSG00000062078	quaking [Source:MGI Symbol;Acc:MGI:97837]	Qk	protein_coding	0.325265	3.00589e-05	0.00476079	17	10282839	10282981	143	-	ENSMUST00000097414, ENSMUST00000042296	E009	80.2524	0.00738520257655618	17.4140956006364
	ENSMUSG00000028527:E013	ENSMUSG00000028527	adenylate kinase 4 [Source:MGI Symbol;Acc:MGI:87979]	Ak4	protein_coding	0.325636	7.72674e-06	0.00183798	4	101460582	101460672	91	+	ENSMUST00000151561, ENSMUST00000106946, ENSMUST00000106945, ENSMUST00000133055, ENSMUST00000102780, ENSMUST00000155749	E013	93.7112	0.00648709190294409	20.0043198769961
	ENSMUSG00000029312:E014	ENSMUSG00000029312	kelch-like 8 [Source:MGI Symbol;Acc:MGI:2179430]	Klhl8	protein_coding	0.325829	4.39239e-08	3.65048e-05	5	103885907	103886290	384	-	ENSMUST00000112811, ENSMUST00000112815, ENSMUST00000031254, ENSMUST00000131843	E014	290.719	0.00787111039089837	29.9679840376663
	ENSMUSG00000029673:E041	ENSMUSG00000029673	autism susceptibility candidate 2 [Source:MGI Symbol;Acc:MGI:1919847]	Auts2	protein_coding	0.326624	0.000116368	0.0115876	5	131615957	131616605	649	-	ENSMUST00000161804	E041	135.373	0.00552637302866168	14.8506540729439
	ENSMUSG00000069729:E019	ENSMUSG00000069729	AT rich interactive domain 1B (SWI-like) [Source:MGI Symbol;Acc:MGI:1926129]	Arid1b	protein_coding	0.32758	0.00026394	0.019546	17	5311835	5311944	110	+	ENSMUST00000115797, ENSMUST00000092723, ENSMUST00000115799	E019	168.442	0.00393321269770306	13.3103863774059
	ENSMUSG00000038859:E002	ENSMUSG00000038859	BAI1-associated protein 2-like 1 [Source:MGI Symbol;Acc:MGI:1914148]	Baiap2l1	protein_coding	0.327772	0.00097974	0.0434047	5	144266608	144266645	38	-	ENSMUST00000055190	E002	189.595	0.00355305606070602	10.8654683219613
	ENSMUSG00000034903:E003	ENSMUSG00000034903	Cobl-like 1 [Source:MGI Symbol;Acc:MGI:2442894]	Cobll1	protein_coding	0.329204	1.56099e-06	0.000555399	2	65095688	65095864	177	-	ENSMUST00000112429, ENSMUST00000102726, ENSMUST00000112430, ENSMUST00000112431, ENSMUST00000090896	E003	172.839	0.00370250209885071	23.0713541643293
	ENSMUSG00000034321:E002	ENSMUSG00000034321	exosome component 1 [Source:MGI Symbol;Acc:MGI:1913833]	Exosc1	protein_coding	0.32945	2.09436e-05	0.00374709	19	41924711	41924795	85	-	ENSMUST00000112123, ENSMUST00000075280	E002	59.2025	0.0149824989691718	18.1014996175006
	ENSMUSG00000028655:E002	ENSMUSG00000028655	major facilitator superfamily domain containing 2A [Source:MGI Symbol;Acc:MGI:1923824]	Mfsd2a	protein_coding	0.329593	2.17819e-05	0.00385117	4	122948532	122948708	177	-	ENSMUST00000152308, ENSMUST00000030408	E002	396.643	0.00398281605713735	18.02677851305
	ENSMUSG00000034349:E041	ENSMUSG00000034349	structural maintenance of chromosomes 4 [Source:MGI Symbol;Acc:MGI:1917349]	Smc4	protein_coding	0.330518	1.60703e-08	1.62773e-05	3	69030243	69030372	130	+	ENSMUST00000107803, ENSMUST00000148385, ENSMUST00000042901	E041	2952.96	0.00307404377049388	31.9194106166012
	ENSMUSG00000060630:E003	ENSMUSG00000060630	zinc finger protein 735 [Source:MGI Symbol;Acc:MGI:1923640]	Zfp735	protein_coding	0.331613	7.7658e-05	0.00889218	11	73689692	73689818	127	+	ENSMUST00000080407	E003	104.842	0.00683298354166936	15.6144711920398
	ENSMUSG00000042757:E007	ENSMUSG00000042757	transmembrane protein 108 [Source:MGI Symbol;Acc:MGI:1932411]	Tmem108	protein_coding	0.332462	0.000681003	0.0348967	9	103498802	103500208	1407	-	ENSMUST00000189066, ENSMUST00000049452, ENSMUST00000189588	E007	367.766	0.0128867828693612	11.5403918514082
	ENSMUSG00000019841:E020	ENSMUSG00000019841	REV3 like, DNA directed polymerase zeta catalytic subunit [Source:MGI Symbol;Acc:MGI:1337131]	Rev3l	protein_coding	0.33249	0.00121361	0.0493128	10	39827710	39828273	564	+	ENSMUST00000139803, ENSMUST00000164763, ENSMUST00000019986, ENSMUST00000131186	E020	158.995	0.00486057202647555	10.4695087322394
	ENSMUSG00000025921:E003	ENSMUSG00000025921	retinol dehydrogenase 10 (all-trans) [Source:MGI Symbol;Acc:MGI:1924238]	Rdh10	protein_coding	0.334604	1.31973e-05	0.00266057	1	16128165	16128263	99	+	ENSMUST00000027053	E003	91.9906	0.00687659146204785	18.9817788648538
	ENSMUSG00000047126:E004	ENSMUSG00000047126	clathrin, heavy polypeptide (Hc) [Source:MGI Symbol;Acc:MGI:2388633]	Cltc	protein_coding	0.335393	0.000178689	0.0153613	11	86697265	86697340	76	-	ENSMUST00000124385, ENSMUST00000060766, ENSMUST00000103186	E004	130.45	0.00473623565360233	14.0428816636075
	ENSMUSG00000019818:E009	ENSMUSG00000019818	CD164 antigen [Source:MGI Symbol;Acc:MGI:1859568]	Cd164	protein_coding	0.338222	0.000614051	0.0327764	10	41526827	41526876	50	+	ENSMUST00000019962, ENSMUST00000189300, ENSMUST00000186388	E009	70.1964	0.0107263026347773	11.7328922724704
	ENSMUSG00000017707:E009	ENSMUSG00000017707	serine incorporator 3 [Source:MGI Symbol;Acc:MGI:1349457]	Serinc3	protein_coding	0.339969	0.000939524	0.0423959	2	163636831	163637004	174	-	ENSMUST00000017851, ENSMUST00000129854	E009	35.3589	0.0174925679941086	10.9431093648455
	ENSMUSG00000028826:E013	ENSMUSG00000028826	macoilin 1 [Source:MGI Symbol;Acc:MGI:1913396]	Maco1	protein_coding	0.343154	1.91524e-06	0.000655445	4	134833198	134833321	124	-	ENSMUST00000030628, ENSMUST00000137707, ENSMUST00000148595	E013	103.443	0.00524457021477424	22.6782451671008
	ENSMUSG00000024974:E032	ENSMUSG00000024974	structural maintenance of chromosomes 3 [Source:MGI Symbol;Acc:MGI:1339795]	Smc3	protein_coding	0.343377	0.00069773	0.0353642	19	53644707	53644808	102	+	ENSMUST00000025930, ENSMUST00000171083	E032	362.079	0.0034899169584336	11.4952847373732
	ENSMUSG00000034349:E040	ENSMUSG00000034349	structural maintenance of chromosomes 4 [Source:MGI Symbol;Acc:MGI:1917349]	Smc4	protein_coding	0.344706	1.10891e-08	1.20065e-05	3	69029401	69029527	127	+	ENSMUST00000107803, ENSMUST00000148385, ENSMUST00000042901	E040	3237.65	0.00317425894593894	32.6403157430152
	ENSMUSG00000052430:E005	ENSMUSG00000052430	bone morphogenetic protein receptor, type 1B [Source:MGI Symbol;Acc:MGI:107191]	Bmpr1b	protein_coding	0.345795	3.66467e-10	7.19174e-07	3	141840368	141840740	373	-	ENSMUST00000106230, ENSMUST00000098568, ENSMUST00000106232, ENSMUST00000131273, ENSMUST00000029948	E005	589.023	0.00281327980383232	39.2838141559451
	ENSMUSG00000034321:E004	ENSMUSG00000034321	exosome component 1 [Source:MGI Symbol;Acc:MGI:1913833]	Exosc1	protein_coding	0.348214	8.67927e-05	0.00954545	19	41926532	41926565	34	-	ENSMUST00000075280	E004	32.669	0.0117063578160844	15.4042536787485
	ENSMUSG00000031095:E023	ENSMUSG00000031095	cullin 4B [Source:MGI Symbol;Acc:MGI:1919834]	Cul4b	protein_coding	0.349165	0.000238143	0.0182038	X	38563663	38564208	546	-	ENSMUST00000147129, ENSMUST00000115118, ENSMUST00000050083, ENSMUST00000016681	E023	445.214	0.00398346571365824	13.5033133572736
	ENSMUSG00000042390:E023	ENSMUSG00000042390	GATA zinc finger domain containing 2B [Source:MGI Symbol;Acc:MGI:2443225]	Gatad2b	protein_coding	0.350515	0.000568566	0.031334	3	90356135	90356248	114	+	ENSMUST00000196212, ENSMUST00000049382, ENSMUST00000199754, ENSMUST00000197988, ENSMUST00000199607	E023	785.006	0.0103589009876266	11.8761735228324
	ENSMUSG00000045636:E029	ENSMUSG00000045636	mitochondrial tumor suppressor 1 [Source:MGI Symbol;Acc:MGI:2142572]	Mtus1	protein_coding	0.350973	8.08521e-05	0.0091156	8	41049985	41050099	115	-	ENSMUST00000142936, ENSMUST00000143853, ENSMUST00000093534, ENSMUST00000118835, ENSMUST00000059115	E029	224.09	0.00498983423796098	15.5382624698472
	ENSMUSG00000035064:E035	ENSMUSG00000035064	eukaryotic elongation factor-2 kinase [Source:MGI Symbol;Acc:MGI:1195261]	Eef2k	protein_coding	0.352465	0.000924511	0.0419645	7	120903497	120903578	82	+	ENSMUST00000047875, ENSMUST00000106489, ENSMUST00000128813	E035	125.543	0.031593778070972	10.9729566056941
	ENSMUSG00000028121:E027	ENSMUSG00000028121	breast cancer anti-estrogen resistance 3 [Source:MGI Symbol;Acc:MGI:1352501]	Bcar3	protein_coding	0.353415	0.000783337	0.0380387	3	122512938	122513003	66	+	ENSMUST00000029766, ENSMUST00000199344	E027	48.655	0.0120623290193523	11.2803035152173
	ENSMUSG00000037458:E004	ENSMUSG00000037458	antizyme inhibitor 1 [Source:MGI Symbol;Acc:MGI:1859169]	Azin1	protein_coding	0.353523	1.45215e-11	4.7453e-08	15	38489454	38490386	933	-	ENSMUST00000110328, ENSMUST00000065308, ENSMUST00000129589, ENSMUST00000110329	E004	4583.69	0.00179637869338206	45.5976575221154
	ENSMUSG00000052593:E021	ENSMUSG00000052593	a disintegrin and metallopeptidase domain 17 [Source:MGI Symbol;Acc:MGI:1096335]	Adam17	protein_coding	0.354522	0.000455398	0.0274902	12	21342864	21342977	114	-	ENSMUST00000101551, ENSMUST00000145118, ENSMUST00000127974, ENSMUST00000155115, ENSMUST00000064536	E021	70.7172	0.019806597864848	12.2899752296984
	ENSMUSG00000054717:E002	ENSMUSG00000054717	high mobility group box 2 [Source:MGI Symbol;Acc:MGI:96157]	Hmgb2	protein_coding	0.355618	0.00116638	0.0482045	8	57512575	57512748	174	+	ENSMUST00000067925	E002	221.942	0.0204901889846741	10.5428627037874
	ENSMUSG00000034724:E019	ENSMUSG00000034724	CCR4-NOT transcription complex, subunit 6-like [Source:MGI Symbol;Acc:MGI:2443154]	Cnot6l	protein_coding	0.355681	0.000125122	0.0121587	5	96131061	96131096	36	-	ENSMUST00000113005, ENSMUST00000155901, ENSMUST00000129646, ENSMUST00000122003, ENSMUST00000141383, ENSMUST00000036646	E019	93.3903	0.00719961813998231	14.7138831422058
	ENSMUSG00000009470:E007	ENSMUSG00000009470	transportin 1 [Source:MGI Symbol;Acc:MGI:2681523]	Tnpo1	protein_coding	0.355908	4.97227e-05	0.00672098	13	98852855	98852950	96	-	ENSMUST00000109399, ENSMUST00000179301, ENSMUST00000109401	E007	64.8779	0.00720709710950995	16.4586548803601
	ENSMUSG00000020023:E020	ENSMUSG00000020023	transmembrane and coiled coil domains 3 [Source:MGI Symbol;Acc:MGI:2442900]	Tmcc3	protein_coding	0.357037	6.83088e-07	0.000303158	10	94586728	94588117	1390	+	ENSMUST00000065060, ENSMUST00000121471, ENSMUST00000117460, ENSMUST00000117929	E020	695.937	0.00374839537529726	24.6622612523927
	ENSMUSG00000033579:E010	ENSMUSG00000033579	fatty acid 2-hydroxylase [Source:MGI Symbol;Acc:MGI:2443327]	Fa2h	protein_coding	0.357557	0.000547149	0.0306715	8	111349204	111349376	173	-	ENSMUST00000038475, ENSMUST00000162463, ENSMUST00000159336	E010	161.764	0.00767024177093864	11.9476979705446
	ENSMUSG00000024190:E005	ENSMUSG00000024190	dual specificity phosphatase 1 [Source:MGI Symbol;Acc:MGI:105120]	Dusp1	protein_coding	0.359246	0.000755739	0.0371356	17	26506985	26507204	220	-	ENSMUST00000146077, ENSMUST00000126178, ENSMUST00000025025	E005	288.434	0.0115536887820194	11.3469030811065
	ENSMUSG00000031696:E002	ENSMUSG00000031696	VPS35 retromer complex component [Source:MGI Symbol;Acc:MGI:1890467]	Vps35	protein_coding	0.359474	0.00079223	0.0382552	8	85261995	85262138	144	-	ENSMUST00000034131	E002	88.7262	0.00753627241809753	11.2593478805662
	ENSMUSG00000038379:E018	ENSMUSG00000038379	Ttk protein kinase [Source:MGI Symbol;Acc:MGI:1194921]	Ttk	protein_coding	0.359653	0.000545809	0.0306491	9	83847135	83847252	118	+	ENSMUST00000188445, ENSMUST00000070326, ENSMUST00000185913	E018	125.631	0.0056404808534244	11.9522664324073
	ENSMUSG00000074093:E002	ENSMUSG00000074093	small VCP/p97-interacting protein [Source:MGI Symbol;Acc:MGI:1922994]	Svip	protein_coding	0.359663	0.000442695	0.027004	7	52003346	52003459	114	-	ENSMUST00000098414	E002	38.0036	0.0200558879657007	12.3427794464284
	ENSMUSG00000005371:E020	ENSMUSG00000005371	F-box protein 11 [Source:MGI Symbol;Acc:MGI:2147134]	Fbxo11	protein_coding	0.36084	9.54707e-05	0.0102599	17	88009204	88009310	107	-	ENSMUST00000005504, ENSMUST00000130379	E020	246.585	0.00396151894424558	15.2242275354506
	ENSMUSG00000025995:E033	ENSMUSG00000025995	WD repeat domain 75 [Source:MGI Symbol;Acc:MGI:1920924]	Wdr75	protein_coding	0.361335	0.000360153	0.0238642	1	45822883	45822974	92	+	ENSMUST00000143737, ENSMUST00000186308, ENSMUST00000154436, ENSMUST00000027139, ENSMUST00000186651, ENSMUST00000135662	E033	226.969	0.00562655607573639	12.7283570704454
	ENSMUSG00000033411:E008	ENSMUSG00000033411	CTD (carboxy-terminal domain, RNA polymerase II, polypeptide A) small phosphatase like 2 [Source:MGI Symbol;Acc:MGI:1196405]	Ctdspl2	protein_coding	0.362226	1.64226e-06	0.000581022	2	121969082	121969279	198	+	ENSMUST00000110578, ENSMUST00000110572, ENSMUST00000110574, ENSMUST00000131258, ENSMUST00000138920, ENSMUST00000140570, ENSMUST00000128883, ENSMUST00000036647	E008	125.364	0.00526855921395766	22.9737817945731
	ENSMUSG00000060985:E004	ENSMUSG00000060985	tudor domain containing 5 [Source:MGI Symbol;Acc:MGI:2684949]	Tdrd5	protein_coding	0.362307	0.00020011	0.0164467	1	156259791	156259935	145	-	ENSMUST00000193755, ENSMUST00000167528, ENSMUST00000121146	E004	113.805	0.0122892396373727	13.8300493190311
	ENSMUSG00000026739:E020	ENSMUSG00000026739	Bmi1 polycomb ring finger oncogene [Source:MGI Symbol;Acc:MGI:88174]	Bmi1	protein_coding	0.365408	4.30146e-05	0.00612919	2	18684014	18684066	53	+	ENSMUST00000028071, ENSMUST00000051929	E020	847.562	0.00579073706522294	16.7335062944733
	ENSMUSG00000029427:E016	ENSMUSG00000029427	zinc finger, CCHC domain containing 8 [Source:MGI Symbol;Acc:MGI:1917900]	Zcchc8	protein_coding	0.365565	0.000888953	0.0408375	5	123709195	123709260	66	-	ENSMUST00000031376, ENSMUST00000196282, ENSMUST00000200161, ENSMUST00000196333	E016	101.409	0.00821589311406733	11.0456551631636
	ENSMUSG00000034903:E004	ENSMUSG00000034903	Cobl-like 1 [Source:MGI Symbol;Acc:MGI:2442894]	Cobll1	protein_coding	0.366101	1.8805e-09	2.68393e-06	2	65097633	65099157	1525	-	ENSMUST00000112429, ENSMUST00000102726, ENSMUST00000112430, ENSMUST00000112431, ENSMUST00000090896	E004	1508.91	0.00565510444587997	36.0937374659273
	ENSMUSG00000033411:E014	ENSMUSG00000033411	CTD (carboxy-terminal domain, RNA polymerase II, polypeptide A) small phosphatase like 2 [Source:MGI Symbol;Acc:MGI:1196405]	Ctdspl2	protein_coding	0.366115	0.000140908	0.0132467	2	121981152	121981364	213	+	ENSMUST00000110578, ENSMUST00000110574, ENSMUST00000131258, ENSMUST00000138920, ENSMUST00000140570, ENSMUST00000127265, ENSMUST00000128883, ENSMUST00000036647	E014	78.8917	0.00835677945370659	14.4899711910364
	ENSMUSG00000033411:E023	ENSMUSG00000033411	CTD (carboxy-terminal domain, RNA polymerase II, polypeptide A) small phosphatase like 2 [Source:MGI Symbol;Acc:MGI:1196405]	Ctdspl2	protein_coding	0.366602	0.00119114	0.048699	2	122003901	122003963	63	+	ENSMUST00000110578, ENSMUST00000110572, ENSMUST00000110574, ENSMUST00000140570, ENSMUST00000127265, ENSMUST00000036647	E023	84.5608	0.0143906301837606	10.5040424553209
	ENSMUSG00000029686:E017	ENSMUSG00000029686	cullin 1 [Source:MGI Symbol;Acc:MGI:1349658]	Cul1	protein_coding	0.367327	0.000499051	0.0290451	6	47508226	47508388	163	+	ENSMUST00000146200, ENSMUST00000031697	E017	327.457	0.00426841668803979	12.1192085856128
	ENSMUSG00000069539:E017	ENSMUSG00000069539	SCY1-like 2 (S. cerevisiae) [Source:MGI Symbol;Acc:MGI:1289172]	Scyl2	protein_coding	0.370622	0.000116432	0.0115876	10	89656708	89656884	177	-	ENSMUST00000174252, ENSMUST00000174492, ENSMUST00000092227	E017	230.023	0.0056893311311489	14.8496066336216
	ENSMUSG00000026739:E009	ENSMUSG00000026739	Bmi1 polycomb ring finger oncogene [Source:MGI Symbol;Acc:MGI:88174]	Bmi1	protein_coding	0.373676	0.00102968	0.044619	2	18682223	18682319	97	+	ENSMUST00000134734, ENSMUST00000132014, ENSMUST00000051929, ENSMUST00000028071, ENSMUST00000150834, ENSMUST00000156284, ENSMUST00000147365	E009	141.185	0.00576534524306287	10.7734264374224
	ENSMUSG00000020021:E017	ENSMUSG00000020021	FYVE, RhoGEF and PH domain containing 6 [Source:MGI Symbol;Acc:MGI:1261419]	Fgd6	protein_coding	0.373785	6.54372e-06	0.00160765	10	94133280	94133382	103	+	ENSMUST00000020208, ENSMUST00000125535	E017	81.4691	0.00786842753982094	20.3221934010282
	ENSMUSG00000020149:E013	ENSMUSG00000020149	RAB1A, member RAS oncogene family [Source:MGI Symbol;Acc:MGI:97842]	Rab1a	protein_coding	0.374833	0.000108608	0.0112363	11	20225465	20226850	1386	+	ENSMUST00000163483, ENSMUST00000020358, ENSMUST00000109602	E013	64.8016	0.0111822653561291	14.9808383921545
	ENSMUSG00000026349:E016	ENSMUSG00000026349	cyclin T2 [Source:MGI Symbol;Acc:MGI:1920199]	Ccnt2	protein_coding	0.375278	5.90732e-05	0.00743428	1	127802162	127803293	1132	+	ENSMUST00000027587, ENSMUST00000153359, ENSMUST00000112570	E016	368.179	0.0177583311553594	16.1321341609307
	ENSMUSG00000019814:E002	ENSMUSG00000019814	LTV1 ribosome biogenesis factor [Source:MGI Symbol;Acc:MGI:2447810]	Ltv1	protein_coding	0.375473	7.62786e-05	0.00878127	10	13179123	13179323	201	-	ENSMUST00000019950	E002	202.408	0.00444570337072331	15.6483614081361
	ENSMUSG00000034349:E035	ENSMUSG00000034349	structural maintenance of chromosomes 4 [Source:MGI Symbol;Acc:MGI:1917349]	Smc4	protein_coding	0.378098	3.55356e-06	0.00102333	3	69027563	69027718	156	+	ENSMUST00000195525, ENSMUST00000042901, ENSMUST00000107803, ENSMUST00000148385, ENSMUST00000149174	E035	1005.51	0.00481723467822112	21.4917387515508
	ENSMUSG00000019173:E005	ENSMUSG00000019173	RAB5C, member RAS oncogene family [Source:MGI Symbol;Acc:MGI:105306]	Rab5c	protein_coding	0.378112	0.001005	0.044073	11	100717842	100717964	123	-	ENSMUST00000107364, ENSMUST00000019317	E005	76.188	0.0085899772851937	10.8183318145284
	ENSMUSG00000004099:E003	ENSMUSG00000004099	DNA methyltransferase (cytosine-5) 1 [Source:MGI Symbol;Acc:MGI:94912]	Dnmt1	protein_coding	0.379137	1.91346e-05	0.00353409	9	20908472	20908752	281	-	ENSMUST00000178110, ENSMUST00000177754, ENSMUST00000004202	E003	1199.56	0.00390533490833532	18.2735462087067
	ENSMUSG00000025278:E002	ENSMUSG00000025278	filamin, beta [Source:MGI Symbol;Acc:MGI:2446089]	Flnb	protein_coding	0.380357	0.000967263	0.0431564	14	7867537	7867785	249	+	ENSMUST00000052678	E002	224.623	0.0038081229790246	10.8892049792082
	ENSMUSG00000025105:E002	ENSMUSG00000025105	basonuclin 1 [Source:MGI Symbol;Acc:MGI:1097164]	Bnc1	protein_coding	0.381474	0.000580976	0.031698	7	81973190	81975045	1856	-	ENSMUST00000026096	E002	464.293	0.00885347952994061	11.8359648564141
	ENSMUSG00000025912:E010	ENSMUSG00000025912	myeloblastosis oncogene-like 1 [Source:MGI Symbol;Acc:MGI:99925]	Mybl1	protein_coding	0.381649	0.000187997	0.0158427	1	9678272	9678505	234	-	ENSMUST00000160451, ENSMUST00000088658, ENSMUST00000115468, ENSMUST00000160022	E010	186.425	0.00586052926161654	13.9474067952673
	ENSMUSG00000041915:E004	ENSMUSG00000041915	AMME chromosomal region gene 1-like [Source:MGI Symbol;Acc:MGI:2442711]	Ammecr1l	protein_coding	0.381714	0.000122983	0.0120253	18	31774236	31774346	111	+	ENSMUST00000115808	E004	101.926	0.00642597291639579	14.746386027224
	ENSMUSG00000020290:E013	ENSMUSG00000020290	exportin 1 [Source:MGI Symbol;Acc:MGI:2144013]	Xpo1	protein_coding	0.381942	6.28937e-05	0.00772166	11	23261835	23261966	132	+	ENSMUST00000020538, ENSMUST00000136235, ENSMUST00000102869, ENSMUST00000149371, ENSMUST00000109551, ENSMUST00000102870	E013	259.185	0.00558679846498839	16.0134617792604
	ENSMUSG00000027162:E004	ENSMUSG00000027162	lin-7 homolog C (C. elegans) [Source:MGI Symbol;Acc:MGI:1330839]	Lin7c	protein_coding	0.383821	1.60008e-07	9.77316e-05	2	109895108	109895179	72	+	ENSMUST00000151163, ENSMUST00000028583	E004	94.3098	0.00742433784201867	27.464460936562
	ENSMUSG00000039697:E009	ENSMUSG00000039697	nuclear receptor coactivator 7 [Source:MGI Symbol;Acc:MGI:2444847]	Ncoa7	protein_coding	0.388172	8.48122e-07	0.00036109	10	30690757	30691787	1031	-	ENSMUST00000068567	E009	52.8976	0.0138254557897613	24.2453371040234
	ENSMUSG00000021832:E011	ENSMUSG00000021832	proteasome (prosome, macropain) 26S subunit, ATPase, 6 [Source:MGI Symbol;Acc:MGI:1914339]	Psmc6	protein_coding	0.388386	0.000232431	0.0179134	14	45343401	45343521	121	+	ENSMUST00000022380	E011	95.7853	0.0103393822051611	13.5488707422707
	ENSMUSG00000074061:E008	ENSMUSG00000074061	F-box and WD-40 domain protein 19 [Source:MGI Symbol;Acc:MGI:3505706]	Fbxw19	protein_coding	0.391192	4.41789e-08	3.65048e-05	9	109485872	109486081	210	-	ENSMUST00000076617	E008	781.525	0.00396962405639697	29.9567603116854
	ENSMUSG00000029407:E018	ENSMUSG00000029407	USO1 vesicle docking factor [Source:MGI Symbol;Acc:MGI:1929095]	Uso1	protein_coding	0.393497	0.000705446	0.0355688	5	92181898	92182109	212	+	ENSMUST00000202362, ENSMUST00000201380, ENSMUST00000031355, ENSMUST00000202155	E018	183.115	0.00727171781958826	11.4748423045164
	ENSMUSG00000034349:E012	ENSMUSG00000034349	structural maintenance of chromosomes 4 [Source:MGI Symbol;Acc:MGI:1917349]	Smc4	protein_coding	0.393981	3.79081e-07	0.000196742	3	69009484	69009533	50	+	ENSMUST00000107803, ENSMUST00000136502, ENSMUST00000148385, ENSMUST00000042901	E012	590.623	0.00371854685727036	25.7979992969418
	ENSMUSG00000052593:E029	ENSMUSG00000052593	a disintegrin and metallopeptidase domain 17 [Source:MGI Symbol;Acc:MGI:1096335]	Adam17	protein_coding	0.39432	0.00027249	0.0199503	12	21351543	21351631	89	-	ENSMUST00000101551, ENSMUST00000145118, ENSMUST00000142092, ENSMUST00000127974, ENSMUST00000064536	E029	96.7752	0.0210130124726842	13.2506193073735
	ENSMUSG00000035992:E014	ENSMUSG00000035992	folliculin interacting protein 1 [Source:MGI Symbol;Acc:MGI:2444668]	Fnip1	protein_coding	0.394872	0.000184812	0.0156836	11	54500520	54500689	170	+	ENSMUST00000143650, ENSMUST00000046835	E014	57.283	0.00907635514824049	13.9795316807607
	ENSMUSG00000055567:E051	ENSMUSG00000055567	unc-80, NALCN activator [Source:MGI Symbol;Acc:MGI:2652882]	Unc80	protein_coding	0.396531	0.000540556	0.0304586	1	66649674	66649770	97	+	ENSMUST00000061620	E051	61.7286	0.0242637986327067	11.9702888177402
	ENSMUSG00000042390:E021	ENSMUSG00000042390	GATA zinc finger domain containing 2B [Source:MGI Symbol;Acc:MGI:2443225]	Gatad2b	protein_coding	0.396753	2.24478e-07	0.000130527	3	90355675	90355785	111	+	ENSMUST00000196212, ENSMUST00000049382, ENSMUST00000199607, ENSMUST00000206907, ENSMUST00000199754, ENSMUST00000197988	E021	669.247	0.00476845240036804	26.8099512006635
	ENSMUSG00000004897:E017	ENSMUSG00000004897	hepatoma-derived growth factor [Source:MGI Symbol;Acc:MGI:1194494]	Hdgf	protein_coding	0.397288	0.00105797	0.0452793	3	87914902	87916132	1231	+	ENSMUST00000005017	E017	1318.17	0.019506914336847	10.7232658726442
	ENSMUSG00000020594:E021	ENSMUSG00000020594	pumilio RNA-binding family member 2 [Source:MGI Symbol;Acc:MGI:1931751]	Pum2	protein_coding	0.398487	0.000123309	0.0120336	12	8709322	8709490	169	+	ENSMUST00000169750, ENSMUST00000170037, ENSMUST00000163730, ENSMUST00000020915, ENSMUST00000111123, ENSMUST00000111122, ENSMUST00000169089, ENSMUST00000178015, ENSMUST00000166965, ENSMUST00000168361, ENSMUST00000165293, ENSMUST00000163569	E021	77.6091	0.00747223426090695	14.7413881726511
	ENSMUSG00000000276:E003	ENSMUSG00000000276	diacylglycerol kinase, epsilon [Source:MGI Symbol;Acc:MGI:1889276]	Dgke	protein_coding	0.399032	0.000803055	0.0385998	11	89039220	89040911	1692	-	ENSMUST00000107894, ENSMUST00000000285, ENSMUST00000152772	E003	139.904	0.00613449057285659	11.2341575879714
	ENSMUSG00000047534:E009	ENSMUSG00000047534	MIS18 binding protein 1 [Source:MGI Symbol;Acc:MGI:2145099]	Mis18bp1	protein_coding	0.400894	0.000603372	0.0324408	12	65148722	65149550	829	-	ENSMUST00000052201, ENSMUST00000140391	E009	632.221	0.00509099204850328	11.7655459906234
	ENSMUSG00000015672:E002	ENSMUSG00000015672	mitochondrial ribosomal protein L32 [Source:MGI Symbol;Acc:MGI:2137226]	Mrpl32	protein_coding	0.401691	0.000950186	0.0426979	13	14611423	14611604	182	-	ENSMUST00000015816	E002	239.63	0.0161530335669511	10.9222017061539
	ENSMUSG00000010592:E004	ENSMUSG00000010592	deleted in azoospermia-like [Source:MGI Symbol;Acc:MGI:1342328]	Dazl	protein_coding	0.403254	0.000807099	0.0387201	17	50284996	50285046	51	-	ENSMUST00000010736	E004	120.738	0.0183358513186893	11.2248365619345
	ENSMUSG00000054855:E002	ENSMUSG00000054855	Rho family GTPase 1 [Source:MGI Symbol;Acc:MGI:2444878]	Rnd1	protein_coding	0.403608	9.28745e-05	0.0100558	15	98669205	98670842	1638	-	ENSMUST00000003451	E002	73.7942	0.0300301280712619	15.2762997854494
	ENSMUSG00000018770:E004	ENSMUSG00000018770	ATP synthase, H+ transporting, mitochondrial F0 complex, subunit C3 (subunit 9) [Source:MGI Symbol;Acc:MGI:2442035]	Atp5g3	protein_coding	0.404609	4.01742e-06	0.00111095	2	73909184	73909317	134	-	ENSMUST00000018914, ENSMUST00000131045, ENSMUST00000111996, ENSMUST00000142768	E004	102.362	0.00850840915641841	21.2565185691406
	ENSMUSG00000020366:E013	ENSMUSG00000020366	mitogen-activated protein kinase 9 [Source:MGI Symbol;Acc:MGI:1346862]	Mapk9	protein_coding	0.404915	0.00118248	0.0485506	11	49872734	49872899	166	+	ENSMUST00000178543, ENSMUST00000148274, ENSMUST00000151695, ENSMUST00000020634, ENSMUST00000043321, ENSMUST00000144857, ENSMUST00000164643, ENSMUST00000102778, ENSMUST00000109179, ENSMUST00000109178	E013	62.8637	0.00879871230823594	10.5175182115585
	ENSMUSG00000021338:E031	ENSMUSG00000021338	capping protein regulator and myosin 1 linker 1 [Source:MGI Symbol;Acc:MGI:1915982]	Carmil1	protein_coding	0.406054	0.000149317	0.0137643	13	24099582	24099635	54	-	ENSMUST00000125901, ENSMUST00000142171, ENSMUST00000110398, ENSMUST00000072889	E031	116.595	0.00483808937860697	14.3808066391155
	ENSMUSG00000059921:E022	ENSMUSG00000059921	unc-5 netrin receptor C [Source:MGI Symbol;Acc:MGI:1095412]	Unc5c	protein_coding	0.406479	0.000124595	0.0121308	3	141816786	141816935	150	+	ENSMUST00000130636, ENSMUST00000075282, ENSMUST00000142762, ENSMUST00000106236	E022	188.879	0.00407558485657408	14.7218384843626
	ENSMUSG00000079741:E003	ENSMUSG00000079741	NLR family, pyrin domain containing 4G [Source:MGI Symbol;Acc:MGI:3700744]	Nlrp4g	transcribed_unprocessed_pseudogene	0.407274	1.93638e-06	0.000660879	9	124353860	124354028	169	+	ENSMUST00000067621	E003	355.067	0.00441835825189766	22.6571535649006
	ENSMUSG00000054693:E007	ENSMUSG00000054693	a disintegrin and metallopeptidase domain 10 [Source:MGI Symbol;Acc:MGI:109548]	Adam10	protein_coding	0.407732	4.76014e-06	0.00125865	9	70743851	70744003	153	+	ENSMUST00000144537, ENSMUST00000067880, ENSMUST00000140205	E007	56.9031	0.00856639959030314	20.9314541976665
	ENSMUSG00000004865:E007	ENSMUSG00000004865	serine/arginine-rich protein specific kinase 1 [Source:MGI Symbol;Acc:MGI:106908]	Srpk1	protein_coding	0.408377	0.000883934	0.0407411	17	28594170	28594277	108	-	ENSMUST00000004987, ENSMUST00000130643	E007	238.316	0.0032518133480122	11.05615313447
	ENSMUSG00000017548:E021	ENSMUSG00000017548	SUZ12 polycomb repressive complex 2 subunit [Source:MGI Symbol;Acc:MGI:1261758]	Suz12	protein_coding	0.408789	0.000821663	0.0390487	11	80029148	80029346	199	+	ENSMUST00000017692, ENSMUST00000163272, ENSMUST00000144188	E021	343.961	0.00369869685435968	11.1916499271084
	ENSMUSG00000025026:E017	ENSMUSG00000025026	adducin 3 (gamma) [Source:MGI Symbol;Acc:MGI:1351615]	Add3	protein_coding	0.411696	0.00054377	0.0305711	19	53244310	53244405	96	+	ENSMUST00000025999, ENSMUST00000111741	E017	33.2552	0.0179287900364088	11.9592403750357
	ENSMUSG00000020300:E002	ENSMUSG00000020300	cytoplasmic polyadenylation element binding protein 4 [Source:MGI Symbol;Acc:MGI:1914829]	Cpeb4	protein_coding	0.414337	8.66669e-05	0.00954015	11	31872226	31873274	1049	+	ENSMUST00000109412, ENSMUST00000020543	E002	460.301	0.0269764113900683	15.4069939130795
	ENSMUSG00000021820:E015	ENSMUSG00000021820	calcium/calmodulin-dependent protein kinase II gamma [Source:MGI Symbol;Acc:MGI:88259]	Camk2g	protein_coding	0.414675	1.76582e-05	0.00331493	14	20765912	20766014	103	-	ENSMUST00000071816, ENSMUST00000080440, ENSMUST00000100837	E015	91.6357	0.007723446303014	18.4265325336556
	ENSMUSG00000045210:E003	ENSMUSG00000045210	valosin containing protein (p97)/p47 complex interacting protein 1 [Source:MGI Symbol;Acc:MGI:1917925]	Vcpip1	protein_coding	0.415391	2.7097e-05	0.00444876	1	9745450	9748382	2933	-	ENSMUST00000057438	E003	1637.22	0.00744988506232511	17.6113242636068
	ENSMUSG00000020608:E012	ENSMUSG00000020608	structural maintenance of chromosomes 6 [Source:MGI Symbol;Acc:MGI:1914491]	Smc6	protein_coding	0.415755	0.000627729	0.0330847	12	11289637	11289725	89	+	ENSMUST00000020931	E012	128.275	0.00510526943326721	11.6918971607165
	ENSMUSG00000025081:E025	ENSMUSG00000025081	tudor domain containing 1 [Source:MGI Symbol;Acc:MGI:1933218]	Tdrd1	protein_coding	0.416765	0.000367893	0.0241791	19	56861674	56861790	117	+	ENSMUST00000078723, ENSMUST00000111604, ENSMUST00000121249, ENSMUST00000111606	E025	273.014	0.003617691493167	12.6885910348736
	ENSMUSG00000000787:E022	ENSMUSG00000000787	DEAD/H (Asp-Glu-Ala-Asp/His) box polypeptide 3, X-linked [Source:MGI Symbol;Acc:MGI:103064]	Ddx3x	protein_coding	0.416866	1.44673e-08	1.51421e-05	X	13289916	13289981	66	+	ENSMUST00000000804	E022	286.335	0.00427006200788917	32.1235478523962
	ENSMUSG00000028426:E011	ENSMUSG00000028426	RAD23 homolog B, nucleotide excision repair protein [Source:MGI Symbol;Acc:MGI:105128]	Rad23b	protein_coding	0.417224	2.84275e-06	0.000879567	4	55370204	55370472	269	+	ENSMUST00000156263, ENSMUST00000030134	E011	213.047	0.012337053678197	21.9198686589686
	ENSMUSG00000033411:E025	ENSMUSG00000033411	CTD (carboxy-terminal domain, RNA polymerase II, polypeptide A) small phosphatase like 2 [Source:MGI Symbol;Acc:MGI:1196405]	Ctdspl2	protein_coding	0.417285	0.000513035	0.0295984	2	122006863	122006989	127	+	ENSMUST00000110578, ENSMUST00000110572, ENSMUST00000140570, ENSMUST00000110574, ENSMUST00000036647	E025	120.34	0.0154086207542051	12.0676798263697
	ENSMUSG00000039842:E014	ENSMUSG00000039842	microcephaly, primary autosomal recessive 1 [Source:MGI Symbol;Acc:MGI:2443308]	Mcph1	protein_coding	0.417329	2.4619e-09	3.22091e-06	8	18631881	18632591	711	+	ENSMUST00000146819, ENSMUST00000153133, ENSMUST00000124910, ENSMUST00000039412	E014	268.077	0.00327700630997118	35.5688723537048
	ENSMUSG00000045636:E035	ENSMUSG00000045636	mitochondrial tumor suppressor 1 [Source:MGI Symbol;Acc:MGI:2142572]	Mtus1	protein_coding	0.417506	1.23373e-05	0.00254857	8	41082614	41082776	163	-	ENSMUST00000143853, ENSMUST00000118835, ENSMUST00000059115, ENSMUST00000145860	E035	563.111	0.00630553098424103	19.1103588670201
	ENSMUSG00000042377:E007	ENSMUSG00000042377	family with sequence similarity 83, member G [Source:MGI Symbol;Acc:MGI:1916890]	Fam83g	protein_coding	0.417733	0.0008047	0.0386546	11	61702457	61703717	1261	+	ENSMUST00000093019	E007	202.389	0.0256801599393015	11.2303617943685
	ENSMUSG00000020021:E018	ENSMUSG00000020021	FYVE, RhoGEF and PH domain containing 6 [Source:MGI Symbol;Acc:MGI:1261419]	Fgd6	protein_coding	0.418177	1.15255e-08	1.23723e-05	10	94134001	94134144	144	+	ENSMUST00000020208	E018	134.473	0.00603121446165844	32.5652934118503
	ENSMUSG00000027829:E004	ENSMUSG00000027829	cyclin L1 [Source:MGI Symbol;Acc:MGI:1922664]	Ccnl1	protein_coding	0.419627	0.000115705	0.0115617	3	65946782	65946948	167	-	ENSMUST00000029416, ENSMUST00000135719, ENSMUST00000129002, ENSMUST00000149729, ENSMUST00000122919, ENSMUST00000142153, ENSMUST00000154585	E004	75.4267	0.00821157943628392	14.8614210898862
	ENSMUSG00000060985:E006	ENSMUSG00000060985	tudor domain containing 5 [Source:MGI Symbol;Acc:MGI:2684949]	Tdrd5	protein_coding	0.423743	0.000626637	0.0330688	1	156263406	156263528	123	-	ENSMUST00000193755, ENSMUST00000167528, ENSMUST00000121146	E006	117.866	0.0186247998099268	11.6951363584783
	ENSMUSG00000025995:E032	ENSMUSG00000025995	WD repeat domain 75 [Source:MGI Symbol;Acc:MGI:1920924]	Wdr75	protein_coding	0.423823	0.000786846	0.0381124	1	45822558	45822594	37	+	ENSMUST00000143737, ENSMUST00000186308, ENSMUST00000154436, ENSMUST00000027139, ENSMUST00000186651, ENSMUST00000135662	E032	96.712	0.00521853382676349	11.2720076014287
	ENSMUSG00000021385:E005	ENSMUSG00000021385	inositol 1,3,4,5,6-pentakisphosphate 2-kinase [Source:MGI Symbol;Acc:MGI:1922928]	Ippk	protein_coding	0.423978	0.000105669	0.0110322	13	49435470	49435591	122	+	ENSMUST00000021817	E005	121.981	0.00787919427726785	15.0326179791288
	ENSMUSG00000028552:E035	ENSMUSG00000028552	epidermal growth factor receptor pathway substrate 15 [Source:MGI Symbol;Acc:MGI:104583]	Eps15	protein_coding	0.425374	0.000167138	0.0147936	4	109370592	109370678	87	+	ENSMUST00000132165, ENSMUST00000102729, ENSMUST00000030281, ENSMUST00000176251, ENSMUST00000177192, ENSMUST00000177140, ENSMUST00000175776	E035	39.5656	0.0101036234030433	14.1685812024768
	ENSMUSG00000040234:E002	ENSMUSG00000040234	transmembrane 7 superfamily member 3 [Source:MGI Symbol;Acc:MGI:1914873]	Tm7sf3	protein_coding	0.425589	0.000974273	0.0433	6	146606128	146606290	163	-	ENSMUST00000037709	E002	94.0404	0.0188577578090171	10.8758304593488
	ENSMUSG00000040640:E002	ENSMUSG00000040640	ELKS/RAB6-interacting/CAST family member 2 [Source:MGI Symbol;Acc:MGI:1098749]	Erc2	protein_coding	0.425758	0.000979157	0.0433942	14	27652687	27653483	797	+	ENSMUST00000090302	E002	94.9249	0.00667972530258032	10.8665705473986
	ENSMUSG00000024290:E012	ENSMUSG00000024290	Rho-associated coiled-coil containing protein kinase 1 [Source:MGI Symbol;Acc:MGI:107927]	Rock1	protein_coding	0.427108	0.000181882	0.0155294	18	10092129	10092223	95	-	ENSMUST00000067947	E012	967.16	0.00613991541036594	14.0095769644547
	ENSMUSG00000026098:E002	ENSMUSG00000026098	PMS1 homolog 1, mismatch repair system component [Source:MGI Symbol;Acc:MGI:1202302]	Pms1	protein_coding	0.428065	2.7034e-06	0.000848848	1	53192100	53192260	161	-	ENSMUST00000027267	E002	211.052	0.00427164342628472	22.0163320501782
	ENSMUSG00000025995:E031	ENSMUSG00000025995	WD repeat domain 75 [Source:MGI Symbol;Acc:MGI:1920924]	Wdr75	protein_coding	0.428182	7.28357e-05	0.00852558	1	45822448	45822557	110	+	ENSMUST00000154436, ENSMUST00000143737, ENSMUST00000027139, ENSMUST00000135662, ENSMUST00000186308	E031	147.953	0.0042647927294924	15.7357195205742
	ENSMUSG00000021936:E012	ENSMUSG00000021936	mitogen-activated protein kinase 8 [Source:MGI Symbol;Acc:MGI:1346861]	Mapk8	protein_coding	0.430109	0.000786306	0.0381016	14	33387293	33387296	4	-	ENSMUST00000111943, ENSMUST00000111942, ENSMUST00000111945, ENSMUST00000111944, ENSMUST00000022504, ENSMUST00000127143	E012	63.3488	0.00867071499918007	11.2732824164518
	ENSMUSG00000039461:E001	ENSMUSG00000039461	T cell leukemia translocation altered gene [Source:MGI Symbol;Acc:MGI:1918829]	Tcta	protein_coding	0.430766	0.000800753	0.0385482	9	108302958	108303653	696	-	ENSMUST00000044725	E001	34.7757	0.0282542295512364	11.2394864251005
	ENSMUSG00000025544:E013	ENSMUSG00000025544	transmembrane 9 superfamily member 2 [Source:MGI Symbol;Acc:MGI:1915309]	Tm9sf2	protein_coding	0.430926	2.28981e-05	0.00397778	14	122145097	122145229	133	+	ENSMUST00000171318, ENSMUST00000026624	E013	258.938	0.00734986532733038	17.9316502654004
	ENSMUSG00000048232:E003	ENSMUSG00000048232	F-box protein 10 [Source:MGI Symbol;Acc:MGI:2686937]	Fbxo10	protein_coding	0.432409	0.000390564	0.0250906	4	45035321	45036082	762	-	ENSMUST00000052236	E003	73.8498	0.00643449029926119	12.5768024676795
	ENSMUSG00000050730:E007	ENSMUSG00000050730	Rho GTPase activating protein 42 [Source:MGI Symbol;Acc:MGI:1918794]	Arhgap42	protein_coding	0.432723	0.000635066	0.0332898	9	9009277	9009436	160	-	ENSMUST00000093893	E007	58.9378	0.00908799716697028	11.6702750924011
	ENSMUSG00000039286:E005	ENSMUSG00000039286	fibronectin type III domain containing 3B [Source:MGI Symbol;Acc:MGI:1919257]	Fndc3b	protein_coding	0.433017	0.000616427	0.0328377	3	27451314	27451594	281	-	ENSMUST00000195008, ENSMUST00000046157	E005	92.458	0.00861929328534559	11.7257043589283
	ENSMUSG00000028945:E003	ENSMUSG00000028945	Ras homolog enriched in brain [Source:MGI Symbol;Acc:MGI:97912]	Rheb	protein_coding	0.43315	7.75359e-06	0.00184042	5	24806999	24807080	82	-	ENSMUST00000030787, ENSMUST00000146310	E003	140.947	0.00467634854801594	19.9976870642431
	ENSMUSG00000027293:E003	ENSMUSG00000027293	EH-domain containing 4 [Source:MGI Symbol;Acc:MGI:1919619]	Ehd4	protein_coding	0.433158	0.000670443	0.0345388	2	120102020	120102219	200	-	ENSMUST00000028755	E003	40.4878	0.0111440453942362	11.5694480796671
	ENSMUSG00000001440:E009	ENSMUSG00000001440	karyopherin (importin) beta 1 [Source:MGI Symbol;Acc:MGI:107532]	Kpnb1	protein_coding	0.433848	0.000592911	0.0320982	11	97164953	97165096	144	-	ENSMUST00000001479, ENSMUST00000153727	E009	67.7969	0.022216528523952	11.7981031414492
	ENSMUSG00000045078:E007	ENSMUSG00000045078	ring finger protein 216 [Source:MGI Symbol;Acc:MGI:1344349]	Rnf216	protein_coding	0.434607	0.00121448	0.0493321	5	143015624	143015846	223	-	ENSMUST00000200607, ENSMUST00000200430, ENSMUST00000197296, ENSMUST00000053498, ENSMUST00000199044	E007	93.275	0.00907236545850985	10.4681860897874
	ENSMUSG00000009470:E008	ENSMUSG00000009470	transportin 1 [Source:MGI Symbol;Acc:MGI:2681523]	Tnpo1	protein_coding	0.43462	7.79561e-05	0.00890096	13	98853400	98853498	99	-	ENSMUST00000109399, ENSMUST00000179301, ENSMUST00000109401	E008	48.295	0.00787515466990066	15.6072261373395
	ENSMUSG00000024646:E005	ENSMUSG00000024646	cytochrome b5 type A (microsomal) [Source:MGI Symbol;Acc:MGI:1926952]	Cyb5a	protein_coding	0.43482	0.00102424	0.0445502	18	84871505	84871633	129	+	ENSMUST00000159846, ENSMUST00000163083, ENSMUST00000160180, ENSMUST00000025549	E005	213.538	0.00818902699044107	10.7832227876619
	ENSMUSG00000036591:E023	ENSMUSG00000036591	Rho GTPase activating protein 21 [Source:MGI Symbol;Acc:MGI:1918685]	Arhgap21	protein_coding	0.436447	0.00118882	0.0486359	2	20858915	20858990	76	-	ENSMUST00000173784, ENSMUST00000173194, ENSMUST00000114594, ENSMUST00000174825, ENSMUST00000174584, ENSMUST00000154230, ENSMUST00000127512, ENSMUST00000141298	E023	100.223	0.00722838387648928	10.5076383279706
	ENSMUSG00000048911:E007	ENSMUSG00000048911	ring finger protein 24 [Source:MGI Symbol;Acc:MGI:1261771]	Rnf24	protein_coding	0.438668	0.0010629	0.0453493	2	131305652	131305693	42	-	ENSMUST00000059372, ENSMUST00000183902, ENSMUST00000165420, ENSMUST00000110194	E007	53.9185	0.00831808835129884	10.7146630365842
	ENSMUSG00000063935:E007	ENSMUSG00000063935	zygote arrest 1 [Source:MGI Symbol;Acc:MGI:2180337]	Zar1	protein_coding	0.439074	7.79511e-06	0.00184377	5	72578426	72578518	93	-	ENSMUST00000200883, ENSMUST00000073528	E007	1208.43	0.00318859544245872	19.9874752894501
	ENSMUSG00000027570:E041	ENSMUSG00000027570	collagen, type IX, alpha 3 [Source:MGI Symbol;Acc:MGI:894686]	Col9a3	protein_coding	0.442343	0.000211805	0.0169451	2	180621299	180621602	304	+	ENSMUST00000132527, ENSMUST00000165224, ENSMUST00000103059	E041	133.195	0.00645204179699679	13.7233464283181
	ENSMUSG00000036676:E007	ENSMUSG00000036676	transmembrane and tetratricopeptide repeat containing 3 [Source:MGI Symbol;Acc:MGI:3036255]	Tmtc3	protein_coding	0.442419	0.000617163	0.0328588	10	100458915	100459035	121	-	ENSMUST00000058154, ENSMUST00000099318	E007	139.365	0.00709145354112567	11.7234831659768
	ENSMUSG00000032113:E009	ENSMUSG00000032113	checkpoint kinase 1 [Source:MGI Symbol;Acc:MGI:1202065]	Chek1	protein_coding	0.442619	8.65341e-07	0.000364712	9	36716426	36716521	96	-	ENSMUST00000174105, ENSMUST00000173963, ENSMUST00000174794, ENSMUST00000173534, ENSMUST00000172702, ENSMUST00000034625	E009	150.868	0.0114751773862072	24.2066240662355
	ENSMUSG00000047613:E013	ENSMUSG00000047613	RIKEN cDNA A430005L14 gene [Source:MGI Symbol;Acc:MGI:2140680]	A430005L14Rik	protein_coding	0.445245	0.000179624	0.0154205	4	153961512	153961803	292	+	ENSMUST00000105645, ENSMUST00000058393, ENSMUST00000147826	E013	145.754	0.00563719371170882	14.0330688327126
	ENSMUSG00000027938:E004	ENSMUSG00000027938	cAMP responsive element binding protein 3-like 4 [Source:MGI Symbol;Acc:MGI:1916603]	Creb3l4	protein_coding	0.446842	0.000281819	0.0203657	3	90238312	90238396	85	-	ENSMUST00000029547, ENSMUST00000107369	E004	83.9181	0.00721812065253136	13.1875244517034
	ENSMUSG00000046201:E005	ENSMUSG00000046201	SR-related CTD-associated factor 8 [Source:MGI Symbol;Acc:MGI:1925212]	Scaf8	protein_coding	0.446854	0.000512848	0.0295984	17	3162959	3163112	154	+	ENSMUST00000076734	E005	59.7381	0.0105658226155799	12.0683600557671
	ENSMUSG00000066568:E021	ENSMUSG00000066568	LSM14A mRNA processing body assembly factor [Source:MGI Symbol;Acc:MGI:1914320]	Lsm14a	protein_coding	0.448313	5.04501e-05	0.00676964	7	34371141	34371184	44	-	ENSMUST00000085585, ENSMUST00000155256, ENSMUST00000133046, ENSMUST00000206388	E021	216.096	0.0067835332227958	16.4311198248597
	ENSMUSG00000033847:E011	ENSMUSG00000033847	phospholipase A2, group IVC (cytosolic, calcium-independent) [Source:MGI Symbol;Acc:MGI:1196403]	Pla2g4c	protein_coding	0.448337	0.000251783	0.0189474	7	13339601	13339741	141	+	ENSMUST00000167232, ENSMUST00000108528, ENSMUST00000043612	E011	159.352	0.0117218022256952	13.3988172174951
	ENSMUSG00000005886:E020	ENSMUSG00000005886	nuclear receptor coactivator 2 [Source:MGI Symbol;Acc:MGI:1276533]	Ncoa2	protein_coding	0.450511	0.000339458	0.023035	1	13164896	13165102	207	-	ENSMUST00000147927, ENSMUST00000006037	E020	80.2364	0.00741528428666493	12.8390625859292
	ENSMUSG00000030613:E007	ENSMUSG00000030613	coiled-coil domain containing 90B [Source:MGI Symbol;Acc:MGI:1913615]	Ccdc90b	protein_coding	0.452172	1.91903e-05	0.00353409	7	92574744	92574815	72	+	ENSMUST00000032842, ENSMUST00000085017	E007	99.0031	0.00681372425840463	18.2680051367624
	ENSMUSG00000053134:E008	ENSMUSG00000053134	suppressor of Ty 7-like [Source:MGI Symbol;Acc:MGI:1919445]	Supt7l	protein_coding	0.452304	0.00118389	0.0485684	5	31522654	31523058	405	-	ENSMUST00000200721, ENSMUST00000201769, ENSMUST00000065388, ENSMUST00000202421, ENSMUST00000202932	E008	37.6632	0.0146060996603023	10.5153135027213
	ENSMUSG00000042133:E028	ENSMUSG00000042133	peptidyl-prolyl isomerase G (cyclophilin G) [Source:MGI Symbol;Acc:MGI:2445173]	Ppig	protein_coding	0.452726	5.12367e-05	0.00680971	2	69735989	69736128	140	+	ENSMUST00000040915, ENSMUST00000146234, ENSMUST00000134424, ENSMUST00000128506, ENSMUST00000090858	E028	175.698	0.00685077363085381	16.4017940533469
	ENSMUSG00000041570:E012	ENSMUSG00000041570	calmodulin regulated spectrin-associated protein family, member 2 [Source:MGI Symbol;Acc:MGI:1922434]	Camsap2	protein_coding	0.453097	0.000142403	0.0133445	1	136281751	136282499	749	-	ENSMUST00000048309, ENSMUST00000192001, ENSMUST00000192314	E012	459.636	0.00738197188226501	14.4700823752201
	ENSMUSG00000042364:E002	ENSMUSG00000042364	sorting nexin 18 [Source:MGI Symbol;Acc:MGI:2137642]	Snx18	protein_coding	0.45499	0.000736694	0.0364853	13	113616802	113618564	1763	-	ENSMUST00000109241	E002	163.46	0.00656162286270248	11.3943091889214
	ENSMUSG00000042197:E003	ENSMUSG00000042197	zinc finger protein 451 [Source:MGI Symbol;Acc:MGI:2137896]	Zfp451	protein_coding	0.455197	0.000925342	0.0419871	1	33769721	33769907	187	-	ENSMUST00000019861, ENSMUST00000139143	E003	164.149	0.00657066641506761	10.9712924285418
	ENSMUSG00000049659:E022	ENSMUSG00000049659	aftiphilin [Source:MGI Symbol;Acc:MGI:1923012]	Aftph	protein_coding	0.455596	1.72133e-05	0.00326085	11	20726173	20727142	970	-	ENSMUST00000177014, ENSMUST00000035350, ENSMUST00000177543, ENSMUST00000146722	E022	115.457	0.00673862081495443	18.4751607039195
	ENSMUSG00000034349:E048	ENSMUSG00000034349	structural maintenance of chromosomes 4 [Source:MGI Symbol;Acc:MGI:1917349]	Smc4	protein_coding	0.45589	3.96727e-09	4.88507e-06	3	69033084	69033258	175	+	ENSMUST00000107803, ENSMUST00000148385, ENSMUST00000042901	E048	1151.81	0.00364746215900952	34.6397276175201
	ENSMUSG00000029174:E032	ENSMUSG00000029174	TBC1 domain family, member 1 [Source:MGI Symbol;Acc:MGI:1889508]	Tbc1d1	protein_coding	0.457408	6.23085e-05	0.0076747	5	64339562	64339731	170	+	ENSMUST00000119756, ENSMUST00000121370, ENSMUST00000101195, ENSMUST00000043893, ENSMUST00000140960	E032	69.272	0.00957506034933333	16.0311593599356
	ENSMUSG00000032113:E008	ENSMUSG00000032113	checkpoint kinase 1 [Source:MGI Symbol;Acc:MGI:1202065]	Chek1	protein_coding	0.457696	4.98905e-10	9.21485e-07	9	36714425	36714533	109	-	ENSMUST00000174105, ENSMUST00000173963, ENSMUST00000174794, ENSMUST00000173534, ENSMUST00000172702, ENSMUST00000034625	E008	182.393	0.00669899737366643	38.6815401920156
	ENSMUSG00000035227:E002	ENSMUSG00000035227	signal peptidase complex subunit 2 homolog (S. cerevisiae) [Source:MGI Symbol;Acc:MGI:1913874]	Spcs2	protein_coding	0.457833	9.76745e-05	0.0104102	7	99844700	99844834	135	-	ENSMUST00000036274	E002	68.9089	0.00752055555407337	15.1811321942823
	ENSMUSG00000058267:E005	ENSMUSG00000058267	mitochondrial ribosomal protein S14 [Source:MGI Symbol;Acc:MGI:1928141]	Mrps14	protein_coding	0.458004	3.12598e-06	0.000937026	1	160196946	160197104	159	+	ENSMUST00000135680, ENSMUST00000078878, ENSMUST00000097193	E005	84.5094	0.00784928196483175	21.737634072466
	ENSMUSG00000026484:E009	ENSMUSG00000026484	ring finger protein 2 [Source:MGI Symbol;Acc:MGI:1101759]	Rnf2	protein_coding	0.458639	1.8132e-05	0.00338384	1	151473072	151473344	273	-	ENSMUST00000076110, ENSMUST00000187048, ENSMUST00000186415, ENSMUST00000190070, ENSMUST00000185945	E009	309.322	0.0116423421732029	18.3760809214886
	ENSMUSG00000038446:E009	ENSMUSG00000038446	cell division cycle 40 [Source:MGI Symbol;Acc:MGI:1918963]	Cdc40	protein_coding	0.459052	0.000132852	0.0126984	10	40847924	40848063	140	-	ENSMUST00000044166	E009	73.1557	0.0145013637922286	14.6008936466052
	ENSMUSG00000038187:E008	ENSMUSG00000038187	BTB (POZ) domain containing 10 [Source:MGI Symbol;Acc:MGI:1916065]	Btbd10	protein_coding	0.45931	0.000790617	0.0382214	7	113329855	113329943	89	-	ENSMUST00000047091, ENSMUST00000139650, ENSMUST00000119278, ENSMUST00000117577	E008	236.033	0.00461419057371676	11.2631308687028
	ENSMUSG00000022973:E020	ENSMUSG00000022973	synaptojanin 1 [Source:MGI Symbol;Acc:MGI:1354961]	Synj1	protein_coding	0.460555	0.000346536	0.0232624	16	90950425	90950485	61	-	ENSMUST00000170853, ENSMUST00000121759, ENSMUST00000118390	E020	95.2547	0.00520907525932821	12.800448017935
	ENSMUSG00000055204:E052	ENSMUSG00000055204	ankyrin repeat domain 17 [Source:MGI Symbol;Acc:MGI:1932101]	Ankrd17	protein_coding	0.460753	0.000550778	0.0307988	5	90293202	90293296	95	-	ENSMUST00000200012, ENSMUST00000014421, ENSMUST00000081914, ENSMUST00000199905, ENSMUST00000197021, ENSMUST00000168058	E052	153.013	0.00612628972316221	11.9353836985728
	ENSMUSG00000001440:E018	ENSMUSG00000001440	karyopherin (importin) beta 1 [Source:MGI Symbol;Acc:MGI:107532]	Kpnb1	protein_coding	0.460885	2.77774e-08	2.52809e-05	11	97173053	97173277	225	-	ENSMUST00000001479	E018	88.0417	0.00560518636184501	30.8568907558319
	ENSMUSG00000022774:E010	ENSMUSG00000022774	nuclear cap binding protein subunit 2 [Source:MGI Symbol;Acc:MGI:1915342]	Ncbp2	protein_coding	0.462631	5.89373e-05	0.00743208	16	31956939	31957148	210	+	ENSMUST00000023460, ENSMUST00000140965, ENSMUST00000115178	E010	104.673	0.00512394322198127	16.136494816438
	ENSMUSG00000026600:E020	ENSMUSG00000026600	sterol O-acyltransferase 1 [Source:MGI Symbol;Acc:MGI:104665]	Soat1	protein_coding	0.463552	0.001118	0.0468997	1	156444555	156444614	60	-	ENSMUST00000189661, ENSMUST00000051396, ENSMUST00000191379, ENSMUST00000187507	E020	47.0015	0.0104467749112126	10.6211705166126
	ENSMUSG00000038683:E018	ENSMUSG00000038683	PAK1 interacting protein 1 [Source:MGI Symbol;Acc:MGI:1915333]	Pak1ip1	protein_coding	0.464396	0.0011314	0.0473194	13	41012334	41012457	124	+	ENSMUST00000174551, ENSMUST00000046951, ENSMUST00000174472	E018	434.573	0.00959269375927318	10.5991499904358
	ENSMUSG00000028560:E011	ENSMUSG00000028560	ubiquitin specific peptidase 1 [Source:MGI Symbol;Acc:MGI:2385198]	Usp1	protein_coding	0.464974	2.5351e-05	0.00427958	4	98930860	98930881	22	+	ENSMUST00000030289, ENSMUST00000125104, ENSMUST00000091358	E011	41.4881	0.0098412844647396	17.738014447911
	ENSMUSG00000047412:E003	ENSMUSG00000047412	zinc finger and BTB domain containing 44 [Source:MGI Symbol;Acc:MGI:1925123]	Zbtb44	protein_coding	0.466978	4.64332e-05	0.00645118	9	31053296	31054313	1018	+	ENSMUST00000115222, ENSMUST00000167346	E003	400.245	0.0132142614430441	16.5884394958018
	ENSMUSG00000042032:E016	ENSMUSG00000042032	methionine adenosyltransferase II, beta [Source:MGI Symbol;Acc:MGI:1913667]	Mat2b	protein_coding	0.46709	0.000430095	0.0265709	11	40692478	40692621	144	-	ENSMUST00000040167, ENSMUST00000141830, ENSMUST00000109307	E016	71.9774	0.00931183457630844	12.3966945756473
	ENSMUSG00000027475:E002	ENSMUSG00000027475	kinesin family member 3B [Source:MGI Symbol;Acc:MGI:107688]	Kif3b	protein_coding	0.468285	2.43914e-06	0.000785509	2	153316217	153317684	1468	+	ENSMUST00000028977	E002	82.3281	0.00617060163102669	22.213804042827
	ENSMUSG00000040624:E029	ENSMUSG00000040624	pleckstrin homology domain containing, family G (with RhoGef domain) member 1 [Source:MGI Symbol;Acc:MGI:2676551]	Plekhg1	protein_coding	0.470316	0.000478071	0.0283361	10	3964334	3964549	216	+	ENSMUST00000120274, ENSMUST00000136671, ENSMUST00000042438	E029	84.5985	0.0139166874500277	12.1993154549342
	ENSMUSG00000039458:E024	ENSMUSG00000039458	myotubularin related protein 12 [Source:MGI Symbol;Acc:MGI:2443034]	Mtmr12	protein_coding	0.470413	0.00055319	0.0308503	15	12269502	12271994	2493	+	ENSMUST00000174418, ENSMUST00000038172, ENSMUST00000174160, ENSMUST00000071993	E024	792.312	0.00934182628630816	11.9272410081997
	ENSMUSG00000002221:E019	ENSMUSG00000002221	PAX interacting (with transcription-activation domain) protein 1 [Source:MGI Symbol;Acc:MGI:1890430]	Paxip1	protein_coding	0.470632	0.000182513	0.0155411	5	27765738	27766290	553	-	ENSMUST00000002291	E019	58.1873	0.00816708100548456	14.00305921844
	ENSMUSG00000038379:E021	ENSMUSG00000038379	Ttk protein kinase [Source:MGI Symbol;Acc:MGI:1194921]	Ttk	protein_coding	0.471496	0.000510665	0.0295295	9	83854803	83854929	127	+	ENSMUST00000188445, ENSMUST00000070326, ENSMUST00000185913	E021	85.4575	0.00671521150133244	12.0763115191725
	ENSMUSG00000066568:E020	ENSMUSG00000066568	LSM14A mRNA processing body assembly factor [Source:MGI Symbol;Acc:MGI:1914320]	Lsm14a	protein_coding	0.472465	4.02465e-06	0.00111095	7	34371055	34371140	86	-	ENSMUST00000085585, ENSMUST00000155256, ENSMUST00000133046, ENSMUST00000206388, ENSMUST00000205519	E020	371.093	0.00630321638973927	21.253069196826
	ENSMUSG00000034349:E047	ENSMUSG00000034349	structural maintenance of chromosomes 4 [Source:MGI Symbol;Acc:MGI:1917349]	Smc4	protein_coding	0.474163	3.5799e-08	3.05867e-05	3	69033026	69033083	58	+	ENSMUST00000128118, ENSMUST00000148385, ENSMUST00000107803, ENSMUST00000042901	E047	460.724	0.00373027074678168	30.3646680381582
	ENSMUSG00000038005:E005	ENSMUSG00000038005	histone PARylation factor 1 [Source:MGI Symbol;Acc:MGI:1919862]	Hpf1	protein_coding	0.474663	0.000535888	0.0303043	8	60893701	60893860	160	+	ENSMUST00000136098, ENSMUST00000149267, ENSMUST00000134886, ENSMUST00000037190	E005	261.55	0.0051392749461759	11.9864504107455
	ENSMUSG00000027361:E006	ENSMUSG00000027361	GA repeat binding protein, beta 1 [Source:MGI Symbol;Acc:MGI:95611]	Gabpb1	protein_coding	0.476715	0.000288741	0.0206336	2	126639229	126639344	116	-	ENSMUST00000110424, ENSMUST00000039978, ENSMUST00000110425, ENSMUST00000103227, ENSMUST00000103226	E006	202.649	0.00503990207491068	13.1420542276494
	ENSMUSG00000046962:E003	ENSMUSG00000046962	zinc finger and BTB domain containing 21 [Source:MGI Symbol;Acc:MGI:1927240]	Zbtb21	protein_coding	0.477407	6.42624e-05	0.00782848	16	97951470	97953093	1624	-	ENSMUST00000052089, ENSMUST00000113734, ENSMUST00000063605	E003	149.753	0.00497981617354726	15.9727034337466
	ENSMUSG00000104614:E011	ENSMUSG00000104614	F-box and WD-40 domain protein 27 [Source:MGI Symbol;Acc:MGI:1924248]	Fbxw27	protein_coding	0.477993	0.000558982	0.0310374	9	109779564	109779773	210	-	ENSMUST00000197125, ENSMUST00000199430	E011	283.982	0.0105920931828288	11.9078379420267
	ENSMUSG00000042605:E059	ENSMUSG00000042605	ataxin 2 [Source:MGI Symbol;Acc:MGI:1277223]	Atxn2	protein_coding	0.478908	0.000242472	0.0184011	5	121814338	121814592	255	+	ENSMUST00000159928, ENSMUST00000162327, ENSMUST00000161064, ENSMUST00000161159, ENSMUST00000051950	E059	321.166	0.00778974625877014	13.4695049530235
	ENSMUSG00000033257:E037	ENSMUSG00000033257	tubulin tyrosine ligase-like family, member 4 [Source:MGI Symbol;Acc:MGI:1914784]	Ttll4	protein_coding	0.479368	4.51552e-05	0.00631554	1	74697441	74697841	401	+	ENSMUST00000143790, ENSMUST00000145132, ENSMUST00000113678, ENSMUST00000128891, ENSMUST00000042125	E037	355.775	0.00531606777559457	16.6413741449087
	ENSMUSG00000036136:E001	ENSMUSG00000036136	family with sequence similarity 110, member C [Source:MGI Symbol;Acc:MGI:1918813]	Fam110c	protein_coding	0.479428	0.00124744	0.0499903	12	31073968	31075322	1355	+	ENSMUST00000041133	E001	158.465	0.0103764593267228	10.4187239614267
	ENSMUSG00000039286:E004	ENSMUSG00000039286	fibronectin type III domain containing 3B [Source:MGI Symbol;Acc:MGI:1919257]	Fndc3b	protein_coding	0.479617	0.000814113	0.0389187	3	27439958	27440170	213	-	ENSMUST00000195008, ENSMUST00000046157	E004	77.156	0.00854531156538002	11.2087772631828
	ENSMUSG00000021936:E020	ENSMUSG00000021936	mitogen-activated protein kinase 8 [Source:MGI Symbol;Acc:MGI:1346861]	Mapk8	protein_coding	0.479851	0.00102445	0.0445502	14	33392942	33393107	166	-	ENSMUST00000111943, ENSMUST00000111942, ENSMUST00000111945, ENSMUST00000111944, ENSMUST00000130539, ENSMUST00000022504	E020	258.842	0.0190236513019561	10.7828531126931
	ENSMUSG00000004936:E007	ENSMUSG00000004936	mitogen-activated protein kinase kinase 1 [Source:MGI Symbol;Acc:MGI:1346866]	Map2k1	protein_coding	0.480074	4.45665e-05	0.00626811	9	64187677	64187738	62	-	ENSMUST00000152675, ENSMUST00000152535, ENSMUST00000147796, ENSMUST00000005066	E007	43.8926	0.00975493119710005	16.6662642614854
	ENSMUSG00000026977:E014	ENSMUSG00000026977	membrane-associated ring finger (C3HC4) 7 [Source:MGI Symbol;Acc:MGI:1931053]	March7	protein_coding	0.480397	0.000495108	0.028884	2	60236888	60236926	39	+	ENSMUST00000142485, ENSMUST00000143806, ENSMUST00000067542, ENSMUST00000102747, ENSMUST00000102748, ENSMUST00000134905	E014	130.125	0.0109834155460338	12.1340006811233
	ENSMUSG00000029815:E005	ENSMUSG00000029815	mitochondrial assembly of ribosomal large subunit 1 [Source:MGI Symbol;Acc:MGI:1922843]	Malsu1	protein_coding	0.481955	0.000357395	0.0237879	6	49075086	49075264	179	+	ENSMUST00000128616, ENSMUST00000031839	E005	129.5	0.00499902215184571	12.7427308791545
	ENSMUSG00000030788:E006	ENSMUSG00000030788	ring finger protein 141 [Source:MGI Symbol;Acc:MGI:1914400]	Rnf141	protein_coding	0.482101	1.69657e-08	1.69492e-05	7	110815146	110815582	437	-	ENSMUST00000175981, ENSMUST00000177236	E006	652.14	0.00639245493480882	31.8140958968952
	ENSMUSG00000029397:E003	ENSMUSG00000029397	ring finger and CHY zinc finger domain containing 1 [Source:MGI Symbol;Acc:MGI:1915348]	Rchy1	protein_coding	0.482511	3.88687e-07	0.000199257	5	91951821	91951853	33	-	ENSMUST00000140670, ENSMUST00000169948, ENSMUST00000031345	E003	56.5743	0.0101548614764199	25.7496996654131
	ENSMUSG00000041219:E015	ENSMUSG00000041219	Rho GTPase activating protein 11A [Source:MGI Symbol;Acc:MGI:2444300]	Arhgap11a	protein_coding	0.482658	0.000643347	0.0335439	2	113841597	113841740	144	-	ENSMUST00000110948, ENSMUST00000110949, ENSMUST00000102545, ENSMUST00000110947	E015	163.543	0.0048126121365577	11.6461738223709
	ENSMUSG00000026600:E019	ENSMUSG00000026600	sterol O-acyltransferase 1 [Source:MGI Symbol;Acc:MGI:104665]	Soat1	protein_coding	0.482981	0.000175085	0.0151656	1	156442381	156442488	108	-	ENSMUST00000189661, ENSMUST00000051396, ENSMUST00000191379, ENSMUST00000187507	E019	67.0111	0.00915989934768715	14.081202184814
	ENSMUSG00000028826:E014	ENSMUSG00000028826	macoilin 1 [Source:MGI Symbol;Acc:MGI:1913396]	Maco1	protein_coding	0.489117	0.000485771	0.02855	4	134836323	134836449	127	-	ENSMUST00000030628, ENSMUST00000137707, ENSMUST00000148595	E014	71.172	0.0166136609551383	12.1695095363479
	ENSMUSG00000037725:E005	ENSMUSG00000037725	cytoskeleton associated protein 2 [Source:MGI Symbol;Acc:MGI:1931797]	Ckap2	protein_coding	0.489445	0.00102855	0.044619	8	22175755	22175959	205	-	ENSMUST00000046916	E005	189.105	0.00757519430011257	10.775458879323
	ENSMUSG00000047534:E010	ENSMUSG00000047534	MIS18 binding protein 1 [Source:MGI Symbol;Acc:MGI:2145099]	Mis18bp1	protein_coding	0.489601	0.00101073	0.0442721	12	65152688	65152777	90	-	ENSMUST00000052201, ENSMUST00000140391	E010	192.881	0.00479223749706916	10.8078150446693
	ENSMUSG00000041570:E013	ENSMUSG00000041570	calmodulin regulated spectrin-associated protein family, member 2 [Source:MGI Symbol;Acc:MGI:1922434]	Camsap2	protein_coding	0.489765	0.000154061	0.0140929	1	136282812	136282881	70	-	ENSMUST00000048309, ENSMUST00000192001, ENSMUST00000192314	E013	142.52	0.00518327232070305	14.3219175569395
	ENSMUSG00000032328:E007	ENSMUSG00000032328	transmembrane protein 30A [Source:MGI Symbol;Acc:MGI:106402]	Tmem30a	protein_coding	0.490534	0.000511707	0.0295761	9	79777224	79777331	108	-	ENSMUST00000034878, ENSMUST00000130419, ENSMUST00000153815, ENSMUST00000120690	E007	87.2922	0.00625135239541139	12.0725125184716
	ENSMUSG00000028560:E008	ENSMUSG00000028560	ubiquitin specific peptidase 1 [Source:MGI Symbol;Acc:MGI:2385198]	Usp1	protein_coding	0.490705	1.89019e-06	0.000648641	4	98928271	98928354	84	+	ENSMUST00000030289, ENSMUST00000125104, ENSMUST00000091358	E008	65.3697	0.00985854413618326	22.7035391912152
	ENSMUSG00000022195:E006	ENSMUSG00000022195	RIKEN cDNA 6030458C11 gene [Source:MGI Symbol;Acc:MGI:1925127]	6030458C11Rik	protein_coding	0.490806	0.00104539	0.0450103	15	12817858	12818284	427	-	ENSMUST00000057256	E006	85.0502	0.0184030933966505	10.7454025837281
	ENSMUSG00000069729:E021	ENSMUSG00000069729	AT rich interactive domain 1B (SWI-like) [Source:MGI Symbol;Acc:MGI:1926129]	Arid1b	protein_coding	0.491795	0.000781679	0.0380087	17	5318641	5318850	210	+	ENSMUST00000115797, ENSMUST00000092723, ENSMUST00000115799	E021	107.852	0.00887191886667651	11.2842381654802
	ENSMUSG00000001833:E007	ENSMUSG00000001833	septin 7 [Source:MGI Symbol;Acc:MGI:1335094]	2007-09-01	protein_coding	0.492169	0.000397987	0.025335	9	25288184	25288318	135	+	ENSMUST00000115272, ENSMUST00000165594	E007	181.829	0.00849159042700361	12.5416191699995
	ENSMUSG00000015023:E009	ENSMUSG00000015023	DEAD (Asp-Glu-Ala-Asp) box polypeptide 19a [Source:MGI Symbol;Acc:MGI:99526]	Ddx19a	protein_coding	0.492412	0.000156777	0.0142569	8	110980553	110980634	82	-	ENSMUST00000173183, ENSMUST00000040416, ENSMUST00000130133	E009	38.5947	0.0186919573370016	14.2890211985454
	ENSMUSG00000024287:E010	ENSMUSG00000024287	THO complex 1 [Source:MGI Symbol;Acc:MGI:1919668]	Thoc1	protein_coding	0.492753	0.000238771	0.0182279	18	9975599	9975707	109	+	ENSMUST00000025137	E010	363.341	0.00680480361400883	13.4983682627059
	ENSMUSG00000030583:E043	ENSMUSG00000030583	signal-induced proliferation-associated 1 like 3 [Source:MGI Symbol;Acc:MGI:1921456]	Sipa1l3	protein_coding	0.493285	0.000309956	0.0216684	7	29387963	29388151	189	-	ENSMUST00000182011, ENSMUST00000085809, ENSMUST00000183096	E043	85.0464	0.0107438684107279	13.009247438302
	ENSMUSG00000030061:E009	ENSMUSG00000030061	ubiquitin-like modifier activating enzyme 3 [Source:MGI Symbol;Acc:MGI:1341217]	Uba3	protein_coding	0.493717	0.000105025	0.0109832	6	97186663	97186716	54	-	ENSMUST00000164744, ENSMUST00000204056, ENSMUST00000089287	E009	58.8148	0.00810856946138041	15.0441610158865
	ENSMUSG00000036282:E008	ENSMUSG00000036282	N(alpha)-acetyltransferase 30, NatC catalytic subunit [Source:MGI Symbol;Acc:MGI:1922259]	Naa30	protein_coding	0.494197	0.000354755	0.0236498	14	49178070	49178175	106	+	ENSMUST00000153488, ENSMUST00000037362, ENSMUST00000138478	E008	432.889	0.00411361080986409	12.7566017485445
	ENSMUSG00000033847:E017	ENSMUSG00000033847	phospholipase A2, group IVC (cytosolic, calcium-independent) [Source:MGI Symbol;Acc:MGI:1196403]	Pla2g4c	protein_coding	0.494416	0.000584495	0.0318406	7	13345997	13346151	155	+	ENSMUST00000167232, ENSMUST00000108528, ENSMUST00000043612	E017	240.218	0.0164546090231511	11.8247215842986
	ENSMUSG00000001036:E010	ENSMUSG00000001036	epsin 2 [Source:MGI Symbol;Acc:MGI:1333766]	Epn2	protein_coding	0.495021	0.000755215	0.0371333	11	61533589	61533681	93	-	ENSMUST00000179936, ENSMUST00000178202, ENSMUST00000148956, ENSMUST00000153984, ENSMUST00000001063, ENSMUST00000108711, ENSMUST00000108712, ENSMUST00000108713	E010	87.3164	0.0122199791785275	11.3481909698722
	ENSMUSG00000074061:E012	ENSMUSG00000074061	F-box and WD-40 domain protein 19 [Source:MGI Symbol;Acc:MGI:3505706]	Fbxw19	protein_coding	0.495069	0.000993598	0.0438178	9	109495758	109495875	118	-	ENSMUST00000076617	E012	162.153	0.012377275398678	10.8394577936656
	ENSMUSG00000029430:E010	ENSMUSG00000029430	RAN, member RAS oncogene family [Source:MGI Symbol;Acc:MGI:1333112]	Ran	protein_coding	0.49534	2.88173e-05	0.00462953	5	129022375	129022545	171	+	ENSMUST00000111343, ENSMUST00000031383	E010	63.9859	0.00700056578240331	17.4942844936547
	ENSMUSG00000036202:E033	ENSMUSG00000036202	replication timing regulatory factor 1 [Source:MGI Symbol;Acc:MGI:1098622]	Rif1	protein_coding	0.49574	9.88774e-05	0.0105039	2	52105435	52105637	203	+	ENSMUST00000112693, ENSMUST00000145130, ENSMUST00000069794	E033	240.153	0.00437711848158213	15.1580209660883
	ENSMUSG00000051224:E002	ENSMUSG00000051224	transcription elongation factor A (SII) N-terminal and central domain containing [Source:MGI Symbol;Acc:MGI:2685236]	Tceanc	protein_coding	0.495805	5.62568e-08	4.23095e-05	X	166502318	166503291	974	-	ENSMUST00000112188, ENSMUST00000180322	E002	85.1265	0.00695646406875091	29.4882472393515
	ENSMUSG00000031767:E014	ENSMUSG00000031767	nudix (nucleoside diphosphate linked moiety X)-type motif 7 [Source:MGI Symbol;Acc:MGI:1914778]	Nudt7	protein_coding	0.496005	0.000422738	0.0262715	8	114152313	114154739	2427	+	ENSMUST00000073521	E014	817.517	0.00640221775175466	12.4289115919653
	ENSMUSG00000028468:E023	ENSMUSG00000028468	RAB6A GEF compex partner 1 [Source:MGI Symbol;Acc:MGI:1915956]	Rgp1	protein_coding	0.496863	0.000616506	0.0328377	4	43583131	43587207	4077	+	ENSMUST00000107886	E023	88.9799	0.00695887112147012	11.7254654784252
	ENSMUSG00000020149:E009	ENSMUSG00000020149	RAB1A, member RAS oncogene family [Source:MGI Symbol;Acc:MGI:97842]	Rab1a	protein_coding	0.497345	2.61999e-05	0.00436423	11	20223084	20223179	96	+	ENSMUST00000152728, ENSMUST00000163483, ENSMUST00000020358	E009	66.0171	0.012490098241106	17.6753547862274
	ENSMUSG00000041417:E011	ENSMUSG00000041417	phosphoinositide-3-kinase regulatory subunit 1 [Source:MGI Symbol;Acc:MGI:97583]	Pik3r1	protein_coding	0.497823	0.000535134	0.0302872	13	101689399	101689497	99	-	ENSMUST00000185795, ENSMUST00000055518, ENSMUST00000187009, ENSMUST00000035532	E011	244.785	0.00513462333933633	11.9890727614527
	ENSMUSG00000027829:E005	ENSMUSG00000027829	cyclin L1 [Source:MGI Symbol;Acc:MGI:1922664]	Ccnl1	protein_coding	0.504162	0.000335135	0.0228512	3	65947691	65947789	99	-	ENSMUST00000029416, ENSMUST00000135719, ENSMUST00000129002, ENSMUST00000149729, ENSMUST00000122919, ENSMUST00000142153, ENSMUST00000154585	E005	58.7046	0.011173188400466	12.8630451351208
	ENSMUSG00000021621:E009	ENSMUSG00000021621	zinc finger, CCHC domain containing 9 [Source:MGI Symbol;Acc:MGI:1916335]	Zcchc9	protein_coding	0.505319	9.84948e-07	0.000404488	13	91800866	91800980	115	-	ENSMUST00000179368, ENSMUST00000070886, ENSMUST00000178084, ENSMUST00000022121, ENSMUST00000178637	E009	33.1032	0.0107305785081698	23.9573251100918
	ENSMUSG00000070002:E008	ENSMUSG00000070002	elongation factor RNA polymerase II [Source:MGI Symbol;Acc:MGI:109377]	Ell	protein_coding	0.50535	0.000216859	0.0171842	8	70585554	70586028	475	+	ENSMUST00000093454	E008	118.763	0.0065716910657425	13.6790572674822
	ENSMUSG00000028676:E023	ENSMUSG00000028676	serine/arginine-rich splicing factor 10 [Source:MGI Symbol;Acc:MGI:1333805]	Srsf10	protein_coding	0.506215	0.00047754	0.0283245	4	135867126	135868382	1257	+	ENSMUST00000030438, ENSMUST00000126641, ENSMUST00000102544	E023	292.881	0.00680907100520504	12.201387356203
	ENSMUSG00000034832:E007	ENSMUSG00000034832	tet methylcytosine dioxygenase 3 [Source:MGI Symbol;Acc:MGI:2446229]	Tet3	protein_coding	0.509517	0.00010978	0.0112648	6	83376766	83376974	209	-	ENSMUST00000089622, ENSMUST00000186548	E007	159.923	0.0137639421328272	14.9605908779976
	ENSMUSG00000027737:E008	ENSMUSG00000027737	solute carrier family 7 (cationic amino acid transporter, y+ system), member 11 [Source:MGI Symbol;Acc:MGI:1347355]	Slc7a11	protein_coding	0.509909	0.000960768	0.0430213	3	50379035	50379184	150	-	ENSMUST00000029297, ENSMUST00000194462	E008	97.2224	0.0143344631945649	10.9016849796406
	ENSMUSG00000029312:E008	ENSMUSG00000029312	kelch-like 8 [Source:MGI Symbol;Acc:MGI:2179430]	Klhl8	protein_coding	0.510568	5.58902e-07	0.00025713	5	103870529	103870640	112	-	ENSMUST00000112811, ENSMUST00000147184, ENSMUST00000112815, ENSMUST00000031254, ENSMUST00000131843	E008	70.7	0.00806989657244108	25.0490540451892
	ENSMUSG00000044647:E016	ENSMUSG00000044647	cysteine-serine-rich nuclear protein 3 [Source:MGI Symbol;Acc:MGI:1925021]	Csrnp3	protein_coding	0.510778	4.50048e-05	0.00630856	2	66021971	66023053	1083	+	ENSMUST00000112397, ENSMUST00000176109, ENSMUST00000112394, ENSMUST00000122912, ENSMUST00000053910, ENSMUST00000145598	E016	36.9028	0.0127602779642149	16.6477006437052
	ENSMUSG00000032649:E014	ENSMUSG00000032649	collagen beta(1-O)galactosyltransferase 2 [Source:MGI Symbol;Acc:MGI:2138232]	Colgalt2	protein_coding	0.510942	0.000653768	0.0339163	1	152508512	152509818	1307	+	ENSMUST00000127586, ENSMUST00000044311	E014	36.2673	0.0199654045665772	11.6162864868403
	ENSMUSG00000022664:E004	ENSMUSG00000022664	solute carrier family 35, member A5 [Source:MGI Symbol;Acc:MGI:1921352]	Slc35a5	protein_coding	0.511135	2.15038e-05	0.0038201	16	45143848	45144026	179	-	ENSMUST00000023344	E004	37.0971	0.010079442589226	18.0512470827646
[truncated: 1,366 more rows]

## Sheet: RT-qPCR
Illustration of primer design approach
[truncated: 1 more rows]
