# Supplementary material for: Cytoplasmic forces functionally reorganize nuclear condensates in oocytes
Source: Nat Commun. 2022 Aug 29;13:5070. doi: 10.1038/s41467-022-32675-5 (PMC9424315; doi:10.1038/s41467-022-32675-5)
Supplement: Supplementary file 4 — Supplementary Data 2 [file 41467_2022_32675_MOESM4_ESM.xlsx]

## Sheet: 1_IsoformSwitchAnalyseR
Padj<0.05	isoform_id	gene_id	gene_name	gene_biotype	iso_biotype	gene_overall_mean	gene_value_FMN2+/-	gene_value_FMN2-/-	gene_log2_fold_change	iso_overall_mean	iso_value_FMN2+/-	iso_value_FMN2-/-	iso_log2_fold_change	IF_overall	IF_FMN2+/-	IF_FMN2-/-	dIF	isoform_switch_q_value	PTC	stopDistanceToLastJunction	IR	switchConsequencesGene	FMN2+/-_Fmn7_TPM	FMN2+/-_Fmn8_TPM	FMN2-/-_Fmn10_TPM	FMN2-/-_Fmn9_TPM	FMN2+/-_Fmn7_fraction	FMN2+/-_Fmn8_fraction	FMN2-/-_Fmn10_fraction	FMN2-/-_Fmn9_fraction
under-represented in FMN2-/-	ENSMUST00000113310	ENSMUSG00000026819,15	Slc25a25	protein_coding	protein_coding	1.665	1.54	1.79	0.215729	0.77	1.54	0	-7.27612	0.5	1	0	-1	0.00239074	FALSE	-182	0	TRUE	1.81	1.27	0	0	1	1	0	0
over-represented in FMN2-/-	ENSMUST00000106501	ENSMUSG00000027963,14	Extl2	protein_coding	protein_coding	1.245	1.025	1.465	0.511084	0.4625	0.925	0	-6.54689	0.47175	0.9435	0	-0.9435	3.36952e-05	FALSE	-483	0	TRUE	1.57	0.28	0	0	0.887	1	0	0
	ENSMUST00000057198	ENSMUSG00000050549,8	5730508B09Rik	protein_coding	protein_coding	1.05	0.885	1.215	0.452822	0.4125	0.825	0	-6.3837	0.45775	0.9155	0	-0.9155	0.0129675	FALSE	-5	0	TRUE	0.59	1.06	0	0	0.831	1	0	0
	ENSMUST00000123772	ENSMUSG00000050043,16	Tmx2	protein_coding	processed_transcript	1.0375	1.52	0.555	-1.43721	0.68	1.36	0	-7.09803	0.433175	0.86635	0	-0.86635	0.0155458	TRUE	122	0	TRUE	0.71	2.01	0	0	0.7978	0.9349	0	0
	ENSMUST00000108629	ENSMUSG00000035585,16	Tsen34	protein_coding	protein_coding	2.535	3.225	1.845	-0.802347	1.2625	2.525	0	-7.98584	0.402875	0.80575	0	-0.80575	7.08611e-06	FALSE	-98	0	TRUE	1.78	3.27	0	0	0.8683	0.7432	0	0
	ENSMUST00000117373	ENSMUSG00000027750,16	Postn	protein_coding	protein_coding	1.6225	0.79	2.455	1.62352	0.2775	0.555	0	-5.82018	0.393175	0.78635	0	-0.78635	0.0022691	FALSE	-35	0	TRUE	0.63	0.48	0	0	0.5727	1	0	0
	ENSMUST00000199318	ENSMUSG00000028141,10	Oaz3	protein_coding	retained_intron	3.015	3.24	2.79	-0.215013	1.3175	2.575	0.06	-5.20667	0.414125	0.80045	0.0278	-0.77265	0.00573537	FALSE	-1809	1	TRUE	2.44	2.71	0.12	0	0.8502	0.7507	0.0556	0
	ENSMUST00000133208	ENSMUSG00000039345,15	Mettl22	protein_coding	retained_intron	1.3625	0.785	1.94	1.29445	0.28	0.56	0	-5.83289	0.35305	0.7061	0	-0.7061	0.00105778	FALSE	-33	0	TRUE	0.44	0.68	0	0	0.6027	0.8095	0	0
	ENSMUST00000019037	ENSMUSG00000018893,14	Mb	protein_coding	protein_coding	2.9325	2.99	2.875	-0.0563912	1.0475	2.095	0	-7.71768	0.350325	0.70065	0	-0.70065	8.22511e-08	FALSE	-144	0	TRUE	1.92	2.27	0	0	0.7007	0.7006	0	0
	ENSMUST00000110997	ENSMUSG00000079164,8	Tlr5	protein_coding	protein_coding	1.5825	1.275	1.89	0.564231	0.885	1.275	0.495	-1.34741	0.653875	1	0.30775	-0.69225	8.42925e-07	FALSE	-2581	0	TRUE	0.89	1.66	0.61	0.38	1	1	0.2155	0.4
	ENSMUST00000030247	ENSMUSG00000028522,16	Mier1	protein_coding	protein_coding	2.0625	1.78	2.345	0.395767	0.51	1.015	0.005	-6.09452	0.344875	0.6865	0.00325	-0.68325	3.17967e-08	FALSE	-326	0	TRUE	1.66	0.37	0	0.01	0.5321	0.8409	0	0.0065
	ENSMUST00000113245	ENSMUSG00000032251,12	Irak1bp1	protein_coding	protein_coding	3.3175	1.73	4.905	1.4981	1.4375	1.61	1.265	-0.345497	0.5984	0.9387	0.2581	-0.6806	1.50764e-05	FALSE	-268	0	TRUE	2	1.22	1.39	1.14	0.9091	0.9683	0.2854	0.2308
	ENSMUST00000025329	ENSMUSG00000050747,14	Trim15	protein_coding	protein_coding	2.5075	2.095	2.92	0.47708	0.62	1.24	0	-6.96578	0.340125	0.68025	0	-0.68025	0.0371535	FALSE	-5	0	TRUE	1.14	1.34	0	0	0.4101	0.9504	0	0
	ENSMUST00000131934	ENSMUSG00000049482,15	Ctu2	protein_coding	retained_intron	2.2675	2.365	2.17	-0.123599	1.085	1.925	0.245	-2.92376	0.479475	0.819	0.13995	-0.67905	0.00226327	FALSE	-60	1	TRUE	1.98	1.87	0.35	0.14	0.8959	0.7421	0.2303	0.0496
	ENSMUST00000133193	ENSMUSG00000041607,16	Mbp	protein_coding	protein_coding	1.38	1.69	1.07	-0.654503	1.005	1.69	0.32	-2.365	0.666025	1	0.33205	-0.66795	0.00546675	FALSE	-42	0	TRUE	1.42	1.96	0.17	0.47	1	1	0.136	@
	ENSMUST00000046901	ENSMUSG00000025856,15	Pdgfa	protein_coding	protein_coding	1.445	0.99	1.9	0.933573	0.32	0.64	0	-6.02237	0.32535	0.6507	0	-0.6507	6.7985e-06	FALSE	16	0	TRUE	0.71	0.57	0	0	0.6228	0.6786	0	0
	ENSMUST00000052332	ENSMUSG00000026782,15	Abi2	protein_coding	protein_coding	8.1925	4.945	11.44	1.20839	2.745	3.82	1.67	-1.18888	0.47045	0.7941	0.1468	-0.6473	3.34878e-05	FALSE	-173	1	TRUE	3.72	3.92	2.01	1.33	0.6526	0.9356	0.1801	0.1135
	ENSMUST00000110872	ENSMUSG00000005102,13	Eif2ak4	protein_coding	protein_coding	15.0275	12.855	17.2	0.419796	7.2525	10.745	3.76	-1.51237	0.525625	0.83415	0.2171	-0.61705	2.20271e-10	FALSE	-55	0	FALSE	11.72	9.77	2.95	4.57	0.8675	0.8008	0.1782	0.256
	ENSMUST00000100804	ENSMUSG00000072672,10	Duxbl3	protein_coding	protein_coding	15.41	13.31	17.51	0.395409	7.25	11.33	3.17	-1.83432	0.535025	0.84095	0.2291	-0.61185	1.07681e-06	FALSE	-633	0	TRUE	15.4	7.26	2.23	4.11	0.8725	0.8094	0.3106	0.1476
	ENSMUST00000042485	ENSMUSG00000038112,15	AW551984	protein_coding	protein_coding	2.695	2.34	3.05	0.380871	0.5825	1.165	0	-6.87652	0.29645	0.5929	0	-0.5929	0.00252132	FALSE	-77	0	TRUE	1.07	1.26	0	0	0.3344	0.8514	0	0
	ENSMUST00000112631	ENSMUSG00000042567,19	Nek10	protein_coding	protein_coding	5.09	4.535	5.645	0.315247	3.1675	4.285	2.05	-1.06001	0.6544	0.94445	0.36435	-0.5801	5.59274e-13	FALSE	-57	0	TRUE	4.68	3.89	2.24	1.86	0.9493	0.9396	0.408	0.3207
	ENSMUST00000061771	ENSMUSG00000028414,16	Fktn	protein_coding	protein_coding	2.2925	1.895	2.69	0.503168	0.4775	0.955	0	-6.59246	0.28615	0.5723	0	-0.5723	0.0155458	FALSE	-211	0	TRUE	0.64	1.27	0	0	0.2747	0.8699	0	0
	ENSMUST00000078800	ENSMUSG00000023994,13	Nfya	protein_coding	protein_coding	121.772	96.83	146.715	0.59944	70.69	88.48	52.9	-0.741974	0.634975	0.9134	0.35655	-0.55685	1.11893e-10	FALSE	-51	0	TRUE	93.96	83	41.25	64.55	0.9201	0.9067	0.305	0.4081
	ENSMUST00000165892	ENSMUSG00000078903,10	Gm14391	protein_coding	protein_coding	1.59	0.675	2.505	1.87638	0.1425	0.28	0.005	-4.27302	0.2747	0.5482	0.0012	-0.547	0.0181237	FALSE	-1471	0	TRUE	0.37	0.19	0.01	0	0.3364	0.76	0.0024	0
	ENSMUST00000118100	ENSMUSG00000062232,14	Rapgef2	protein_coding	protein_coding	11.505	12.11	10.9	-0.151739	3.43	6.86	0	-9.42417	0.269075	0.53815	0	-0.53815	1.14112e-11	FALSE	-23	0	TRUE	3.85	9.87	0	0	0.4287	0.6476	0	0
	ENSMUST00000040017	ENSMUSG00000042447,13	Mios	protein_coding	protein_coding	3.9375	3.325	4.55	0.451347	2.725	3.325	2.125	-0.643451	0.733275	1	0.46655	-0.53345	6.39578e-11	FALSE	-94	0	TRUE	3.03	3.62	2.28	1.97	1	1	0.4914	0.4417
	ENSMUST00000141371	ENSMUSG00000008601,12	Rab25	protein_coding	retained_intron	3.0625	3.155	2.97	-0.0868932	0.81	1.62	0	-7.34873	0.265725	0.53145	0	-0.53145	0.0371191	FALSE	-101	0	TRUE	1.36	1.88	0	0	0.3842	0.6787	0	0
	ENSMUST00000163969	ENSMUSG00000025272,16	Tro	protein_coding	protein_coding	1.3525	1.575	1.13	-0.475449	0.3675	0.735	0	-6.21917	0.26155	0.5231	0	-0.5231	0.00345572	FALSE	-93	0	TRUE	0.77	0.7	0	0	0.7064	0.3398	0	0
	ENSMUST00000098914	ENSMUSG00000042404,16	Dennd4b	protein_coding	protein_coding	1.6075	0.65	2.565	1.96403	0.9325	0.65	1.215	0.892244	0.7392	1	0.4784	-0.5216	0.0460612	FALSE	-143	0	TRUE	0.59	0.71	0.97	1.46	1	1	0.3633	0.5935
	ENSMUST00000105046	ENSMUSG00000078249,5	Hmga1-rs1	protein_coding	protein_coding	33.6525	14.505	52.8	1.86327	19	14.505	23.495	0.695423	0.74125	1	0.4825	-0.5175	0.0225475	FALSE	-416	0	TRUE	12.04	16.97	25.19	21.8	1	1	0.363	0.602
	ENSMUST00000152420	ENSMUSG00000074063,9	Osgin1	protein_coding	protein_coding	6.16	4.29	8.03	0.902859	3.6725	3.99	3.355	-0.249393	0.677675	0.93525	0.4201	-0.51515	4.45686e-05	FALSE	-946	0	TRUE	4.82	3.16	3.49	3.22	0.9129	0.9576	0.3961	0.4441
	ENSMUST00000121094	ENSMUSG00000027951,16	Adar	protein_coding	protein_coding	11.2475	9.69	12.805	0.401777	5.1325	7.265	3	-1.27318	0.49055	0.747	0.2341	-0.5129	0.0004836	FALSE	-244	0	TRUE	6.37	8.16	2.83	3.17	0.6916	0.8024	0.2293	0.2389
	ENSMUST00000206686	ENSMUSG00000038782,5	1700028J19Rik	protein_coding	protein_coding	2.465	2.115	2.815	0.410788	1.6025	1.965	1.24	-0.659925	0.6931	0.9472	0.439	-0.5082	0.0116703	TRUE	62	0	TRUE	1.39	2.54	1.04	1.44	1	0.8944	0.428	0.45
	ENSMUST00000183516	ENSMUSG00000024095,15	Hnrnpll	protein_coding	retained_intron	6.77	6.46	7.08	0.13202	1.5325	3.065	0	-8.26444	0.2404	0.4808	0	-0.4808	1.51912e-08	FALSE	-53	1	TRUE	2.86	3.27	0	0	0.4074	0.5542	0	0
	ENSMUST00000179472	ENSMUSG00000064036,15	Mro	protein_coding	protein_coding	10.2975	9.53	11.065	0.215246	7.0925	9.11	5.075	-0.842786	0.71675	0.95695	0.47655	-0.4804	0.000161381	FALSE	-51	0	TRUE	9.56	8.66	4.83	5.32	0.9409	0.973	0.5584	0.3947
	ENSMUST00000189409	ENSMUSG00000005501,14	Usp40	protein_coding	nonsense_mediated_decay	3.5425	3.725	3.36	-0.14836	1.605	2.5	0.71	-1.80162	0.4493	0.6882	0.2104	-0.4778	3.88251e-07	FALSE	-96	1	TRUE	2.77	2.23	0.61	0.81	0.6101	0.7663	0.1894	0.2314
	ENSMUST00000112123	ENSMUSG00000034321,13	Exosc1	protein_coding	protein_coding	84.8825	96.395	73.37	-0.393721	49.7225	75.6	23.845	-1.66429	0.5477	0.7831	0.3123	-0.4708	0.0158413	FALSE	-104	0	TRUE	68.76	82.44	13.58	34.11	0.7657	0.8005	0.2119	0.4127
	ENSMUST00000067778	ENSMUSG00000021360,15	Gcnt2	protein_coding	protein_coding	9.95	11.03	8.87	-0.314109	3.1825	5.915	0.45	-3.68711	0.2846	0.51845	0.05075	-0.4677	0.000905829	FALSE	-188	0	TRUE	3.67	8.16	0.43	0.47	0.3831	0.6538	0.0511	0.0504
	ENSMUST00000144662	ENSMUSG00000024691,13	Fam111a	protein_coding	protein_coding	1.59	1.395	1.785	0.353414	0.805	1.09	0.52	-1.05344	0.522825	0.7545	0.29115	-0.46335	6.37849e-05	FALSE	-1761	0	TRUE	0.69	1.49	0.48	0.56	0.6273	0.8817	0.2712	0.3111
	ENSMUST00000017562	ENSMUSG00000017418,13	Arl5b	protein_coding	protein_coding	6.925	7.46	6.39	-0.223036	2.275	4.005	0.545	-2.85484	0.31795	0.5475	0.0884	-0.4591	4.4839e-07	FALSE	-46	1	TRUE	3.4	4.61	0.64	0.45	0.5934	0.5016	0.0777	0.0991
	ENSMUST00000079691	ENSMUSG00000027610,17	Gss	protein_coding	protein_coding	2.3625	1.635	3.09	0.914181	0.4	0.8	0	-6.33985	0.226875	0.45375	0	-0.45375	3.76117e-07	FALSE	-121	0	TRUE	1.24	0.36	0	0	0.5439	0.3636	0	0
	ENSMUST00000174488	ENSMUSG00000030188,12	Magohb	protein_coding	retained_intron	25.65	26.95	24.35	-0.146306	6.0275	12.055	0	-10.2366	0.22425	0.4485	0	-0.4485	6.30897e-11	TRUE	114	0	TRUE	13.07	11.04	0	0	0.4374	0.4596	0	0
	ENSMUST00000057525	ENSMUSG00000036989,15	Trim3	protein_coding	protein_coding	1.8425	1.325	2.36	0.828047	1.2575	1.26	1.255	-0.00569111	0.744625	0.9665	0.52275	-0.44375	0.00215089	FALSE	-150	0	TRUE	1.81	0.71	0.92	1.59	0.933	1	0.4694	0.5761
	ENSMUST00000154013	ENSMUSG00000044033,16	Ccdc141	protein_coding	retained_intron	7.505	10.13	4.88	-1.05215	3.865	6.635	1.095	-2.58822	0.440075	0.65545	0.2247	-0.43075	0.000188853	FALSE	-128	0	TRUE	7.31	5.96	0.77	1.42	0.6509	0.66	0.2258	0.2236
	ENSMUST00000201463	ENSMUSG00000067220,12	Cnga1	protein_coding	protein_coding	2.965	2.235	3.695	0.722758	2.15	2.2	2.1	-0.0668034	0.770925	0.9861	0.55575	-0.43035	0.00204848	FALSE	-1412	0	TRUE	1.95	2.45	2.74	1.46	1	0.9722	0.665	0.4465
	ENSMUST00000174140	ENSMUSG00000030688,14	Stard10	protein_coding	nonsense_mediated_decay	1.955	1.935	1.975	0.0293689	0.7325	1.14	0.325	-1.7794	0.3694	0.58285	0.15595	-0.4269	0.01852	FALSE	-243	0	TRUE	1.97	0.31	0.47	0.18	0.5916	0.5741	0.195	0.1169
	ENSMUST00000178382	ENSMUSG00000031505,10	Carkd	protein_coding	retained_intron	4.645	4.195	5.095	0.279805	2.4975	3.2	1.795	-0.830574	0.5504	0.76285	0.33795	-0.4249	0.012147	FALSE	-104	0	TRUE	3.17	3.23	2.59	1	0.753	0.7727	0.3809	0.295
	ENSMUST00000176758	ENSMUSG00000079036,10	Alkbh1	protein_coding	processed_transcript	6.565	6.46	6.67	0.0460824	3.44	4.84	2.04	-1.24236	0.51555	0.72715	0.30395	-0.4232	0.00716331	FALSE	-594	0	TRUE	2.93	6.75	1.72	2.36	0.6555	0.7988	0.281	0.3269
	ENSMUST00000172837	ENSMUSG00000020697,16	Lig3	protein_coding	protein_coding	50.695	72.355	29.035	-1.317	33.85	57.05	10.65	-2.42027	0.5745	0.7851	0.3639	-0.4212	1.45104e-07	FALSE	-5	0	TRUE	43.34	70.76	8.74	12.56	0.7699	0.8003	0.3358	0.392
	ENSMUST00000087181	ENSMUSG00000051674,14	Dcun1d4	protein_coding	protein_coding	16.8825	16.65	17.115	0.0397156	3.455	6.795	0.115	-5.7666	0.217225	0.4277	0.00675	-0.42095	0.0247267	FALSE	-53	0	TRUE	2.56	11.03	0.13	0.1	0.1438	0.7116	0.0079	0.0056
	ENSMUST00000011607	ENSMUSG00000011463,5	Cpb1	protein_coding	protein_coding	5.155	5.2	5.11	-0.0251396	4.115	5.2	3.03	-0.777212	0.7901	1	0.5802	-0.4198	0.00177654	FALSE	-185	0	TRUE	3.8	6.6	3.91	2.15	1	1	0.6684	0.492
	ENSMUST00000141158	ENSMUSG00000013033,16	Adgrl1	protein_coding	protein_coding	1.295	1.09	1.5	0.457045	0.595	0.76	0.43	-0.807355	0.4999	0.70785	0.29195	-0.4159	0.00623834	FALSE	-734	0	TRUE	0.78	0.74	0.44	0.42	0.8041	0.6116	0.2558	0.3281
	ENSMUST00000187588	ENSMUSG00000034292,13	Traf3ip1	protein_coding	retained_intron	3.585	3.71	3.46	-0.100367	1.72	2.545	0.895	-1.49733	0.46485	0.6727	0.257	-0.4157	0.0155458	FALSE	-163	0	TRUE	3.28	1.81	0.74	1.05	0.7421	0.6033	0.2263	0.2877
	ENSMUST00000145908	ENSMUSG00000039683,16	Sdk1	protein_coding	retained_intron	1.2975	0.95	1.645	0.785725	0.2175	0.415	0.02	-3.82443	0.2325	0.43685	0.02815	-0.4087	0.0159989	FALSE	-170	0	TRUE	0.37	0.46	0	0.04	0.3895	0.4842	0	0.0563
	ENSMUST00000062519	ENSMUSG00000048249,14	Crebrf	protein_coding	protein_coding	7.9825	7.58	8.385	0.14543	6.2325	7.58	4.885	-0.632791	0.797175	1	0.59435	-0.40565	0.00416358	FALSE	-113	0	TRUE	5.93	9.23	5.11	4.66	1	1	0.6924	0.4963
	ENSMUST00000128782	ENSMUSG00000029454,15	Mapkapk5	protein_coding	retained_intron	47.7625	56.005	39.52	-0.502865	11.9625	23.925	0	-11.2249	0.201925	0.40385	0	-0.40385	2.83864e-08	FALSE	-92	0	TRUE	13.04	34.81	0	0	0.3019	0.5058	0	0
	ENSMUST00000193493	ENSMUSG00000062867,13	Impdh2	protein_coding	retained_intron	4.0525	4.12	3.985	-0.0479463	0.9175	1.835	0	-7.52748	0.201925	0.40385	0	-0.40385	0.0445843	NA	NA	1	TRUE	2.91	0.76	0	0	0.5187	0.289	0	0
	ENSMUST00000026480	ENSMUSG00000025413,13	Ttc4	protein_coding	protein_coding	31.055	24.43	37.68	0.624938	23.295	24.415	22.175	-0.138774	0.804675	0.99945	0.6099	-0.38955	0.000356451	FALSE	-94	0	TRUE	28.12	20.71	18.97	25.38	0.9989	1	0.4455	0.7743
	ENSMUST00000003818	ENSMUSG00000003721,14	Insig2	protein_coding	protein_coding	20.285	23.465	17.105	-0.455864	16.9875	23.465	10.51	-1.15799	0.80745	1	0.6149	-0.3851	2.40494e-10	FALSE	-39	0	TRUE	21.34	25.59	10.85	10.17	1	1	0.6051	0.6247
	ENSMUST00000195620	ENSMUSG00000026121,13	Sema4c	protein_coding	protein_coding	1.6025	1.73	1.475	-0.228624	1.3175	1.73	0.905	-0.927244	0.807775	1	0.61555	-0.38445	0.0446293	FALSE	-827	0	TRUE	1.61	1.85	1.22	0.59	1	1	0.61	0.6211
	ENSMUST00000060895	ENSMUSG00000001891,16	Ugp2	protein_coding	protein_coding	10.65	13.07	8.23	-0.666646	5.2975	8.41	2.185	-1.9396	0.45175	0.64215	0.26135	-0.3808	0.000448722	FALSE	-105	0	TRUE	7.54	9.28	2.91	1.46	0.6247	0.6596	0.2761	0.2466
	ENSMUST00000039156	ENSMUSG00000036504,6	Phpt1	protein_coding	protein_coding	15.7325	10.84	20.625	0.927398	11.79	10.84	12.74	0.232802	0.811125	1	0.62225	-0.37775	6.34445e-07	FALSE	-90	0	TRUE	12.25	9.43	13.71	11.77	1	1	0.5877	0.6568
	ENSMUST00000155278	ENSMUSG00000020300,14	Cpeb4	protein_coding	protein_coding	78.7625	102.83	54.695	-0.910657	48.9425	78.095	19.79	-1.97991	0.551	0.7398	0.3622	-0.3776	0.0151518	FALSE	-225	0	TRUE	47.9	108.29	19.27	20.31	0.6766	0.803	0.3703	0.3541
	ENSMUST00000196130	ENSMUSG00000029560,12	Snx8	protein_coding	protein_coding	7.05	6.225	7.875	0.338721	5.5675	6.225	4.91	-0.341731	0.812925	1	0.62585	-0.37415	2.20271e-10	FALSE	-111	0	TRUE	6.69	5.76	4.67	5.15	1	1	0.6522	0.5995
	ENSMUST00000109787	ENSMUSG00000041164,15	Zmiz2	protein_coding	protein_coding	11.36	9.02	13.7	0.602431	8.7425	9.02	8.465	-0.0915126	0.813275	1	0.62655	-0.37345	5.96721e-11	FALSE	-105	0	TRUE	9.53	8.51	7.75	9.18	1	1	0.6786	0.5745
	ENSMUST00000165392	ENSMUSG00000032641,17	Gpr19	protein_coding	protein_coding	7.35	7.495	7.205	-0.0568527	1.41	2.82	0	-8.14466	0.186175	0.37235	0	-0.37235	9.26844e-08	FALSE	-1228	0	TRUE	2.24	3.4	0	0	0.328	0.4167	0	0
	ENSMUST00000137968	ENSMUSG00000042793,13	Lgr6	protein_coding	protein_coding	19.915	22.715	17.115	-0.408176	6.2175	10.68	1.755	-2.59852	0.288925	0.4749	0.10295	-0.37195	0.00273883	FALSE	-1253	0	TRUE	11.87	9.49	1.51	2	0.5552	0.3946	0.0861	0.1198
	ENSMUST00000169826	ENSMUSG00000025290,16	Rps24	protein_coding	protein_coding	307.137	234.25	380.025	0.698022	170.965	183.87	158.06	-0.218201	0.60695	0.7917	0.4222	-0.3695	0.00239074	FALSE	-9	0	TRUE	213.01	154.73	165.48	150.64	0.7577	0.8257	0.3797	0.4647
	ENSMUST00000154445	ENSMUSG00000045275,15	Lca5l	protein_coding	processed_transcript	1.48	1.805	1.155	-0.63964	0.7175	1.125	0.31	-1.82655	0.447125	0.62825	0.266	-0.36225	0.0491659	FALSE	-1535	0	TRUE	1.23	1.02	0.38	0.24	0.5942	0.6623	0.2794	0.2526
	ENSMUST00000134657	ENSMUSG00000030264,14	Thumpd3	protein_coding	processed_transcript	38.345	48.36	28.33	-0.771273	10.2225	19.45	0.995	-4.27524	0.213075	0.3926	0.03355	-0.35905	0.00117974	FALSE	0	0	TRUE	13.4	25.5	1.45	0.54	0.3181	0.4671	0.045	0.0221
	ENSMUST00000107866	ENSMUSG00000078716,9	Tmem8b	protein_coding	protein_coding	4.9175	4.355	5.48	0.330824	1.985	2.635	1.335	-0.975662	0.42305	0.60165	0.24445	-0.3572	0.000359443	FALSE	-333	0	TRUE	2.22	3.05	1.46	1.21	0.5692	0.6341	0.2744	0.2145
	ENSMUST00000146905	ENSMUSG00000047446,18	Arl4a	protein_coding	protein_coding	112.19	110.735	113.645	0.0374196	88.7675	108.02	69.515	-0.635828	0.79855	0.97365	0.62345	-0.3502	0.0192518	FALSE	-687	0	TRUE	92.16	123.88	67.66	71.37	0.9598	0.9875	0.5292	0.7177
	ENSMUST00000143548	ENSMUSG00000000731,15	Aire	protein_coding	retained_intron	3.5925	2.17	5.015	1.2048	1.425	1.39	1.46	0.0703893	0.45725	0.6306	0.2839	-0.3467	0.0461301	FALSE	-298	0	TRUE	1.92	0.86	0.98	1.94	0.6598	0.6014	0.2513	0.3165
	ENSMUST00000154921	ENSMUSG00000035310,15	Lin54	protein_coding	protein_coding	64.6875	80.79	48.585	-0.733547	14.4275	28.855	0	-11.4951	0.172925	0.34585	0	-0.34585	4.38451e-12	FALSE	-199	0	TRUE	17.98	39.73	0	0	0.2535	0.4382	0	0
	ENSMUST00000142069	ENSMUSG00000018661,17	Cog1	protein_coding	protein_coding	7.055	5.535	8.575	0.630631	1.29	2.165	0.415	-2.35548	0.2171	0.38575	0.04845	-0.3373	0.029873	FALSE	-238	0	TRUE	2.67	1.66	0.42	0.41	0.4327	0.3388	0.0501	0.0468
	ENSMUST00000143308	ENSMUSG00000021775,10	Nr1d2	protein_coding	retained_intron	9.7875	14.615	4.96	-1.55712	2.965	5.85	0.08	-6.02483	0.184725	0.3533	0.01615	-0.33715	0.0302909	FALSE	-626	0	TRUE	1.82	9.88	0.08	0.08	0.1664	0.5402	0.0154	0.0169
	ENSMUST00000114147	ENSMUSG00000032806,13	Slc10a3	protein_coding	protein_coding	5.465	4.98	5.95	0.256273	4.48	4.98	3.98	-0.322651	0.8347	1	0.6694	-0.3306	4.80697e-08	FALSE	-987	0	TRUE	5.66	4.3	3.7	4.26	1	1	0.6752	0.6636
	ENSMUST00000156889	ENSMUSG00000014301,12	Pam16	protein_coding	nonsense_mediated_decay	59.2925	46.865	71.72	0.613758	7.4525	14.905	0	-10.5425	0.1643	0.3286	0	-0.3286	1.75879e-10	TRUE	61	0	TRUE	16.34	13.47	0	0	0.2831	0.3741	0	0
	ENSMUST00000111390	ENSMUSG00000037936,15	Scarb1	protein_coding	protein_coding	3.525	2.515	4.535	0.847997	2.685	2.415	2.955	0.290047	0.802275	0.9645	0.64005	-0.32445	0.0460967	FALSE	-117	0	TRUE	2.87	1.96	3.74	2.17	0.9441	0.9849	0.7362	0.5439
	ENSMUST00000113566	ENSMUSG00000031232,16	Magt1	protein_coding	protein_coding	7.23	6.86	7.6	0.147586	2.2175	3.265	1.17	-1.47271	0.308475	0.46905	0.1479	-0.32115	0.0253564	FALSE	31	0	TRUE	4.3	2.23	1.64	0.7	0.4948	0.4433	0.1868	0.109
	ENSMUST00000110696	ENSMUSG00000031540,13	Kat6a	protein_coding	protein_coding	17.7675	17.315	18.22	0.0734592	13.2	15.685	10.715	-0.549327	0.743925	0.9036	0.58425	-0.31935	0.0204877	FALSE	-2651	0	TRUE	14	17.37	8.93	12.5	0.8723	0.9349	0.5225	0.646
	ENSMUST00000202032	ENSMUSG00000029146,14	Snx17	protein_coding	retained_intron	12.135	10.53	13.74	0.383557	7	7.985	6.015	-0.408137	0.59915	0.75865	0.43965	-0.319	0.0301828	FALSE	-111	0	TRUE	7.92	8.05	5.4	6.63	0.7388	0.7785	0.3808	0.4985
	ENSMUST00000088010	ENSMUSG00000106864,3	Gtf3c2	protein_coding	protein_coding	65.77	54.33	77.21	0.50696	41.455	44.175	38.735	-0.189547	0.661725	0.82055	0.5029	-0.31765	0.0458542	FALSE	-216	0	TRUE	45.58	42.77	44.75	32.72	0.9127	0.7284	0.588	0.4178
	ENSMUST00000169679	ENSMUSG00000042439,12	Zfp532	protein_coding	protein_coding	15.2775	14.005	16.55	0.240731	2.31	4.62	0	-8.85487	0.15815	0.3163	0	-0.3163	6.51744e-09	FALSE	-492	0	TRUE	2.6	6.64	0	0	0.2142	0.4184	0	0
	ENSMUST00000145849	ENSMUSG00000031841,18	Cdh13	protein_coding	retained_intron	1.1375	0.905	1.37	0.592825	0.2075	0.345	0.07	-2.14975	0.209425	0.36585	0.053	-0.31285	0.0338045	FALSE	-204	0	TRUE	0.15	0.54	0.07	0.07	0.1807	0.551	0.0429	0.0631
	ENSMUST00000117798	ENSMUSG00000034949,18	Zfr2	protein_coding	protein_coding	1.06	0.975	1.145	0.229697	0.72	0.885	0.555	-0.663637	0.7328	0.8889	0.5767	-0.3122	0.0375792	FALSE	-180	0	TRUE	0.63	1.14	0.37	0.74	0.7778	1	0.74	0.4134
	ENSMUST00000000109	ENSMUSG00000055022,14	Cntn1	protein_coding	protein_coding	14.91	16.195	13.625	-0.249124	9.43	12.525	6.335	-0.98227	0.61925	0.77365	0.46485	-0.3088	0.0016954	FALSE	-74	0	TRUE	11.99	13.06	6.96	5.71	0.7786	0.7687	0.5095	0.4202
	ENSMUST00000125271	ENSMUSG00000041688,16	Amot	protein_coding	protein_coding	5.515	5.89	5.14	-0.196143	1.0625	2.125	0	-7.73809	0.15345	0.3069	0	-0.3069	5.22182e-05	FALSE	-95	0	TRUE	3.65	0.6	0	0	0.4512	0.1626	0	0
	ENSMUST00000163132	ENSMUSG00000024158,17	Hagh	protein_coding	processed_transcript	11.2825	9.265	13.3	0.521091	7.285	7.62	6.95	-0.132596	0.67335	0.826	0.5207	-0.3053	0.0384882	FALSE	-97	0	TRUE	8.98	6.26	4.27	9.63	0.8083	0.8437	0.5157	0.5257
	ENSMUST00000079421	ENSMUSG00000002307,15	Daxx	protein_coding	protein_coding	34.8375	27.115	42.56	0.650214	11.275	13.755	8.795	-0.64461	0.35805	0.50945	0.20665	-0.3028	0.000748438	FALSE	-57	0	TRUE	12.78	14.73	7.89	9.7	0.529	0.4899	0.1851	0.2282
	ENSMUST00000192615	ENSMUSG00000032562,13	Gnai2	protein_coding	protein_coding	19.72	18.38	21.06	0.196269	10.8175	13.025	8.61	-0.596631	0.55745	0.7079	0.407	-0.3009	0.000390809	FALSE	26	0	TRUE	14	12.05	9.91	7.31	0.7209	0.6949	0.4239	0.3901
	ENSMUST00000114547	ENSMUSG00000032076,18	Cadm1	protein_coding	protein_coding	28.5625	25.56	31.565	0.304331	10.9	13.985	7.815	-0.838749	0.395875	0.5437	0.24805	-0.29565	0.0470902	FALSE	-116	0	TRUE	11.58	16.39	7.25	8.38	0.5149	0.5725	0.2528	0.2433
	ENSMUST00000028350	ENSMUSG00000026974,11	Zmynd19	protein_coding	protein_coding	68.33	50.955	85.705	0.750041	41.19	40.035	42.345	0.0809102	0.640875	0.7881	0.49365	-0.29445	0.0423667	FALSE	-141	0	TRUE	39.69	40.38	44.99	39.7	0.7409	0.8353	0.5141	0.4732
	ENSMUST00000079998	ENSMUSG00000048495,16	Tyw5	protein_coding	nonsense_mediated_decay	22.2975	17.205	27.39	0.67051	17.34	17.015	17.665	0.0540554	0.8396	0.9856	0.6936	-0.292	0.0178668	FALSE	-254	0	TRUE	21.22	12.81	19.62	15.71	1	0.9712	0.5421	0.8451
	ENSMUST00000016553	ENSMUSG00000016409,4	Nkap	protein_coding	protein_coding	26.5925	7.06	46.125	2.70608	2.695	2.525	2.865	0.181576	0.21445	0.3603	0.0686	-0.2917	0.000404493	FALSE	-172	0	TRUE	3.18	1.87	2.29	3.44	0.351	0.3696	0.0843	0.0529
	ENSMUST00000049149	ENSMUSG00000040249,15	Lrp1	protein_coding	protein_coding	11.75	8.54	14.96	0.808078	6.7175	6.435	7	0.121234	0.61245	0.7564	0.4685	-0.2879	0.0123865	FALSE	-138	0	TRUE	5.92	6.95	6.56	7.44	0.782	0.7308	0.4757	0.4613
	ENSMUST00000061587	ENSMUSG00000043964,14	Orai3	protein_coding	protein_coding	1.8825	1.82	1.945	0.095325	1.6125	1.82	1.405	-0.371042	0.856175	1	0.71235	-0.28765	0.038527	FALSE	-642	0	TRUE	2.56	1.08	1.05	1.76	1	1	0.5866	0.8381
	ENSMUST00000131881	ENSMUSG00000038932,13	Tcfl5	protein_coding	retained_intron	2.89	3.2	2.58	-0.309621	2.155	2.795	1.515	-0.879192	0.730425	0.87335	0.5875	-0.28585	0.0103548	FALSE	-248	0	TRUE	3.39	2.2	1.61	1.42	0.8737	0.873	0.5833	0.5917
	ENSMUST00000064240	ENSMUSG00000020659,15	Cbll1	protein_coding	protein_coding	53.4575	73.4	33.515	-1.13074	35.19	54.825	15.555	-1.81679	0.60565	0.7471	0.4642	-0.2829	0.017827	FALSE	-180	0	TRUE	45.26	64.39	13.79	17.32	0.748	0.7462	0.4105	0.5179
	ENSMUST00000178162	ENSMUSG00000011427,15	Zfp790	protein_coding	protein_coding	3.97	3.965	3.975	0.00362486	3.3875	3.965	2.81	-0.49526	0.859125	1	0.71825	-0.28175	0.00110761	FALSE	-2108	0	TRUE	4.43	3.5	2.54	3.08	1	1	0.588	0.8485
	ENSMUST00000022597	ENSMUSG00000022020,14	Naa16	protein_coding	protein_coding	73.0775	63.625	82.53	0.375273	51.97	55.495	48.445	-0.195972	0.729225	0.86975	0.5887	-0.28105	0.0116038	FALSE	-195	0	TRUE	47.17	63.82	45.25	51.64	0.8501	0.8894	0.532	0.6454
	ENSMUST00000128081	ENSMUSG00000055932,14	Fto	protein_coding	retained_intron	1.9525	2.195	1.71	-0.35837	0.305	0.605	0.005	-5.35755	0.144275	0.2846	0.00395	-0.28065	0.0072583	FALSE	-213	0	TRUE	0.39	0.82	0	0.01	0.1653	0.4039	0	0.0079
	ENSMUST00000130216	ENSMUSG00000071172,12	Srsf3	protein_coding	protein_coding	91.16	88.715	93.605	0.077399	77.225	88.49	65.96	-0.423867	0.8576	0.9976	0.7176	-0.28	3.07484e-05	FALSE	-25	0	TRUE	77.99	98.99	59.42	72.5	0.9988	0.9964	0.5802	0.855
	ENSMUST00000089506	ENSMUSG00000068264,11	Ap5s1	protein_coding	protein_coding	2.655	2.245	3.065	0.447459	2.2075	2.225	2.19	-0.0227713	0.854	0.9937	0.7143	-0.2794	0.02283	FALSE	-278	0	TRUE	3.13	1.32	1.86	2.52	0.9874	1	0.6078	0.8208
	ENSMUST00000017384	ENSMUSG00000078676,9	Casc3	protein_coding	protein_coding	3.965	2.89	5.04	0.80023	0.43	0.86	0	-6.44294	0.13965	0.2793	0	-0.2793	0.00516665	FALSE	45	0	TRUE	1.33	0.39	0	0	0.3994	0.1592	0	0
	ENSMUST00000148702	ENSMUSG00000025878,16	Uimc1	protein_coding	nonsense_mediated_decay	18.11	17.27	18.95	0.133856	7.93	10.07	5.79	-0.797371	0.444	0.58355	0.30445	-0.2791	0.00540442	TRUE	681	0	TRUE	9.78	10.36	5.1	6.48	0.5563	0.6108	0.2876	0.3213
	ENSMUST00000161568	ENSMUSG00000012422,14	Tmem167	protein_coding	protein_coding	7.11	4.68	9.54	1.02591	2.1975	2.285	2.11	-0.11443	0.356425	0.4952	0.21765	-0.27755	0.0168955	FALSE	-6267	0	TRUE	3.07	1.5	1.58	2.64	0.4767	0.5137	0.1922	0.2431
	ENSMUST00000153920	ENSMUSG00000000538,18	Tom1l2	protein_coding	processed_transcript	30.34	25.59	35.09	0.455327	8.085	10.89	5.28	-1.04299	0.287025	0.424	0.15005	-0.27395	0.0198551	FALSE	-146	0	TRUE	9.39	12.39	4.6	5.96	0.3805	0.4675	0.1351	0.165
	ENSMUST00000014684	ENSMUSG00000061613,12	U2af1	protein_coding	protein_coding	83.475	89.865	77.085	-0.221283	72.9625	89.865	56.06	-0.680691	0.8637	1	0.7274	-0.2726	3.98211e-09	FALSE	-142	0	TRUE	98.77	80.96	50.57	61.55	1	1	0.6548	0.8
	ENSMUST00000000096	ENSMUSG00000000094,12	Tbx4	protein_coding	protein_coding	59.065	50.8	67.33	0.406351	11.54	17.585	5.495	-1.67635	0.215275	0.3487	0.08185	-0.26685	0.00852351	FALSE	-614	0	TRUE	14.49	20.68	4.96	6.03	0.2757	0.4217	0.072	0.0917
	ENSMUST00000073279	ENSMUSG00000037395,15	Rcor3	protein_coding	protein_coding	5.965	6.175	5.755	-0.101453	0.775	1.55	0	-7.2854	0.13325	0.2665	0	-0.2665	0.00243354	FALSE	-342	0	TRUE	2.31	0.79	0	0	0.417	0.116	0	0
	ENSMUST00000114229	ENSMUSG00000022865,13	Cxadr	protein_coding	protein_coding	3.665	5.645	1.685	-1.73824	3.31	5.4	1.22	-2.13697	0.828125	0.96125	0.695	-0.26625	0.00303203	FALSE	-39	0	TRUE	7.68	3.12	1.94	0.5	0.9505	0.972	0.749	0.641
	ENSMUST00000124830	ENSMUSG00000054889,9	Dsp	protein_coding	protein_coding	1.6825	1.71	1.655	-0.0468864	0.83	1.045	0.615	-0.755315	0.508025	0.6406	0.37545	-0.26515	1.12806e-06	FALSE	-3234	0	TRUE	1.21	0.88	0.54	0.69	0.8345	0.4467	0.3971	0.3538
	ENSMUST00000023391	ENSMUSG00000022706,15	Mrpl40	protein_coding	protein_coding	25.485	18.91	32.06	0.761312	9.35	10.04	8.66	-0.213092	0.401625	0.53335	0.2699	-0.26345	0.00230046	FALSE	-322	0	TRUE	12.68	7.4	9.49	7.83	0.5246	0.5421	0.2729	0.2669
	ENSMUST00000028148	ENSMUSG00000009566,12	Fpgs	protein_coding	protein_coding	16.6575	13.615	19.7	0.532672	14.065	13.615	14.515	0.0922819	0.8685	1	0.737	-0.263	0.000408876	FALSE	-407	1	TRUE	14.29	12.94	12.82	16.21	1	1	0.6491	0.8249
	ENSMUST00000045923	ENSMUSG00000040699,13	Limd2	protein_coding	protein_coding	6.7975	5.285	8.31	0.651953	5.6825	5.285	6.08	0.201812	0.868775	1	0.73755	-0.26245	0.0129675	FALSE	-157	0	TRUE	5.07	5.5	5.61	6.55	1	1	0.6375	0.8376
	ENSMUST00000130028	ENSMUSG00000022827,14	Rabl3	protein_coding	nonsense_mediated_decay	9.4225	8.04	10.805	0.425973	6.7	6.905	6.495	-0.0881802	0.72905	0.8587	0.5994	-0.2593	0.0018405	TRUE	205	0	TRUE	7.09	6.72	5.38	7.61	0.8721	0.8453	0.588	0.6108
	ENSMUST00000148301	ENSMUSG00000036986,16	Pml	protein_coding	nonsense_mediated_decay	2.59	2.895	2.285	-0.340044	0.3925	0.785	0	-6.31288	0.129325	0.25865	0	-0.25865	0.0272192	FALSE	-234	0	TRUE	1.12	0.45	0	0	0.306	0.2113	0	0
	ENSMUST00000092834	ENSMUSG00000034940,15	Synrg	protein_coding	protein_coding	21.7225	19.195	24.25	0.337098	13.865	15.04	12.69	-0.244935	0.65465	0.7827	0.5266	-0.2561	1.61133e-05	FALSE	-129	0	TRUE	16.05	14.03	13.74	11.64	0.8127	0.7527	0.5015	0.5517
	ENSMUST00000202253	ENSMUSG00000073497,6	AA792892	protein_coding	protein_coding	1177.23	1039.04	1315.43	0.340293	877.675	924.895	830.455	-0.155386	0.762525	0.89025	0.6348	-0.25545	0.00216557	FALSE	-565	0	TRUE	930.44	919.35	846.11	814.8	0.8842	0.8963	0.6879	0.5817
	ENSMUST00000118113	ENSMUSG00000040732,18	Erg	protein_coding	protein_coding	10.2825	9.235	11.33	0.294675	7.6375	8.16	7.115	-0.197446	0.756075	0.88375	0.6284	-0.25535	5.48e-05	FALSE	-518	0	TRUE	9.18	7.14	7.18	7.05	0.8827	0.8848	0.648	0.6088
	ENSMUST00000110534	ENSMUSG00000039219,17	Arid4b	protein_coding	protein_coding	28.78	25.215	32.345	0.359134	12.5675	14.57	10.565	-0.463333	0.4545	0.58185	0.32715	-0.2547	0.00645886	FALSE	-125	0	TRUE	15.39	13.75	10.82	10.31	0.5471	0.6166	0.3172	0.3371
	ENSMUST00000136267	ENSMUSG00000039428,10	Tmem135	protein_coding	processed_transcript	71.17	81.875	60.465	-0.43726	27.88	40.78	14.98	-1.44422	0.3707	0.49695	0.24445	-0.2525	0.00758843	FALSE	-66	0	TRUE	36.15	45.41	11.36	18.6	0.4843	0.5096	0.2243	0.2646
	ENSMUST00000190682	ENSMUSG00000055827,13	Gsdmc3	protein_coding	protein_coding	7.495	6.72	8.27	0.299024	0.8925	1.785	0	-7.48784	0.122875	0.24575	0	-0.24575	0.0476587	FALSE	-276	0	TRUE	3.24	0.33	0	0	0.4367	0.0548	0	0
	ENSMUST00000153302	ENSMUSG00000035234,18	Fam175a	protein_coding	nonsense_mediated_decay	12.58	10.075	15.085	0.58186	1.195	2.39	0	-7.90689	0.120775	0.24155	0	-0.24155	1.75631e-09	TRUE	164	0	TRUE	2.58	2.2	0	0	0.2174	0.2657	0	0
	ENSMUST00000160048	ENSMUSG00000020231,15	Dip2a	protein_coding	protein_coding	3.7475	2.96	4.535	0.613817	0.62	0.93	0.31	-1.55459	0.18835	0.3085	0.0682	-0.2403	0.0212601	FALSE	-250	0	TRUE	1.24	0.62	0.35	0.27	0.3924	0.2246	0.0759	0.0605
	ENSMUST00000029838	ENSMUSG00000028187,10	Rpf1	protein_coding	protein_coding	25.415	21.525	29.305	0.444956	16.545	17.03	16.06	-0.0845554	0.67085	0.79085	0.55085	-0.24	0.0460612	FALSE	-39	0	TRUE	16.34	17.72	16.24	15.88	0.7766	0.8051	0.5934	0.5083
	ENSMUST00000078547	ENSMUSG00000061536,12	Sec22c	protein_coding	protein_coding	5.505	4.295	6.715	0.643521	4.6675	4.295	5.04	0.23027	0.88315	1	0.7663	-0.2337	0.000588006	FALSE	-198	0	TRUE	4.27	4.32	4.68	5.4	1	1	0.8525	0.6801
	ENSMUST00000123288	ENSMUSG00000043079,17	Synpo	protein_coding	protein_coding	6.605	7.29	5.92	-0.299864	0.8325	1.665	0	-7.38802	0.116025	0.23205	0	-0.23205	0.0119143	NA	NA	0	TRUE	1.46	1.87	0	0	0.1858	0.2783	0	0
	ENSMUST00000090190	ENSMUSG00000050240,14	Hic2	protein_coding	protein_coding	12.945	12.48	13.41	0.103611	7.3575	8.58	6.135	-0.483245	0.573175	0.68875	0.4576	-0.23115	0.00800536	FALSE	-1831	1	TRUE	9	8.16	5.87	6.4	0.6716	0.7059	0.4597	0.4555
	ENSMUST00000160114	ENSMUSG00000042203,7	Tbc1d22b	protein_coding	retained_intron	28.39	26.31	30.47	0.211703	2.9225	5.845	0	-9.19353	0.115425	0.23085	0	-0.23085	2.60331e-05	FALSE	-529	0	TRUE	8.75	2.94	0	0	0.3571	0.1046	0	0
	ENSMUST00000106536	ENSMUSG00000027981,14	Rnpc3	protein_coding	protein_coding	34.4	29.79	39.01	0.388901	26.16	27.07	25.25	-0.100373	0.7965	0.9117	0.6813	-0.2304	3.52477e-05	FALSE	18	0	TRUE	25.73	28.41	27.29	23.21	0.8321	0.9913	0.553	0.8096
	ENSMUST00000156742	ENSMUSG00000028581,17	Laptm5	protein_coding	protein_coding	2.7825	2.42	3.145	0.376684	0.2825	0.565	0	-5.84549	0.114125	0.22825	0	-0.22825	0.0268304	FALSE	-33	0	TRUE	0.85	0.28	0	0	0.2394	0.2171	0	0
	ENSMUST00000159555	ENSMUSG00000056870,9	Gulp1	protein_coding	nonsense_mediated_decay	5.9825	8.075	3.89	-1.05177	0.92	1.84	0	-7.53138	0.114025	0.22805	0	-0.22805	2.21494e-08	FALSE	-69	0	TRUE	1.15	2.53	0	0	0.2286	0.2275	0	0
	ENSMUST00000115441	ENSMUSG00000040464,15	Gtpbp10	protein_coding	protein_coding	20.915	18.86	22.97	0.284284	17.2475	17.925	16.57	-0.113334	0.8341	0.94685	0.72135	-0.2255	0.0360845	FALSE	-197	0	TRUE	14.34	21.51	15.71	17.43	0.927	0.9667	0.6836	0.7591
	ENSMUST00000139869	ENSMUSG00000031626,16	Sorbs2	protein_coding	protein_coding	170.438	186.68	154.195	-0.275795	100.895	129.695	72.095	-0.847063	0.577925	0.69	0.46585	-0.22415	0.000949461	FALSE	-59	0	TRUE	102.55	156.84	60.45	83.74	0.6621	0.7179	0.4531	0.4786
	ENSMUST00000189970	ENSMUSG00000026251,13	Chrnd	protein_coding	retained_intron	9.9925	10.105	9.88	-0.0324539	1.31	2.54	0.08	-4.82443	0.1192	0.23065	0.00775	-0.2229	0.0300186	FALSE	-135	0	TRUE	1.01	4.07	0.16	0	0.1241	0.3372	0.0155	0
	ENSMUST00000117291	ENSMUSG00000040675,17	Mthfd1l	protein_coding	protein_coding	6.3375	5.775	6.9	0.256369	3.9825	4.325	3.64	-0.248136	0.63785	0.7492	0.5265	-0.2227	0.01682	FALSE	31	0	TRUE	4.58	4.07	4.24	3.04	0.7447	0.7537	0.5333	0.5197
	ENSMUST00000188040	ENSMUSG00000099950,1	9130227L01Rik	lincRNA	lincRNA	4.85	7.055	2.645	-1.41198	4.555	7.055	2.055	-1.77455	0.8892	1	0.7784	-0.2216	0.000341966	FALSE	-207	0	TRUE	1.91	12.2	1.95	2.16	1	1	0.7196	0.8372
	ENSMUST00000148833	ENSMUSG00000027346,15	Gpcpd1	protein_coding	nonsense_mediated_decay	43.745	46.145	41.345	-0.158425	26.445	32.775	20.115	-0.704047	0.59925	0.71005	0.48845	-0.2216	0.00966823	FALSE	-187	0	TRUE	27.5	38.05	19.84	20.39	0.7088	0.7113	0.5161	0.4608
	ENSMUST00000005238	ENSMUSG00000005107,13	Slc2a9	protein_coding	protein_coding	5.615	5.89	5.34	-0.141176	0.6425	1.285	0	-7.01681	0.11065	0.2213	0	-0.2213	0.00115283	FALSE	-252	0	TRUE	0.68	1.89	0	0	0.1122	0.3304	0	0
	ENSMUST00000145317	ENSMUSG00000002102,15	Psmc3	protein_coding	processed_transcript	46.035	43.74	48.33	0.143934	24.25	27.995	20.505	-0.449005	0.53285	0.6422	0.4235	-0.2187	0.0212549	FALSE	-136	1	TRUE	33.46	22.53	22.65	18.36	0.6319	0.6525	0.4326	0.4144
	ENSMUST00000168536	ENSMUSG00000025041,16	Nt5c2	protein_coding	protein_coding	17.8875	15.77	20.005	0.342984	1.6775	3.355	0	-8.39446	0.107375	0.21475	0	-0.21475	2.5426e-13	FALSE	-231	0	TRUE	3.08	3.63	0	0	0.1837	0.2458	0	0
	ENSMUST00000143415	ENSMUSG00000061533,15	Cep128	protein_coding	nonsense_mediated_decay	5.2225	5.12	5.325	0.0565294	3.43	3.925	2.935	-0.418096	0.6694	0.77635	0.56245	-0.2139	0.00839664	TRUE	158	0	TRUE	3.87	3.98	3.37	2.5	0.6837	0.869	0.5137	0.6112
	ENSMUST00000115781	ENSMUSG00000005871,14	Apc	protein_coding	protein_coding	108.108	103.19	113.025	0.131327	82.045	89.865	74.225	-0.27582	0.762475	0.8693	0.65565	-0.21365	0.00464229	FALSE	-6574	0	TRUE	79.34	100.39	68.21	80.24	0.8536	0.885	0.6258	0.6855
	ENSMUST00000135453	ENSMUSG00000033021,16	Gmppa	protein_coding	retained_intron	4.825	4.59	5.06	0.140352	4.2275	4.53	3.925	-0.206329	0.882475	0.9892	0.77575	-0.21345	0.0133479	TRUE	89	0	NA	5.43	3.63	3.93	3.92	0.9784	1	0.7691	0.7824
	ENSMUST00000185239	ENSMUSG00000047907,11	Tshz2	protein_coding	protein_coding	5.61	3.86	7.36	0.929331	0.5475	1.095	0	-6.7879	0.106375	0.21275	0	-0.21275	0.0477046	FALSE	1	0	TRUE	0.1	2.09	0	0	0.0448	0.3807	0	0
	ENSMUST00000058716	ENSMUSG00000036817,14	Sun1	protein_coding	protein_coding	30.935	30.66	31.21	0.0256424	26.7075	29.865	23.55	-0.342599	0.868725	0.97485	0.7626	-0.21225	1.98176e-05	FALSE	-111	0	TRUE	28.15	31.58	24.58	22.52	0.9863	0.9634	0.8591	0.6661
	ENSMUST00000206805	ENSMUSG00000030660,9	Pik3c2a	protein_coding	retained_intron	60.4625	65.77	55.155	-0.253896	23.8025	32.59	15.015	-1.11751	0.378075	0.4839	0.27225	-0.21165	0.0442198	FALSE	-1299	0	TRUE	22.72	42.46	15.12	14.91	0.4104	0.5574	0.2752	0.2693
	ENSMUST00000143189	ENSMUSG00000041594,17	Tmtc4	protein_coding	nonsense_mediated_decay	63.5725	72.44	54.705	-0.405049	36.765	48.46	25.07	-0.950555	0.562175	0.6667	0.45765	-0.20905	0.0366164	TRUE	1090	0	TRUE	41.75	55.17	23.21	26.93	0.6455	0.6879	0.4376	0.4777
	ENSMUST00000041815	ENSMUSG00000060771,14	Tsga10	protein_coding	protein_coding	12.9225	11.465	14.38	0.326572	2.3425	3.4	1.285	-1.39682	0.19415	0.29755	0.09075	-0.2068	0.0171461	FALSE	-22	0	TRUE	3.17	3.63	1.41	1.16	0.2675	0.3276	0.1072	0.0743
	ENSMUST00000080149	ENSMUSG00000063524,13	Eno1	protein_coding	protein_coding	24.15	19.43	28.87	0.571043	8.2925	9.05	7.535	-0.26399	0.363975	0.46695	0.261	-0.20595	0.0129675	FALSE	-67	0	TRUE	10.23	7.87	7.78	7.29	0.5356	0.3983	0.2698	0.2522
	ENSMUST00000075452	ENSMUSG00000029229,8	Chic2	protein_coding	protein_coding	54.9775	56.2	53.755	-0.0641595	49.49	56.2	42.78	-0.393553	0.8996	1	0.7992	-0.2008	0.000188492	FALSE	-48	0	TRUE	43.71	68.69	40.33	45.23	1	1	0.7195	0.8789
	ENSMUST00000085592	ENSMUSG00000066571,13	4931406P16Rik	protein_coding	protein_coding	90.46	102.155	78.765	-0.375091	9.705	19.41	0	-10.9233	0.098125	0.19625	0	-0.19625	1.50885e-30	FALSE	-306	0	TRUE	14.23	24.59	0	0	0.2142	0.1783	0	0
	ENSMUST00000002790	ENSMUSG00000002718,14	Cse1l	protein_coding	protein_coding	39.155	36.86	41.45	0.169273	34.9425	36.69	33.195	-0.14438	0.898225	0.99555	0.8009	-0.19465	1.27926e-09	FALSE	-87	0	TRUE	34.89	38.49	33.37	33.02	0.9986	0.9925	0.7976	0.8042
	ENSMUST00000121927	ENSMUSG00000048490,13	Nrip1	protein_coding	protein_coding	10.075	10.19	9.96	-0.0329037	9.1	10.19	8.01	-0.346895	0.903475	1	0.80695	-0.19305	5.24185e-05	FALSE	-3831	0	TRUE	7.89	12.49	8.56	7.46	1	1	0.8889	0.725
	ENSMUST00000100235	ENSMUSG00000045980,13	Tmem104	protein_coding	protein_coding	5.48	4.04	6.92	0.774933	0.3925	0.785	0	-6.31288	0.09585	0.1917	0	-0.1917	0.000100148	FALSE	-758	0	TRUE	1.16	0.41	0	0	0.2788	0.1046	0	0
	ENSMUST00000148199	ENSMUSG00000031360,14	Ctps2	protein_coding	processed_transcript	19.2225	18.13	20.315	0.164081	1.755	3.51	0	-8.45943	0.094675	0.18935	0	-0.18935	0.0319423	NA	NA	0	TRUE	4.77	2.25	0	0	0.2441	0.1346	0	0
	ENSMUST00000124621	ENSMUSG00000022201,15	Zfr	protein_coding	processed_transcript	147.252	164.23	130.275	-0.334135	38.81	56.885	20.735	-1.45554	0.252775	0.3464	0.15915	-0.18725	0.00197101	FALSE	-67	0	TRUE	55.69	58.08	19.49	21.98	0.3469	0.3459	0.1498	0.1685
	ENSMUST00000112350	ENSMUSG00000055817,17	Mta3	protein_coding	protein_coding	35.075	27.72	42.43	0.613977	21.03	19.775	22.285	0.172313	0.618925	0.7125	0.52535	-0.18715	0.00775426	FALSE	-243	0	TRUE	21.3	18.25	22.41	22.16	0.73	0.695	0.5351	0.5156
	ENSMUST00000064503	ENSMUSG00000009207,15	Lnp	protein_coding	protein_coding	9.7	13.285	6.115	-1.1181	9.14	13.285	4.995	-1.40944	0.9067	1	0.8134	-0.1866	1.98176e-05	FALSE	-236	0	NA	12.6	13.97	5.68	4.31	1	1	0.8516	0.7752
	ENSMUST00000092678	ENSMUSG00000037608,15	Bclaf1	protein_coding	protein_coding	145.49	169.085	121.895	-0.472077	51.84	73.28	30.4	-1.26907	0.3528	0.44565	0.25995	-0.1857	0.0264377	FALSE	-3	0	TRUE	58	88.56	23.04	37.76	0.4871	0.4042	0.1693	0.3506
	ENSMUST00000172461	ENSMUSG00000092570,7	2210019I11Rik	antisense	antisense	23.1675	24.695	21.64	-0.190436	17.5225	21.015	14.03	-0.582563	0.75575	0.84845	0.66305	-0.1854	0.0397189	FALSE	-302	0	TRUE	18.2	23.83	17.62	10.44	0.825	0.8719	0.6169	0.7092
	ENSMUST00000025186	ENSMUSG00000024327,15	Slc39a7	protein_coding	protein_coding	5.4925	5.165	5.82	0.171937	0.5	1	0	-6.65821	0.092325	0.18465	0	-0.18465	0.000157563	FALSE	-270	0	TRUE	1.45	0.55	0	0	0.2437	0.1256	0	0
	ENSMUST00000202272	ENSMUSG00000052917,14	Senp7	protein_coding	processed_transcript	8.7825	5.355	12.21	1.18759	1.4175	1.53	1.305	-0.227868	0.197925	0.2892	0.10665	-0.18255	0.0099721	TRUE	711	0	TRUE	1.61	1.45	1.44	1.17	0.2639	0.3145	0.1094	0.1039
	ENSMUST00000154154	ENSMUSG00000078497,9	Gm13145	protein_coding	protein_coding	45.2725	47.075	43.47	-0.114916	41.3425	47.075	35.61	-0.40258	0.909375	1	0.81875	-0.18125	0.00666254	FALSE	-800	0	TRUE	39.93	54.22	40.37	30.85	1	1	0.9249	0.7126
	ENSMUST00000123273	ENSMUSG00000025158,7	Rfng	protein_coding	processed_transcript	7.3425	5.68	9.005	0.663899	0.7475	1.21	0.285	-2.04809	0.12195	0.212	0.0319	-0.1801	0.0360663	TRUE	443	2	TRUE	1.42	1	0.15	0.42	0.2415	0.1825	0.0164	0.0474
	ENSMUST00000140008	ENSMUSG00000048232,12	Fbxo10	protein_coding	protein_coding	12.1125	11.76	12.465	0.0839255	8.0025	8.85	7.155	-0.30634	0.66325	0.75255	0.57395	-0.1786	0.0123082	FALSE	-34	0	TRUE	8.89	8.81	6.47	7.84	0.754	0.7511	0.5731	0.5748
	ENSMUST00000140636	ENSMUSG00000000731,15	Aire	protein_coding	protein_coding	3.5925	2.17	5.015	1.2048	0.1975	0.395	0	-5.33985	0.0892	0.1784	0	-0.1784	0.000576717	TRUE	52	0	TRUE	0.55	0.24	0	0	0.189	0.1678	0	0
	ENSMUST00000030356	ENSMUSG00000028613,14	Lrp8	protein_coding	protein_coding	13.2025	9.635	16.77	0.79889	2.045	2.585	1.505	-0.776417	0.1761	0.26405	0.08815	-0.1759	0.00228452	FALSE	-36	0	TRUE	1.94	3.23	0.99	2.02	0.2326	0.2955	0.0826	0.0937
	ENSMUST00000026150	ENSMUSG00000025154,14	Arhgap19	protein_coding	protein_coding	7.6575	7.87	7.445	-0.0799873	6.9875	7.87	6.105	-0.365843	0.913175	1	0.82635	-0.17365	0.0203924	FALSE	-8	0	TRUE	9.21	6.53	6.08	6.13	1	1	0.8968	0.7559
	ENSMUST00000103221	ENSMUSG00000028991,15	Mtor	protein_coding	protein_coding	13.935	12.62	15.25	0.2729	12.525	12.54	12.51	-0.0034528	0.90715	0.99375	0.82055	-0.1732	0.000171839	FALSE	-13	0	TRUE	12.68	12.4	12.09	12.93	0.9875	1	0.8253	0.8158
	ENSMUST00000111377	ENSMUSG00000026686,14	Lmx1a	protein_coding	protein_coding	3.61	4.135	3.085	-0.421433	3.3425	4.135	2.55	-0.695228	0.913825	1	0.82765	-0.17235	4.61291e-05	FALSE	-158	0	TRUE	4.8	3.47	2.54	2.56	1	1	0.7962	0.8591
	ENSMUST00000164820	ENSMUSG00000005442,13	Cic	protein_coding	protein_coding	146.335	155.24	137.43	-0.175791	20.1025	33.78	6.425	-2.39258	0.13105	0.21585	0.04625	-0.1696	0.0471923	NA	NA	0	TRUE	42.16	25.4	4.47	8.38	0.2615	0.1702	0.0339	0.0586
	ENSMUST00000175821	ENSMUSG00000048280,17	Zfp738	protein_coding	protein_coding	9.1375	9.09	9.185	0.014983	0.76	1.52	0	-7.25739	0.0831	0.1662	0	-0.1662	0.00276213	FALSE	-341	0	TRUE	1.27	1.77	0	0	0.1484	0.184	0	0
	ENSMUST00000084727	ENSMUSG00000061079,13	Zfp143	protein_coding	protein_coding	13.24	14.125	12.355	-0.19301	12.2375	14.125	10.35	-0.448248	0.917525	1	0.83505	-0.16495	2.56193e-05	FALSE	-81	0	TRUE	12.1	16.15	9.15	11.55	1	1	0.7748	0.8953
	ENSMUST00000027812	ENSMUSG00000026527,13	Rgs7	protein_coding	protein_coding	4.8	2.66	6.94	1.38017	0.2525	0.505	0	-5.6865	0.08225	0.1645	0	-0.1645	0.000477081	FALSE	-48	0	TRUE	0.85	0.16	0	0	0.2237	0.1053	0	0
	ENSMUST00000110700	ENSMUSG00000027284,16	Cdan1	protein_coding	protein_coding	3.845	3.82	3.87	0.0187123	0.26	0.52	0	-5.72792	0.081975	0.16395	0	-0.16395	2.13418e-05	FALSE	-123	0	NA	0.4	0.64	0	0	0.0789	0.249	0	0
	ENSMUST00000002305	ENSMUSG00000042599,8	Kdm7a	protein_coding	protein_coding	90.27	96.94	83.6	-0.213565	74.955	87.9	62.01	-0.503294	0.822475	0.9042	0.74075	-0.16345	0.0344334	FALSE	-92	0	TRUE	74.05	101.75	66.84	57.18	0.8857	0.9227	0.7608	0.7207
	ENSMUST00000145779	ENSMUSG00000042292,16	Mkl1	protein_coding	retained_intron	10.4675	10.34	10.595	0.0351139	0.8275	1.655	0	-7.37938	0.080475	0.16095	0	-0.16095	0.000633975	FALSE	-73	0	TRUE	1.59	1.72	0	0	0.1701	0.1518	0	0
	ENSMUST00000177038	ENSMUSG00000079165,10	Sap25	protein_coding	retained_intron	7.8125	7.12	8.505	0.256104	7.1175	7.11	7.125	0.00303619	0.9179	0.99795	0.83785	-0.1601	0.00515294	FALSE	-386	1	NA	4.84	9.38	7.67	6.58	0.9959	1	0.8364	0.8393
	ENSMUST00000182223	ENSMUSG00000030583,16	Sipa1l3	protein_coding	retained_intron	38.57	41.165	35.975	-0.194373	14.2325	18.295	10.17	-0.8465	0.36265	0.4427	0.2826	-0.1601	0.0319061	FALSE	-141	0	TRUE	15.88	20.71	9.16	11.18	0.4231	0.4623	0.2819	0.2833
	ENSMUST00000002844	ENSMUSG00000002767,13	Mrpl2	protein_coding	protein_coding	24.41	23.77	25.05	0.0756377	1.7825	3.565	0	-8.4818	0.079125	0.15825	0	-0.15825	0.00916914	FALSE	-210	0	TRUE	1.85	5.28	0	0	0.0711	0.2454	0	0
	ENSMUST00000204450	ENSMUSG00000107582,2	RP23-111E4,3	transcribed_unprocessed_pseudogene	transcribed_unprocessed_pseudogene	270.145	287.16	253.13	-0.18197	239.85	276.02	203.68	-0.43845	0.88295	0.9612	0.8047	-0.1565	5.82163e-10	FALSE	-1958	0	TRUE	264.32	287.72	204.49	202.87	0.9621	0.9603	0.8155	0.7939
	ENSMUST00000140405	ENSMUSG00000024845,17	Tmem134	processed_transcript	processed_transcript	20.22	17.305	23.135	0.418678	1.075	2.145	0.005	-7.16658	0.07845	0.15665	0.00025	-0.1564	0.0432537	FALSE	-73	1	TRUE	0.86	3.43	0	0.01	0.0389	0.2744	0	0.0005
	ENSMUST00000179175	ENSMUSG00000056300,14	Gm13247	protein_coding	protein_coding	13.175	15.425	10.925	-0.497252	11.9725	15.01	8.935	-0.747731	0.8951	0.9731	0.8171	-0.156	0.0010365	FALSE	-1178	0	TRUE	14.88	15.14	8.08	9.79	0.965	0.9812	0.808	0.8262
	ENSMUST00000138677	ENSMUSG00000021540,16	Smad5	protein_coding	processed_transcript	3.815	3.54	4.09	0.207805	0.275	0.55	0	-5.80735	0.077825	0.15565	0	-0.15565	0.0067489	FALSE	-356	0	TRUE	0.68	0.42	0	0	0.1937	0.1176	0	0
	ENSMUST00000130145	ENSMUSG00000038290,15	Smg6	protein_coding	nonsense_mediated_decay	6.6	5.66	7.54	0.413128	0.45	0.9	0	-6.50779	0.077375	0.15475	0	-0.15475	0.000628557	FALSE	-128	0	TRUE	0.4	1.4	0	0	0.0746	0.2349	0	0
	ENSMUST00000003207	ENSMUSG00000003123,15	Lipe	protein_coding	protein_coding	1.5625	1.065	2.06	0.945294	0.08	0.16	0	-4.08746	0.075975	0.15195	0	-0.15195	0.00606383	FALSE	-210	0	TRUE	0.14	0.18	0	0	0.1239	0.18	0	0
	ENSMUST00000150128	ENSMUSG00000014633,15	Cmc2	protein_coding	nonsense_mediated_decay	27.29	23.695	30.885	0.382182	2.7075	4.325	1.09	-1.97853	0.111075	0.1869	0.03525	-0.15165	0.001037	FALSE	-84	0	TRUE	4.23	4.42	1.18	1	0.1561	0.2177	0.0364	0.0341
	ENSMUST00000055518	ENSMUSG00000041417,15	Pik3r1	protein_coding	protein_coding	95.9925	92.16	99.825	0.115248	88.39	92.11	84.67	-0.121493	0.92375	0.9995	0.848	-0.1515	3.99985e-09	FALSE	-187	0	TRUE	80.12	104.1	81.5	87.84	1	0.999	0.8241	0.8719
	ENSMUST00000109930	ENSMUSG00000020412,16	Ascc2	protein_coding	protein_coding	3.265	3.175	3.355	0.0793131	3.01	3.175	2.845	-0.157803	0.92455	1	0.8491	-0.1509	0.000280383	FALSE	-169	0	TRUE	3.13	3.22	3.32	2.37	1	1	0.8426	0.8556
	ENSMUST00000025885	ENSMUSG00000079478,8	Sssca1	protein_coding	protein_coding	20.6375	16.205	25.07	0.629208	18.335	15.925	20.745	0.38126	0.906025	0.98145	0.8306	-0.15085	0.0460612	FALSE	-341	0	TRUE	18.65	13.2	19.27	22.22	0.9894	0.9735	0.7423	0.9189
	ENSMUST00000199735	ENSMUSG00000027881,14	Prpf38b	protein_coding	nonsense_mediated_decay	153.49	148.445	158.535	0.0948667	15.085	26.065	4.105	-2.6637	0.101675	0.1763	0.02705	-0.14925	8.14261e-06	FALSE	-841	0	TRUE	20.31	31.82	3.94	4.27	0.1345	0.2181	0.021	0.0331
	ENSMUST00000052209	ENSMUSG00000031885,13	Cbfb	protein_coding	protein_coding	3.225	3.42	3.03	-0.174137	0.2075	0.415	0	-5.40939	0.0744	0.1488	0	-0.1488	0.0474979	FALSE	-66	0	TRUE	0.27	0.56	0	0	0.0603	0.2373	0	0
	ENSMUST00000169453	ENSMUSG00000003847,16	Nfat5	protein_coding	protein_coding	2.3725	2.125	2.62	0.300827	0.1575	0.315	0	-5.02237	0.074375	0.14875	0	-0.14875	1.24761e-06	FALSE	9	1	TRUE	0.4	0.23	0	0	0.1905	0.107	0	0
	ENSMUST00000134536	ENSMUSG00000030428,16	Ttyh1	protein_coding	retained_intron	9.48	10.175	8.785	-0.21169	0.5425	1.085	0	-6.77479	0.074175	0.14835	0	-0.14835	0.0318045	FALSE	40	0	NA	1.62	0.55	0	0	0.2576	0.0391	0	0
	ENSMUST00000049453	ENSMUSG00000039000,8	Ube3c	protein_coding	protein_coding	10.855	8.57	13.14	0.616013	9.7	8.42	10.98	0.382587	0.90925	0.9827	0.8358	-0.1469	0.0261462	FALSE	-168	0	TRUE	8.61	8.23	10.63	11.33	0.9762	0.9892	0.8403	0.8313
	ENSMUST00000070878	ENSMUSG00000056629,15	Fkbp2	protein_coding	protein_coding	32.45	30.37	34.53	0.185146	2.2225	4.445	0	-8.79928	0.073225	0.14645	0	-0.14645	1.20266e-07	FALSE	-59	0	TRUE	4.16	4.73	0	0	0.1357	0.1572	0	0
	ENSMUST00000162010	ENSMUSG00000022386,12	Trmu	protein_coding	processed_transcript	4.59	3.905	5.275	0.432891	4.165	3.85	4.48	0.218115	0.9201	0.99195	0.84825	-0.1437	0.00778973	FALSE	-150	0	NA	6.74	0.96	4.04	4.92	0.9839	1	0.8364	0.8601
	ENSMUST00000115449	ENSMUSG00000019647,16	Sema6a	protein_coding	protein_coding	2.945	2.835	3.055	0.107458	0.2075	0.415	0	-5.40939	0.0716	0.1432	0	-0.1432	1.33682e-07	FALSE	-1199	0	TRUE	0.54	0.29	0	0	0.1598	0.1266	0	0
	ENSMUST00000146698	ENSMUSG00000029464,10	Gpn3	protein_coding	nonsense_mediated_decay	18.79	28.59	8.99	-1.66802	17.7025	27.94	7.465	-1.9027	0.9065	0.977	0.836	-0.141	0.0216753	FALSE	-60	0	NA	13.73	42.15	8.88	6.05	0.9765	0.9775	0.8102	0.8618
	ENSMUST00000000514	ENSMUSG00000026315,13	Serpinb8	protein_coding	protein_coding	23.4325	30.67	16.195	-0.920859	19.8025	27.385	12.22	-1.16349	0.823625	0.8928	0.75445	-0.13835	0.0458542	FALSE	-402	0	TRUE	26.7	28.07	10.23	14.21	0.876	0.9096	0.7539	0.755
	ENSMUST00000029025	ENSMUSG00000027520,15	Zdbf2	protein_coding	protein_coding	1.0825	1.175	0.99	-0.244887	1.0325	1.175	0.89	-0.39689	0.93125	1	0.8625	-0.1375	0.0204877	FALSE	-7303	0	TRUE	0.75	1.6	0.38	1.4	1	1	0.7917	0.9333
	ENSMUST00000159927	ENSMUSG00000049109,14	Themis	protein_coding	nonsense_mediated_decay	3.9	4.71	3.09	-0.606519	3.67	4.71	2.63	-0.838249	0.9314	1	0.8628	-0.1372	0.000247154	FALSE	-39	0	TRUE	4.57	4.85	2.11	3.15	1	1	0.9095	0.8161
	ENSMUST00000142059	ENSMUSG00000073889,10	Il11ra1	protein_coding	retained_intron	4.76	5.015	4.505	-0.154398	4.35	4.88	3.82	-0.35249	0.892375	0.9603	0.82445	-0.13585	0.0495475	FALSE	-73	0	TRUE	3.13	6.63	1.72	5.92	0.9206	1	0.7783	0.8706
	ENSMUST00000037728	ENSMUSG00000034690,12	Nlrp4c	protein_coding	protein_coding	8.6675	8.665	8.67	0.000831285	7.3925	7.975	6.81	-0.227521	0.8523	0.91995	0.78465	-0.1353	0.0160807	FALSE	-91	0	TRUE	7.33	8.62	6.16	7.46	0.914	0.9259	0.7748	0.7945
	ENSMUST00000108108	ENSMUSG00000071014,10	Ndufb6	protein_coding	protein_coding	125.478	114.565	136.39	0.251551	8.515	16.655	0.375	-5.43582	0.0703	0.13775	0.00285	-0.1349	0.00679829	FALSE	-66	0	TRUE	26.64	6.67	0.18	0.57	0.2105	0.065	0.0012	0.0045
	ENSMUST00000129374	ENSMUSG00000021699,17	Pde4d	protein_coding	processed_transcript	2.9525	2.51	3.395	0.434231	0.175	0.35	0	-5.16993	0.067275	0.13455	0	-0.13455	0.000967351	FALSE	-1	0	TRUE	0.22	0.48	0	0	0.1122	0.1569	0	0
	ENSMUST00000071452	ENSMUSG00000034206,15	Polq	protein_coding	protein_coding	4.0675	3.76	4.375	0.218012	0.2175	0.435	0	-5.47573	0.066175	0.13235	0	-0.13235	9.94024e-05	FALSE	-111	0	NA	0.28	0.59	0	0	0.0605	0.2042	0	0
	ENSMUST00000107854	ENSMUSG00000059474,13	Mbtd1	protein_coding	protein_coding	551.138	633.64	468.635	-0.435191	482.09	589.6	374.58	-0.654449	0.86125	0.92695	0.79555	-0.1314	0.0432537	FALSE	-116	0	TRUE	448.12	731.08	289.21	459.95	0.911	0.9429	0.7774	0.8137
	ENSMUST00000174552	ENSMUSG00000048264,15	Dip2c	protein_coding	protein_coding	8.39	8.115	8.665	0.0944959	7.575	7.885	7.265	-0.117992	0.90665	0.9718	0.8415	-0.1303	0.0305004	FALSE	-250	0	TRUE	7.58	8.19	7.33	7.2	0.9755	0.9681	0.7941	0.8889
	ENSMUST00000184320	ENSMUSG00000030172,15	Erc1	protein_coding	nonsense_mediated_decay	7.6275	7.005	8.25	0.235699	0.455	0.91	0	-6.52356	0.0649	0.1298	0	-0.1298	1.37913e-05	TRUE	232	0	TRUE	0.96	0.86	0	0	0.1346	0.125	0	0
	ENSMUST00000021676	ENSMUSG00000021252,11	0610007P14Rik	protein_coding	protein_coding	31.7775	26.12	37.435	0.519066	29.0975	25.96	32.235	0.312229	0.9281	0.99265	0.86355	-0.1291	0.0348602	FALSE	-77	0	NA	30.52	21.4	31.88	32.59	1	0.9853	0.8122	0.9149
	ENSMUST00000185912	ENSMUSG00000010453,12	Kansl3	protein_coding	protein_coding	13.8125	15.765	11.86	-0.41032	13.0475	15.765	10.33	-0.609404	0.935575	1	0.87115	-0.12885	3.02651e-08	FALSE	-18	0	TRUE	13.31	18.22	9.94	10.72	1	1	0.8346	0.9077
	ENSMUST00000048305	ENSMUSG00000041846,14	Smek1	protein_coding	protein_coding	42.36	49.825	34.895	-0.513726	40.195	49.825	30.565	-0.704807	0.9363	1	0.8726	-0.1274	5.64133e-10	FALSE	-108	0	TRUE	41.76	57.89	26.58	34.55	1	1	0.8353	0.9099
	ENSMUST00000085679	ENSMUSG00000029622,16	Arpc1b	protein_coding	protein_coding	82.5575	76.61	88.505	0.208201	30.9075	33.905	27.91	-0.280625	0.37925	0.44285	0.31565	-0.1272	0.0159989	FALSE	-36	0	TRUE	33.59	34.22	28.67	27.15	0.429	0.4567	0.3097	0.3216
	ENSMUST00000019231	ENSMUSG00000019087,13	Atp6ap1	protein_coding	protein_coding	36.295	36.02	36.57	0.0218564	33.825	36.02	31.63	-0.187449	0.93665	1	0.8733	-0.1267	0.035613	FALSE	-207	0	TRUE	36.67	35.37	30.85	32.41	1	1	0.7765	0.9701
	ENSMUST00000102711	ENSMUSG00000037275,14	Gemin5	protein_coding	protein_coding	1.6075	1.365	1.85	0.435871	0.085	0.17	0	-4.16993	0.06305	0.1261	0	-0.1261	0.00261116	FALSE	-165	0	TRUE	0.14	0.2	0	0	0.0972	0.155	0	0
	ENSMUST00000206362	ENSMUSG00000074283,5	Zfp109	protein_coding	protein_coding	14.53	13.575	15.485	0.189788	13.5325	13.575	13.49	-0.00905516	0.93705	1	0.8741	-0.1259	0.00276213	FALSE	-1790	0	TRUE	13.32	13.83	13.12	13.86	1	1	0.8104	0.9378
	ENSMUST00000155123	ENSMUSG00000038611,16	Phrf1	protein_coding	nonsense_mediated_decay	9.4225	7.615	11.23	0.559833	0.44	0.88	0	-6.47573	0.0617	0.1234	0	-0.1234	4.78333e-09	FALSE	-141	2	TRUE	0.7	1.06	0	0	0.0783	0.1685	0	0
	ENSMUST00000005507	ENSMUSG00000005373,13	Mlxipl	protein_coding	protein_coding	25.845	25.64	26.05	0.0228783	22.9225	24.3	21.545	-0.173527	0.888075	0.94915	0.827	-0.12215	0.000881842	FALSE	-116	0	NA	20.84	27.76	21.14	21.95	0.9586	0.9397	0.8162	0.8378
	ENSMUST00000115306	ENSMUSG00000022510,14	Trp63	protein_coding	protein_coding	16.5475	17.5	15.595	-0.166171	1.02	2.04	0	-7.67948	0.0601	0.1202	0	-0.1202	0.00436055	FALSE	-294	0	TRUE	3.36	0.72	0	0	0.201	0.0394	0	0
	ENSMUST00000135647	ENSMUSG00000038533,15	Cbfa2t2	protein_coding	retained_intron	17.4675	17.545	17.39	-0.0127947	1.0675	2.135	0	-7.74483	0.059625	0.11925	0	-0.11925	0.00671654	FALSE	-259	0	TRUE	2.78	1.49	0	0	0.1444	0.0941	0	0
	ENSMUST00000155592	ENSMUSG00000006335,16	Tfpt	protein_coding	protein_coding	38.36	29.435	47.285	0.683665	2.4125	3.825	1	-1.92487	0.078075	0.13475	0.0214	-0.11335	0.00507207	FALSE	-117	0	NA	3.65	4	0.93	1.07	0.1062	0.1633	0.0182	0.0246
	ENSMUST00000151078	ENSMUSG00000005882,18	Uqcc1	protein_coding	nonsense_mediated_decay	15.9275	13.2	18.655	0.498705	1.16	1.795	0.525	-1.75439	0.084525	0.14005	0.029	-0.11105	0.00800536	FALSE	-132	0	NA	1.9	1.69	0.51	0.54	0.1199	0.1602	0.0237	0.0343
	ENSMUST00000118648	ENSMUSG00000039713,16	Plekhg5	protein_coding	protein_coding	3.7225	2.785	4.66	0.740574	0.165	0.33	0	-5.08746	0.054525	0.10905	0	-0.10905	0.0300668	FALSE	-7	0	NA	0.58	0.08	0	0	0.1853	0.0328	0	0
	ENSMUST00000028278	ENSMUSG00000026914,15	Psmd14	protein_coding	protein_coding	31.73	30.13	33.33	0.145575	28.765	29.035	28.495	-0.0270748	0.909475	0.9634	0.85555	-0.10785	0.0360969	FALSE	-96	0	NA	27.42	30.65	30.08	26.91	0.9581	0.9687	0.8461	0.865
	ENSMUST00000144830	ENSMUSG00000078923,10	Ube2v1	protein_coding	retained_intron	10.3	8	12.6	0.654694	0.425	0.85	0	-6.42626	0.053775	0.10755	0	-0.10755	0.0446159	FALSE	-185	0	TRUE	0.76	0.94	0	0	0.0889	0.1262	0	0
	ENSMUST00000154099	ENSMUSG00000049482,15	Ctu2	protein_coding	retained_intron	2.2675	2.365	2.17	-0.123599	0.125	0.25	0	-4.70044	0.0528	0.1056	0	-0.1056	0.00506608	TRUE	149	5	TRUE	0.23	0.27	0	0	0.1041	0.1071	0	0
	ENSMUST00000178075	ENSMUSG00000006676,16	Usp19	protein_coding	protein_coding	76.1	71.445	80.755	0.176695	3.975	7.74	0.21	-5.13862	0.05505	0.1074	0.0027	-0.1047	1.50774e-06	FALSE	-114	0	TRUE	9.97	5.51	0.29	0.13	0.135	0.0798	0.0039	0.0015
	ENSMUST00000135019	ENSMUSG00000022820,3	Ndufb4	protein_coding	retained_intron	46.3025	43.375	49.23	0.182634	40.915	40.74	41.09	0.0123383	0.8866	0.9388	0.8344	-0.1044	0.0145344	FALSE	-109	0	TRUE	53.62	27.86	49.69	32.49	0.9402	0.9374	0.8355	0.8333
	ENSMUST00000196106	ENSMUSG00000028149,12	Rap1gds1	protein_coding	nonsense_mediated_decay	16.4325	14.305	18.56	0.375446	0.7525	1.505	0	-7.24317	0.05205	0.1041	0	-0.1041	9.79819e-09	FALSE	-212	0	TRUE	1.16	1.85	0	0	0.0867	0.1215	0	0
	ENSMUST00000111338	ENSMUSG00000040549,16	Ckap5	protein_coding	protein_coding	89.9675	90.13	89.805	-0.00521104	31.0275	35.595	26.46	-0.427722	0.346375	0.3981	0.29465	-0.10345	1.03269e-08	FALSE	-240	0	TRUE	34.37	36.82	26.8	26.12	0.4275	0.3687	0.2994	0.2899
	ENSMUST00000112220	ENSMUSG00000030346,16	Rad51ap1	protein_coding	protein_coding	3.075	3.15	3	-0.0701611	0.1625	0.325	0	-5.06609	0.050725	0.10145	0	-0.10145	0.00746435	FALSE	-143	0	TRUE	0.41	0.24	0	0	0.1133	0.0896	0	0
	ENSMUST00000102695	ENSMUSG00000032615,14	Nt5m	protein_coding	protein_coding	6.315	5.72	6.91	0.272237	5.9675	5.72	6.215	0.119539	0.949475	1	0.89895	-0.10105	0.00682472	FALSE	-140	0	NA	5.89	5.55	5.8	6.63	1	1	0.8909	0.907
	ENSMUST00000151983	ENSMUSG00000031634,12	Ufsp2	protein_coding	retained_intron	26.0775	26.62	25.535	-0.0600115	1.53	3.06	0	-8.26209	0.050275	0.10055	0	-0.10055	0.0466146	FALSE	-154	0	TRUE	5.46	0.66	0	0	0.1698	0.0313	0	0
	ENSMUST00000196619	ENSMUSG00000027959,13	Sass6	protein_coding	processed_transcript	16.9575	17.02	16.895	-0.0106284	0.8325	1.665	0	-7.38802	0.050125	0.10025	0	-0.10025	0.02162	FALSE	3	0	TRUE	2.36	0.97	0	0	0.1464	0.0541	0	0
	ENSMUST00000120157	ENSMUSG00000028657,14	Ppt1	protein_coding	nonsense_mediated_decay	12.1575	11.55	12.765	0.144182	11.495	11.55	11.44	-0.0137938	0.9502	1	0.9004	-0.0996	0.0347881	FALSE	-120	NA	NA	11.67	11.43	11.32	11.56	1	1	0.8342	0.9666
	ENSMUST00000096084	ENSMUSG00000029769,16	Ccdc136	protein_coding	protein_coding	20.98	17.215	24.745	0.523216	1.51	2.23	0.79	-1.48543	0.08135	0.1309	0.0318	-0.0991	0.00110761	FALSE	-105	NA	NA	2.07	2.39	0.68	0.9	0.1405	0.1213	0.0299	0.0337
	ENSMUST00000100812	ENSMUSG00000011877,13	Git1	protein_coding	protein_coding	9.87	8.355	11.385	0.445963	9.27	8.315	10.225	0.297989	0.946725	0.9956	0.89785	-0.09775	1.0071e-05	FALSE	-210	0	NA	9.02	7.61	10.57	9.88	0.9912	1	0.9175	0.8782
	ENSMUST00000149561	ENSMUSG00000029833,17	Trim24	protein_coding	processed_transcript	112.653	107.72	117.585	0.126407	5.0925	10.185	0	-9.99365	0.0478	0.0956	0	-0.0956	5.02112e-09	FALSE	-126	NA	NA	12.43	7.94	0	0	0.1204	0.0708	0	0
	ENSMUST00000113186	ENSMUSG00000026289,15	Atg16l1	protein_coding	protein_coding	29.4175	29.39	29.445	0.0026964	25.62	26.995	24.245	-0.154944	0.8713	0.91855	0.82405	-0.0945	0.033994	FALSE	-91	NA	NA	27.75	26.24	23.61	24.88	0.9174	0.9197	0.8393	0.8088
	ENSMUST00000098048	ENSMUSG00000073838,10	Tufm	protein_coding	protein_coding	6.06	4.665	7.455	0.675176	5.715	4.665	6.765	0.535255	0.9531	1	0.9062	-0.0938	0.00489555	FALSE	-171	NA	NA	5.58	3.75	5.53	8	1	1	0.8992	0.9132
	ENSMUST00000086801	ENSMUSG00000024206,14	Rfx2	protein_coding	protein_coding	24.355	20.805	27.905	0.423417	23.01	20.805	25.215	0.277231	0.953225	1	0.90645	-0.09355	6.32184e-05	FALSE	-110	NA	NA	21.71	19.9	24.38	26.05	1	1	0.9446	0.8683
	ENSMUST00000142126	ENSMUSG00000059278,9	Naa38	protein_coding	processed_transcript	25.9625	20.75	31.175	0.587046	1.1675	2.175	0.16	-3.68403	0.05135	0.0981	0.0046	-0.0935	0.0349933	FALSE	-52	NA	NA	3.43	0.92	0.32	0	0.1123	0.0839	0.0092	0
	ENSMUST00000153887	ENSMUSG00000049044,16	Rapgef4	protein_coding	processed_transcript	11.0975	10.345	11.85	0.195776	9.475	9.44	9.51	0.0106472	0.864675	0.911	0.81835	-0.09265	0.00966268	FALSE	-125	NA	NA	11.02	7.86	10.13	8.89	0.9206	0.9014	0.7277	0.909
	ENSMUST00000178816	ENSMUSG00000026269,14	Rnpepl1	protein_coding	retained_intron	3.155	2.44	3.87	0.663275	0.1275	0.255	0	-4.72792	0.046325	0.09265	0	-0.09265	0.0273482	TRUE	767	NA	NA	0.09	0.42	0	0	0.052	0.1333	0	0
	ENSMUST00000030125	ENSMUSG00000028416,11	Bag1	protein_coding	protein_coding	15.7875	11.445	20.13	0.814086	14.835	11.445	18.225	0.670733	0.95435	1	0.9087	-0.0913	0.0011252	FALSE	-87	NA	NA	15.26	7.63	21.04	15.41	1	1	0.8896	0.9278
	ENSMUST00000155910	ENSMUSG00000002265,15	Peg3	protein_coding	retained_intron	8.035	7.645	8.425	0.139986	0.64	0.965	0.315	-1.58496	0.081975	0.12685	0.0371	-0.08975	0.01682	FALSE	-349	NA	NA	0.92	1.01	0.26	0.37	0.1144	0.1393	0.0335	0.0407
	ENSMUST00000034065	ENSMUSG00000031644,18	Nek1	protein_coding	protein_coding	62.535	62.44	62.63	0.00438264	55.115	57.82	52.41	-0.141701	0.881375	0.926	0.83675	-0.08925	7.49382e-08	FALSE	-11	NA	NA	54.07	61.57	51.33	53.49	0.9259	0.9261	0.825	0.8485
	ENSMUST00000183475	ENSMUSG00000021023,14	1110008L16Rik	protein_coding	protein_coding	21.6825	17.575	25.79	0.553026	0.765	1.53	0	-7.26679	0.043725	0.08745	0	-0.08745	4.80697e-08	FALSE	-141	NA	NA	1.64	1.42	0	0	0.084	0.0909	0	0
	ENSMUST00000086854	ENSMUSG00000046709,16	Mapk10	protein_coding	protein_coding	7.405	7.03	7.78	0.146048	0.2975	0.595	0	-5.91886	0.0428	0.0856	0	-0.0856	2.09404e-09	FALSE	-140	0	NA	0.58	0.61	0	0	0.0754	0.0958	0	0
	ENSMUST00000187839	ENSMUSG00000021843,16	Ktn1	protein_coding	protein_coding	137.657	136.325	138.99	0.0279289	10.5975	16.33	4.865	-1.74493	0.077275	0.11995	0.0346	-0.08535	0.000359343	FALSE	8	NA	NA	14.76	17.9	5.92	3.81	0.1212	0.1187	0.0398	0.0294
	ENSMUST00000156442	ENSMUSG00000026924,17	Sec16a	protein_coding	protein_coding	64.55	62.3	66.8	0.1006	5.1075	7.725	2.49	-1.62947	0.07985	0.12245	0.03725	-0.0852	6.83523e-05	FALSE	-66	NA	NA	6	9.45	2.57	2.41	0.1091	0.1358	0.038	0.0365
	ENSMUST00000108429	ENSMUSG00000040952,16	Rps19	protein_coding	protein_coding	45.595	32.35	58.84	0.862831	1.63	3.26	0	-8.35315	0.042175	0.08435	0	-0.08435	0.00150659	FALSE	-24	NA	NA	5.67	0.85	0	0	0.1236	0.0451	0	0
	ENSMUST00000001716	ENSMUSG00000001666,8	Ddt	protein_coding	protein_coding	19.965	17.265	22.665	0.392417	19.0225	17.265	20.78	0.267204	0.958175	1	0.91635	-0.08365	0.00852351	FALSE	-70	NA	NA	17.65	16.88	21.82	19.74	1	1	0.9305	0.9022
	ENSMUST00000092620	ENSMUSG00000069682,5	Gm10275	transcribed_processed_pseudogene	processed_transcript	75.1975	67.38	83.015	0.301011	71.83	67.38	76.28	0.178959	0.960325	1	0.92065	-0.07935	1.98092e-05	FALSE	-585	NA	NA	80.42	54.34	86.52	66.04	1	1	0.9085	0.9328
	ENSMUST00000147559	ENSMUSG00000002031,11	Ift46	protein_coding	protein_coding	34.665	29.72	39.61	0.414309	1.1475	2.295	0	-7.84862	0.03845	0.0769	0	-0.0769	0.0247369	NA	NA	NA	NA	2.82	1.77	0	0	0.0932	0.0606	0	0
	ENSMUST00000167149	ENSMUSG00000038615,17	Nfe2l1	protein_coding	protein_coding	62.9175	53.535	72.3	0.433443	1.97	3.94	0	-8.62571	0.03735	0.0747	0	-0.0747	4.63554e-10	FALSE	-1338	NA	NA	2.75	5.13	0	0	0.0492	0.1002	0	0
	ENSMUST00000120417	ENSMUSG00000002814,15	Top3a	protein_coding	protein_coding	9.2825	8.195	10.37	0.339231	0.345	0.645	0.045	-3.57399	0.0418	0.07915	0.00445	-0.0747	0.0306912	FALSE	-28	NA	NA	0.67	0.62	0	0.09	0.0868	0.0715	0	0.0089
	ENSMUST00000171155	ENSMUSG00000055652,14	Klhl25	protein_coding	protein_coding	10.9625	10.35	11.575	0.161234	0.3875	0.775	0	-6.29462	0.03725	0.0745	0	-0.0745	8.08237e-07	FALSE	27	0	NA	0.94	0.61	0	0	0.0883	0.0607	0	0
	ENSMUST00000105437	ENSMUSG00000037846,18	Rtkn2	protein_coding	protein_coding	13.9775	12.37	15.585	0.333072	13.195	12.185	14.205	0.221124	0.9475	0.9846	0.9104	-0.0742	3.70738e-05	FALSE	-536	NA	NA	12.71	11.66	12.63	15.78	1	0.9692	0.8996	0.9212
	ENSMUST00000153526	ENSMUSG00000020918,14	Kat2a	protein_coding	processed_transcript	13.185	11.565	14.805	0.356046	12.6375	11.565	13.71	0.245268	0.96335	1	0.9267	-0.0733	5.30586e-06	FALSE	-191	NA	NA	11.87	11.26	14.76	12.66	1	1	0.9191	0.9343
	ENSMUST00000048363	ENSMUSG00000035505,14	Cox18	protein_coding	protein_coding	54.4675	59.34	49.595	-0.258762	4.2375	6.58	1.895	-1.79049	0.074775	0.11105	0.0385	-0.07255	0.00234109	FALSE	-174	NA	NA	5.69	7.47	2.02	1.77	0.1119	0.1102	0.0433	0.0337
	ENSMUST00000115854	ENSMUSG00000004069,16	Dnaja3	protein_coding	protein_coding	42.03	42.19	41.87	-0.0109816	39.72	41.375	38.065	-0.120264	0.944925	0.98065	0.9092	-0.07145	0.00150659	FALSE	-20	NA	NA	40.72	42.03	40.65	35.48	0.9756	0.9857	0.908	0.9104
	ENSMUST00000169390	ENSMUSG00000029326,13	Enoph1	protein_coding	protein_coding	8.65	8.225	9.075	0.141718	8.35	8.225	8.475	0.043146	0.96435	1	0.9287	-0.0713	0.0273609	FALSE	-134	NA	NA	6.43	10.02	10.5	6.45	1	1	0.9528	0.9046
	ENSMUST00000107074	ENSMUSG00000038304,14	Cd160	protein_coding	protein_coding	51.2225	41.72	60.725	0.541443	49.0675	41.68	56.455	0.437656	0.963825	0.9991	0.92855	-0.07055	0.00901222	FALSE	-14	NA	NA	43.38	39.98	60.42	52.49	0.9982	1	0.9615	0.8956
	ENSMUST00000170420	ENSMUSG00000026659,13	Dusp12	protein_coding	nonsense_mediated_decay	161.222	119.995	202.45	0.754542	8.04	11.405	4.675	-1.28481	0.058725	0.0937	0.02375	-0.06995	0.00022093	TRUE	329	NA	NA	14.21	8.6	5.02	4.33	0.102	0.0854	0.0206	0.0269
	ENSMUST00000169667	ENSMUSG00000022369,13	Mtbp	protein_coding	protein_coding	49.8425	43.51	56.175	0.368506	1.5025	2.99	0.015	-6.90689	0.034575	0.0689	0.00025	-0.06865	1.75431e-13	FALSE	-36	NA	NA	3.14	2.84	0.03	0	0.0667	0.0711	0.0005	0
	ENSMUST00000154550	ENSMUSG00000002395,14	Use1	protein_coding	retained_intron	19.93	15.915	23.945	0.589033	0.5425	1.085	0	-6.77479	0.034325	0.06865	0	-0.06865	0.000131868	FALSE	-180	NA	NA	0.98	1.19	0	0	0.0589	0.0784	0	0
	ENSMUST00000063869	ENSMUSG00000028076,12	Cd1d1	protein_coding	protein_coding	18.2225	20.695	15.75	-0.393712	17.5925	20.62	14.565	-0.501248	0.961825	0.99605	0.9276	-0.06845	0.000496246	FALSE	-19	NA	NA	18.77	22.47	16.36	12.77	0.9921	1	0.9079	0.9473
	ENSMUST00000107722	ENSMUSG00000057522,15	Spop	protein_coding	protein_coding	36.23	35.375	37.085	0.0680868	35	35.375	34.625	-0.0309072	0.96655	1	0.9331	-0.0669	6.34445e-07	FALSE	-142	NA	NA	29.66	41.09	32.85	36.4	1	1	0.9156	0.9506
	ENSMUST00000106348	ENSMUSG00000030695,13	Aldoa	protein_coding	protein_coding	19.11	15.55	22.67	0.543579	18.3425	15.55	21.135	0.442475	0.966775	1	0.93355	-0.06645	0.000603219	FALSE	-93	NA	NA	17.67	13.43	19.83	22.44	1	1	0.9497	0.9174
	ENSMUST00000065163	ENSMUSG00000030538,15	Cib1	protein_coding	protein_coding	15.9575	10.345	21.57	1.05937	0.3	0.6	0	-5.93074	0.0322	0.0644	0	-0.0644	0.0202747	FALSE	-19	NA	NA	0.34	0.86	0	0	0.028	0.1008	0	0
	ENSMUST00000027955	ENSMUSG00000026645,11	Olah	protein_coding	protein_coding	12.88	10.495	15.265	0.540096	12.395	10.495	14.295	0.445443	0.968	1	0.936	-0.064	0.000946669	FALSE	-140	NA	NA	11.47	9.52	15.26	13.33	1	1	0.9431	0.9289
	ENSMUST00000043734	ENSMUSG00000038750,12	Omt2b	protein_coding	protein_coding	1073.74	991.73	1155.75	0.220808	1026.41	982.59	1070.23	0.123258	0.9585	0.9905	0.9265	-0.064	0.00867949	FALSE	-59	NA	NA	1098.42	866.76	1073.33	1067.13	0.9929	0.9881	0.9503	0.9027
	ENSMUST00000022901	ENSMUSG00000022292,15	Rrm2b	protein_coding	protein_coding	187.97	186.6	189.34	0.0210291	181.322	185.965	176.68	-0.0738883	0.96495	0.99645	0.93345	-0.063	3.06244e-06	FALSE	-150	NA	NA	167.49	204.44	176.39	176.97	0.995	0.9979	0.9164	0.9505
	ENSMUST00000087189	ENSMUSG00000061232,15	H2-K1	protein_coding	protein_coding	33.0725	29.02	37.125	0.355235	0.8725	1.745	0	-7.45533	0.031375	0.06275	0	-0.06275	0.0159989	FALSE	-29	NA	NA	2.48	1.01	0	0	0.0935	0.032	0	0
	ENSMUST00000123275	ENSMUSG00000036352,16	Ubac1	protein_coding	processed_transcript	63.2125	61.645	64.78	0.0715533	58.545	59.18	57.91	-0.0312919	0.926775	0.95775	0.8958	-0.06195	0.00293377	TRUE	74	NA	NA	48.9	69.46	63.2	52.62	0.9438	0.9717	0.879	0.9126
	ENSMUST00000171687	ENSMUSG00000002845,14	Tmem39a	protein_coding	protein_coding	114.108	94.695	133.52	0.495651	6.585	8.675	4.495	-0.946999	0.063775	0.0939	0.03365	-0.06025	0.00013815	FALSE	-231	NA	NA	9.24	8.11	4.65	4.34	0.0819	0.1059	0.0341	0.0332
	ENSMUST00000027906	ENSMUSG00000026610,13	Esrrg	protein_coding	protein_coding	26.6425	24.39	28.895	0.244438	25.8225	24.39	27.255	0.160169	0.971675	1	0.94335	-0.05665	0.0290015	FALSE	-242	NA	NA	22.76	26.02	27.1	27.41	1	1	0.9515	0.9352
	ENSMUST00000115612	ENSMUSG00000000325,15	Arvcf	protein_coding	protein_coding	3.475	3.21	3.74	0.21983	0.0775	0.155	0	-4.04439	0.027525	0.05505	0	-0.05505	0.00526511	FALSE	15	NA	NA	0.15	0.16	0	0	0.035	0.0751	0	0
	ENSMUST00000122205	ENSMUSG00000015966,16	Il17rb	protein_coding	protein_coding	15.2325	13.655	16.81	0.299692	0.3675	0.735	0	-6.21917	0.027425	0.05485	0	-0.05485	2.32381e-05	FALSE	-563	0	TRUE	0.8	0.67	0	0	0.0494	0.0603	0	0
	ENSMUST00000136613	ENSMUSG00000028159,14	Dapp1	protein_coding	protein_coding	6.8525	5.835	7.87	0.430993	6.66	5.835	7.485	0.358725	0.973675	1	0.94735	-0.05265	0.00658381	FALSE	-66	NA	NA	6.03	5.64	9.71	5.26	1	1	0.9604	0.9343
	ENSMUST00000133613	ENSMUSG00000059291,15	Rpl11	protein_coding	processed_transcript	96.0825	79.395	112.77	0.506209	2.04	4.08	0	-8.67596	0.02605	0.0521	0	-0.0521	0.000254688	NA	NA	NA	NA	3.96	4.2	0	0	0.0453	0.0589	0	0
	ENSMUST00000098696	ENSMUSG00000030465,18	Psd3	protein_coding	protein_coding	41.2325	39.385	43.08	0.129341	1.135	2.25	0.02	-6.23522	0.02635	0.05225	0.00045	-0.0518	1.07681e-06	FALSE	-213	NA	NA	0.98	3.52	0.03	0.01	0.034	0.0705	0.0007	0.0002
	ENSMUST00000113444	ENSMUSG00000026159,13	Agfg1	protein_coding	protein_coding	72.7975	81.71	63.885	-0.354986	2.14	4.28	0	-8.74483	0.0257	0.0514	0	-0.0514	4.38451e-12	FALSE	-57	NA	NA	3.12	5.44	0	0	0.0451	0.0577	0	0
	ENSMUST00000161564	ENSMUSG00000023032,12	Slc4a8	protein_coding	nonsense_mediated_decay	100.02	72.055	127.985	0.828717	2.5975	4.16	1.035	-1.99654	0.032825	0.0577	0.00795	-0.04975	0.0350901	FALSE	-77	NA	NA	4.68	3.64	0.57	1.5	0.0644	0.051	0.0047	0.0112
	ENSMUST00000085708	ENSMUSG00000040033,15	Stat2	protein_coding	protein_coding	5.4125	5.095	5.73	0.16914	5.2725	5.095	5.45	0.09699	0.975575	1	0.95115	-0.04885	0.00714267	FALSE	-143	NA	NA	3.97	6.22	5.52	5.38	1	1	0.965	0.9373
	ENSMUST00000165205	ENSMUSG00000090958,2	Lrrc32	protein_coding	protein_coding	2.7575	2.645	2.87	0.117357	2.69	2.645	2.735	0.0480943	0.976475	1	0.95295	-0.04705	0.0198551	FALSE	-1902	NA	NA	2.74	2.55	2.68	2.79	1	1	0.9504	0.9555
	ENSMUST00000132623	ENSMUSG00000020863,15	Luc7l3	protein_coding	protein_coding	190.715	186.035	195.395	0.0708158	9.68	13.85	5.51	-1.32819	0.05155	0.075	0.0281	-0.0469	0.0110535	TRUE	280	NA	NA	12.4	15.3	6.3	4.72	0.0637	0.0863	0.0309	0.0253
	ENSMUST00000173480	ENSMUSG00000067288,12	Rps28	protein_coding	processed_transcript	87.4675	79.81	95.125	0.253226	1.525	3.05	0	-8.25739	0.02325	0.0465	0	-0.0465	0.0332349	FALSE	-46	NA	NA	1.79	4.31	0	0	0.0175	0.0755	0	0
	ENSMUST00000182327	ENSMUSG00000066037,14	Hnrnpr	protein_coding	retained_intron	47.08	51.565	42.595	-0.275649	1.5675	2.76	0.375	-2.84696	0.0325	0.05565	0.00935	-0.0463	0.0380587	FALSE	-1007	NA	NA	2.96	2.56	0.3	0.45	0.0686	0.0427	0.0061	0.0126
	ENSMUST00000120535	ENSMUSG00000021460,16	Auh	protein_coding	protein_coding	113.085	103.05	123.12	0.256698	4.8425	6.92	2.765	-1.32037	0.04515	0.06785	0.02245	-0.0454	0.00103958	FALSE	-2	NA	NA	6.74	7.1	2.87	2.66	0.0601	0.0756	0.023	0.0219
	ENSMUST00000128977	ENSMUSG00000038080,16	Kdm1b	protein_coding	processed_transcript	591.562	715.44	467.685	-0.613283	568.477	700.4	436.555	-0.682003	0.955775	0.97845	0.9331	-0.04535	0.00911548	FALSE	-81	NA	NA	620.91	779.89	391.95	481.16	0.9736	0.9833	0.9298	0.9364
	ENSMUST00000112864	ENSMUSG00000031284,16	Pak3	protein_coding	protein_coding	7.5975	8.815	6.38	-0.46578	0.1975	0.395	0	-5.33985	0.022425	0.04485	0	-0.04485	2.41073e-07	FALSE	-87	NA	NA	0.27	0.52	0	0	0.0449	0.0448	0	0
	ENSMUST00000134146	ENSMUSG00000024483,18	Ankhd1	protein_coding	protein_coding	36.3025	37.27	35.335	-0.0768957	0.815	1.63	0	-7.35755	0.022075	0.04415	0	-0.04415	0.00110263	FALSE	-66	NA	NA	1.23	2.03	0	0	0.0457	0.0426	0	0
	ENSMUST00000196739	ENSMUSG00000028034,15	Fubp1	protein_coding	protein_coding	150.63	147.825	153.435	0.0537338	2.8875	5.765	0.01	-8.17368	0.01955	0.039	0.0001	-0.0389	2.09404e-09	FALSE	-39	NA	NA	3.15	8.38	0.01	0.01	0.0213	0.0567	0.0001	0.0001
	ENSMUST00000172598	ENSMUSG00000071454,13	Dtnb	protein_coding	protein_coding	20.8175	17.05	24.585	0.527747	0.305	0.61	0	-5.9542	0.018525	0.03705	0	-0.03705	0.0322223	FALSE	-173	NA	NA	0.26	0.96	0	0	0.0145	0.0596	0	0
	ENSMUST00000138843	ENSMUSG00000023030,16	Slc11a2	protein_coding	protein_coding	87.9375	99.41	76.465	-0.378548	84.4275	97.005	71.85	-0.433019	0.9576	0.9756	0.9396	-0.036	0.0293756	FALSE	-108	NA	NA	86.23	107.78	58.82	84.88	0.9737	0.9775	0.9393	0.9399
	ENSMUST00000182683	ENSMUSG00000069601,13	Ank3	protein_coding	protein_coding	18.565	12.535	24.595	0.971839	0.225	0.45	0	-5.52356	0.0178	0.0356	0	-0.0356	0.0148912	FALSE	-161	NA	NA	0.28	0.62	0	0	0.0229	0.0483	0	0
	ENSMUST00000160204	ENSMUSG00000035329,7	Fbxo33	protein_coding	retained_intron	92.66	103.4	81.92	-0.335912	33.5225	38.99	28.055	-0.474702	0.359575	0.37715	0.342	-0.03515	0.0458195	FALSE	-269	1	NA	38.54	39.44	25.95	30.16	0.3808	0.3735	0.3266	0.3574
	ENSMUST00000171460	ENSMUSG00000036106,15	Prr5	protein_coding	protein_coding	35.215	30.32	40.11	0.403576	34.4225	30.25	38.595	0.351376	0.9804	0.99765	0.96315	-0.0345	0.0158479	FALSE	-467	NA	NA	29.54	30.96	34.85	42.34	0.9953	1	0.9716	0.9547
	ENSMUST00000087211	ENSMUSG00000039220,16	Ppp1r10	protein_coding	protein_coding	122.578	116.71	128.445	0.138211	119.515	115.86	123.17	0.0882609	0.975675	0.9927	0.95865	-0.03405	0.00239074	FALSE	-107	NA	NA	114.73	116.99	128.91	117.43	0.9887	0.9967	0.9655	0.9518
	ENSMUST00000161681	ENSMUSG00000089719,1	Gm15758	lincRNA	lincRNA	219.965	258.145	181.785	-0.505925	216.157	257.17	175.145	-0.554146	0.980075	0.99615	0.964	-0.03215	0.000226951	TRUE	245	NA	NA	291.61	222.73	190.61	159.68	0.9967	0.9956	0.9582	0.9698
	ENSMUST00000115654	ENSMUSG00000031157,10	Pqbp1	protein_coding	protein_coding	11.29	9.215	13.365	0.535918	0.145	0.29	0	-4.90689	0.015825	0.03165	0	-0.03165	0.0367125	FALSE	-154	NA	NA	0.28	0.3	0	0	0.0337	0.0296	0	0
	ENSMUST00000125652	ENSMUSG00000029433,14	Diablo	protein_coding	nonsense_mediated_decay	21.715	19.355	24.075	0.314683	0.53	0.805	0.255	-1.62081	0.0263	0.0421	0.0105	-0.0316	0.00431713	TRUE	1198	NA	NA	0.74	0.87	0.32	0.19	0.0455	0.0387	0.0108	0.0102
	ENSMUST00000133712	ENSMUSG00000028252,20	Ccnc	protein_coding	processed_transcript	223.26	234.27	212.25	-0.142401	4.5175	8.345	0.69	-3.57721	0.019125	0.03485	0.0034	-0.03145	0.00032918	FALSE	-52	NA	NA	5.64	11.05	0.7	0.68	0.0267	0.043	0.0041	0.0027
	ENSMUST00000112898	ENSMUSG00000016833,14	Mrps18c	protein_coding	protein_coding	243.952	222.885	265.02	0.249791	3.195	6.39	0	-9.32193	0.01555	0.0311	0	-0.0311	0.00129953	FALSE	33	NA	NA	3.85	8.93	0	0	0.015	0.0472	0	0
	ENSMUST00000136110	ENSMUSG00000073155,12	1810058I24Rik	lincRNA	lincRNA	54.965	45.51	64.42	0.501232	0.7775	1.555	0	-7.29002	0.015375	0.03075	0	-0.03075	0.0348602	TRUE	107	NA	NA	2.72	0.39	0	0	0.0512	0.0103	0	0
	ENSMUST00000099720	ENSMUSG00000036721,13	Zscan12	protein_coding	protein_coding	20.945	19.525	22.365	0.195826	0.3	0.6	0	-5.93074	0.0153	0.0306	0	-0.0306	0.00474608	FALSE	-959	NA	NA	0.85	0.35	0	0	0.0431	0.0181	0	0
	ENSMUST00000088142	ENSMUSG00000056487,8	Mettl7a2	protein_coding	protein_coding	106.203	110.4	102.005	-0.11409	104.703	110.4	99.005	-0.157152	0.98475	1	0.9695	-0.0305	0.00150659	FALSE	-234	NA	NA	112.27	108.53	106.93	91.08	1	1	0.9866	0.9524
	ENSMUST00000153983	ENSMUSG00000018858,15	Ict1	protein_coding	protein_coding	26.2675	17.91	34.625	0.95066	0.2525	0.505	0	-5.6865	0.015125	0.03025	0	-0.03025	0.00111057	FALSE	-82	NA	NA	0.33	0.68	0	0	0.0161	0.0444	0	0
	ENSMUST00000097897	ENSMUSG00000028649,17	Macf1	protein_coding	protein_coding	46.32	55.46	37.18	-0.576793	0.79	1.58	0	-7.31288	0.01485	0.0297	0	-0.0297	2.01024e-09	FALSE	-254	NA	NA	1.98	1.18	0	0	0.0404	0.019	0	0
	ENSMUST00000164219	ENSMUSG00000015653,13	Steap2	protein_coding	protein_coding	87.325	84.06	90.59	0.10792	1.81	3.03	0.59	-2.34104	0.0213	0.0361	0.0065	-0.0296	4.64701e-09	FALSE	-285	NA	NA	3.14	2.92	0.52	0.66	0.0383	0.0339	0.0062	0.0068
	ENSMUST00000111376	ENSMUSG00000040687,16	Madd	protein_coding	protein_coding	28.0675	24.235	31.9	0.396321	0.355	0.71	0	-6.16993	0.01455	0.0291	0	-0.0291	1.51156e-07	FALSE	-102	0	NA	0.5	0.92	0	0	0.0211	0.0371	0	0
	ENSMUST00000135600	ENSMUSG00000038664,16	Herc1	protein_coding	retained_intron	9.5625	9.58	9.545	-0.00527494	0.1775	0.315	0.04	-2.70044	0.0185	0.03285	0.00415	-0.0287	0.0245476	FALSE	-1045	NA	NA	0.28	0.35	0.06	0.02	0.032	0.0337	0.0061	0.0022
	ENSMUST00000161692	ENSMUSG00000019785,13	Clvs2	protein_coding	processed_transcript	215.38	225.675	205.085	-0.138018	9.525	12.99	6.06	-1.09874	0.043625	0.05765	0.0296	-0.02805	0.0144008	FALSE	-171	NA	NA	11.45	14.53	5.82	6.3	0.0583	0.057	0.0303	0.0289
	ENSMUST00000198593	ENSMUSG00000097639,2	Platr4	lincRNA	lincRNA	8.1125	9.025	7.2	-0.325525	8.005	9.015	6.995	-0.365542	0.98485	0.9988	0.9709	-0.0279	0.0496992	FALSE	-386	NA	NA	9.72	8.31	7.73	6.26	1	0.9976	0.9772	0.9646
	ENSMUST00000102592	ENSMUSG00000030516,14	Tjp1	protein_coding	protein_coding	155.145	168.325	141.965	-0.245698	151.165	166.11	136.22	-0.286181	0.972775	0.9867	0.95885	-0.02785	0.0264332	FALSE	-92	NA	NA	129.2	203.02	125.93	146.51	0.986	0.9874	0.9488	0.9689
	ENSMUST00000034615	ENSMUSG00000032103,10	Pus3	protein_coding	protein_coding	22.6075	22.265	22.95	0.0436972	22.2775	22.265	22.29	0.00161828	0.986175	1	0.97235	-0.02765	0.015034	FALSE	-496	NA	NA	20.44	24.09	24	20.58	1	1	0.96	0.9847
	ENSMUST00000183122	ENSMUSG00000031586,16	Rbpms	protein_coding	retained_intron	93.125	87.385	98.865	0.178055	1.2925	2.445	0.14	-4.03269	0.014825	0.0283	0.00135	-0.02695	0.01852	FALSE	-110	NA	NA	1.81	3.08	0.28	0	0.0199	0.0367	0.0027	0
	ENSMUST00000064639	ENSMUSG00000042520,16	Ubap2l	protein_coding	protein_coding	120.015	96.155	143.875	0.581332	2.255	3.225	1.285	-1.32081	0.02115	0.03335	0.00895	-0.0244	0.0251703	FALSE	-93	NA	NA	3.97	2.48	1.14	1.43	0.0401	0.0266	0.0079	0.01
	ENSMUST00000049207	ENSMUSG00000039427,14	Alg1	protein_coding	protein_coding	12.05	11.355	12.745	0.166465	11.7825	11.255	12.31	0.129155	0.9778	0.9899	0.9657	-0.0242	0.0113515	FALSE	-183	NA	NA	12.8	9.71	11.45	13.17	1	0.9798	0.963	0.9684
	ENSMUST00000150029	ENSMUSG00000019854,16	Reps1	protein_coding	protein_coding	117.127	100.96	133.295	0.400804	1.1975	2.395	0	-7.90989	0.012075	0.02415	0	-0.02415	8.79479e-12	FALSE	-66	NA	NA	2.22	2.57	0	0	0.0267	0.0216	0	0
	ENSMUST00000176479	ENSMUSG00000037816,10	Fbxw17	protein_coding	nonsense_mediated_decay	19.0475	17.79	20.305	0.190668	0.2125	0.425	0	-5.44294	0.011975	0.02395	0	-0.02395	0.000556707	TRUE	882	NA	NA	0.46	0.39	0	0	0.0262	0.0217	0	0
	ENSMUST00000148486	ENSMUSG00000003279,16	Dlgap1	protein_coding	protein_coding	3.19	3.12	3.26	0.063128	3.075	3.05	3.1	0.0233829	0.96385	0.9756	0.9521	-0.0235	0.0122859	FALSE	-207	NA	NA	3.4	2.7	2.51	3.69	0.9971	0.9541	0.958	0.9462
	ENSMUST00000199348	ENSMUSG00000097851,5	Platr30	lincRNA	lincRNA	97.4125	108.225	86.6	-0.321562	1.7275	2.99	0.465	-2.65896	0.0167	0.0282	0.0052	-0.023	0.00587512	TRUE	208	NA	NA	2.79	3.19	0.64	0.29	0.0231	0.0333	0.0058	0.0046
	ENSMUST00000136502	ENSMUSG00000034349,14	Smc4	protein_coding	protein_coding	5045.85	6192.25	3899.44	-0.667195	202.855	303.13	102.58	-1.56309	0.03745	0.0487	0.0262	-0.0225	0.0110923	FALSE	-34	NA	NA	263.01	343.25	116.32	88.84	0.0448	0.0526	0.0282	0.0242
	ENSMUST00000061986	ENSMUSG00000044813,15	Shb	protein_coding	protein_coding	15.7475	16.59	14.905	-0.154419	0.1875	0.375	0	-5.26679	0.011125	0.02225	0	-0.02225	0.00577713	FALSE	-181	NA	NA	0.48	0.27	0	0	0.0268	0.0177	0	0
	ENSMUST00000171080	ENSMUSG00000035455,12	Fignl1	protein_coding	protein_coding	49.825	63.03	36.62	-0.783242	49.2625	62.82	35.705	-0.814923	0.985225	0.99625	0.9742	-0.02205	0.00409408	FALSE	-2059	NA	NA	55.75	69.89	33.19	38.22	0.9925	1	0.9595	0.9889
	ENSMUST00000105613	ENSMUSG00000029063,16	Nadk	protein_coding	protein_coding	27.7775	21.86	33.695	0.624009	0.225	0.45	0	-5.52356	0.01055	0.0211	0	-0.0211	0.000107724	FALSE	-145	NA	NA	0.38	0.52	0	0	0.0158	0.0264	0	0
	ENSMUST00000146971	ENSMUSG00000004040,16	Stat3	protein_coding	retained_intron	30.6425	31.145	30.14	-0.0473057	0.435	0.755	0.115	-2.61353	0.0142	0.02435	0.00405	-0.0203	0.0151518	FALSE	-1574	NA	NA	0.78	0.73	0.1	0.13	0.0229	0.0258	0.0027	0.0054
	ENSMUST00000200114	ENSMUSG00000059921,15	Unc5c	protein_coding	retained_intron	99.33	97.425	101.235	0.0553387	1.4725	2.465	0.48	-2.33657	0.0148	0.0249	0.0047	-0.0202	0.000781245	FALSE	-2133	NA	NA	1.84	3.09	0.37	0.59	0.0216	0.0282	0.0041	0.0053
	ENSMUST00000194452	ENSMUSG00000028078,14	Dclk2	protein_coding	protein_coding	43.1725	36.93	49.415	0.420057	0.56	0.905	0.215	-2.02385	0.01445	0.0245	0.0044	-0.0201	0.0226546	FALSE	-79	NA	NA	0.91	0.9	0.17	0.26	0.0243	0.0247	0.0033	0.0055
	ENSMUST00000107818	ENSMUSG00000020864,13	Ankrd40	protein_coding	protein_coding	27.995	29.35	26.64	-0.139716	27.65	29.265	26.035	-0.168663	0.987325	0.99735	0.9773	-0.02005	0.00655092	FALSE	-144	NA	NA	26.35	32.18	25.71	26.36	1	0.9947	0.9772	0.9774
	ENSMUST00000034989	ENSMUSG00000032418,15	Me1	protein_coding	protein_coding	369.34	376.715	361.965	-0.0576217	362.118	371.815	352.42	-0.077287	0.9803	0.987	0.9736	-0.0134	0.0229655	FALSE	-168	NA	NA	355.33	388.3	337.84	367	0.9866	0.9874	0.9732	0.974
	ENSMUST00000153488	ENSMUSG00000036282,14	Naa30	protein_coding	protein_coding	836.778	937.585	735.97	-0.349298	13.2725	10.76	15.785	0.55245	0.01655	0.0115	0.0216	0.0101	0.0149635	FALSE	-135	NA	NA	8.74	12.78	15.25	16.32	0.0118	0.0112	0.0231	0.0201
	ENSMUST00000037025	ENSMUSG00000038080,16	Kdm1b	protein_coding	protein_coding	591.562	715.44	467.685	-0.613283	6.7725	4.855	8.69	0.838576	0.0128	0.0068	0.0188	0.012	0.00680854	FALSE	-81	NA	NA	4.38	5.33	8.9	8.48	0.0069	0.0067	0.0211	0.0165
	ENSMUST00000185374	ENSMUSG00000032418,15	Me1	protein_coding	protein_coding	369.34	376.715	361.965	-0.0576217	7.2225	4.9	9.545	0.960533	0.0197	0.013	0.0264	0.0134	0.023488	FALSE	-168	NA	NA	4.84	4.96	9.31	9.78	0.0134	0.0126	0.0268	0.026
	ENSMUST00000102690	ENSMUSG00000028677,18	Rnf220	protein_coding	protein_coding	158.238	135.255	181.22	0.422033	153.773	130.09	177.455	0.447914	0.9705	0.9618	0.9792	0.0174	0.0491659	FALSE	-69	NA	NA	127.84	132.34	181.47	173.44	0.9613	0.9623	0.9797	0.9787
	ENSMUST00000185198	ENSMUSG00000026594,14	Ralgps2	protein_coding	protein_coding	149.44	156.27	142.61	-0.131957	1.775	0.435	3.115	2.81198	0.0124	0.0029	0.0219	0.019	0.00304145	FALSE	-159	NA	NA	0.28	0.59	3.4	2.83	0.0016	0.0042	0.0243	0.0195
	ENSMUST00000161887	ENSMUSG00000084786,9	Ubl5	protein_coding	protein_coding	186.805	164.65	208.96	0.343806	2.33	0	4.66	8.86728	0.01075	0	0.0215	0.0215	0.0163856	FALSE	-25	NA	NA	0	0	6.52	2.8	0	0	0.0275	0.0155
	ENSMUST00000113542	ENSMUSG00000062110,14	Scfd2	protein_coding	protein_coding	56.31	60.505	52.115	-0.215317	0.575	0	1.15	6.85798	0.0108	0	0.0216	0.0216	1.98176e-05	FALSE	-90	NA	NA	0	0	0.82	1.48	0	0	0.018	0.0252
	ENSMUST00000132036	ENSMUSG00000030516,14	Tjp1	protein_coding	processed_transcript	155.145	168.325	141.965	-0.245698	2.34	0.91	3.77	2.03868	0.0159	0.0051	0.0267	0.0216	0.0308817	FALSE	-92	NA	NA	0.48	1.34	3.86	3.68	0.0037	0.0065	0.0291	0.0243
	ENSMUST00000198322	ENSMUSG00000042520,16	Ubap2l	protein_coding	protein_coding	120.015	96.155	143.875	0.581332	2.665	0.89	4.44	2.30581	0.02005	0.0092	0.0309	0.0217	0.0123865	FALSE	-36	NA	NA	1.09	0.69	4	4.88	0.011	0.0074	0.0277	0.0341
	ENSMUST00000193071	ENSMUSG00000053870,7	Fpgt	protein_coding	retained_intron	70.3675	83.54	57.195	-0.546499	0.8175	0.23	1.405	2.5597	0.013725	0.0027	0.02475	0.02205	0.00284416	FALSE	-222	NA	NA	0.16	0.3	1.45	1.36	0.0022	0.0032	0.0272	0.0223
	ENSMUST00000112605	ENSMUSG00000041115,16	Iqsec2	protein_coding	protein_coding	9.87	11.8	7.94	-0.570982	0.095	0	0.19	4.32193	0.011275	0	0.02255	0.02255	0.035613	FALSE	-963	NA	NA	0	0	0.07	0.31	0	0	0.0099	0.0352
	ENSMUST00000124270	ENSMUSG00000053702,16	Nebl	protein_coding	protein_coding	6.2625	6.54	5.985	-0.127735	0.07	0	0.14	3.90689	0.011325	0	0.02265	0.02265	0.000851947	FALSE	-174	NA	NA	0	0	0.19	0.09	0	0	0.0275	0.0178
	ENSMUST00000021227	ENSMUSG00000020864,13	Ankrd40	protein_coding	protein_coding	27.995	29.35	26.64	-0.139716	0.3025	0	0.605	5.94251	0.01135	0	0.0227	0.0227	0.0121026	FALSE	-27	NA	NA	0	0	0.6	0.61	0	0	0.0228	0.0226
	ENSMUST00000180637	ENSMUSG00000097851,5	Platr30	lincRNA	lincRNA	97.4125	108.225	86.6	-0.321562	95.685	105.235	86.135	-0.288913	0.9833	0.9718	0.9948	0.023	0.00540905	FALSE	-460	NA	NA	117.8	92.67	108.9	63.37	0.9769	0.9667	0.9942	0.9954
	ENSMUST00000156616	ENSMUSG00000025261,17	Huwe1	protein_coding	protein_coding	117.903	119.755	116.05	-0.0453355	1.355	0	2.71	8.08746	0.011675	0	0.02335	0.02335	0.000865879	TRUE	268	NA	NA	0	0	2.74	2.68	0	0	0.0238	0.0229
	ENSMUST00000183610	ENSMUSG00000020717,19	Pecam1	protein_coding	protein_coding	251.593	280.505	222.68	-0.333041	4.4425	2.015	6.87	1.76449	0.01915	0.00745	0.03085	0.0234	0.00679829	FALSE	-27	NA	NA	2.21	1.82	5.98	7.76	0.0093	0.0056	0.0305	0.0312
	ENSMUST00000188712	ENSMUSG00000026153,15	Fam135a	protein_coding	nonsense_mediated_decay	35.225	37.365	33.085	-0.17546	0.3875	0	0.775	6.29462	0.0118	0	0.0236	0.0236	0.000448722	FALSE	-203	NA	NA	0	0	0.47	1.08	0	0	0.0139	0.0333
	ENSMUST00000130377	ENSMUSG00000018554,13	Ybx2	protein_coding	retained_intron	323.863	315.95	331.775	0.0705067	3.785	0	7.57	9.56605	0.011875	0	0.02375	0.02375	0.00622188	FALSE	-70	NA	NA	0	0	11.37	3.77	0	0	0.0369	0.0106
	ENSMUST00000072997	ENSMUSG00000027478,15	Dnmt3b	protein_coding	protein_coding	7.995	8.36	7.63	-0.131655	0.09	0	0.18	4.24793	0.011925	0	0.02385	0.02385	0.00852171	FALSE	-139	NA	NA	0	0	0.19	0.17	0	0	0.022	0.0257
	ENSMUST00000160155	ENSMUSG00000015748,13	Prpf3	protein_coding	retained_intron	58.4975	50.33	66.665	0.405441	0.8225	0	1.645	7.37069	0.01195	0	0.0239	0.0239	0.0048672	TRUE	373	NA	NA	0	0	2.57	0.72	0	0	0.0363	0.0115
	ENSMUST00000049093	ENSMUSG00000038393,14	Txnip	protein_coding	protein_coding	1096.99	1083.64	1110.34	0.035109	22.0775	8.645	35.51	2.03703	0.02015	0.00805	0.03225	0.0242	0.000224942	FALSE	-48	NA	NA	9.46	7.83	38.23	32.79	0.0091	0.007	0.0366	0.0279
	ENSMUST00000133983	ENSMUSG00000003279,16	Dlgap1	protein_coding	protein_coding	3.19	3.12	3.26	0.063128	0.04	0	0.08	3.16993	0.012125	0	0.02425	0.02425	0.0458542	FALSE	-207	NA	NA	0	0	0.06	0.1	0	0	0.0229	0.0256
	ENSMUST00000100794	ENSMUSG00000000631,19	Myo18a	protein_coding	protein_coding	7.5575	6.62	8.495	0.359302	0.105	0	0.21	4.45943	0.012175	0	0.02435	0.02435	0.00489555	FALSE	-142	NA	NA	0	0	0.16	0.26	0	0	0.0211	0.0276
	ENSMUST00000047689	ENSMUSG00000035455,12	Fignl1	protein_coding	protein_coding	49.825	63.03	36.62	-0.783242	0.4325	0	0.865	6.45121	0.0122	0	0.0244	0.0244	0.00484062	FALSE	-2059	NA	NA	0	0	1.33	0.4	0	0	0.0385	0.0103
	ENSMUST00000142780	ENSMUSG00000024483,18	Ankhd1	protein_coding	processed_transcript	36.3025	37.27	35.335	-0.0768957	0.4425	0	0.885	6.48382	0.0122	0	0.0244	0.0244	0.013958	FALSE	-138	NA	NA	0	0	1.18	0.59	0	0	0.03	0.0188
	ENSMUST00000102929	ENSMUSG00000035517,17	Tdrd7	protein_coding	protein_coding	60.3675	69.055	51.68	-0.41807	0.6325	0	1.265	6.99435	0.012275	0	0.02455	0.02455	2.60117e-05	FALSE	-218	NA	NA	0	0	1.73	0.8	0	0	0.0337	0.0154
	ENSMUST00000123316	ENSMUSG00000032604,14	Qars	protein_coding	protein_coding	328.525	292.82	364.23	0.314826	4.43	0	8.86	9.79279	0.0127	0	0.0254	0.0254	3.34246e-05	FALSE	-48	NA	NA	0	0	13.08	4.64	0	0	0.039	0.0118
	ENSMUST00000205453	ENSMUSG00000051768,9	Xrcc1	protein_coding	processed_transcript	98.6575	85.525	111.79	0.386333	1.515	0	3.03	8.24793	0.013525	0	0.02705	0.02705	0.0271162	FALSE	-111	NA	NA	0	0	4.12	1.94	0	0	0.0366	0.0175
	ENSMUST00000045029	ENSMUSG00000039047,17	Pigk	protein_coding	protein_coding	186.123	221.04	151.205	-0.547771	5.4225	4.03	6.815	0.756474	0.031775	0.01815	0.0454	0.02725	0.0356291	FALSE	-114	NA	NA	3.62	4.44	6.51	7.12	0.0174	0.0189	0.0486	0.0422
	ENSMUST00000022222	ENSMUSG00000021709,14	Erbb2ip	protein_coding	protein_coding	13.13	13.45	12.81	-0.0702821	0.175	0	0.35	5.16993	0.01365	0	0.0273	0.0273	0.00627972	FALSE	-105	NA	NA	0	0	0.51	0.19	0	0	0.0398	0.0148
	ENSMUST00000028525	ENSMUSG00000049044,16	Rapgef4	protein_coding	protein_coding	11.0975	10.345	11.85	0.195776	0.17	0	0.34	5.12928	0.01365	0	0.0273	0.0273	0.0138857	FALSE	-125	NA	NA	0	0	0.49	0.19	0	0	0.0352	0.0194
	ENSMUST00000162618	ENSMUSG00000019979,12	Apaf1	protein_coding	protein_coding	26.385	26.39	26.38	-0.000546579	0.38	0	0.76	6.26679	0.013825	0	0.02765	0.02765	0.000114539	FALSE	-144	NA	NA	0	0	0.44	1.08	0	0	0.0194	0.0359
	ENSMUST00000135768	ENSMUSG00000032103,10	Pus3	protein_coding	retained_intron	22.6075	22.265	22.95	0.0436972	0.33	0	0.66	6.06609	0.013825	0	0.02765	0.02765	0.0186411	FALSE	-496	NA	NA	0	0	1	0.32	0	0	0.04	0.0153
	ENSMUST00000154824	ENSMUSG00000028649,17	Macf1	protein_coding	protein_coding	46.32	55.46	37.18	-0.576793	0.48	0	0.96	6.59991	0.013875	0	0.02775	0.02775	0.026118	FALSE	-254	NA	NA	0	0	1.63	0.29	0	0	0.0484	0.0071
	ENSMUST00000108894	ENSMUSG00000037533,17	Rapgef6	protein_coding	protein_coding	15.515	15.745	15.285	-0.0427496	0.215	0	0.43	5.45943	0.014175	0	0.02835	0.02835	0.000967351	FALSE	-479	NA	NA	0	0	0.4	0.46	0	0	0.0245	0.0322
	ENSMUST00000105968	ENSMUSG00000018819,10	Lsp1	protein_coding	protein_coding	26.5275	19.465	33.59	0.786838	0.5	0	1	6.65821	0.01435	0	0.0287	0.0287	0.0079528	FALSE	20	NA	NA	0	0	1.39	0.61	0	0	0.0363	0.0211
	ENSMUST00000050735	ENSMUSG00000049421,13	Zfp260	protein_coding	protein_coding	12.22	12.095	12.345	0.0294919	0.19	0	0.38	5.2854	0.014525	0	0.02905	0.02905	0.0499071	FALSE	-1668	NA	NA	0	0	0.13	0.63	0	0	0.0117	0.0464
	ENSMUST00000099294	ENSMUSG00000025085,16	Ablim1	protein_coding	protein_coding	40.0325	31.27	48.795	0.641788	0.715	0	1.43	7.16993	0.0148	0	0.0296	0.0296	2.09507e-06	FALSE	-111	NA	NA	0	0	1.1	1.76	0	0	0.0218	0.0374
	ENSMUST00000120689	ENSMUSG00000031644,18	Nek1	protein_coding	protein_coding	62.535	62.44	62.63	0.00438264	0.9425	0	1.885	7.56605	0.01505	0	0.0301	0.0301	1.11893e-10	FALSE	-11	NA	NA	0	0	1.59	2.18	0	0	0.0256	0.0346
	ENSMUST00000107029	ENSMUSG00000061859,16	Inadl	protein_coding	protein_coding	70.245	65.75	74.74	0.184863	1.155	0	2.31	7.85798	0.01515	0	0.0303	0.0303	0.000252119	FALSE	-25	NA	NA	0	0	1.17	3.45	0	0	0.0164	0.0442
	ENSMUST00000183734	ENSMUSG00000032352,15	Lrrc1	protein_coding	protein_coding	12.705	10.505	14.905	0.504315	0.225	0	0.45	5.52356	0.015225	0	0.03045	0.03045	0.0139582	FALSE	-57	NA	NA	0	0	0.42	0.48	0	0	0.0264	0.0345
	ENSMUST00000176287	ENSMUSG00000056487,8	Mettl7a2	protein_coding	protein_coding	106.203	110.4	102.005	-0.11409	1.5	0	3	8.23362	0.01525	0	0.0305	0.0305	0.00164722	FALSE	-230	NA	NA	0	0	1.45	4.55	0	0	0.0134	0.0476
	ENSMUST00000053293	ENSMUSG00000036721,13	Zscan12	protein_coding	protein_coding	20.945	19.525	22.365	0.195826	20.645	18.925	22.365	0.240832	0.9847	0.9694	1	0.0306	0.00331483	FALSE	-959	NA	NA	18.87	18.98	21.6	23.13	0.9569	0.9819	1	1
	ENSMUST00000094120	ENSMUSG00000045482,15	Trrap	protein_coding	protein_coding	6.975	6.205	7.745	0.319372	0.1225	0	0.245	4.67243	0.015775	0	0.03155	0.03155	5.60861e-06	FALSE	-282	NA	NA	0	0	0.21	0.28	0	0	0.0305	0.0326
	ENSMUST00000162822	ENSMUSG00000089719,1	Gm15758	lincRNA	lincRNA	219.965	258.145	181.785	-0.505925	3.8075	0.975	6.64	2.75516	0.019925	0.00385	0.036	0.03215	0.000280383	TRUE	256	NA	NA	0.96	0.99	8.31	4.97	0.0033	0.0044	0.0418	0.0302
	ENSMUST00000108375	ENSMUSG00000000631,19	Myo18a	protein_coding	protein_coding	7.5575	6.62	8.495	0.359302	0.145	0	0.29	4.90689	0.0165	0	0.033	0.033	0.00290557	FALSE	-142	NA	NA	0	0	0.17	0.41	0	0	0.0224	0.0436
	ENSMUST00000169701	ENSMUSG00000017286,15	Glod4	protein_coding	protein_coding	6.615	6.055	7.175	0.244481	0.12	0	0.24	4.64386	0.01715	0	0.0343	0.0343	0.00688224	FALSE	-3164	NA	NA	0	0	0.22	0.26	0	0	0.0385	0.0301
	ENSMUST00000100196	ENSMUSG00000039427,14	Alg1	protein_coding	protein_coding	12.05	11.355	12.745	0.166465	0.2175	0	0.435	5.47573	0.01715	0	0.0343	0.0343	0.0183638	FALSE	-183	NA	NA	0	0	0.44	0.43	0	0	0.037	0.0316
	ENSMUST00000126805	ENSMUSG00000030008,9	Pradc1	protein_coding	protein_coding	39.9375	34.215	45.66	0.416196	0.765	0	1.53	7.26679	0.017175	0	0.03435	0.03435	0.00364123	FALSE	-118	NA	NA	0	0	1.6	1.46	0	0	0.0406	0.0281
	ENSMUST00000078939	ENSMUSG00000027160,16	Ccdc34	protein_coding	processed_transcript	78.5775	72.16	84.995	0.236148	1.5025	0	3.005	8.23601	0.01725	0	0.0345	0.0345	0.00613003	FALSE	-141	NA	NA	0	0	4.13	1.88	0	0	0.0448	0.0242
	ENSMUST00000065499	ENSMUSG00000036106,15	Prr5	protein_coding	protein_coding	35.215	30.32	40.11	0.403576	0.7925	0.07	1.515	4.25267	0.0196	0.00235	0.03685	0.0345	0.0190619	FALSE	-467	NA	NA	0.14	0	1.02	2.01	0.0047	0	0.0284	0.0453
	ENSMUST00000177299	ENSMUSG00000019876,15	Pkib	protein_coding	retained_intron	25.975	28.77	23.18	-0.311564	0.37	0	0.74	6.22882	0.017475	0	0.03495	0.03495	0.0178809	FALSE	-258	NA	NA	0	0	1.11	0.37	0	0	0.0559	0.014
	ENSMUST00000023774	ENSMUSG00000023030,16	Slc11a2	protein_coding	protein_coding	87.9375	99.41	76.465	-0.378548	3.455	2.335	4.575	0.967334	0.04185	0.02375	0.05995	0.0362	0.0302477	FALSE	-75	NA	NA	2.33	2.34	3.8	5.35	0.0263	0.0212	0.0607	0.0592
	ENSMUST00000022220	ENSMUSG00000014850,15	Msh3	protein_coding	protein_coding	56.335	54.335	58.335	0.102462	1.0775	0	2.155	7.75822	0.018475	0	0.03695	0.03695	6.82609e-11	FALSE	-109	NA	NA	0	0	2.19	2.12	0	0	0.0386	0.0353
	ENSMUST00000087210	ENSMUSG00000039220,16	Ppp1r10	protein_coding	protein_coding	122.578	116.71	128.445	0.138211	2.735	0.36	5.11	3.79055	0.0216	0.0031	0.0401	0.037	0.00243354	FALSE	-107	NA	NA	0.53	0.19	4.35	5.87	0.0046	0.0016	0.0326	0.0476
	ENSMUST00000155387	ENSMUSG00000003531,14	Dgcr6	protein_coding	protein_coding	43.7575	33.785	53.73	0.669187	1.02	0	2.04	7.67948	0.01855	0	0.0371	0.0371	0.00239074	FALSE	-81	NA	NA	0	0	1.26	2.82	0	0	0.0253	0.0489
	ENSMUST00000189951	ENSMUSG00000034088,15	Hdlbp	protein_coding	retained_intron	79.2825	67.595	90.97	0.428419	1.745	0.06	3.43	5.61891	0.01945	0.00085	0.03805	0.0372	0.00615705	FALSE	-186	NA	NA	0.12	0	4.52	2.34	0.0017	0	0.051	0.0251
	ENSMUST00000206431	ENSMUSG00000055024,12	Ep300	protein_coding	retained_intron	75.67	65.06	86.28	0.407201	1.5125	0	3.025	8.24555	0.01895	0	0.0379	0.0379	0.0270595	FALSE	-378	NA	NA	0	0	1.17	4.88	0	0	0.0122	0.0636
	ENSMUST00000110578	ENSMUSG00000033411,16	Ctdspl2	protein_coding	protein_coding	71.565	82.295	60.835	-0.435841	1.835	0.76	2.91	1.92304	0.0283	0.00915	0.04745	0.0383	0.000748438	FALSE	-63	NA	NA	0.59	0.93	2.23	3.59	0.0084	0.0099	0.0382	0.0567
	ENSMUST00000197154	ENSMUSG00000068823,10	Csde1	protein_coding	processed_transcript	507.098	519.42	494.775	-0.0701276	9.515	0	19.03	10.8948	0.019175	0	0.03835	0.03835	0.0014134	FALSE	-6	NA	NA	0	0	6.52	31.54	0	0	0.0133	0.0634
	ENSMUST00000006037	ENSMUSG00000005886,14	Ncoa2	protein_coding	protein_coding	47.2575	48.43	46.085	-0.0715886	1.3475	0.425	2.27	2.38995	0.028725	0.00845	0.049	0.04055	0.014252	FALSE	-9	NA	NA	0.22	0.63	1.9	2.64	0.0051	0.0118	0.0463	0.0517
	ENSMUST00000190298	ENSMUSG00000009418,15	Nav1	protein_coding	protein_coding	9.9875	9.135	10.84	0.24664	0.215	0	0.43	5.45943	0.02035	0	0.0407	0.0407	0.00191686	FALSE	-93	NA	NA	0	0	0.58	0.28	0	0	0.0571	0.0243
	ENSMUST00000099729	ENSMUSG00000024972,16	Lgals12	protein_coding	protein_coding	14.3725	13.49	15.255	0.177268	0.3075	0	0.615	5.96578	0.0207	0	0.0414	0.0414	0.000448722	FALSE	-144	NA	NA	0	0	0.56	0.67	0	0	0.0465	0.0363
	ENSMUST00000090927	ENSMUSG00000068917,12	Clk2	protein_coding	protein_coding	42.515	39.75	45.28	0.187875	0.955	0	1.91	7.58496	0.021175	0	0.04235	0.04235	9.83364e-07	FALSE	-183	NA	NA	0	0	1.81	2.01	0	0	0.0382	0.0465
	ENSMUST00000182048	ENSMUSG00000051811,14	Cox6b2	protein_coding	protein_coding	67.1375	59.335	74.94	0.336802	1.5875	0	3.175	8.31515	0.02125	0	0.0425	0.0425	0.00203756	FALSE	-51	NA	NA	0	0	3.38	2.97	0	0	0.0468	0.0382
	ENSMUST00000136235	ENSMUSG00000020290,14	Xpo1	protein_coding	protein_coding	66.76	71.275	62.245	-0.195409	1.33	0	2.66	8.0607	0.02135	0	0.0427	0.0427	0.00109252	FALSE	-48	NA	NA	0	0	2.43	2.89	0	0	0.0406	0.0448
	ENSMUST00000200524	ENSMUSG00000028034,15	Fubp1	protein_coding	protein_coding	150.63	147.825	153.435	0.0537338	3.4025	0	6.805	9.41257	0.0217	0	0.0434	0.0434	4.38451e-12	FALSE	-39	NA	NA	0	0	4.78	8.83	0	0	0.0379	0.0489
	ENSMUST00000190762	ENSMUSG00000026594,14	Ralgps2	protein_coding	protein_coding	149.44	156.27	142.61	-0.131957	3.115	0	6.23	9.2854	0.02185	0	0.0437	0.0437	5.47746e-08	FALSE	-84	NA	NA	0	0	6.14	6.32	0	0	0.0439	0.0435
	ENSMUST00000062009	ENSMUSG00000037174,18	Elf2	protein_coding	protein_coding	31.3975	32.36	30.435	-0.0884521	0.685	0	1.37	7.10852	0.0219	0	0.0438	0.0438	7.93301e-06	FALSE	-622	NA	NA	0	0	0.85	1.89	0	0	0.0308	0.0568
	ENSMUST00000163082	ENSMUSG00000022150,16	Dab2	protein_coding	protein_coding	88.6975	84.58	92.815	0.134026	2.0025	0	4.005	8.64926	0.02205	0	0.0441	0.0441	0.00191686	FALSE	8	NA	NA	0	0	6.37	1.64	0	0	0.0711	0.0171
	ENSMUST00000166322	ENSMUSG00000005899,12	Smpd4	protein_coding	retained_intron	13.45	12.435	14.465	0.217997	0.345	0.02	0.67	4.5025	0.023975	0.00165	0.0463	0.04465	0.000971292	FALSE	-620	NA	NA	0	0.04	0.72	0.62	0	0.0033	0.0494	0.0432
	ENSMUST00000151563	ENSMUSG00000006005,17	Tpr	protein_coding	protein_coding	237.33	237.49	237.17	-0.00194515	5.1325	0	10.265	10.0049	0.022675	0	0.04535	0.04535	3.96975e-10	FALSE	-141	NA	NA	0	0	12.97	7.56	0	0	0.0622	0.0285
	ENSMUST00000201075	ENSMUSG00000029594,12	Rbm19	protein_coding	processed_transcript	6.7425	5.525	7.96	0.525996	0.1825	0	0.365	5.22882	0.022925	0	0.04585	0.04585	0.0460612	FALSE	-95	NA	NA	0	0	0.4	0.33	0	0	0.0501	0.0416
	ENSMUST00000129653	ENSMUSG00000018196,18	Glrx2	protein_coding	protein_coding	9.3675	8.355	10.38	0.312758	0.24	0	0.48	5.61471	0.023125	0	0.04625	0.04625	2.5942e-05	FALSE	-129	NA	NA	0	0	0.49	0.47	0	0	0.0454	0.0471
	ENSMUST00000205956	ENSMUSG00000090958,2	Lrrc32	protein_coding	protein_coding	2.7575	2.645	2.87	0.117357	0.0675	0	0.135	3.85798	0.023525	0	0.04705	0.04705	0.0323428	FALSE	-1902	NA	NA	0	0	0.14	0.13	0	0	0.0496	0.0445
	ENSMUST00000105598	ENSMUSG00000029062,14	Cdk11b	protein_coding	protein_coding	48.8775	49.615	48.14	-0.0435313	1.16	0	2.32	7.86419	0.024025	0	0.04805	0.04805	0.000280383	FALSE	-90	NA	NA	0	0	3.48	1.16	0	0	0.0719	0.0242
	ENSMUST00000131301	ENSMUSG00000028809,16	Srrm1	protein_coding	nonsense_mediated_decay	44.14	41.345	46.935	0.18291	1.1375	0	2.275	7.83605	0.024075	0	0.04815	0.04815	0.00117974	FALSE	0	NA	NA	0	0	2.83	1.72	0	0	0.0583	0.038
	ENSMUST00000105238	ENSMUSG00000040033,15	Stat2	protein_coding	protein_coding	5.4125	5.095	5.73	0.16914	0.14	0	0.28	4.85798	0.024425	0	0.04885	0.04885	0.0100753	FALSE	-143	NA	NA	0	0	0.2	0.36	0	0	0.035	0.0627
	ENSMUST00000058960	ENSMUSG00000043036,13	Ccdc63	protein_coding	protein_coding	5.405	3.805	7.005	0.87876	0.165	0	0.33	5.08746	0.024475	0	0.04895	0.04895	0.0402712	FALSE	-137	NA	NA	0	0	0.36	0.3	0	0	0.0413	0.0566
	ENSMUST00000129672	ENSMUSG00000004319,15	Clcn3	protein_coding	retained_intron	8.26	7.045	9.475	0.427002	0.27	0.035	0.505	3.51658	0.0297	0.00515	0.05425	0.0491	0.00276518	TRUE	4588	NA	NA	0.04	0.03	0.48	0.53	0.0065	0.0038	0.0456	0.0629
	ENSMUST00000194124	ENSMUSG00000016181,9	Diexf	protein_coding	processed_transcript	61.6825	62.01	61.355	-0.0153175	1.505	0	3.01	8.2384	0.024725	0	0.04945	0.04945	0.037224	FALSE	-5	NA	NA	0	0	3.09	2.93	0	0	0.0455	0.0534
	ENSMUST00000174688	ENSMUSG00000032423,12	Syncrip	protein_coding	protein_coding	7.45	7.77	7.13	-0.123846	0.1725	0	0.345	5.14975	0.024825	0	0.04965	0.04965	0.0204877	FALSE	-39	NA	NA	0	0	0.48	0.21	0	0	0.0715	0.0278
	ENSMUST00000201776	ENSMUSG00000029207,16	Apbb2	protein_coding	retained_intron	60.6	61.225	59.975	-0.0297547	1.53	0.015	3.045	6.9331	0.02595	0.00025	0.05165	0.0514	3.04592e-06	FALSE	-165	NA	NA	0.03	0	2.16	3.93	0.0005	0	0.0343	0.069
	ENSMUST00000111429	ENSMUSG00000026565,18	Pou2f1	protein_coding	protein_coding	35.75	36.33	35.17	-0.0468029	0.915	0	1.83	7.52356	0.02585	0	0.0517	0.0517	1.98732e-05	FALSE	-308	NA	NA	0	0	1.1	2.56	0	0	0.0318	0.0716
	ENSMUST00000020624	ENSMUSG00000020362,13	Cnot6	protein_coding	protein_coding	10.9	9.345	12.455	0.414073	0.345	0	0.69	6.12928	0.0263	0	0.0526	0.0526	0.0290663	FALSE	-210	NA	NA	0	0	0.31	1.07	0	0	0.0282	0.077
	ENSMUST00000140057	ENSMUSG00000028771,13	Ptpn12	protein_coding	nonsense_mediated_decay	59.8875	60.055	59.72	-0.00806885	1.5825	0	3.165	8.31061	0.026325	0	0.05265	0.05265	0.00664081	FALSE	-117	NA	NA	0	0	4.3	2.03	0	0	0.0706	0.0347
	ENSMUST00000029806	ENSMUSG00000028159,14	Dapp1	protein_coding	protein_coding	6.8525	5.835	7.87	0.430993	0.1925	0	0.385	5.30378	0.026325	0	0.05265	0.05265	0.0094227	FALSE	-66	NA	NA	0	0	0.4	0.37	0	0	0.0396	0.0657
	ENSMUST00000127489	ENSMUSG00000026610,13	Esrrg	protein_coding	protein_coding	26.6425	24.39	28.895	0.244438	0.7775	0	1.555	7.29002	0.026875	0	0.05375	0.05375	0.0459674	FALSE	-166	NA	NA	0	0	1.38	1.73	0	0	0.0485	0.059
	ENSMUST00000110186	ENSMUSG00000027333,18	Smox	protein_coding	protein_coding	24.55	20.605	28.495	0.467521	0.74	0.02	1.46	5.61471	0.02795	0.00085	0.05505	0.0542	0.0023251	FALSE	-135	NA	NA	0.04	0	1.79	1.13	0.0017	0	0.0764	0.0337
	ENSMUST00000084115	ENSMUSG00000039713,16	Plekhg5	protein_coding	protein_coding	3.7225	2.785	4.66	0.740574	0.1275	0	0.255	4.72792	0.0273	0	0.0546	0.0546	0.0118643	FALSE	-772	1	NA	0	0	0.23	0.28	0	0	0.0532	0.056
	ENSMUST00000133389	ENSMUSG00000022957,19	Itsn1	protein_coding	processed_transcript	34.6725	28.93	40.415	0.482183	1.135	0	2.27	7.83289	0.027525	0	0.05505	0.05505	0.0190619	FALSE	38	NA	NA	0	0	2.97	1.57	0	0	0.0673	0.0428
	ENSMUST00000035988	ENSMUSG00000038991,16	Txndc5	protein_coding	protein_coding	73.5	63.205	83.795	0.406769	3.84	1.275	6.405	2.31968	0.04845	0.02035	0.07655	0.0562	0.00177834	FALSE	-120	NA	NA	1.17	1.38	6.56	6.25	0.0174	0.0233	0.0742	0.0789
	ENSMUST00000151543	ENSMUSG00000003282,9	Plag1	protein_coding	nonsense_mediated_decay	18.73	20.065	17.395	-0.205898	0.5025	0	1.005	6.66534	0.0289	0	0.0578	0.0578	0.0187849	FALSE	-252	NA	NA	0	0	0.99	1.02	0	0	0.0591	0.0565
	ENSMUST00000090682	ENSMUSG00000005505,12	Kbtbd4	protein_coding	protein_coding	18.1775	16.655	19.7	0.242106	0.56	0	1.12	6.82018	0.0294	0	0.0588	0.0588	0.0198551	FALSE	-858	NA	NA	0	0	1.71	0.53	0	0	0.0922	0.0254
	ENSMUST00000184239	ENSMUSG00000034940,15	Synrg	protein_coding	retained_intron	21.7225	19.195	24.25	0.337098	0.7675	0	1.535	7.27146	0.02945	0	0.0589	0.0589	0.0188603	FALSE	-129	0	TRUE	0	0	2.54	0.53	0	0	0.0927	0.0251
	ENSMUST00000109738	ENSMUSG00000052926,15	Rnaseh2a	protein_coding	protein_coding	10.335	9.015	11.655	0.370187	0.3475	0	0.695	6.13955	0.029675	0	0.05935	0.05935	0.00117498	FALSE	-139	0	TRUE	0	0	0.8	0.59	0	0	0.062	0.0567
	ENSMUST00000110301	ENSMUSG00000004319,15	Clcn3	protein_coding	protein_coding	8.26	7.045	9.475	0.427002	0.275	0	0.55	5.80735	0.029975	0	0.05995	0.05995	0.00233121	FALSE	-88	NA	NA	0	0	0.45	0.65	0	0	0.0427	0.0772
	ENSMUST00000147556	ENSMUSG00000037846,18	Rtkn2	protein_coding	nonsense_mediated_decay	13.9775	12.37	15.585	0.333072	0.4625	0	0.925	6.54689	0.0301	0	0.0602	0.0602	2.09507e-06	TRUE	1926	NA	NA	0	0	0.96	0.89	0	0	0.0684	0.052
	ENSMUST00000146821	ENSMUSG00000022292,15	Rrm2b	protein_coding	protein_coding	187.97	186.6	189.34	0.0210291	5.745	0	11.49	10.1674	0.03025	0	0.0605	0.0605	4.39364e-06	FALSE	-150	NA	NA	0	0	14.16	8.82	0	0	0.0736	0.0474
	ENSMUST00000026994	ENSMUSG00000025876,15	Unc5a	protein_coding	protein_coding	10.95	9.22	12.68	0.45929	0.3975	0	0.795	6.33092	0.030475	0	0.06095	0.06095	0.0004836	FALSE	-163	NA	NA	0	0	0.53	1.06	0	0	0.0485	0.0734
	ENSMUST00000031254	ENSMUSG00000029312,12	Klhl8	protein_coding	protein_coding	1033.14	1165.52	900.76	-0.371749	108.44	90.92	125.96	0.470252	0.108975	0.07825	0.1397	0.06145	0.0118216	FALSE	-121	NA	NA	87.26	94.58	115.37	136.55	0.0811	0.0754	0.1379	0.1415
	ENSMUST00000032934	ENSMUSG00000030695,13	Aldoa	protein_coding	protein_coding	19.11	15.55	22.67	0.543579	0.7075	0	1.415	7.15482	0.030775	0	0.06155	0.06155	0.000853188	FALSE	-93	NA	NA	0	0	1.05	1.78	0	0	0.0503	0.0728
	ENSMUST00000177083	ENSMUSG00000022377,16	Asap1	protein_coding	protein_coding	34.685	27.98	41.39	0.564719	1.305	0	2.61	8.03342	0.031	0	0.062	0.062	0.000840374	FALSE	-72	0	TRUE	0	0	4.18	1.04	0	0	0.0981	0.0259
	ENSMUST00000187667	ENSMUSG00000038750,12	Omt2b	protein_coding	protein_coding	1073.74	991.73	1155.75	0.220808	46.86	8.8	84.92	3.26906	0.04105	0.00915	0.07295	0.0638	0.0087306	FALSE	-59	NA	NA	7.6	10	55.35	114.49	0.0069	0.0114	0.049	0.0969
	ENSMUST00000194918	ENSMUSG00000026645,11	Olah	protein_coding	protein_coding	12.88	10.495	15.265	0.540096	0.485	0	0.97	6.61471	0.032	0	0.064	0.064	0.00143366	FALSE	-140	NA	NA	0	0	0.92	1.02	0	0	0.0569	0.0711
	ENSMUST00000197466	ENSMUSG00000037364,11	Srrt	protein_coding	protein_coding	8.63	7.65	9.61	0.328693	0.3125	0	0.625	5.98868	0.032525	0	0.06505	0.06505	0.000254688	FALSE	-73	NA	NA	0	0	0.72	0.53	0	0	0.0752	0.0549
	ENSMUST00000025549	ENSMUSG00000024646,13	Cyb5a	protein_coding	nonsense_mediated_decay	134.838	111.07	158.605	0.51393	5.35	0.15	10.55	6.04439	0.033825	0.0012	0.06645	0.06525	0.0186411	FALSE	48	NA	NA	0.3	0	15.82	5.28	0.0024	0	0.0996	0.0333
	ENSMUST00000107803	ENSMUSG00000034349,14	Smc4	protein_coding	protein_coding	5045.85	6192.25	3899.44	-0.667195	628.805	614.605	643.005	0.0651694	0.132125	0.0993	0.16495	0.06565	0.0155519	FALSE	-150	NA	NA	590.71	638.5	675.43	610.58	0.1007	0.0979	0.1636	0.1663
	ENSMUST00000123974	ENSMUSG00000025592,17	Dach2	protein_coding	processed_transcript	2.8925	4.925	0.86	-2.50396	0.0275	0	0.055	2.70044	0.0329	0	0.0658	0.0658	0.0280937	FALSE	-2	NA	NA	0	0	0.07	0.04	0	0	0.0886	0.043
	ENSMUST00000063669	ENSMUSG00000030986,12	Dhx32	protein_coding	protein_coding	11.8525	9.725	13.98	0.523143	0.49	0	0.98	6.62936	0.033075	0	0.06615	0.06615	0.0100753	FALSE	-166	NA	NA	0	0	1.5	0.46	0	0	0.094	0.0383
	ENSMUST00000108982	ENSMUSG00000031826,19	Usp10	protein_coding	protein_coding	99.24	83.59	114.89	0.458804	3.7725	0.075	7.47	6.45943	0.03405	0.00095	0.06715	0.0662	0.032734	FALSE	-11	NA	NA	0	0.15	11.74	3.2	0	0.0019	0.1078	0.0265
	ENSMUST00000175883	ENSMUSG00000032547,12	Ryk	protein_coding	protein_coding	50.985	49.445	52.525	0.0871625	1.765	0	3.53	8.46761	0.033225	0	0.06645	0.06645	1.89818e-05	FALSE	-109	NA	NA	0	0	5.01	2.05	0	0	0.0927	0.0402
	ENSMUST00000107724	ENSMUSG00000057522,15	Spop	protein_coding	protein_coding	36.23	35.375	37.085	0.0680868	1.23	0	2.46	7.94837	0.03345	0	0.0669	0.0669	7.88265e-07	FALSE	-142	NA	NA	0	0	3.03	1.89	0	0	0.0844	0.0494
	ENSMUST00000129973	ENSMUSG00000035632,16	Cnot3	protein_coding	retained_intron	124.19	106.44	141.94	0.415207	4.8425	0	9.685	9.9211	0.03405	0	0.0681	0.0681	8.56343e-08	FALSE	-96	NA	NA	0	0	7.67	11.7	0	0	0.0547	0.0815
	ENSMUST00000165991	ENSMUSG00000038304,14	Cd160	protein_coding	protein_coding	51.2225	41.72	60.725	0.541443	2.09	0.04	4.14	6.37504	0.03515	0.0009	0.0694	0.0685	0.00933805	FALSE	-14	NA	NA	0.08	0	2.16	6.12	0.0018	0	0.0344	0.1044
	ENSMUST00000140743	ENSMUSG00000020069,16	Hnrnph3	protein_coding	nonsense_mediated_decay	111.757	124.35	99.165	-0.326474	3.37	0	6.74	9.39874	0.034925	0	0.06985	0.06985	6.02786e-05	FALSE	-74	NA	NA	0	0	9.95	3.53	0	0	0.1059	0.0338
	ENSMUST00000170792	ENSMUSG00000046709,16	Mapk10	protein_coding	protein_coding	7.405	7.03	7.78	0.146048	0.285	0.02	0.55	4.22239	0.037625	0.0026	0.07265	0.07005	0.0210412	FALSE	-14	0	NA	0.04	0	0.65	0.45	0.0052	0	0.0925	0.0528
	ENSMUST00000031073	ENSMUSG00000029177,9	Cenpa	protein_coding	nonsense_mediated_decay	35.0125	31.52	38.505	0.288695	1.3175	0	2.635	8.04712	0.03505	0	0.0701	0.0701	0.000471607	FALSE	19	NA	NA	0	0	2.03	3.24	0	0	0.049	0.0912
	ENSMUST00000112803	ENSMUSG00000034528,15	Hsd17b13	protein_coding	protein_coding	15.7725	12.32	19.225	0.641561	0.665	0	1.33	7.06609	0.035175	0	0.07035	0.07035	0.0198551	FALSE	-88	NA	NA	0	0	0.83	1.83	0	0	0.0415	0.0992
	ENSMUST00000170394	ENSMUSG00000017376,15	Nlk	protein_coding	protein_coding	103.075	112.47	93.68	-0.263702	6.1325	3.135	9.13	1.53913	0.06315	0.02785	0.09845	0.0706	0.0138972	FALSE	31	NA	NA	2.88	3.39	8.45	9.81	0.0273	0.0284	0.1054	0.0915
	ENSMUST00000060067	ENSMUSG00000004069,16	Dnaja3	protein_coding	protein_coding	42.03	42.19	41.87	-0.0109816	2.2375	0.76	3.715	2.27431	0.053375	0.01805	0.0887	0.07065	0.00163663	FALSE	16	NA	NA	0.91	0.61	4.01	3.42	0.0218	0.0143	0.0896	0.0878
	ENSMUST00000031268	ENSMUSG00000029326,13	Enoph1	protein_coding	protein_coding	8.65	8.225	9.075	0.141718	0.3	0	0.6	5.93074	0.03565	0	0.0713	0.0713	0.0380351	FALSE	9	NA	NA	0	0	0.52	0.68	0	0	0.0472	0.0954
	ENSMUST00000091356	ENSMUSG00000021661,15	Ankra2	protein_coding	protein_coding	11.0825	9.35	12.815	0.454378	0.465	0	0.93	6.55459	0.036	0	0.072	0.072	0.00074831	FALSE	-110	NA	NA	0	0	1.1	0.76	0	0	0.0805	0.0635
	ENSMUST00000107620	ENSMUSG00000028076,12	Cd1d1	protein_coding	retained_intron	18.2225	20.695	15.75	-0.393712	0.5925	0	1.185	6.90087	0.0362	0	0.0724	0.0724	0.000748438	FALSE	-19	NA	NA	0	0	1.66	0.71	0	0	0.0921	0.0527
	ENSMUST00000103118	ENSMUSG00000020918,14	Kat2a	protein_coding	protein_coding	13.185	11.565	14.805	0.356046	0.5475	0	1.095	6.7879	0.03665	0	0.0733	0.0733	8.24562e-06	FALSE	-191	NA	NA	0	0	1.3	0.89	0	0	0.0809	0.0657
	ENSMUST00000032480	ENSMUSG00000030330,15	Ing4	protein_coding	protein_coding	5.15	5.575	4.725	-0.238193	0.175	0	0.35	5.16993	0.036975	0	0.07395	0.07395	0.0219743	FALSE	-37	NA	NA	0	0	0.38	0.32	0	0	0.0757	0.0722
	ENSMUST00000186487	ENSMUSG00000053024,14	Cntn2	protein_coding	retained_intron	3.7675	3.2	4.335	0.436783	0.1625	0	0.325	5.06609	0.0375	0	0.075	0.075	4.30804e-05	FALSE	-101	NA	NA	0	0	0.34	0.31	0	0	0.0742	0.0758
	ENSMUST00000023029	ENSMUSG00000022394,14	L3mbtl2	protein_coding	protein_coding	16.8725	17.175	16.57	-0.0517058	0.6325	0	1.265	6.99435	0.038225	0	0.07645	0.07645	4.76594e-06	FALSE	-110	NA	NA	0	0	1.01	1.52	0	0	0.0606	0.0923
	ENSMUST00000119284	ENSMUSG00000024070,15	Prkd3	protein_coding	protein_coding	2.85	3.61	2.09	-0.7856	0.08	0	0.16	4.08746	0.03835	0	0.0767	0.0767	0.00243354	FALSE	-171	NA	NA	0	0	0.18	0.14	0	0	0.087	0.0664
	ENSMUST00000185113	ENSMUSG00000020220,16	Vps13d	protein_coding	protein_coding	45.1575	49.355	40.96	-0.268921	2.94	1.525	4.355	1.50774	0.0692	0.03065	0.10775	0.0771	0.0273482	FALSE	-129	0	TRUE	1.15	1.9	5.02	3.69	0.0296	0.0317	0.1307	0.0848
	ENSMUST00000002805	ENSMUSG00000002728,14	Naa20	protein_coding	protein_coding	53.5775	59.26	47.895	-0.307126	1.9125	0	3.825	8.58308	0.0387	0	0.0774	0.0774	0.00566079	FALSE	-83	NA	NA	0	0	6.27	1.38	0	0	0.1244	0.0304
	ENSMUST00000188618	ENSMUSG00000026782,15	Abi2	protein_coding	protein_coding	8.1925	4.945	11.44	1.20839	0.4425	0	0.885	6.48382	0.038975	0	0.07795	0.07795	5.65208e-08	FALSE	-2	0	TRUE	0	0	1.12	0.65	0	0	0.1004	0.0555
	ENSMUST00000200977	ENSMUSG00000029145,12	Eif2b4	protein_coding	protein_coding	47.0625	36.09	58.035	0.685173	2.2775	0	4.555	8.83447	0.03915	0	0.0783	0.0783	0.0395997	FALSE	-174	NA	NA	0	0	4.13	4.98	0	0	0.0751	0.0815
	ENSMUST00000156550	ENSMUSG00000024807,17	Syvn1	protein_coding	protein_coding	16	16.16	15.84	-0.0288368	0.635	0	1.27	7	0.03925	0	0.0785	0.0785	7.29957e-05	FALSE	-95	NA	NA	0	0	0.77	1.77	0	0	0.052	0.105
	ENSMUST00000051209	ENSMUSG00000002265,15	Peg3	protein_coding	protein_coding	8.035	7.645	8.425	0.139986	7.3525	6.68	8.025	0.264292	0.912575	0.87315	0.952	0.07885	0.0155458	FALSE	-4223	NA	NA	7.12	6.24	7.34	8.71	0.8856	0.8607	0.9447	0.9593
	ENSMUST00000168697	ENSMUSG00000069682,5	Gm10275	transcribed_processed_pseudogene	transcribed_processed_pseudogene	75.1975	67.38	83.015	0.301011	3.3675	0	6.735	9.39767	0.039675	0	0.07935	0.07935	2.87607e-05	FALSE	-492	NA	NA	0	0	8.71	4.76	0	0	0.0915	0.0672
	ENSMUST00000003620	ENSMUSG00000003526,11	Prodh	protein_coding	protein_coding	3.51	3.71	3.31	-0.164119	0.1325	0	0.265	4.78136	0.0401	0	0.0802	0.0802	0.0290717	FALSE	-185	NA	NA	0	0	0.24	0.29	0	0	0.0712	0.0892
	ENSMUST00000166099	ENSMUSG00000079165,10	Sap25	protein_coding	protein_coding	7.8125	7.12	8.505	0.256104	0.335	0	0.67	6.08746	0.04015	0	0.0803	0.0803	0.045436	FALSE	-261	0	NA	0	0	0.56	0.78	0	0	0.0611	0.0995
	ENSMUST00000140652	ENSMUSG00000040387,16	Klhl32	protein_coding	nonsense_mediated_decay	6.53	5.16	7.9	0.613513	0.31	0	0.62	5.97728	0.0409	0	0.0818	0.0818	0.00276518	FALSE	-159	NA	NA	0	0	0.67	0.57	0	0	0.1018	0.0618
	ENSMUST00000141286	ENSMUSG00000029125,14	Stx18	protein_coding	retained_intron	10.9025	6.955	14.85	1.09324	0.61	0	1.22	6.94251	0.0411	0	0.0822	0.0822	0.0256004	TRUE	76	NA	NA	0	0	1	1.44	0	0	0.0671	0.0973
	ENSMUST00000172820	ENSMUSG00000001666,8	Ddt	protein_coding	protein_coding	19.965	17.265	22.665	0.392417	0.9425	0	1.885	7.56605	0.041825	0	0.08365	0.08365	0.0129675	FALSE	-70	NA	NA	0	0	1.63	2.14	0	0	0.0695	0.0978
	ENSMUST00000167399	ENSMUSG00000022871,12	Fetub	protein_coding	protein_coding	45.915	41.36	50.47	0.287127	4.53	2.16	6.9	1.67099	0.094925	0.05265	0.1372	0.08455	0.0219793	FALSE	-357	NA	NA	2.13	2.19	6.82	6.98	0.0474	0.0579	0.1283	0.1461
	ENSMUST00000147926	ENSMUSG00000044813,15	Shb	protein_coding	processed_transcript	15.7475	16.59	14.905	-0.154419	14.83	14.97	14.69	-0.0272215	0.944025	0.90165	0.9864	0.08475	0.000606854	FALSE	4	NA	NA	16.29	13.65	12.74	16.64	0.9106	0.8927	0.9922	0.9806
	ENSMUST00000110701	ENSMUSG00000027284,16	Cdan1	protein_coding	protein_coding	3.845	3.82	3.87	0.0187123	0.15	0	0.3	4.9542	0.0428	0	0.0856	0.0856	0.000221896	FALSE	-123	0	NA	0	0	0.37	0.23	0	0	0.1225	0.0487
	ENSMUST00000110963	ENSMUSG00000029729,12	Zkscan1	protein_coding	protein_coding	14.6725	15.46	13.885	-0.154907	0.59	0	1.18	6.89482	0.04285	0	0.0857	0.0857	0.0151818	FALSE	-890	NA	NA	0	0	2.01	0.35	0	0	0.1465	0.0249
	ENSMUST00000130037	ENSMUSG00000018395,19	Kif3a	protein_coding	protein_coding	18.76	17.195	20.325	0.241137	0.85	0	1.7	7.41785	0.043	0	0.086	0.086	0.0131038	FALSE	-46	NA	NA	0	0	1.28	2.12	0	0	0.0581	0.1139
	ENSMUST00000108124	ENSMUSG00000045083,14	Lingo2	protein_coding	protein_coding	20.3825	20.17	20.595	0.0300683	0.885	0	1.77	7.47573	0.043025	0	0.08605	0.08605	2.54199e-08	FALSE	-1853	NA	NA	0	0	1.64	1.9	0	0	0.0874	0.0847
	ENSMUST00000114225	ENSMUSG00000036402,13	Gng12	protein_coding	protein_coding	57.9325	57.205	58.66	0.0362296	2.505	0	5.01	8.97154	0.043025	0	0.08605	0.08605	0.0105846	FALSE	-123	NA	NA	0	0	8.63	1.39	0	0	0.1487	0.0234
	ENSMUST00000031823	ENSMUSG00000029804,16	Herc3	protein_coding	protein_coding	27.0025	32.415	21.59	-0.586075	0.9325	0	1.865	7.55075	0.043075	0	0.08615	0.08615	2.07746e-10	FALSE	-82	NA	NA	0	0	2.14	1.59	0	0	0.0884	0.0839
	ENSMUST00000112721	ENSMUSG00000025269,16	Apex2	protein_coding	protein_coding	7.76	9.015	6.505	-0.470162	0.2875	0	0.575	5.87036	0.043525	0	0.08705	0.08705	0.0158413	FALSE	-912	NA	NA	0	0	0.41	0.74	0	0	0.0679	0.1062
	ENSMUST00000154627	ENSMUSG00000026914,15	Psmd14	protein_coding	processed_transcript	31.73	30.13	33.33	0.145575	1.4775	0	2.955	8.21189	0.0437	0	0.0874	0.0874	0.00156753	FALSE	-69	0	NA	0	0	3.77	2.14	0	0	0.106	0.0688
	ENSMUST00000160664	ENSMUSG00000061950,17	Ppp4r1	protein_coding	protein_coding	4.83	4.49	5.17	0.203027	0.2275	0	0.455	5.53916	0.04415	0	0.0883	0.0883	0.000448722	FALSE	-161	NA	NA	0	0	0.44	0.47	0	0	0.0921	0.0845
	ENSMUST00000047025	ENSMUSG00000034990,14	Otoa	protein_coding	protein_coding	2.345	1.96	2.73	0.47598	0.1225	0	0.245	4.67243	0.044675	0	0.08935	0.08935	0.01852	FALSE	-62	NA	NA	0	0	0.28	0.21	0	0	0.0989	0.0798
	ENSMUST00000166554	ENSMUSG00000043384,15	Gprasp1	protein_coding	protein_coding	32.8675	39.1	26.635	-0.553673	1.2375	0	2.475	7.9571	0.045325	0	0.09065	0.09065	2.78449e-10	FALSE	-4353	NA	NA	0	0	3.26	1.69	0	0	0.1085	0.0728
	ENSMUST00000161608	ENSMUSG00000054770,16	Kctd18	protein_coding	nonsense_mediated_decay	8.41	9.64	7.18	-0.424537	0.3	0	0.6	5.93074	0.045475	0	0.09095	0.09095	0.00152656	FALSE	-490	NA	NA	0	0	0.58	0.62	0	0	0.0636	0.1183
	ENSMUST00000108089	ENSMUSG00000028416,11	Bag1	protein_coding	protein_coding	15.7875	11.445	20.13	0.814086	0.9525	0	1.905	7.5812	0.04565	0	0.0913	0.0913	0.00148547	FALSE	-87	NA	NA	0	0	2.61	1.2	0	0	0.1104	0.0722
	ENSMUST00000124845	ENSMUSG00000042303,16	Sgsm3	protein_coding	processed_transcript	28.4875	19.985	36.99	0.887886	1.695	0	3.39	8.40939	0.045725	0	0.09145	0.09145	8.4885e-10	FALSE	-78	NA	NA	0	0	3	3.78	0	0	0.0837	0.0992
	ENSMUST00000102915	ENSMUSG00000028312,19	Smc2	protein_coding	protein_coding	20.3025	20.04	20.565	0.0372902	0.98	0	1.96	7.62205	0.046325	0	0.09265	0.09265	1.36242e-07	FALSE	-156	NA	NA	0	0	2.62	1.3	0	0	0.1123	0.073
	ENSMUST00000150499	ENSMUSG00000022538,19	Lsg1	protein_coding	retained_intron	7.3225	5.81	8.835	0.603843	0.4425	0.035	0.85	4.25634	0.05175	0.0051	0.0984	0.0933	0.0436703	FALSE	-155	NA	NA	0	0.07	1.12	0.58	0	0.0102	0.1348	0.062
	ENSMUST00000002444	ENSMUSG00000024206,14	Rfx2	protein_coding	protein_coding	24.355	20.805	27.905	0.423417	1.345	0	2.69	8.07682	0.046775	0	0.09355	0.09355	6.90067e-05	FALSE	-110	NA	NA	0	0	1.43	3.95	0	0	0.0554	0.1317
	ENSMUST00000106392	ENSMUSG00000073838,10	Tufm	protein_coding	protein_coding	6.06	4.665	7.455	0.675176	0.345	0	0.69	6.12928	0.0469	0	0.0938	0.0938	0.00720644	FALSE	-32	NA	NA	0	0	0.62	0.76	0	0	0.1008	0.0868
	ENSMUST00000110168	ENSMUSG00000022361,14	Zhx1	protein_coding	protein_coding	6.59	6.255	6.925	0.146581	0.325	0	0.65	6.04439	0.048575	0	0.09715	0.09715	0.0118339	FALSE	6	NA	NA	0	0	0.98	0.32	0	0	0.1508	0.0435
	ENSMUST00000181795	ENSMUSG00000031818,12	Cox4i1	protein_coding	protein_coding	147.055	114.645	179.465	0.646484	9.25	0.39	18.11	5.50144	0.05185	0.00295	0.10075	0.0978	2.4215e-06	FALSE	-59	NA	NA	0.78	0	20.2	16.02	0.0059	0	0.1024	0.0991
	ENSMUST00000149076	ENSMUSG00000032615,14	Nt5m	protein_coding	processed_transcript	6.315	5.72	6.91	0.272237	0.34	0	0.68	6.10852	0.049375	0	0.09875	0.09875	0.0113354	FALSE	-140	0	NA	0	0	0.68	0.68	0	0	0.1045	0.093
	ENSMUST00000109299	ENSMUSG00000017664,16	Slc35c2	protein_coding	protein_coding	13.5725	12.37	14.775	0.256123	0.7775	0	1.555	7.29002	0.049375	0	0.09875	0.09875	0.0280937	FALSE	-125	NA	NA	0	0	2.58	0.53	0	0	0.1572	0.0403
	ENSMUST00000114507	ENSMUSG00000052139,18	Bre	protein_coding	protein_coding	12.1025	7.88	16.325	1.04987	0.8125	0	1.625	7.35315	0.049675	0	0.09935	0.09935	0.00606383	FALSE	-61	NA	NA	0	0	1.29	1.96	0	0	0.0798	0.1189
	ENSMUST00000030412	ENSMUSG00000028657,14	Ppt1	protein_coding	protein_coding	12.1575	11.55	12.765	0.144182	0.6625	0	1.325	7.0607	0.0498	0	0.0996	0.0996	0.0369848	FALSE	-120	NA	NA	0	0	2.25	0.4	0	0	0.1658	0.0334
	ENSMUST00000141573	ENSMUSG00000046709,16	Mapk10	protein_coding	nonsense_mediated_decay	7.405	7.03	7.78	0.146048	0.395	0	0.79	6.32193	0.0505	0	0.101	0.101	0.00245615	FALSE	-140	0	NA	0	0	0.67	0.91	0	0	0.0953	0.1067
	ENSMUST00000126168	ENSMUSG00000041264,16	Uspl1	protein_coding	nonsense_mediated_decay	4.2225	3.81	4.635	0.282106	0.235	0	0.47	5.58496	0.0507	0	0.1014	0.1014	0.000331976	FALSE	-1907	1	TRUE	0	0	0.45	0.49	0	0	0.1009	0.1019
	ENSMUST00000037285	ENSMUSG00000011877,13	Git1	protein_coding	protein_coding	9.87	8.355	11.385	0.445963	0.58	0	1.16	6.87036	0.051075	0	0.10215	0.10215	1.39704e-05	FALSE	-210	0	NA	0	0	0.95	1.37	0	0	0.0825	0.1218
	ENSMUST00000043204	ENSMUSG00000035329,7	Fbxo33	protein_coding	protein_coding	92.66	103.4	81.92	-0.335912	10.1025	6.565	13.64	1.05384	0.114925	0.06345	0.1664	0.10295	8.42179e-06	FALSE	-269	1	NA	6.39	6.74	12.87	14.41	0.0631	0.0638	0.162	0.1708
	ENSMUST00000103213	ENSMUSG00000020692,14	Nle1	protein_coding	protein_coding	3.6625	3.955	3.37	-0.230298	0.1775	0	0.355	5.18982	0.052	0	0.104	0.104	0.0364644	FALSE	-10	0	TRUE	0	0	0.26	0.45	0	0	0.0974	0.1106
	ENSMUST00000023514	ENSMUSG00000022820,3	Ndufb4	protein_coding	protein_coding	46.3025	43.375	49.23	0.182634	5.3875	2.635	8.14	1.62353	0.1134	0.0612	0.1656	0.1044	0.0151518	FALSE	-60	0	TRUE	3.41	1.86	9.78	6.5	0.0598	0.0626	0.1645	0.1667
	ENSMUST00000029203	ENSMUSG00000027667,13	Zfp639	protein_coding	protein_coding	7.72	7.475	7.965	0.0914822	0.395	0	0.79	6.32193	0.0525	0	0.105	0.105	0.0273609	FALSE	-1151	1	TRUE	0	0	1.11	0.47	0	0	0.157	0.053
	ENSMUST00000108278	ENSMUSG00000030598,15	Fbxo17	protein_coding	protein_coding	6.9275	6.37	7.485	0.232372	0.4225	0	0.845	6.41785	0.053225	0	0.10645	0.10645	0.00682472	TRUE	67	0	NA	0	0	1.25	0.44	0	0	0.1404	0.0725
	ENSMUST00000164342	ENSMUSG00000012296,15	Tjap1	protein_coding	protein_coding	7.06	5.675	8.445	0.572644	0.445	0	0.89	6.49185	0.05335	0	0.1067	0.1067	0.0460612	FALSE	-1068	0	TRUE	0	0	1.4	0.38	0	0	0.1693	0.0441
	ENSMUST00000153489	ENSMUSG00000022773,16	Ypel1	protein_coding	processed_transcript	6.355	3.905	8.805	1.17095	0.4875	0	0.975	6.62205	0.053975	0	0.10795	0.10795	0.000382881	FALSE	-84	0	TRUE	0	0	1.28	0.67	0	0	0.1239	0.092
	ENSMUST00000112221	ENSMUSG00000030346,16	Rad51ap1	protein_coding	protein_coding	3.075	3.15	3	-0.0701611	2.9	2.8	3	0.0991934	0.945825	0.89165	1	0.10835	0.00441739	FALSE	-143	0	TRUE	3.16	2.44	3.53	2.47	0.8729	0.9104	1	1
	ENSMUST00000106272	ENSMUSG00000042289,11	Hsd3b7	protein_coding	protein_coding	13.7725	10.775	16.77	0.637717	0.9125	0	1.825	7.51964	0.054375	0	0.10875	0.10875	1.25989e-05	FALSE	-413	0	NA	0	0	1.93	1.72	0	0	0.1095	0.108
	ENSMUST00000115161	ENSMUSG00000042182,16	Bend6	protein_coding	protein_coding	5.905	5.61	6.2	0.144023	0.35	0.01	0.69	5.12928	0.057275	0.00255	0.112	0.10945	0.0016954	FALSE	-11	0	TRUE	0	0.02	0.65	0.73	0	0.0051	0.1182	0.1058
	ENSMUST00000068975	ENSMUSG00000057101,8	Zfp180	protein_coding	protein_coding	2.4475	2.62	2.275	-0.202869	0.12	0	0.24	4.64386	0.05495	0	0.1099	0.1099	0.00525738	FALSE	-1718	0	TRUE	0	0	0.25	0.23	0	0	0.0899	0.1299
	ENSMUST00000150766	ENSMUSG00000034647,14	Ankrd12	protein_coding	protein_coding	80.0525	78.58	81.525	0.0530737	6.0675	1.525	10.61	2.79047	0.074875	0.0196	0.13015	0.11055	0.000687975	FALSE	-446	0	NA	1.96	1.09	11.02	10.2	0.0258	0.0134	0.1359	0.1244
	ENSMUST00000131424	ENSMUSG00000042104,18	Uggt2	protein_coding	processed_transcript	25.73	20.445	31.015	0.600978	1.8325	0	3.665	8.5216	0.056425	0	0.11285	0.11285	0.000989953	FALSE	-20	0	TRUE	0	0	5.36	1.97	0	0	0.1521	0.0736
	ENSMUST00000187709	ENSMUSG00000026782,15	Abi2	protein_coding	protein_coding	8.1925	4.945	11.44	1.20839	0.6475	0	1.295	7.02791	0.05645	0	0.1129	0.1129	0.00018055	FALSE	-173	0	TRUE	0	0	1.12	1.47	0	0	0.1004	0.1254
	ENSMUST00000111775	ENSMUSG00000026469,14	Xpr1	protein_coding	protein_coding	28.91	27.525	30.295	0.138289	1.825	0	3.65	8.5157	0.05665	0	0.1133	0.1133	0.0438483	FALSE	-58	0	TRUE	0	0	6.82	0.48	0	0	0.2095	0.0171
	ENSMUST00000156232	ENSMUSG00000074749,10	Kiz	protein_coding	protein_coding	9.9525	7.805	12.1	0.631881	0.7325	0.035	1.43	5	0.0607	0.00325	0.11815	0.1149	0.0198551	FALSE	-270	0	TRUE	0	0.07	1.64	1.22	0	0.0065	0.1353	0.101
	ENSMUST00000010597	ENSMUSG00000010453,12	Kansl3	protein_coding	protein_coding	13.8125	15.765	11.86	-0.41032	0.69	0	1.38	7.11894	0.058125	0	0.11625	0.11625	4.06816e-08	FALSE	-18	0	TRUE	0	0	1.67	1.09	0	0	0.1402	0.0923
	ENSMUST00000114171	ENSMUSG00000019087,13	Atp6ap1	protein_coding	protein_coding	36.295	36.02	36.57	0.0218564	2.3075	0	4.615	8.85331	0.05895	0	0.1179	0.1179	0.0361166	FALSE	-63	0	TRUE	0	0	8.48	0.75	0	0	0.2134	0.0224
	ENSMUST00000061450	ENSMUSG00000045980,13	Tmem104	protein_coding	protein_coding	5.48	4.04	6.92	0.774933	0.445	0.035	0.855	4.2647	0.067575	0.00855	0.1266	0.11805	0.0138365	FALSE	-758	0	TRUE	0.05	0.02	1.06	0.65	0.012	0.0051	0.1661	0.0871
	ENSMUST00000135401	ENSMUSG00000086992,7	Gm15941	processed_transcript	processed_transcript	9.4425	8.785	10.1	0.201028	0.5975	0	1.195	6.91289	0.059225	0	0.11845	0.11845	0.0137244	TRUE	143	0	NA	0	0	1.07	1.32	0	0	0.1048	0.1321
	ENSMUST00000087933	ENSMUSG00000041763,14	Tpp2	protein_coding	protein_coding	38.4675	50.085	26.85	-0.899207	1.8275	0	3.655	8.51767	0.0599	0	0.1198	0.1198	0.00423549	FALSE	-87	0	TRUE	0	0	0.82	6.49	0	0	0.0382	0.2014
	ENSMUST00000145404	ENSMUSG00000053754,13	Chd8	protein_coding	retained_intron	39.28	32.99	45.57	0.465935	2.92	0	5.84	9.19229	0.060375	0	0.12075	0.12075	0.00364123	FALSE	-103	0	TRUE	0	0	9.04	2.64	0	0	0.1742	0.0673
	ENSMUST00000175925	ENSMUSG00000024238,13	Zeb1	protein_coding	nonsense_mediated_decay	5.7925	4.54	7.045	0.63278	0.3675	0	0.735	6.21917	0.0606	0	0.1212	0.1212	0.0458542	FALSE	-692	0	TRUE	0	0	0.57	0.9	0	0	0.0628	0.1796
	ENSMUST00000117077	ENSMUSG00000031596,15	Slc7a2	protein_coding	protein_coding	32.1175	37.115	27.12	-0.452502	26.2475	28.445	24.05	-0.242046	0.825475	0.7633	0.88765	0.12435	0.0306912	FALSE	-194	0	TRUE	23.29	33.6	27.28	20.82	0.7434	0.7832	0.8814	0.8939
	ENSMUST00000182086	ENSMUSG00000032525,14	Nktr	protein_coding	retained_intron	17.0975	15.55	18.645	0.26172	1.1775	0	2.355	7.8857	0.062525	0	0.12505	0.12505	0.0005552	FALSE	-104	0	TRUE	0	0	1.87	2.84	0	0	0.1087	0.1414
	ENSMUST00000107853	ENSMUSG00000059474,13	Mbtd1	protein_coding	protein_coding	551.138	633.64	468.635	-0.435191	63.9	39.625	88.175	1.15376	0.1284	0.0658	0.191	0.1252	0.0432537	FALSE	-116	0	TRUE	39.6	39.65	76.28	100.07	0.0805	0.0511	0.205	0.177
	ENSMUST00000111373	ENSMUSG00000040687,16	Madd	protein_coding	protein_coding	28.0675	24.235	31.9	0.396321	5.3825	2.965	7.8	1.39243	0.185525	0.1226	0.24845	0.12585	0.048254	FALSE	-102	0	NA	3.14	2.79	8.47	7.13	0.1327	0.1125	0.226	0.2709
	ENSMUST00000184445	ENSMUSG00000021756,12	Il6st	protein_coding	protein_coding	35.7275	29.145	42.31	0.537596	2.655	0	5.31	9.05528	0.06295	0	0.1259	0.1259	6.51744e-09	FALSE	-26	0	NA	0	0	4.73	5.89	0	0	0.1093	0.1425
	ENSMUST00000206960	ENSMUSG00000074283,5	Zfp109	protein_coding	protein_coding	14.53	13.575	15.485	0.189788	0.9975	0	1.995	7.64746	0.06295	0	0.1259	0.1259	0.00304145	FALSE	-1790	0	TRUE	0	0	3.07	0.92	0	0	0.1896	0.0622
	ENSMUST00000201034	ENSMUSG00000029202,12	Pds5a	protein_coding	retained_intron	22.085	27.275	16.895	-0.690658	1.095	0	2.19	7.78136	0.06305	0	0.1261	0.1261	0.00227875	FALSE	-225	0	TRUE	0	0	2.91	1.47	0	0	0.1454	0.1068
	ENSMUST00000028332	ENSMUSG00000026958,13	Dpp7	protein_coding	protein_coding	6.1825	5.98	6.385	0.0943884	0.3775	0	0.755	6.25739	0.063325	0	0.12665	0.12665	0.0371855	FALSE	-145	0	TRUE	0	0	1.03	0.48	0	0	0.1873	0.066
	ENSMUST00000033086	ENSMUSG00000030815,11	Phkg2	protein_coding	protein_coding	10.8075	8.9	12.715	0.514168	1.27	0.375	2.165	2.49809	0.106725	0.04305	0.1704	0.12735	0.0359734	FALSE	-291	0	TRUE	0.3	0.45	2.12	2.21	0.0313	0.0548	0.1735	0.1673
	ENSMUST00000163095	ENSMUSG00000041846,14	Smek1	protein_coding	protein_coding	42.36	49.825	34.895	-0.513726	2.165	0	4.33	8.76155	0.0637	0	0.1274	0.1274	6.06259e-10	FALSE	-108	0	TRUE	0	0	5.24	3.42	0	0	0.1647	0.0901
	ENSMUST00000191783	ENSMUSG00000027667,13	Zfp639	protein_coding	protein_coding	7.72	7.475	7.965	0.0914822	0.4925	0	0.985	6.63662	0.063875	0	0.12775	0.12775	0.00023161	FALSE	-1151	1	TRUE	0	0	1.16	0.81	0	0	0.1641	0.0914
	ENSMUST00000113973	ENSMUSG00000045098,18	Suv420h1	protein_coding	protein_coding	4.1275	3.92	4.335	0.144827	0.265	0	0.53	5.75489	0.064	0	0.128	0.128	3.70738e-05	FALSE	-1472	0	TRUE	0	0	0.46	0.6	0	0	0.0916	0.1644
	ENSMUST00000130043	ENSMUSG00000015745,9	Plekho1	protein_coding	protein_coding	8.7125	7.485	9.94	0.408768	0.6375	0	1.275	7.00562	0.0644	0	0.1288	0.1288	0.0100598	FALSE	-234	0	NA	0	0	1.39	1.16	0	0	0.1445	0.1131
	ENSMUST00000149939	ENSMUSG00000031309,15	Rps6ka3	protein_coding	retained_intron	18.195	20.805	15.585	-0.41654	0.9725	0	1.945	7.61102	0.064575	0	0.12915	0.12915	0.000454073	FALSE	-120	1	TRUE	0	0	1.8	2.09	0	0	0.1003	0.158
	ENSMUST00000169960	ENSMUSG00000048264,15	Dip2c	protein_coding	protein_coding	8.39	8.115	8.665	0.0944959	0.815	0.23	1.4	2.55459	0.09335	0.0282	0.1585	0.1303	0.0318045	FALSE	-250	0	TRUE	0.19	0.27	1.9	0.9	0.0245	0.0319	0.2059	0.1111
	ENSMUST00000068421	ENSMUSG00000031921,17	Terf2	protein_coding	protein_coding	47.285	40.445	54.125	0.420244	4.7625	1.085	8.44	2.94802	0.093775	0.0274	0.16015	0.13275	0.00392063	FALSE	-156	0	TRUE	0.62	1.55	8.67	8.21	0.0147	0.0401	0.1361	0.1842
	ENSMUST00000092073	ENSMUSG00000055652,14	Klhl25	protein_coding	protein_coding	10.9625	10.35	11.575	0.161234	0.77	0	1.54	7.27612	0.06705	0	0.1341	0.1341	2.66723e-08	FALSE	27	0	NA	0	0	1.49	1.59	0	0	0.12	0.1482
	ENSMUST00000177297	ENSMUSG00000029705,17	Cux1	protein_coding	nonsense_mediated_decay	12.9825	12.91	13.055	0.0161011	0.8475	0	1.695	7.41363	0.06705	0	0.1341	0.1341	0.0004836	TRUE	196	0	NA	0	0	2.3	1.09	0	0	0.1906	0.0776
	ENSMUST00000095128	ENSMUSG00000071014,10	Ndufb6	protein_coding	protein_coding	125.478	114.565	136.39	0.251551	116.963	97.91	136.015	0.474196	0.9297	0.86225	0.99715	0.1349	0.00658381	FALSE	-66	0	TRUE	99.91	95.91	145.84	126.19	0.7895	0.935	0.9988	0.9955
	ENSMUST00000121583	ENSMUSG00000034690,12	Nlrp4c	protein_coding	protein_coding	8.6675	8.665	8.67	0.000831285	1.275	0.69	1.86	1.41761	0.1477	0.08005	0.21535	0.1353	0.0171461	FALSE	-91	0	TRUE	0.69	0.69	1.79	1.93	0.086	0.0741	0.2252	0.2055
	ENSMUST00000056097	ENSMUSG00000049109,14	Themis	protein_coding	protein_coding	3.9	4.71	3.09	-0.606519	0.23	0	0.46	5.55459	0.0686	0	0.1372	0.1372	0.000331976	FALSE	9	0	TRUE	0	0	0.21	0.71	0	0	0.0905	0.1839
	ENSMUST00000114132	ENSMUSG00000027520,15	Zdbf2	protein_coding	protein_coding	1.0825	1.175	0.99	-0.244887	0.05	0	0.1	3.45943	0.06875	0	0.1375	0.1375	0.0253564	FALSE	-7303	0	TRUE	0	0	0.1	0.1	0	0	0.2083	0.0667
	ENSMUST00000112706	ENSMUSG00000026315,13	Serpinb8	protein_coding	protein_coding	23.4325	30.67	16.195	-0.920859	3.63	3.285	3.975	0.274301	0.176375	0.1072	0.24555	0.13835	0.0460612	FALSE	-402	0	TRUE	3.78	2.79	3.34	4.61	0.124	0.0904	0.2461	0.245
	ENSMUST00000073528	ENSMUSG00000063935,3	Zar1	protein_coding	protein_coding	1496.58	1606.02	1387.14	-0.211371	448.03	378.02	518.04	0.454591	0.304475	0.2352	0.37375	0.13855	0.0184383	FALSE	-141	0	TRUE	402.99	353.05	519.25	516.83	0.2383	0.2321	0.3845	0.363
	ENSMUST00000182666	ENSMUSG00000028082,13	Sh3d19	protein_coding	protein_coding	124.6	153.695	95.505	-0.686365	13.3525	8.4	18.305	1.12285	0.126625	0.05685	0.1964	0.13955	0.000628557	FALSE	-114	0	TRUE	6.58	10.22	17.06	19.55	0.0636	0.0501	0.221	0.1718
	ENSMUST00000147511	ENSMUSG00000020220,16	Vps13d	protein_coding	processed_transcript	45.1575	49.355	40.96	-0.268921	2.8425	0	5.685	9.15355	0.070675	0	0.14135	0.14135	9.50149e-06	FALSE	-129	0	TRUE	0	0	7	4.37	0	0	0.1822	0.1005
	ENSMUST00000130052	ENSMUSG00000024019,17	Cmtr1	protein_coding	processed_transcript	14.7	12.57	16.83	0.42076	1.245	0	2.49	7.96578	0.0727	0	0.1454	0.1454	0.00717344	FALSE	-93	0	NA	0	0	3.21	1.77	0	0	0.176	0.1148
	ENSMUST00000136470	ENSMUSG00000049470,13	Aff4	protein_coding	retained_intron	7.4825	6.145	8.82	0.520655	0.645	0	1.29	7.02237	0.07315	0	0.1463	0.1463	0.00603717	FALSE	-117	0	TRUE	0	0	1.32	1.26	0	0	0.1512	0.1414
	ENSMUST00000177752	ENSMUSG00000056629,15	Fkbp2	protein_coding	protein_coding	32.45	30.37	34.53	0.185146	30.2275	25.925	34.53	0.413368	0.926775	0.85355	1	0.14645	6.31429e-08	FALSE	-59	0	TRUE	26.49	25.36	36.47	32.59	0.8643	0.8428	1	1
	ENSMUST00000186864	ENSMUSG00000035504,16	Reep6	protein_coding	protein_coding	7.4225	6.72	8.125	0.273536	0.5725	0	1.145	6.85175	0.0733	0	0.1466	0.1466	0.000252119	FALSE	-5	0	NA	0	0	1.12	1.17	0	0	0.1162	0.177
	ENSMUST00000175886	ENSMUSG00000030067,17	Foxp1	protein_coding	protein_coding	10.775	8.65	12.9	0.57605	1.05	0.035	2.065	5.52704	0.07775	0.00425	0.15125	0.147	0.0328784	FALSE	-120	1	TRUE	0	0.07	1.08	3.05	0	0.0085	0.1021	0.2004
	ENSMUST00000108193	ENSMUSG00000019738,15	Polr2i	protein_coding	protein_coding	49.4525	42.34	56.565	0.417803	4.0375	0	8.075	9.6591	0.07365	0	0.1473	0.1473	3.70738e-05	FALSE	4	0	TRUE	0	0	7.76	8.39	0	0	0.1184	0.1762
	ENSMUST00000187009	ENSMUSG00000041417,15	Pik3r1	protein_coding	protein_coding	95.9925	92.16	99.825	0.115248	7.3775	0	14.755	10.528	0.074025	0	0.14805	0.14805	4.90323e-09	FALSE	-57	0	TRUE	0	0	17.37	12.14	0	0	0.1756	0.1205
	ENSMUST00000197953	ENSMUSG00000039000,8	Ube3c	protein_coding	processed_transcript	10.855	8.57	13.14	0.616013	1.1075	0.105	2.11	4.20436	0.086125	0.0119	0.16035	0.14845	0.0349354	FALSE	-80	0	TRUE	0.21	0	1.94	2.28	0.0238	0	0.1534	0.1673
	ENSMUST00000023221	ENSMUSG00000022561,12	Gpaa1	protein_coding	protein_coding	2.5575	1.76	3.355	0.926857	0.255	0	0.51	5.70044	0.07435	0	0.1487	0.1487	0.048254	FALSE	-241	0	TRUE	0	0	0.36	0.66	0	0	0.1233	0.1741
	ENSMUST00000194666	ENSMUSG00000070283,4	Ndufaf3	protein_coding	retained_intron	11.215	7.37	15.06	1.02999	1.1325	0	2.265	7.82972	0.07525	0	0.1505	0.1505	0.0055785	FALSE	3	1	TRUE	0	0	2.36	2.17	0	0	0.1591	0.1419
	ENSMUST00000070257	ENSMUSG00000020412,16	Ascc2	protein_coding	protein_coding	3.265	3.175	3.355	0.0793131	0.255	0	0.51	5.70044	0.07545	0	0.1509	0.1509	0.000505855	FALSE	-169	0	TRUE	0	0	0.62	0.4	0	0	0.1574	0.1444
	ENSMUST00000065371	ENSMUSG00000030956,15	Fam53b	protein_coding	protein_coding	3.6375	3.505	3.77	0.104862	3.31	2.915	3.705	0.344926	0.90655	0.83105	0.98205	0.151	1.25625e-06	FALSE	-357	0	NA	3.13	2.7	3.49	3.92	0.8414	0.8207	0.9641	1
	ENSMUST00000097393	ENSMUSG00000036552,16	Ermard	protein_coding	protein_coding	3.17	3.195	3.145	-0.0226844	0.2525	0.01	0.495	4.65821	0.081025	0.0053	0.15675	0.15145	0.00470215	FALSE	-13	0	NA	0	0.02	0.43	0.56	0	0.0106	0.1463	0.1672
	ENSMUST00000145860	ENSMUSG00000045636,16	Mtus1	protein_coding	protein_coding	693.737	663.72	723.755	0.124925	59.43	0	118.86	13.5371	0.076575	0	0.15315	0.15315	7.8199e-07	FALSE	-14	0	TRUE	0	0	202.2	35.52	0	0	0.2509	0.0554
	ENSMUST00000126825	ENSMUSG00000046598,14	Bdh1	protein_coding	processed_transcript	11.9025	10.83	12.975	0.260481	1.0825	0.08	2.085	4.54088	0.0845	0.00765	0.16135	0.1537	0.038357	NA	NA	0	TRUE	0	0.16	2.68	1.49	0	0.0153	0.2094	0.1133
	ENSMUST00000137381	ENSMUSG00000038860,15	Garnl3	protein_coding	protein_coding	4.5175	3.41	5.625	0.720419	0.435	0	0.87	6.45943	0.07725	0	0.1545	0.1545	1.40899e-05	FALSE	-172	0	TRUE	0	0	0.82	0.92	0	0	0.1507	0.1583
	ENSMUST00000188972	ENSMUSG00000026126,15	Ptpn18	protein_coding	protein_coding	15.9425	17.26	14.625	-0.238845	1.1325	0	2.265	7.82972	0.077525	0	0.15505	0.15505	0.00259477	FALSE	-8	0	TRUE	0	0	2.27	2.26	0	0	0.1605	0.1496
	ENSMUST00000116412	ENSMUSG00000049482,15	Ctu2	protein_coding	protein_coding	2.2675	2.365	2.17	-0.123599	0.1425	0	0.285	4.88264	0.077825	0	0.15565	0.15565	0.00515294	FALSE	-58	0	TRUE	0	0	0.36	0.21	0	0	0.2368	0.0745
	ENSMUST00000121128	ENSMUSG00000048583,16	Igf2	protein_coding	protein_coding	1.485	1.38	1.59	0.202987	0.1225	0	0.245	4.67243	0.077975	0	0.15595	0.15595	0.00306017	FALSE	-234	1	TRUE	0	0	0.25	0.24	0	0	0.1748	0.1371
	ENSMUST00000105735	ENSMUSG00000056300,14	Gm13247	protein_coding	protein_coding	13.175	15.425	10.925	-0.497252	1.2025	0.415	1.99	2.23447	0.1049	0.0269	0.1829	0.156	0.00115283	FALSE	-1178	0	TRUE	0.54	0.29	1.92	2.06	0.035	0.0188	0.192	0.1738
	ENSMUST00000127378	ENSMUSG00000071074,9	Yipf3	protein_coding	protein_coding	40.46	45.645	35.275	-0.371718	3.7175	1.06	6.375	2.57708	0.10155	0.0234	0.1797	0.1563	0.000621234	FALSE	-99	0	TRUE	1.11	1.01	7.63	5.12	0.0261	0.0207	0.2093	0.1501
	ENSMUST00000203823	ENSMUSG00000107582,2	RP23-111E4,3	transcribed_unprocessed_pseudogene	processed_transcript	270.145	287.16	253.13	-0.18197	30.295	11.14	49.45	2.14922	0.11705	0.0388	0.1953	0.1565	6.09398e-10	FALSE	-10	0	TRUE	10.4	11.88	46.25	52.65	0.0379	0.0397	0.1845	0.2061
	ENSMUST00000151153	ENSMUSG00000008398,14	Elk3	protein_coding	protein_coding	7.2825	4.8	9.765	1.02306	0.7475	0	1.495	7.23362	0.079	0	0.158	0.158	0.00110957	FALSE	-96	0	NA	0	0	1.07	1.92	0	0	0.1715	0.1445
	ENSMUST00000005647	ENSMUSG00000005510,9	Ndufs3	protein_coding	protein_coding	53.135	51.12	55.15	0.109452	12.0875	7.4	16.775	1.17963	0.225425	0.14635	0.3045	0.15815	0.0328968	FALSE	-165	0	TRUE	7.99	6.81	16.31	17.24	0.1357	0.157	0.2891	0.3199
	ENSMUST00000065625	ENSMUSG00000053286,11	Trmt1l	protein_coding	protein_coding	14.965	15.11	14.82	-0.0279395	1.5225	0.425	2.62	2.59598	0.1061	0.0266	0.1856	0.159	0.0357312	FALSE	-250	0	TRUE	0.23	0.62	3.13	2.11	0.0198	0.0334	0.2467	0.1245
	ENSMUST00000019791	ENSMUSG00000019647,16	Sema6a	protein_coding	protein_coding	2.945	2.835	3.055	0.107458	0.2425	0	0.485	5.62936	0.0804	0	0.1608	0.1608	1.54213e-06	FALSE	-1199	1	TRUE	0	0	0.51	0.46	0	0	0.1835	0.1381
	ENSMUST00000080926	ENSMUSG00000063524,13	Eno1	protein_coding	protein_coding	24.15	19.43	28.87	0.571043	5.4175	2.485	8.35	1.74446	0.208775	0.1283	0.28925	0.16095	0.00180484	FALSE	-67	0	TRUE	2.88	2.09	8.57	8.13	0.1508	0.1058	0.2972	0.2813
	ENSMUST00000067843	ENSMUSG00000021972,14	Hmbox1	protein_coding	protein_coding	22.59	22.89	22.29	-0.0383039	3.59	1.725	5.455	1.65529	0.160975	0.07995	0.242	0.16205	0.015315	FALSE	-135	1	TRUE	1.65	1.8	4.31	6.6	0.0975	0.0624	0.2152	0.2688
	ENSMUST00000108473	ENSMUSG00000030409,15	Dmpk	protein_coding	protein_coding	2.6825	2.635	2.73	0.0509082	0.2125	0	0.425	5.44294	0.081125	0	0.16225	0.16225	0.00181281	FALSE	-5	1	TRUE	0	0	0.34	0.51	0	0	0.1828	0.1417
	ENSMUST00000170359	ENSMUSG00000026584,14	Scyl3	protein_coding	protein_coding	17.1675	17.995	16.34	-0.139107	1.3	0	2.6	8.02791	0.0812	0	0.1624	0.1624	0.00573537	FALSE	-54	1	TRUE	0	0	0.81	4.39	0	0	0.0482	0.2766
	ENSMUST00000172927	ENSMUSG00000043940,14	Wdfy3	protein_coding	nonsense_mediated_decay	9.9175	8.645	11.19	0.371893	0.92	0	1.84	7.53138	0.0814	0	0.1628	0.1628	0.0162198	TRUE	231	0	NA	0	0	1.22	2.46	0	0	0.1128	0.2128
	ENSMUST00000128041	ENSMUSG00000025227,14	Tmem180	protein_coding	protein_coding	3.275	2.89	3.66	0.339727	0.2975	0	0.595	5.91886	0.081475	0	0.16295	0.16295	0.00184657	FALSE	-266	0	TRUE	0	0	0.62	0.57	0	0	0.1751	0.1508
	ENSMUST00000045281	ENSMUSG00000038290,15	Smg6	protein_coding	protein_coding	6.6	5.66	7.54	0.413128	6.095	4.685	7.505	0.678648	0.913675	0.832	0.99535	0.16335	0.000557663	FALSE	-128	0	TRUE	4.89	4.48	7.51	7.5	0.9123	0.7517	0.9973	0.9934
	ENSMUST00000127036	ENSMUSG00000042599,8	Kdm7a	protein_coding	processed_transcript	90.27	96.94	83.6	-0.213565	15.315	9.04	21.59	1.25504	0.177525	0.0958	0.25925	0.16345	0.0345842	FALSE	-92	0	TRUE	9.56	8.52	21.02	22.16	0.1143	0.0773	0.2392	0.2793
	ENSMUST00000143124	ENSMUSG00000000538,18	Tom1l2	protein_coding	protein_coding	30.34	25.59	35.09	0.455327	2.895	0	5.79	9.17991	0.0818	0	0.1636	0.1636	0.000150511	FALSE	-146	0	TRUE	0	0	3.94	7.64	0	0	0.1157	0.2115
	ENSMUST00000187231	ENSMUSG00000026309,14	Ilkap	protein_coding	protein_coding	9.2675	9.15	9.385	0.0365456	0.7425	0	1.485	7.224	0.0818	0	0.1636	0.1636	0.0164733	FALSE	-157	1	NA	0	0	1.89	1.08	0	0	0.2218	0.1054
	ENSMUST00000169638	ENSMUSG00000061079,13	Zfp143	protein_coding	protein_coding	13.24	14.125	12.355	-0.19301	1.0025	0	2.005	7.65464	0.082475	0	0.16495	0.16495	2.93749e-05	FALSE	-81	0	TRUE	0	0	2.66	1.35	0	0	0.2252	0.1047
	ENSMUST00000171363	ENSMUSG00000032890,17	Rims3	protein_coding	protein_coding	15.15	14.115	16.185	0.197298	1.315	0	2.63	8.04439	0.082675	0	0.16535	0.16535	0.0133416	FALSE	-210	0	TRUE	0	0	3.9	1.36	0	0	0.2495	0.0812
	ENSMUST00000034051	ENSMUSG00000031634,12	Ufsp2	protein_coding	protein_coding	26.0775	26.62	25.535	-0.0600115	22.93	21.06	24.8	0.235731	0.888625	0.8053	0.97195	0.16665	0.0487098	FALSE	-84	0	TRUE	23.7	18.42	22.13	27.47	0.7372	0.8734	0.9783	0.9656
	ENSMUST00000072948	ENSMUSG00000020777,16	Acox1	protein_coding	protein_coding	5.1925	4.995	5.39	0.109589	0.4225	0	0.845	6.41785	0.0845	0	0.169	0.169	0.000347613	FALSE	-48	0	TRUE	0	0	0.73	0.96	0	0	0.1116	0.2264
	ENSMUST00000113161	ENSMUSG00000024663,17	Rab3il1	protein_coding	protein_coding	17.2525	15.665	18.84	0.266099	1.5925	0	3.185	8.31967	0.084675	0	0.16935	0.16935	6.51744e-09	FALSE	-80	0	TRUE	0	0	3.49	2.88	0	0	0.1884	0.1503
	ENSMUST00000030021	ENSMUSG00000028337,14	Coro2a	protein_coding	protein_coding	14.455	12.72	16.19	0.347761	12.31	9.625	14.995	0.639087	0.8417	0.75675	0.92665	0.1699	0.000372385	FALSE	-129	0	FALSE	9.22	10.03	14.01	15.98	0.7588	0.7547	0.9328	0.9205
	ENSMUST00000028003	ENSMUSG00000026686,14	Lmx1a	protein_coding	protein_coding	3.61	4.135	3.085	-0.421433	0.2675	0	0.535	5.76818	0.086175	0	0.17235	0.17235	8.10726e-05	FALSE	-158	0	TRUE	0	0	0.65	0.42	0	0	0.2038	0.1409
	ENSMUST00000122931	ENSMUSG00000052926,15	Rnaseh2a	protein_coding	retained_intron	10.335	9.015	11.655	0.370187	1.055	0	2.11	7.72792	0.086675	0	0.17335	0.17335	0.02283	FALSE	-113	1	TRUE	0	0	3.16	1.06	0	0	0.2448	0.1019
	ENSMUST00000052236	ENSMUSG00000048232,12	Fbxo10	protein_coding	protein_coding	12.1125	11.76	12.465	0.0839255	4.11	2.91	5.31	0.865458	0.33675	0.24745	0.42605	0.1786	0.0123865	FALSE	-172	0	TRUE	2.9	2.92	4.82	5.8	0.246	0.2489	0.4269	0.4252
	ENSMUST00000129715	ENSMUSG00000028991,15	Mtor	protein_coding	retained_intron	13.935	12.62	15.25	0.2729	1.37	0	2.74	8.10329	0.089725	0	0.17945	0.17945	0.00032918	FALSE	-84	0	TRUE	0	0	2.56	2.92	0	0	0.1747	0.1842
	ENSMUST00000026156	ENSMUSG00000025158,7	Rfng	protein_coding	protein_coding	7.3425	5.68	9.005	0.663899	6.595	4.47	8.72	0.962483	0.87805	0.788	0.9681	0.1801	0.0338045	FALSE	-79	0	TRUE	4.46	4.48	8.99	8.45	0.7585	0.8175	0.9836	0.9526
	ENSMUST00000020437	ENSMUSG00000020212,13	Mdm1	protein_coding	protein_coding	9.855	14.185	5.525	-1.35873	0.5	0	1	6.65821	0.090425	0	0.18085	0.18085	3.29806e-10	FALSE	-110	0	TRUE	0	0	1.07	0.93	0	0	0.1914	0.1703
	ENSMUST00000181391	ENSMUSG00000030446,17	Zfp273	protein_coding	protein_coding	3.7925	3.67	3.915	0.0929869	0.3325	0	0.665	6.07682	0.090575	0	0.18115	0.18115	0.0316888	FALSE	-1274	0	TRUE	0	0	0.9	0.43	0	0	0.2655	0.0968
	ENSMUST00000133078	ENSMUSG00000078497,9	Gm13145	protein_coding	protein_coding	45.2725	47.075	43.47	-0.114916	3.93	0	7.86	9.62022	0.090625	0	0.18125	0.18125	0.00717344	FALSE	-86	0	TRUE	0	0	3.28	12.44	0	0	0.0751	0.2874
	ENSMUST00000117409	ENSMUSG00000048997,17	Atxn7l2	protein_coding	protein_coding	3.3	2.08	4.52	1.11601	0.4175	0	0.835	6.40088	0.092075	0	0.18415	0.18415	0.0347231	FALSE	-12	0	TRUE	0	0	1.14	0.53	0	0	0.25	0.1183
	ENSMUST00000093239	ENSMUSG00000020459,14	Mtif2	protein_coding	protein_coding	6.5375	5.425	7.65	0.495064	0.605	0	1.21	6.93074	0.092125	0	0.18425	0.18425	0.000448722	FALSE	-170	0	TRUE	0	0	1.09	1.33	0	0	0.1067	0.2618
	ENSMUST00000169397	ENSMUSG00000024327,15	Slc39a7	protein_coding	protein_coding	5.4925	5.165	5.82	0.171937	4.9925	4.165	5.82	0.48172	0.907675	0.81535	1	0.18465	0.000114539	FALSE	-270	0	TRUE	4.5	3.83	6.48	5.16	0.7563	0.8744	1	1
	ENSMUST00000122941	ENSMUSG00000022201,15	Zfr	protein_coding	protein_coding	147.252	164.23	130.275	-0.334135	108.177	107.075	109.28	0.029405	0.745425	0.652	0.83885	0.18685	0.00191686	FALSE	-177	0	TRUE	104.5	109.65	110.46	108.1	0.651	0.653	0.8491	0.8286
	ENSMUST00000111131	ENSMUSG00000068686,12	Cd59b	protein_coding	protein_coding	7.3575	5.11	9.605	0.909143	0.915	0	1.83	7.52356	0.093675	0	0.18735	0.18735	0.0347231	FALSE	45	0	TRUE	0	0	2.33	1.33	0	0	0.2042	0.1705
	ENSMUST00000141429	ENSMUSG00000061533,15	Cep128	protein_coding	protein_coding	5.2225	5.12	5.325	0.0565294	1.045	0.565	1.525	1.4166	0.2048	0.11085	0.29875	0.1879	0.0110136	FALSE	-134	0	TRUE	0.6	0.53	1.61	1.44	0.106	0.1157	0.2454	0.3521
	ENSMUST00000144132	ENSMUSG00000005774,12	Rfx5	protein_coding	nonsense_mediated_decay	26.345	24.775	27.915	0.17209	16.315	12.945	19.685	0.60432	0.611375	0.51735	0.7054	0.18805	0.0299965	FALSE	-1116	0	TRUE	9.51	16.38	20.18	19.19	0.4943	0.5404	0.699	0.7118
	ENSMUST00000137329	ENSMUSG00000012848,14	Rps5	protein_coding	protein_coding	122.14	90.795	153.485	0.757348	16.74	0	33.48	11.7095	0.0943	0	0.1886	0.1886	0.00573916	FALSE	-96	0	TRUE	0	0	59.77	7.19	0	0	0.3162	0.061
	ENSMUST00000100220	ENSMUSG00000039660,16	D2Wsu81e	protein_coding	protein_coding	4.3275	3.125	5.53	0.821421	0.52	0	1.04	6.71425	0.095325	0	0.19065	0.19065	0.026724	FALSE	-90	0	TRUE	0	0	1.45	0.63	0	0	0.271	0.1103
	ENSMUST00000054178	ENSMUSG00000048490,13	Nrip1	protein_coding	protein_coding	10.075	10.19	9.96	-0.0329037	0.975	0	1.95	7.61471	0.096525	0	0.19305	0.19305	5.74337e-05	FALSE	-3831	0	TRUE	0	0	1.07	2.83	0	0	0.1111	0.275
	ENSMUST00000166871	ENSMUSG00000002718,14	Cse1l	protein_coding	processed_transcript	39.155	36.86	41.45	0.169273	4.035	0	8.07	9.65821	0.097325	0	0.19465	0.19465	2.19965e-09	FALSE	-76	0	TRUE	0	0	8.3	7.84	0	0	0.1984	0.1909
	ENSMUST00000004756	ENSMUSG00000004637,15	Wwox	protein_coding	protein_coding	9.1275	9.325	8.93	-0.0623752	3.965	3.215	4.715	0.551015	0.434325	0.33655	0.5321	0.19555	0.0273482	FALSE	-186	0	TRUE	2.17	4.26	4.62	4.81	0.3001	0.373	0.5739	0.4903
	ENSMUST00000004729	ENSMUSG00000004610,4	Etfb	protein_coding	protein_coding	22.3375	19.995	24.68	0.303566	5.055	2.4	7.71	1.67957	0.213375	0.1153	0.31145	0.19615	0.0283064	FALSE	-168	0	TRUE	3.51	1.29	9.36	6.06	0.1281	0.1025	0.3162	0.3067
	ENSMUST00000132139	ENSMUSG00000031626,16	Sorbs2	protein_coding	protein_coding	170.438	186.68	154.195	-0.275795	58.3225	47.43	69.215	0.545189	0.353025	0.25475	0.4513	0.19655	0.00203756	FALSE	-59	0	TRUE	40.05	54.81	62.63	75.8	0.2586	0.2509	0.4694	0.4332
	ENSMUST00000202339	ENSMUSG00000029223,12	Uchl1	protein_coding	retained_intron	956.155	719.68	1192.63	0.728711	123.498	2.355	244.64	6.69274	0.10225	0.003	0.2015	0.1985	0.00943421	FALSE	-84	0	TRUE	4.71	0	309.95	179.33	0.006	0	0.2328	0.1702
	ENSMUST00000037726	ENSMUSG00000041594,17	Tmtc4	protein_coding	protein_coding	63.5725	72.44	54.705	-0.405049	26.4775	23.905	29.05	0.281119	0.431925	0.33215	0.5317	0.19955	0.0366164	FALSE	-146	0	TRUE	22.78	25.03	29.32	28.78	0.3522	0.3121	0.5528	0.5106
	ENSMUST00000162397	ENSMUSG00000029229,8	Chic2	protein_coding	retained_intron	54.9775	56.2	53.755	-0.0641595	5.4875	0	10.975	10.1013	0.1004	0	0.2008	0.2008	0.000219854	FALSE	-66	0	TRUE	0	0	15.72	6.23	0	0	0.2805	0.1211
	ENSMUST00000069058	ENSMUSG00000031730,17	Dhodh	protein_coding	protein_coding	8.0325	7.86	8.205	0.0618969	0.74	0	1.48	7.21917	0.1015	0	0.203	0.203	0.0327686	FALSE	-52	1	TRUE	0	0	0.66	2.3	0	0	0.0688	0.3372
	ENSMUST00000125718	ENSMUSG00000028800,15	Hdac1	protein_coding	retained_intron	10.8875	9.08	12.695	0.483044	1.1825	0	2.365	7.89178	0.1016	0	0.2032	0.2032	0.00491469	FALSE	-176	1	TRUE	0	0	1.86	2.87	0	0	0.1214	0.285
	ENSMUST00000112349	ENSMUSG00000055817,17	Mta3	protein_coding	protein_coding	35.075	27.72	42.43	0.613977	12.1075	6.15	18.065	1.55299	0.323225	0.2207	0.42575	0.20505	0.00941811	FALSE	-243	0	TRUE	7.06	5.24	17.87	18.26	0.2419	0.1995	0.4267	0.4248
	ENSMUST00000002418	ENSMUSG00000002345,17	Borcs8	protein_coding	protein_coding	9.335	6.795	11.875	0.804475	1.2225	0	2.445	7.93958	0.103625	0	0.20725	0.20725	0.000932721	FALSE	46	0	TRUE	0	0	2.26	2.63	0	0	0.1809	0.2336
	ENSMUST00000148235	ENSMUSG00000014633,15	Cmc2	protein_coding	protein_coding	27.29	23.695	30.885	0.382182	13.7925	9.19	18.395	1.00039	0.493475	0.38895	0.598	0.20905	0.0273609	FALSE	-84	0	TRUE	10.33	8.05	17.86	18.93	0.3813	0.3966	0.5506	0.6454
	ENSMUST00000119043	ENSMUSG00000044252,17	Osbpl1a	protein_coding	protein_coding	16.28	13.99	18.57	0.408324	12.7	9.21	16.19	0.813155	0.7673	0.66275	0.87185	0.2091	0.014027	FALSE	-100	1	TRUE	9.94	8.48	16.02	16.36	0.6287	0.6968	0.8688	0.8749
	ENSMUST00000182191	ENSMUSG00000078350,11	Smim1	protein_coding	protein_coding	1.3475	1.04	1.655	0.665133	0.175	0.02	0.33	3.5025	0.134225	0.02815	0.2403	0.21215	0.0422476	FALSE	-1220	1	TRUE	0	0.04	0.46	0.2	0	0.0563	0.1729	0.3077
	ENSMUST00000165590	ENSMUSG00000005871,14	Apc	protein_coding	nonsense_mediated_decay	108.108	103.19	113.025	0.131327	25.62	12.855	38.385	1.57747	0.233375	0.1261	0.34065	0.21455	0.00466131	FALSE	-2317	0	TRUE	13.14	12.57	40.23	36.54	0.1414	0.1108	0.3691	0.3122
	ENSMUST00000173279	ENSMUSG00000002307,15	Daxx	protein_coding	processed_transcript	34.8375	27.115	42.56	0.650214	21.2225	12.965	29.48	1.18449	0.5851	0.47745	0.69275	0.2153	0.00036561	FALSE	-57	0	TRUE	11.38	14.55	27.1	31.86	0.471	0.4839	0.6359	0.7496
	ENSMUST00000115229	ENSMUSG00000024163,17	Mapk8ip3	protein_coding	protein_coding	4.1225	2.62	5.625	1.09935	0.6125	0	1.225	6.94837	0.1077	0	0.2154	0.2154	0.0003267	FALSE	-119	0	TRUE	0	0	1.57	0.88	0	0	0.2666	0.1642
	ENSMUST00000110883	ENSMUSG00000036817,14	Sun1	protein_coding	protein_coding	30.935	30.66	31.21	0.0256424	3.56	0	7.12	9.47776	0.1094	0	0.2188	0.2188	2.00737e-05	FALSE	-111	0	TRUE	0	0	3.04	11.2	0	0	0.1063	0.3313
	ENSMUST00000189293	ENSMUSG00000099950,1	9130227L01Rik	lincRNA	lincRNA	4.85	7.055	2.645	-1.41198	0.295	0	0.59	5.90689	0.1108	0	0.2216	0.2216	0.000617497	FALSE	-310	0	TRUE	0	0	0.76	0.42	0	0	0.2804	0.1628
	ENSMUST00000206904	ENSMUSG00000053907,10	Mat2a	protein_coding	nonsense_mediated_decay	33.44	27.42	39.46	0.525002	15.9175	9.515	22.32	1.22919	0.456775	0.34595	0.5676	0.22165	0.0425656	FALSE	-427	0	TRUE	10.58	8.45	22.78	21.86	0.3645	0.3274	0.5394	0.5958
	ENSMUST00000134404	ENSMUSG00000029478,16	Ncor2	protein_coding	protein_coding	1.425	1.5	1.35	-0.150942	0.15	0	0.3	4.9542	0.1119	0	0.2238	0.2238	0.00303203	FALSE	-104	0	TRUE	0	0	0.23	0.37	0	0	0.23	0.2176
	ENSMUST00000107985	ENSMUSG00000027750,16	Postn	protein_coding	protein_coding	1.6225	0.79	2.455	1.62352	0.29	0	0.58	5.88264	0.112175	0	0.22435	0.22435	0.00199628	FALSE	-35	0	TRUE	0	0	0.31	0.85	0	0	0.1505	0.2982
	ENSMUST00000181259	ENSMUSG00000073437,10	D330041H03Rik	processed_transcript	antisense	8.31	10.475	6.145	-0.768496	1.3425	0.815	1.87	1.18827	0.191775	0.07955	0.304	0.22445	0.0380351	FALSE	-389	0	TRUE	0.89	0.74	2.09	1.65	0.0708	0.0883	0.3069	0.3011
	ENSMUST00000131613	ENSMUSG00000046671,18	Mtfr1l	protein_coding	nonsense_mediated_decay	38.935	34.485	43.385	0.331142	9.7775	4.365	15.19	1.79672	0.2387	0.12645	0.35095	0.2245	0.000112969	FALSE	49	0	TRUE	4.75	3.98	16.08	14.3	0.136	0.1169	0.3414	0.3605
	ENSMUST00000183714	ENSMUSG00000034940,15	Synrg	protein_coding	protein_coding	21.7225	19.195	24.25	0.337098	2.8925	0.1	5.685	5.69412	0.11825	0.00505	0.23145	0.2264	0.0148932	FALSE	-129	0	TRUE	0.2	0	6.97	4.4	0.0101	0	0.2544	0.2085
	ENSMUST00000062322	ENSMUSG00000055491,13	Pprc1	protein_coding	protein_coding	11.6075	10.81	12.405	0.198384	1.375	0	2.75	8.10852	0.1147	0	0.2294	0.2294	0.00276213	FALSE	-101	0	TRUE	0	0	4.3	1.2	0	0	0.3672	0.0916
	ENSMUST00000097945	ENSMUSG00000028522,16	Mier1	protein_coding	protein_coding	2.0625	1.78	2.345	0.395767	0.2075	0	0.415	5.40939	0.114825	0	0.22965	0.22965	0.0380351	FALSE	-326	0	TRUE	0	0	0.24	0.59	0	0	0.0762	0.3831
	ENSMUST00000016110	ENSMUSG00000015966,16	Il17rb	protein_coding	protein_coding	15.2325	13.655	16.81	0.299692	2.7575	0.735	4.78	2.68471	0.1702	0.05485	0.28555	0.2307	6.52239e-06	FALSE	-563	0	TRUE	0.8	0.67	5.04	4.52	0.0494	0.0603	0.2735	0.2976
	ENSMUST00000048677	ENSMUSG00000042203,7	Tbc1d22b	protein_coding	protein_coding	28.39	26.31	30.47	0.211703	25.4675	20.465	30.47	0.573999	0.884575	0.76915	1	0.23085	2.56193e-05	FALSE	-126	0	TRUE	15.75	25.18	27.87	33.07	0.6429	0.8954	1	1
	ENSMUST00000115698	ENSMUSG00000050240,14	Hic2	protein_coding	protein_coding	12.945	12.48	13.41	0.103611	5.5875	3.9	7.275	0.89776	0.426825	0.31125	0.5424	0.23115	0.00819646	FALSE	-74	0	TRUE	4.4	3.4	6.9	7.65	0.3284	0.2941	0.5403	0.5445
	ENSMUST00000188963	ENSMUSG00000019899,15	Lama2	protein_coding	retained_intron	19.035	14.98	23.09	0.623892	4.6325	1.545	7.72	2.31355	0.2181	0.10235	0.33385	0.2315	0.00794515	FALSE	-288	0	TRUE	1.26	1.83	8.35	7.09	0.0894	0.1153	0.3445	0.3232
	ENSMUST00000113399	ENSMUSG00000029245,16	Epha5	protein_coding	protein_coding	1.2175	1.015	1.42	0.480391	0.16	0	0.32	5.04439	0.116	0	0.232	0.232	0.0253088	FALSE	-157	0	TRUE	0	0	0.43	0.21	0	0	0.3258	0.1382
	ENSMUST00000049793	ENSMUSG00000048502,14	Duxbl1	protein_coding	protein_coding	14.0175	10.76	17.275	0.682502	1.1375	0	2.275	7.83605	0.11615	0	0.2323	0.2323	0.00016447	FALSE	-633	0	TRUE	0	0	3.28	1.27	0	0	0.1058	0.3588
	ENSMUST00000111560	ENSMUSG00000061536,12	Sec22c	protein_coding	protein_coding	5.505	4.295	6.715	0.643521	0.8375	0	1.675	7.3966	0.11685	0	0.2337	0.2337	0.00064598	FALSE	-198	0	TRUE	0	0	0.81	2.54	0	0	0.1475	0.3199
	ENSMUST00000050476	ENSMUSG00000033272,12	Slc35a4	protein_coding	protein_coding	34.715	28.64	40.79	0.510034	4.8075	0	9.615	9.91064	0.117525	0	0.23505	0.23505	1.75431e-13	FALSE	-1217	0	TRUE	0	0	10.86	8.37	0	0	0.2594	0.2107
	ENSMUST00000102875	ENSMUSG00000001891,16	Ugp2	protein_coding	protein_coding	10.65	13.07	8.23	-0.666646	4.6175	4.455	4.78	0.101365	0.46375	0.3433	0.5842	0.2409	0.0033044	FALSE	-105	0	TRUE	4.53	4.38	6.03	3.53	0.3753	0.3113	0.5721	0.5963
	ENSMUST00000069870	ENSMUSG00000017418,13	Arl5b	protein_coding	protein_coding	6.925	7.46	6.39	-0.223036	3.785	3.455	4.115	0.251539	0.57485	0.4525	0.6972	0.2447	0.00463397	FALSE	-46	1	TRUE	2.33	4.58	4.23	4	0.4066	0.4984	0.5133	0.8811
	ENSMUST00000185526	ENSMUSG00000055827,13	Gsdmc3	protein_coding	protein_coding	7.495	6.72	8.27	0.299024	6.6025	4.935	8.27	0.74366	0.877125	0.75425	1	0.24575	0.0460612	FALSE	-276	0	TRUE	4.18	5.69	8.2	8.34	0.5633	0.9452	1	1
	ENSMUST00000151423	ENSMUSG00000015222,17	Map2	protein_coding	processed_transcript	16.84	15.665	18.015	0.201534	2.255	0	4.51	8.82018	0.125175	0	0.25035	0.25035	0.000370482	FALSE	-791	0	TRUE	0	0	2.19	6.83	0	0	0.1215	0.3792
	ENSMUST00000172495	ENSMUSG00000030316,13	Tamm41	protein_coding	nonsense_mediated_decay	21.9	16.56	27.24	0.717683	3.5025	0	7.005	9.4543	0.1256	0	0.2512	0.2512	0.00202694	TRUE	132	0	TRUE	0	0	10.24	3.77	0	0	0.3556	0.1468
	ENSMUST00000184996	ENSMUSG00000026754,16	Golga1	protein_coding	nonsense_mediated_decay	1.83	1.945	1.715	-0.180572	0.1375	0	0.275	4.83289	0.1259	0	0.2518	0.2518	0.0225938	TRUE	73	0	TRUE	0	0	0.25	0.3	0	0	0.0926	0.411
	ENSMUST00000041968	ENSMUSG00000039428,10	Tmem135	protein_coding	protein_coding	71.17	81.875	60.465	-0.43726	43.29	41.095	45.485	0.146394	0.6293	0.50305	0.75555	0.2525	0.00725999	FALSE	-130	0	TRUE	38.49	43.7	39.28	51.69	0.5157	0.4904	0.7757	0.7354
	ENSMUST00000109157	ENSMUSG00000047907,11	Tshz2	protein_coding	protein_coding	5.61	3.86	7.36	0.929331	4.9075	2.62	7.195	1.45394	0.8487	0.7222	0.9752	0.253	0.0162198	FALSE	-3050	0	TRUE	1.84	3.4	5.6	8.79	0.8251	0.6193	0.9639	0.9865
	ENSMUST00000110384	ENSMUSG00000036006,19	Fam65b	protein_coding	protein_coding	6.0425	6.175	5.91	-0.0631764	0.77	0	1.54	7.27612	0.1272	0	0.2544	0.2544	0.0015205	FALSE	-98	0	TRUE	0	0	2.47	0.61	0	0	0.401	0.1078
	ENSMUST00000113846	ENSMUSG00000040732,18	Erg	protein_coding	protein_coding	10.2825	9.235	11.33	0.294675	2.59	1.025	4.155	2.00869	0.238875	0.11145	0.3663	0.25485	5.78311e-05	FALSE	-518	0	TRUE	1.12	0.93	3.84	4.47	0.1077	0.1152	0.3466	0.386
	ENSMUST00000030248	ENSMUSG00000028523,13	Tctex1d1	protein_coding	protein_coding	26.9275	24.25	29.605	0.287749	4.06	0	8.12	9.66711	0.12755	0	0.2551	0.2551	0.00193721	FALSE	-201	0	TRUE	0	0	13	3.24	0	0	0.3811	0.1291
	ENSMUST00000097477	ENSMUSG00000073497,6	AA792892	protein_coding	protein_coding	1177.23	1039.04	1315.43	0.340293	299.56	114.14	484.98	2.08702	0.237475	0.10975	0.3652	0.25545	0.00216557	FALSE	-565	0	TRUE	121.9	106.38	383.96	586	0.1158	0.1037	0.3121	0.4183
	ENSMUST00000163797	ENSMUSG00000022106,14	Rcbtb2	protein_coding	nonsense_mediated_decay	13.3	14.2	12.4	-0.195403	1.525	0	3.05	8.25739	0.12785	0	0.2557	0.2557	0.00108277	FALSE	-138	0	TRUE	0	0	1.86	4.24	0	0	0.1385	0.3729
	ENSMUST00000143125	ENSMUSG00000032786,14	Alas1	protein_coding	nonsense_mediated_decay	10.4425	8.855	12.03	0.441643	1.5475	0	3.095	8.27845	0.12875	0	0.2575	0.2575	4.34836e-05	FALSE	1	0	TRUE	0	0	3.34	2.85	0	0	0.2802	0.2348
	ENSMUST00000023524	ENSMUSG00000022827,14	Rabl3	protein_coding	protein_coding	9.4225	8.04	10.805	0.425973	2.7225	1.135	4.31	1.91568	0.27095	0.1413	0.4006	0.2593	0.00191686	FALSE	-63	0	TRUE	1.04	1.23	3.77	4.85	0.1279	0.1547	0.412	0.3892
	ENSMUST00000124745	ENSMUSG00000074247,10	Dda1	protein_coding	protein_coding	15.345	14.405	16.285	0.176859	2.1225	0	4.245	8.73302	0.1297	0	0.2594	0.2594	0.00204848	FALSE	-108	0	TRUE	0	0	6.59	1.9	0	0	0.4011	0.1177
	ENSMUST00000170430	ENSMUSG00000030660,9	Pik3c2a	protein_coding	protein_coding	60.4625	65.77	55.155	-0.253896	29.17	23.935	34.405	0.523313	0.494075	0.36435	0.6238	0.25945	0.000137529	FALSE	-180	0	TRUE	20.32	27.55	34.46	34.35	0.3671	0.3616	0.6272	0.6204
	ENSMUST00000138094	ENSMUSG00000040699,13	Limd2	protein_coding	processed_transcript	6.7975	5.285	8.31	0.651953	1.115	0	2.23	7.80735	0.131225	0	0.26245	0.26245	0.0151518	FALSE	-278	1	TRUE	0	0	3.19	1.27	0	0	0.3625	0.1624
	ENSMUST00000132327	ENSMUSG00000009566,12	Fpgs	protein_coding	retained_intron	16.6575	13.615	19.7	0.532672	2.5925	0	5.185	9.02098	0.1315	0	0.263	0.263	0.000471607	TRUE	219	0	TRUE	0	0	6.93	3.44	0	0	0.3509	0.1751
	ENSMUST00000119273	ENSMUSG00000022706,15	Mrpl40	protein_coding	protein_coding	25.485	18.91	32.06	0.761312	16.135	8.87	23.4	1.39849	0.598375	0.46665	0.7301	0.26345	0.0022987	FALSE	-322	0	TRUE	11.49	6.25	25.29	21.51	0.4754	0.4579	0.7271	0.7331
	ENSMUST00000023572	ENSMUSG00000022865,13	Cxadr	protein_coding	protein_coding	3.665	5.645	1.685	-1.73824	0.355	0.245	0.465	0.89743	0.171875	0.03875	0.305	0.26625	0.00331483	FALSE	-262	0	TRUE	0.4	0.09	0.65	0.28	0.0495	0.028	0.251	0.359
	ENSMUST00000108045	ENSMUSG00000000094,12	Tbx4	protein_coding	protein_coding	59.065	50.8	67.33	0.406351	47.525	33.215	61.835	0.896388	0.784725	0.6513	0.91815	0.26685	0.00852171	FALSE	-614	0	TRUE	38.07	28.36	63.96	59.71	0.7243	0.5783	0.928	0.9083
	ENSMUST00000043735	ENSMUSG00000040675,17	Mthfd1l	protein_coding	protein_coding	6.3375	5.775	6.9	0.256369	1.875	0.865	2.885	1.72621	0.28805	0.1525	0.4236	0.2711	0.0445843	FALSE	31	0	TRUE	0.68	1.05	3.08	2.69	0.1106	0.1944	0.3874	0.4598
	ENSMUST00000166526	ENSMUSG00000061613,12	U2af1	protein_coding	protein_coding	83.475	89.865	77.085	-0.221283	10.5125	0	21.025	11.0386	0.1363	0	0.2726	0.2726	4.26271e-09	FALSE	-142	0	TRUE	0	0	26.66	15.39	0	0	0.3452	0.2
	ENSMUST00000131084	ENSMUSG00000032561,14	Acpp	protein_coding	processed_transcript	24	20.36	27.64	0.440834	5.24	1.205	9.275	2.93395	0.19465	0.05685	0.33245	0.2756	0.0197038	FALSE	-116	0	TRUE	1.79	0.62	11.34	7.21	0.0799	0.0338	0.389	0.2759
	ENSMUST00000169200	ENSMUSG00000024158,17	Hagh	protein_coding	protein_coding	11.2825	9.265	13.3	0.521091	1.7675	0	3.535	8.46964	0.13785	0	0.2757	0.2757	8.52338e-05	FALSE	-94	0	TRUE	0	0	2.5	4.57	0	0	0.3019	0.2495
	ENSMUST00000162663	ENSMUSG00000048495,16	Tyw5	protein_coding	processed_transcript	22.2975	17.205	27.39	0.67051	4.3725	0	8.745	9.77396	0.138025	0	0.27605	0.27605	0.0157014	NA	NA	0	TRUE	0	0	14.86	2.63	0	0	0.4106	0.1415
	ENSMUST00000012566	ENSMUSG00000012422,14	Tmem167	protein_coding	protein_coding	7.11	4.68	9.54	1.02591	4.9125	2.395	7.43	1.62927	0.643575	0.5048	0.78235	0.27755	0.0173173	FALSE	-32	0	TRUE	3.37	1.42	6.64	8.22	0.5233	0.4863	0.8078	0.7569
	ENSMUST00000101499	ENSMUSG00000020659,15	Cbll1	protein_coding	protein_coding	53.4575	73.4	33.515	-1.13074	18.195	18.575	17.815	-0.0602366	0.392175	0.2529	0.53145	0.27855	0.0178345	FALSE	-1033	1	TRUE	15.25	21.9	19.62	16.01	0.252	0.2538	0.5841	0.4788
	ENSMUST00000150157	ENSMUSG00000071172,12	Srsf3	protein_coding	retained_intron	91.16	88.715	93.605	0.077399	13.6725	0	27.345	11.4176	0.139725	0	0.27945	0.27945	3.17174e-05	FALSE	-176	0	TRUE	0	0	42.39	12.3	0	0	0.4139	0.145
	ENSMUST00000177475	ENSMUSG00000022377,16	Asap1	protein_coding	retained_intron	34.685	27.98	41.39	0.564719	5.825	0	11.65	10.1874	0.1404	0	0.2808	0.2808	2.38151e-06	FALSE	-91	0	TRUE	0	0	12.95	10.35	0	0	0.3039	0.2577
	ENSMUST00000163486	ENSMUSG00000022020,14	Naa16	protein_coding	nonsense_mediated_decay	73.0775	63.625	82.53	0.375273	21.0075	8.02	33.995	2.08227	0.26935	0.12855	0.41015	0.2816	0.0116469	TRUE	499	0	TRUE	8.22	7.82	39.78	28.21	0.1481	0.109	0.4677	0.3526
	ENSMUST00000032796	ENSMUSG00000011427,15	Zfp790	protein_coding	protein_coding	3.97	3.965	3.975	0.00362486	0.5825	0	1.165	6.87652	0.140875	0	0.28175	0.28175	0.0011861	FALSE	-2108	0	TRUE	0	0	1.78	0.55	0	0	0.412	0.1515
	ENSMUST00000026252	ENSMUSG00000025223,14	Ldb1	protein_coding	protein_coding	22.2425	17.855	26.63	0.576458	7.06	2.635	11.485	2.11967	0.2893	0.14785	0.43075	0.2829	1.89091e-05	FALSE	-228	0	TRUE	2.78	2.49	12.28	10.69	0.1445	0.1512	0.4464	0.4151
	ENSMUST00000151183	ENSMUSG00000022701,17	2610015P09Rik	protein_coding	protein_coding	8.7675	7.825	9.71	0.311023	1.4275	0.04	2.815	5.82018	0.149225	0.00695	0.2915	0.28455	0.00383625	FALSE	-66	0	TRUE	0.08	0	2.47	3.16	0.0139	0	0.2458	0.3372
	ENSMUST00000110208	ENSMUSG00000068264,11	Ap5s1	protein_coding	protein_coding	2.655	2.245	3.065	0.447459	0.4375	0	0.875	6.46761	0.14285	0	0.2857	0.2857	0.0273482	FALSE	-424	1	TRUE	0	0	1.2	0.55	0	0	0.3922	0.1792
	ENSMUST00000037877	ENSMUSG00000038932,13	Tcfl5	protein_coding	protein_coding	2.89	3.2	2.58	-0.309621	0.735	0.405	1.065	1.37315	0.269575	0.12665	0.4125	0.28585	0.0114784	FALSE	-120	0	TRUE	0.49	0.32	1.15	0.98	0.1263	0.127	0.4167	0.4083
	ENSMUST00000121504	ENSMUSG00000043964,14	Orai3	protein_coding	protein_coding	1.8825	1.82	1.945	0.095325	0.27	0	0.54	5.78136	0.143825	0	0.28765	0.28765	0.0460612	FALSE	-642	0	TRUE	0	0	0.74	0.34	0	0	0.4134	0.1619
	ENSMUST00000098365	ENSMUSG00000074063,9	Osgin1	protein_coding	protein_coding	6.16	4.29	8.03	0.902859	1.2675	0.07	2.465	4.95128	0.157625	0.01325	0.302	0.28875	0.000775882	FALSE	-944	0	TRUE	0.14	0	3.11	1.82	0.0265	0	0.353	0.251
	ENSMUST00000136590	ENSMUSG00000027575,19	Arfgap1	protein_coding	processed_transcript	4.35	4.535	4.165	-0.122504	0.57	0	1.14	6.84549	0.145525	0	0.29105	0.29105	0.0482958	FALSE	-331	0	TRUE	0	0	1.81	0.47	0	0	0.4788	0.1033
	ENSMUST00000152906	ENSMUSG00000016409,4	Nkap	protein_coding	retained_intron	26.5925	7.06	46.125	2.70608	23.8975	4.535	43.26	3.25101	0.78555	0.6397	0.9314	0.2917	0.000404493	FALSE	27	0	TRUE	5.88	3.19	24.88	61.64	0.649	0.6304	0.9157	0.9471
	ENSMUST00000189303	ENSMUSG00000026313,15	Hdac4	protein_coding	processed_transcript	2.4225	1.42	3.425	1.26429	0.3675	0	0.735	6.21917	0.1461	0	0.2922	0.2922	0.00191686	FALSE	-37	0	TRUE	0	0	0.95	0.52	0	0	0.4774	0.107
	ENSMUST00000148042	ENSMUSG00000026974,11	Zmynd19	protein_coding	protein_coding	68.33	50.955	85.705	0.750041	27.14	10.92	43.36	1.9884	0.359125	0.2119	0.50635	0.29445	0.0425656	FALSE	-141	0	TRUE	13.88	7.96	42.53	44.19	0.2591	0.1647	0.4859	0.5268
	ENSMUST00000151689	ENSMUSG00000031232,16	Magt1	protein_coding	protein_coding	7.23	6.86	7.6	0.147586	4.935	3.595	6.275	0.801913	0.681125	0.53095	0.8313	0.30035	0.0263419	FALSE	-13	1	TRUE	4.39	2.8	6.98	5.57	0.5052	0.5567	0.795	0.8676
	ENSMUST00000169825	ENSMUSG00000055022,14	Cntn1	protein_coding	protein_coding	14.91	16.195	13.625	-0.249124	5.0175	3.225	6.81	1.07601	0.349375	0.1988	0.49995	0.30115	0.00259118	FALSE	-74	0	TRUE	2.96	3.49	6.16	7.46	0.1922	0.2054	0.451	0.5489
	ENSMUST00000055704	ENSMUSG00000032562,13	Gnai2	protein_coding	protein_coding	19.72	18.38	21.06	0.196269	8.8475	5.26	12.435	1.23969	0.4398	0.2872	0.5924	0.3052	0.000390809	FALSE	26	0	TRUE	5.23	5.29	13.44	11.43	0.2693	0.3051	0.5749	0.6099
	ENSMUST00000119120	ENSMUSG00000040712,16	Camta2	protein_coding	protein_coding	1.81	1.39	2.23	0.678072	0.33	0.01	0.65	5.04439	0.1595	0.006	0.313	0.307	0.003335	FALSE	-61	0	TRUE	0	0.02	0.7	0.6	0	0.012	0.407	0.219
	ENSMUST00000117536	ENSMUSG00000029247,17	Paics	protein_coding	protein_coding	43.745	36.66	50.83	0.471364	8.235	0.175	16.295	6.46165	0.158775	0.00465	0.3129	0.30825	0.0274402	FALSE	-164	0	TRUE	0.35	0	23.01	9.58	0.0093	0	0.4232	0.2026
	ENSMUST00000020463	ENSMUSG00000020238,14	Ncln	protein_coding	protein_coding	2.2725	1.635	2.91	0.827881	0.455	0	0.91	6.52356	0.15555	0	0.3111	0.3111	0.00203756	FALSE	-57	0	TRUE	0	0	1.16	0.66	0	0	0.3906	0.2316
	ENSMUST00000186857	ENSMUSG00000026104,14	Stat1	protein_coding	protein_coding	1.3075	0.89	1.725	0.946939	0.28	0	0.56	5.83289	0.1565	0	0.313	0.313	0.00303203	FALSE	-12	0	TRUE	0	0	0.35	0.77	0	0	0.2448	0.3812
	ENSMUST00000200335	ENSMUSG00000040351,11	Ankib1	protein_coding	protein_coding	13.04	19.715	6.365	-1.62953	1.0075	0	2.015	7.66178	0.158975	0	0.31795	0.31795	6.28471e-11	FALSE	-23	0	TRUE	0	0	2.31	1.72	0	0	0.3101	0.3258
	ENSMUST00000044331	ENSMUSG00000031540,13	Kat6a	protein_coding	protein_coding	17.7675	17.315	18.22	0.0734592	4.5675	1.63	7.505	2.19608	0.256075	0.0964	0.41575	0.31935	0.0204877	FALSE	-2651	0	TRUE	2.05	1.21	8.16	6.85	0.1277	0.0651	0.4775	0.354
	ENSMUST00000187346	ENSMUSG00000026235,14	Epha4	protein_coding	protein_coding	43.8375	37.165	50.51	0.442522	10.085	1.235	18.935	3.9276	0.192375	0.0322	0.35255	0.32035	0.0204342	FALSE	28	0	TRUE	0.69	1.78	28.33	9.54	0.0203	0.0441	0.4737	0.2314
	ENSMUST00000162441	ENSMUSG00000074500,11	Zfp558	protein_coding	processed_transcript	8.1675	7.525	8.81	0.227171	1.5175	0	3.035	8.2503	0.160275	0	0.32055	0.32055	0.00655092	FALSE	-10	0	TRUE	0	0	1.41	4.66	0	0	0.1994	0.4417
	ENSMUST00000118340	ENSMUSG00000062232,14	Rapgef2	protein_coding	protein_coding	11.505	12.11	10.9	-0.151739	1.775	0	3.55	8.47573	0.162825	0	0.32565	0.32565	1.18723e-19	FALSE	-23	0	TRUE	0	0	3.7	3.4	0	0	0.3269	0.3244
	ENSMUST00000086075	ENSMUSG00000037936,15	Scarb1	protein_coding	protein_coding	3.525	2.515	4.535	0.847997	0.7125	0	1.425	7.16491	0.16285	0	0.3257	0.3257	0.000967351	FALSE	3	0	TRUE	0	0	1.17	1.68	0	0	0.2303	0.4211
	ENSMUST00000085684	ENSMUSG00000038780,14	Smurf1	protein_coding	protein_coding	14	11.865	16.135	0.44316	5.3875	2.285	8.49	1.88897	0.3622	0.1972	0.5272	0.33	0.00218279	FALSE	-97	0	TRUE	1.9	2.67	7.69	9.29	0.1467	0.2477	0.4683	0.5861
	ENSMUST00000174317	ENSMUSG00000037876,16	Jmjd1c	protein_coding	protein_coding	6.385	6.01	6.76	0.169392	1.135	0	2.27	7.83289	0.165275	0	0.33055	0.33055	6.94676e-08	FALSE	-223	0	TRUE	0	0	2.86	1.68	0	0	0.387	0.2741
	ENSMUST00000114146	ENSMUSG00000032806,13	Slc10a3	protein_coding	protein_coding	5.465	4.98	5.95	0.256273	0.985	0	1.97	7.62936	0.1653	0	0.3306	0.3306	7.5073e-08	FALSE	-1558	1	TRUE	0	0	1.78	2.16	0	0	0.3248	0.3364
	ENSMUST00000135188	ENSMUSG00000040249,15	Lrp1	protein_coding	retained_intron	11.75	8.54	14.96	0.808078	4.5825	1.51	7.655	2.33421	0.346725	0.18105	0.5124	0.33135	0.00395703	FALSE	-138	0	TRUE	1.65	1.37	7.19	8.12	0.218	0.1441	0.5214	0.5034
	ENSMUST00000090543	ENSMUSG00000021775,10	Nr1d2	protein_coding	protein_coding	9.7875	14.615	4.96	-1.55712	6.8225	8.765	4.88	-0.843565	0.815275	0.6467	0.98385	0.33715	0.0299938	FALSE	-194	0	TRUE	9.12	8.41	5.11	4.65	0.8336	0.4598	0.9846	0.9831
	ENSMUST00000202124	ENSMUSG00000029146,14	Snx17	protein_coding	nonsense_mediated_decay	12.135	10.53	13.74	0.383557	4.7075	2.04	7.375	1.84897	0.36385	0.1932	0.5345	0.3413	0.0431143	FALSE	-111	0	TRUE	2.4	1.68	8.59	6.16	0.2239	0.1625	0.6058	0.4632
	ENSMUST00000108074	ENSMUSG00000066571,13	4931406P16Rik	protein_coding	protein_coding	90.46	102.155	78.765	-0.375091	24.54	11.89	37.19	1.64434	0.30225	0.1303	0.4742	0.3439	6.39578e-11	FALSE	-306	0	TRUE	11.29	12.49	38.12	36.26	0.17	0.0906	0.5115	0.4369
	ENSMUST00000101472	ENSMUSG00000047446,18	Arl4a	protein_coding	protein_coding	112.19	110.735	113.645	0.0374196	21.8175	1.225	42.41	5.10216	0.186925	0.01225	0.3616	0.34935	0.00546016	FALSE	-687	0	TRUE	2.04	0.41	58.06	26.76	0.0212	0.0033	0.4541	0.2691
	ENSMUST00000044828	ENSMUSG00000042793,13	Lgr6	protein_coding	protein_coding	19.915	22.715	17.115	-0.408176	13.65	12.035	15.265	0.342738	0.70825	0.5251	0.8914	0.3663	0.00271393	FALSE	-1253	0	TRUE	9.51	14.56	16.02	14.51	0.4448	0.6054	0.9139	0.8689
	ENSMUST00000112384	ENSMUSG00000025290,16	Rps24	protein_coding	protein_coding	307.137	234.25	380.025	0.698022	136.173	50.38	221.965	2.13919	0.39305	0.2083	0.5778	0.3695	0.00239074	FALSE	0	0	TRUE	68.1	32.66	270.37	173.56	0.2423	0.1743	0.6203	0.5353
	ENSMUST00000040783	ENSMUSG00000005501,14	Usp40	protein_coding	protein_coding	3.5425	3.725	3.36	-0.14836	1.3825	0.78	1.985	1.33646	0.399075	0.21375	0.5844	0.37065	0.00013815	FALSE	-109	0	TRUE	0.88	0.68	1.39	2.58	0.1938	0.2337	0.4317	0.7371
	ENSMUST00000186915	ENSMUSG00000003721,14	Insig2	protein_coding	protein_coding	20.285	23.465	17.105	-0.455864	3.1925	0	6.385	9.3208	0.1861	0	0.3722	0.3722	4.77637e-10	FALSE	-39	0	TRUE	0	0	7.08	5.69	0	0	0.3949	0.3495
	ENSMUST00000106789	ENSMUSG00000036989,15	Trim3	protein_coding	protein_coding	1.8425	1.325	2.36	0.828047	0.4225	0	0.845	6.41785	0.18635	0	0.3727	0.3727	0.00159452	FALSE	-150	0	TRUE	0	0	0.9	0.79	0	0	0.4592	0.2862
	ENSMUST00000136970	ENSMUSG00000027936,18	Crtc2	protein_coding	processed_transcript	2.11	2.33	1.89	-0.300509	0.285	0	0.57	5.85798	0.1865	0	0.373	0.373	0.0199455	FALSE	-218	0	TRUE	0	0	0.39	0.75	0	0	0.1554	0.5906
	ENSMUST00000102914	ENSMUSG00000041164,15	Zmiz2	protein_coding	protein_coding	11.36	9.02	13.7	0.602431	2.6175	0	5.235	9.0348	0.186725	0	0.37345	0.37345	6.28471e-11	FALSE	-105	0	TRUE	0	0	3.67	6.8	0	0	0.3214	0.4255
	ENSMUST00000197880	ENSMUSG00000029560,12	Snx8	protein_coding	nonsense_mediated_decay	7.05	6.225	7.875	0.338721	1.4825	0	2.965	8.21675	0.187075	0	0.37415	0.37415	2.85562e-10	FALSE	-111	0	TRUE	0	0	2.49	3.44	0	0	0.3478	0.4005
	ENSMUST00000128210	ENSMUSG00000027429,16	Sec23b	protein_coding	processed_transcript	4.2825	4.37	4.195	-0.0588251	3.2875	2.535	4.04	0.670256	0.771375	0.5836	0.95915	0.37555	0.000487837	FALSE	-87	0	TRUE	2.52	2.55	5.09	2.99	0.6269	0.5403	0.9751	0.9432
	ENSMUST00000109412	ENSMUSG00000020300,14	Cpeb4	protein_coding	protein_coding	78.7625	102.83	54.695	-0.910657	29.755	24.7	34.81	0.494821	0.448025	0.25995	0.6361	0.37615	0.0151518	FALSE	-225	0	TRUE	22.9	26.5	32.77	36.85	0.3234	0.1965	0.6297	0.6425
	ENSMUST00000147096	ENSMUSG00000036504,6	Phpt1	protein_coding	processed_transcript	15.7325	10.84	20.625	0.927398	3.9425	0	7.885	9.6248	0.188875	0	0.37775	0.37775	8.42925e-07	TRUE	209	0	TRUE	0	0	9.62	6.15	0	0	0.4123	0.3432
	ENSMUST00000164589	ENSMUSG00000030590,14	Fam98c	protein_coding	protein_coding	4.0375	3.48	4.595	0.399974	0.85	0	1.7	7.41785	0.189625	0	0.37925	0.37925	4.34836e-05	FALSE	-141	0	TRUE	0	0	2.03	1.37	0	0	0.3458	0.4127
	ENSMUST00000142972	ENSMUSG00000021196,13	Pfkp	protein_coding	protein_coding	16.775	10.02	23.53	1.23079	6.97	1.505	12.435	3.03818	0.3373	0.14655	0.52805	0.3815	0.000576717	FALSE	-121	0	TRUE	1.98	1.03	11.72	13.15	0.1755	0.1176	0.5158	0.5403
	ENSMUST00000094549	ENSMUSG00000040842,17	Szrd1	protein_coding	processed_transcript	12.7625	10.635	14.89	0.485136	2.96	0.045	5.875	6.74147	0.1962	0.0044	0.388	0.3836	7.08611e-06	FALSE	-100	0	TRUE	0	0.09	7.49	4.26	0	0.0088	0.4621	0.3139
	ENSMUST00000132650	ENSMUSG00000025413,13	Ttc4	protein_coding	processed_transcript	31.055	24.43	37.68	0.624938	7.76	0.015	15.505	9.27752	0.195325	0.00055	0.3901	0.38955	0.000368357	NA	NA	0	TRUE	0.03	0	23.61	7.4	0.0011	0	0.5545	0.2257
	ENSMUST00000075980	ENSMUSG00000020895,14	Tmem107	protein_coding	protein_coding	21.93	19.915	23.945	0.265747	11.075	5.855	16.295	1.47511	0.489025	0.294	0.68405	0.39005	0.0157794	FALSE	-67	0	TRUE	4.45	7.26	14.9	17.69	0.2234	0.3646	0.7119	0.6562
	ENSMUST00000074525	ENSMUSG00000056870,9	Gulp1	protein_coding	protein_coding	5.9825	8.075	3.89	-1.05177	0.7825	0	1.565	7.29921	0.1962	0	0.3924	0.3924	3.54596e-11	FALSE	-69	0	TRUE	0	0	2.2	0.93	0	0	0.4215	0.3633
	ENSMUST00000155306	ENSMUSG00000035311,16	Gnptab	protein_coding	retained_intron	16.645	12.06	21.23	0.815358	4.265	0	8.53	9.73809	0.196825	0	0.39365	0.39365	3.81882e-05	FALSE	-271	0	TRUE	0	0	11.05	6.01	0	0	0.4708	0.3165
	ENSMUST00000046255	ENSMUSG00000032641,17	Gpr19	protein_coding	protein_coding	7.35	7.495	7.205	-0.0568527	4.9875	3.595	6.38	0.825817	0.68855	0.49065	0.88645	0.3958	0.00156753	FALSE	-1267	0	TRUE	4.2	2.99	6.42	6.34	0.6149	0.3664	0.9185	0.8544
	ENSMUST00000165224	ENSMUSG00000027570,15	Col9a3	protein_coding	retained_intron	10.47	8.68	12.26	0.497707	2.48	0	4.96	8.9571	0.20445	0	0.4089	0.4089	3.88247e-07	FALSE	-188	0	TRUE	0	0	5.49	4.43	0	0	0.3831	0.4347
	ENSMUST00000047242	ENSMUSG00000034292,13	Traf3ip1	protein_coding	protein_coding	3.585	3.71	3.46	-0.100367	1.865	1.165	2.565	1.13191	0.53515	0.3273	0.743	0.4157	0.0152608	FALSE	-163	0	TRUE	1.14	1.19	2.53	2.6	0.2579	0.3967	0.7737	0.7123
	ENSMUST00000125945	ENSMUSG00000011463,5	Cpb1	protein_coding	retained_intron	5.155	5.2	5.11	-0.0251396	1.04	0	2.08	7.70736	0.2099	0	0.4198	0.4198	0.00271481	FALSE	-171	0	TRUE	0	0	1.94	2.22	0	0	0.3316	0.508
	ENSMUST00000160853	ENSMUSG00000022553,15	Maf1	protein_coding	protein_coding	1.595	0.93	2.26	1.27196	0.32	0	0.64	6.02237	0.211275	0	0.42255	0.42255	0.0118796	FALSE	-19	0	TRUE	0	0	0.85	0.43	0	0	0.2219	0.6232
	ENSMUST00000114218	ENSMUSG00000022864,13	D16Ertd472e	protein_coding	protein_coding	2.2475	2.16	2.335	0.111893	0.4975	0	0.995	6.65105	0.212375	0	0.42475	0.42475	0.0237115	FALSE	-164	0	TRUE	0	0	1.31	0.68	0	0	0.5551	0.2944
	ENSMUST00000167546	ENSMUSG00000026641,13	Usf1	protein_coding	protein_coding	5.4725	4.275	6.67	0.640553	1.45	0	2.9	8.18488	0.219025	0	0.43805	0.43805	0.000751807	FALSE	-87	0	TRUE	0	0	1.92	3.88	0	0	0.2819	0.5942
	ENSMUST00000141642	ENSMUSG00000037108,13	Zcwpw1	protein_coding	protein_coding	5.095	2.82	7.37	1.38282	1.935	0.135	3.735	4.69084	0.27755	0.0542	0.5009	0.4467	0.0139592	FALSE	-164	0	TRUE	0	0.27	4.54	2.93	0	0.1084	0.5619	0.4399
	ENSMUST00000161718	ENSMUSG00000024799,14	Tm7sf2	protein_coding	protein_coding	1.885	1.555	2.215	0.507643	0.53	0.075	0.985	3.54916	0.30005	0.0701	0.53	0.4599	0.0332806	FALSE	-92	0	TRUE	0	0.15	1.67	0.3	0	0.1402	0.4217	0.6383
	ENSMUST00000028234	ENSMUSG00000026875,14	Traf1	protein_coding	protein_coding	1.3325	1.07	1.595	0.571542	0.4425	0.055	0.83	3.69188	0.294325	0.0606	0.52805	0.46745	0.0396582	FALSE	-216	0	TRUE	0.05	0.06	0.96	0.7	0.082	0.0392	0.6443	0.4118
	ENSMUST00000041375	ENSMUSG00000037112,16	Sik2	protein_coding	protein_coding	5.285	4.585	5.985	0.383695	1.5275	0	3.055	8.25974	0.23455	0	0.4691	0.4691	0.000185179	FALSE	-28	0	TRUE	0	0	4.76	1.35	0	0	0.6415	0.2967
	ENSMUST00000075280	ENSMUSG00000034321,13	Exosc1	protein_coding	protein_coding	84.8825	96.395	73.37	-0.393721	35.16	20.795	49.525	1.25152	0.4523	0.2169	0.6877	0.4708	0.0158413	FALSE	-104	0	TRUE	21.04	20.55	50.5	48.55	0.2343	0.1995	0.7881	0.5873
	ENSMUST00000119239	ENSMUSG00000064036,15	Mro	protein_coding	protein_coding	10.2975	9.53	11.065	0.215246	2.77	0	5.54	9.11634	0.23645	0	0.4729	0.4729	3.56432e-06	FALSE	-51	0	TRUE	0	0	2.99	8.09	0	0	0.3457	0.6001
	ENSMUST00000160265	ENSMUSG00000042447,13	Mios	protein_coding	retained_intron	3.9375	3.325	4.55	0.451347	1.1	0	2.2	7.7879	0.242475	0	0.48495	0.48495	1.99051e-07	TRUE	1036	1	TRUE	0	0	1.91	2.49	0	0	0.4116	0.5583
	ENSMUST00000137313	ENSMUSG00000054874,12	Pcnxl3	protein_coding	protein_coding	7.19	5.71	8.67	0.60168	2.1175	0	4.235	8.72962	0.244225	0	0.48845	0.48845	9.76539e-07	FALSE	-127	0	TRUE	0	0	4.14	4.33	0	0	0.4775	0.4994
	ENSMUST00000118341	ENSMUSG00000027951,16	Adar	protein_coding	protein_coding	11.2475	9.69	12.805	0.401777	3.1125	0	6.225	9.28425	0.244575	0	0.48915	0.48915	3.43327e-08	FALSE	-244	0	TRUE	0	0	7.07	5.38	0	0	0.5729	0.4054
	ENSMUST00000206366	ENSMUSG00000038782,5	1700028J19Rik	protein_coding	protein_coding	2.465	2.115	2.815	0.410788	0.8625	0.15	1.575	3.30834	0.3069	0.0528	0.561	0.5082	0.014027	FALSE	-165	0	TRUE	0	0.3	1.39	1.76	0	0.1056	0.572	0.55
	ENSMUST00000168352	ENSMUSG00000028184,12	Adgrl2	protein_coding	protein_coding	2.625	2.39	2.86	0.258016	0.74	0	1.48	7.21917	0.257275	0	0.51455	0.51455	1.03321e-06	FALSE	-752	0	TRUE	0	0	1.25	1.71	0	0	0.4647	0.5644
	ENSMUST00000139575	ENSMUSG00000013033,16	Adgrl1	protein_coding	processed_transcript	1.295	1.09	1.5	0.457045	0.41	0.015	0.805	5.0268	0.273725	0.01545	0.532	0.51655	0.0273482	FALSE	-584	0	TRUE	0.03	0	0.97	0.64	0.0309	0	0.564	0.5
	ENSMUST00000179758	ENSMUSG00000058022,13	Adtrp	protein_coding	protein_coding	14.02	11.25	16.79	0.577254	4.5825	0.135	9.03	5.9622	0.270675	0.0121	0.52925	0.51715	0.00259477	TRUE	116	0	TRUE	0.27	0	11.53	6.53	0.0242	0	0.6353	0.4232
	ENSMUST00000178955	ENSMUSG00000078249,5	Hmga1-rs1	protein_coding	protein_coding	33.6525	14.505	52.8	1.86327	14.6525	0	29.305	11.5174	0.25875	0	0.5175	0.5175	0.0261476	FALSE	-117	0	TRUE	0	0	44.2	14.41	0	0	0.637	0.398
	ENSMUST00000127906	ENSMUSG00000054889,9	Dsp	protein_coding	protein_coding	1.6825	1.71	1.655	-0.0468864	0.6025	0.165	1.04	2.58496	0.365075	0.1056	0.62455	0.51895	0.00018055	FALSE	-3234	0	TRUE	0.24	0.09	0.82	1.26	0.1655	0.0457	0.6029	0.6462
	ENSMUST00000102527	ENSMUSG00000005102,13	Eif2ak4	protein_coding	protein_coding	15.0275	12.855	17.2	0.419796	4.5275	0	9.055	9.82416	0.262325	0	0.52465	0.52465	8.14037e-18	FALSE	-55	0	FALSE	0	0	7.9	10.21	0	0	0.4773	0.572
	ENSMUST00000008745	ENSMUSG00000008601,12	Rab25	protein_coding	protein_coding	3.0625	3.155	2.97	-0.0868932	2.2525	1.535	2.97	0.947705	0.734275	0.46855	1	0.53145	0.0225938	FALSE	-125	0	TRUE	2.18	0.89	3.64	2.3	0.6158	0.3213	1	1
	ENSMUST00000151307	ENSMUSG00000024691,13	Fam111a	protein_coding	protein_coding	1.59	1.395	1.785	0.353414	0.61	0.1	1.12	3.36075	0.343725	0.05915	0.6283	0.56915	0.0209789	FALSE	-1761	0	TRUE	0	0.2	1.29	0.95	0	0.1183	0.7288	0.5278
	ENSMUST00000128667	ENSMUSG00000028414,16	Fktn	protein_coding	protein_coding	2.2925	1.895	2.69	0.503168	1.815	0.94	2.69	1.50696	0.71385	0.4277	1	0.5723	0.0148932	FALSE	-211	0	TRUE	1.69	0.19	2.3	3.08	0.7253	0.1301	1	1
	ENSMUST00000119722	ENSMUSG00000038112,15	AW551984	protein_coding	protein_coding	2.695	2.34	3.05	0.380871	2.1125	1.175	3.05	1.36864	0.70355	0.4071	1	0.5929	0.00241918	FALSE	-77	0	TRUE	2.13	0.22	3.63	2.47	0.6656	0.1486	1	1
	ENSMUST00000112630	ENSMUSG00000042567,19	Nek10	protein_coding	protein_coding	5.09	4.535	5.645	0.315247	1.68	0	3.36	8.3966	0.297375	0	0.59475	0.59475	1.75431e-13	FALSE	-46	0	TRUE	0	0	3.18	3.54	0	0	0.5792	0.6103
	ENSMUST00000193675	ENSMUSG00000026728,9	Vim	protein_coding	protein_coding	1.635	2.595	0.675	-1.92711	0.24	0	0.48	5.61471	0.3071	0	0.6142	0.6142	0.0206048	FALSE	-8	0	TRUE	0	0	0.15	0.81	0	0	0.3846	0.8438
	ENSMUST00000076095	ENSMUSG00000025856,15	Pdgfa	protein_coding	protein_coding	1.445	0.99	1.9	0.933573	1.115	0.35	1.88	2.39232	0.667975	0.3493	0.98665	0.63735	2.75377e-06	FALSE	-8	0	TRUE	0.43	0.27	1.46	2.3	0.3772	0.3214	0.9733	1
	ENSMUST00000000365	ENSMUSG00000000355,13	Mcts1	protein_coding	protein_coding	10.0525	12.34	7.765	-0.667596	4.7725	2.745	6.8	1.3056	0.57155	0.24905	0.89405	0.645	0.0109959	FALSE	-79	0	TRUE	2.27	3.22	5.33	8.27	0.1462	0.3519	0.9586	0.8295
	ENSMUST00000174195	ENSMUSG00000050747,14	Trim15	protein_coding	protein_coding	2.5075	2.095	2.92	0.47708	1.8875	0.855	2.92	1.76013	0.659875	0.31975	1	0.68025	0.0357294	FALSE	-11	0	TRUE	1.64	0.07	2.76	3.08	0.5899	0.0496	1	1
	ENSMUST00000146161	ENSMUSG00000084771,8	A230072E10Rik	antisense	antisense	2.475	2.585	2.365	-0.127807	0.8125	0	1.625	7.35315	0.3402	0	0.6804	0.6804	0.000660833	FALSE	-80	0	TRUE	0	0	1.98	1.27	0	0	0.7226	0.6382
	ENSMUST00000034783	ENSMUSG00000032251,12	Irak1bp1	protein_coding	protein_coding	3.3175	1.73	4.905	1.4981	1.88	0.12	3.64	4.81131	0.4016	0.0613	0.7419	0.6806	1.71094e-05	FALSE	-268	0	TRUE	0.2	0.04	3.48	3.8	0.0909	0.0317	0.7146	0.7692
	ENSMUST00000172403	ENSMUSG00000042632,16	Pla2g6	protein_coding	protein_coding	7.04	6.485	7.595	0.227619	2.615	0	5.23	9.03342	0.34405	0	0.6881	0.6881	8.14037e-18	FALSE	-142	0	TRUE	0	0	5.52	4.94	0	0	0.7104	0.6658
	ENSMUST00000166179	ENSMUSG00000018893,14	Mb	protein_coding	protein_coding	2.9325	2.99	2.875	-0.0563912	1.885	0.895	2.875	1.67258	0.649675	0.29935	1	0.70065	5.85729e-08	FALSE	-144	0	TRUE	0.82	0.97	3.09	2.66	0.2993	0.2994	1	1
	ENSMUST00000070152	ENSMUSG00000041920,14	Slc16a6	protein_coding	protein_coding	1.5225	2.265	0.78	-1.52594	0.6975	0.615	0.78	0.337996	0.64295	0.2859	1	0.7141	0.00191686	FALSE	-248	0	TRUE	0.57	0.66	0.72	0.84	0.2111	0.3607	1	1
	ENSMUST00000079589	ENSMUSG00000020923,17	Ubtf	protein_coding	protein_coding	1.9175	1.94	1.895	-0.0336831	0.7	0	1.4	7.13955	0.362925	0	0.72585	0.72585	2.44066e-05	FALSE	-123	0	TRUE	0	0	1.77	1.03	0	0	0.8349	0.6168
	ENSMUST00000130881	ENSMUSG00000027610,17	Gss	protein_coding	protein_coding	2.3625	1.635	3.09	0.914181	1.765	0.485	3.045	2.62567	0.59715	0.2127	0.9816	0.7689	0.0438483	FALSE	-121	0	TRUE	0.97	0	4.12	1.97	0.4254	0	0.9928	0.9704
	ENSMUST00000099028	ENSMUSG00000078903,10	Gm14391	protein_coding	protein_coding	1.59	0.675	2.505	1.87638	1.3475	0.23	2.465	3.36632	0.5946	0.2091	0.9801	0.771	0.00794515	FALSE	-25	0	TRUE	0.46	0	4.17	0.76	0.4182	0	0.9858	0.9744
	ENSMUST00000206734	ENSMUSG00000055078,7	Gabra5	protein_coding	protein_coding	3.5075	3.28	3.735	0.186878	1.5275	0	3.055	8.25974	0.4019	0	0.8038	0.8038	4.25153e-07	FALSE	-300	0	TRUE	0	0	2.22	3.89	0	0	0.7255	0.8821
	ENSMUST00000132376	ENSMUSG00000053898,12	Ech1	protein_coding	protein_coding	1.6725	1.325	2.02	0.60464	0.905	0	1.81	7.50779	0.4487	0	0.8974	0.8974	0.00234109	FALSE	-102	0	TRUE	0	0	1.54	2.08	0	0	0.9059	0.8889
	ENSMUST00000199273	ENSMUSG00000050549,8	5730508B09Rik	protein_coding	protein_coding	1.05	0.885	1.215	0.452822	0.6375	0.06	1.215	4.12928	0.54225	0.0845	1	0.9155	0.0113947	FALSE	-243	0	TRUE	0.12	0	1.3	1.13	0.169	0	1	1
	ENSMUST00000106502	ENSMUSG00000027963,14	Extl2	protein_coding	protein_coding	1.245	1.025	1.465	0.511084	0.7825	0.1	1.465	3.74514	0.52825	0.0565	1	0.9435	2.83256e-05	FALSE	-483	0	TRUE	0.2	0	0.84	2.09	0.113	0	1	1
	ENSMUST00000038521	ENSMUSG00000035585,16	Tsen34	protein_coding	protein_coding	2.535	3.225	1.845	-0.802347	0.8625	0	1.725	7.43879	0.473325	0	0.94665	0.94665	0.0139582	FALSE	-185	0	TRUE	0	0	1.44	2.01	0	0	1	0.8933
	ENSMUST00000028160	ENSMUSG00000026819,15	Slc25a25	protein_coding	protein_coding	1.665	1.54	1.79	0.215729	0.895	0	1.79	7.49185	0.5	0	1	1	0.00239074	FALSE	-182	0	TRUE	0	0	1.95	1.63	0	0	1	1
	ENSMUST00000035243	ENSMUSG00000034913,9	Spert	protein_coding	protein_coding	2.2775	1.425	3.13	1.12971	1.565	0	3.13	8.29462	0.5	0	1	1	0.022359	FALSE	-1182	0	TRUE	0	0	1.54	4.72	0	0	1	1

## Sheet: 2_Alternative splicing events
isoform_id	associated gene	ES	MEE	MES	IR	A5	A3	ATSS	ATTS
ENSMUST00000000096	Tbx4	1	0	0	0	0	0	0	0			ES	Exon skipping
ENSMUST00000108045	Tbx4	0	0	0	0	0	0	1	1			MEE	Mutually exclusive exons
ENSMUST00000000365	Mcts1	2	0	0	0	1	1	1	0			MES	Multiple exon skipping
ENSMUST00000133128	Mcts1	0	0	0	0	0	0	1	0			IR	Intron retention
ENSMUST00000134573	Mcts1	0	0	0	0	0	0	1	1			A5	Alternative 5' splicing site
ENSMUST00000140204	Mcts1	1	0	1	0	1	1	0	1			A3	Alternative 3' splicing site
ENSMUST00000064019	Tom1l2	0	0	0	0	0	0	0	1			ATSS	Alternative first exon (transcription start site)
ENSMUST00000093046	Tom1l2	1	0	1	0	0	0	0	1			ATTS	Alternative last exon (transcription stop site)
ENSMUST00000093048	Tom1l2	1	0	1	0	0	0	0	1
ENSMUST00000095254	Tom1l2	0	0	1	0	0	0	0	0
ENSMUST00000102683	Tom1l2	0	0	1	0	0	0	0	1
ENSMUST00000133420	Tom1l2	1	0	0	0	0	1	1	1
ENSMUST00000143124	Tom1l2	0	0	1	0	0	0	1	1
ENSMUST00000153920	Tom1l2	0	0	0	0	0	0	1	1
ENSMUST00000131028	Aire	0	0	0	1	1	2	0	0
ENSMUST00000140636	Aire	1	0	1	0	2	2	1	1
ENSMUST00000141255	Aire	0	0	0	0	0	2	1	1
ENSMUST00000143548	Aire	0	0	0	0	1	0	1	0
ENSMUST00000148469	Aire	1	0	1	0	2	2	1	1
ENSMUST00000156417	Aire	1	0	1	0	1	2	1	1
ENSMUST00000060895	Ugp2	1	0	0	0	0	0	0	1
ENSMUST00000102875	Ugp2	0	0	0	0	0	0	1	0
ENSMUST00000133343	Ugp2	0	0	0	0	1	0	1	1
ENSMUST00000002171	Psmc3	1	0	0	0	0	0	1	0
ENSMUST00000067663	Psmc3	0	0	0	0	0	0	0	1
ENSMUST00000111441	Psmc3	1	0	0	0	0	0	1	1
ENSMUST00000145317	Psmc3	0	0	0	1	0	0	1	1
ENSMUST00000079421	Daxx	0	0	0	0	0	1	0	0
ENSMUST00000173279	Daxx	0	0	0	0	0	0	1	1
ENSMUST00000174646	Daxx	0	0	0	0	0	1	1	1
ENSMUST00000002418	Borcs8	1	0	0	0	1	0	0	1
ENSMUST00000110139	Borcs8	0	0	0	0	1	0	1	0
ENSMUST00000123976	Borcs8	1	0	0	0	0	0	1	1
ENSMUST00000002790	Cse1l	0	0	0	0	0	0	0	0
ENSMUST00000166871	Cse1l	1	0	0	0	0	0	1	1
ENSMUST00000002844	Mrpl2	0	0	0	0	0	1	0	1
ENSMUST00000113429	Mrpl2	0	0	0	0	0	2	1	1
ENSMUST00000113430	Mrpl2	0	0	0	0	0	2	1	0
ENSMUST00000146183	Mrpl2	0	0	0	0	0	0	1	1
ENSMUST00000003207	Lipe	1	0	0	0	1	1	0	0
ENSMUST00000054301	Lipe	0	0	0	0	1	1	1	1
ENSMUST00000205923	Lipe	0	0	0	0	0	1	1	1
ENSMUST00000206588	Lipe	0	0	0	0	0	0	1	1
ENSMUST00000003818	Insig2	0	0	0	0	0	0	0	0
ENSMUST00000186915	Insig2	1	0	0	0	0	0	1	1
ENSMUST00000075922	Nfat5	2	0	1	0	2	1	1	1
ENSMUST00000077440	Nfat5	0	0	0	1	0	0	1	1
ENSMUST00000126333	Nfat5	1	0	0	0	0	0	1	1
ENSMUST00000133026	Nfat5	0	0	0	1	1	1	0	0
ENSMUST00000147588	Nfat5	0	0	0	0	0	1	1	1
ENSMUST00000151582	Nfat5	0	0	0	0	0	0	0	1
ENSMUST00000169453	Nfat5	1	0	0	1	1	1	0	1
ENSMUST00000004729	Etfb	0	0	0	0	0	1	0	0
ENSMUST00000143096	Etfb	0	0	0	0	0	0	1	1
ENSMUST00000205363	Etfb	1	0	0	0	0	1	1	1
ENSMUST00000206286	Etfb	1	0	0	0	0	1	1	1
ENSMUST00000004756	Wwox	0	0	2	0	0	0	0	0
ENSMUST00000109107	Wwox	1	0	0	0	0	0	1	1
ENSMUST00000109108	Wwox	1	0	1	0	0	0	1	1
ENSMUST00000160005	Wwox	0	0	0	0	0	0	1	1
ENSMUST00000160862	Wwox	0	0	1	0	0	0	1	1
ENSMUST00000005233	Eif2ak4	1	0	0	0	1	1	0	0
ENSMUST00000102527	Eif2ak4	1	0	0	0	1	1	1	1
ENSMUST00000110869	Eif2ak4	0	0	0	0	0	0	1	1
ENSMUST00000110872	Eif2ak4	1	0	0	0	1	1	1	1
ENSMUST00000005238	Slc2a9	2	0	1	0	0	0	0	1
ENSMUST00000067872	Slc2a9	1	0	0	0	0	0	1	0
ENSMUST00000122970	Slc2a9	1	0	0	0	0	0	1	1
ENSMUST00000129099	Slc2a9	1	0	0	0	0	0	1	1
ENSMUST00000163901	Cic	0	0	0	0	0	0	1	0
ENSMUST00000164820	Cic	0	0	1	0	0	1	1	0
ENSMUST00000165742	Cic	0	0	0	0	0	0	1	1
ENSMUST00000167379	Cic	0	0	0	1	1	0	0	1
ENSMUST00000040783	Usp40	0	1	1	0	1	0	0	1
ENSMUST00000186670	Usp40	0	0	0	0	0	0	1	1
ENSMUST00000189409	Usp40	0	1	0	1	1	0	1	0
ENSMUST00000005647	Ndufs3	1	0	0	0	0	1	0	1
ENSMUST00000139400	Ndufs3	1	0	0	0	0	0	1	1
ENSMUST00000140248	Ndufs3	0	0	0	0	0	0	1	0
ENSMUST00000029772	Rfx5	0	0	0	0	0	0	1	0
ENSMUST00000137088	Rfx5	0	0	0	0	0	0	0	0
ENSMUST00000144132	Rfx5	0	0	0	0	2	0	1	1
ENSMUST00000115781	Apc	0	0	0	0	0	0	0	0
ENSMUST00000165590	Apc	0	0	1	0	0	0	1	1
ENSMUST00000166103	Usp19	2	0	0	0	1	1	0	0
ENSMUST00000178075	Usp19	1	0	0	0	1	0	1	1
ENSMUST00000193412	Usp19	0	0	0	0	1	1	1	1
ENSMUST00000193678	Usp19	1	0	0	0	1	1	1	1
ENSMUST00000193975	Usp19	0	0	0	1	0	0	1	1
ENSMUST00000194171	Usp19	0	0	0	0	1	1	1	1
ENSMUST00000008745	Rab25	0	0	0	0	1	1	0	0
ENSMUST00000141371	Rab25	0	0	0	0	0	0	1	1
ENSMUST00000028148	Fpgs	0	0	0	1	0	1	0	0
ENSMUST00000132327	Fpgs	0	0	0	0	0	0	1	1
ENSMUST00000010597	Kansl3	0	0	0	0	1	0	0	0
ENSMUST00000185912	Kansl3	0	0	0	0	0	2	1	0
ENSMUST00000032796	Zfp790	0	0	0	0	0	0	0	0
ENSMUST00000178162	Zfp790	0	0	0	0	0	1	0	0
ENSMUST00000011607	Cpb1	0	0	0	0	0	1	0	0
ENSMUST00000125945	Cpb1	0	0	0	0	0	0	1	1
ENSMUST00000012440	Tjap1	1	0	0	0	0	0	0	0
ENSMUST00000164342	Tjap1	0	0	0	0	0	0	0	0
ENSMUST00000180283	Tjap1	0	0	1	0	0	1	0	0
ENSMUST00000012566	Tmem167	0	0	0	0	0	0	1	1
ENSMUST00000161568	Tmem167	0	0	0	0	0	1	0	0
ENSMUST00000004554	Rps5	1	0	0	0	1	0	0	0
ENSMUST00000108539	Rps5	1	0	0	0	0	0	0	1
ENSMUST00000137329	Rps5	0	0	0	0	0	0	1	1
ENSMUST00000045393	Adgrl1	1	0	0	0	0	0	1	1
ENSMUST00000131717	Adgrl1	0	0	0	0	0	0	1	1
ENSMUST00000139575	Adgrl1	1	0	0	0	0	1	1	1
ENSMUST00000141158	Adgrl1	0	0	1	0	0	0	0	0
ENSMUST00000150674	Adgrl1	0	0	0	1	0	0	1	1
ENSMUST00000014445	Pam16	0	0	0	0	0	2	0	0
ENSMUST00000131250	Pam16	0	0	0	0	0	0	1	0
ENSMUST00000139534	Pam16	0	0	0	0	0	1	1	1
ENSMUST00000156889	Pam16	0	0	0	0	0	3	1	0
ENSMUST00000078589	Cmc2	0	0	1	0	1	0	1	1
ENSMUST00000128304	Cmc2	0	0	1	0	0	0	1	1
ENSMUST00000131616	Cmc2	1	0	0	0	0	0	1	1
ENSMUST00000134356	Cmc2	0	0	1	0	0	0	1	1
ENSMUST00000148235	Cmc2	1	0	0	0	1	0	0	0
ENSMUST00000150128	Cmc2	0	0	0	0	1	0	1	1
ENSMUST00000024639	Map2	4	0	0	0	0	0	1	1
ENSMUST00000077355	Map2	3	0	0	0	0	0	1	0
ENSMUST00000114012	Map2	3	0	0	0	0	1	1	0
ENSMUST00000114015	Map2	4	0	0	0	0	1	0	0
ENSMUST00000114018	Map2	3	0	0	0	0	0	1	1
ENSMUST00000127388	Map2	0	0	0	0	0	0	1	1
ENSMUST00000151423	Map2	2	0	0	0	0	0	1	1
ENSMUST00000172486	Map2	0	0	0	0	1	1	1	1
ENSMUST00000016110	Il17rb	0	0	0	0	2	1	0	1
ENSMUST00000122205	Il17rb	0	0	0	0	1	2	0	1
ENSMUST00000135888	Il17rb	0	0	0	0	0	2	1	0
ENSMUST00000136726	Il17rb	0	0	0	0	1	1	1	1
ENSMUST00000016553	Nkap	0	0	0	0	0	1	0	0
ENSMUST00000152906	Nkap	0	0	0	0	0	0	1	1
ENSMUST00000017562	Arl5b	1	0	0	1	0	0	0	1
ENSMUST00000069870	Arl5b	0	0	0	1	0	0	1	0
ENSMUST00000193883	Arl5b	0	0	0	0	0	0	1	1
ENSMUST00000018805	Cog1	1	0	0	0	1	1	0	1
ENSMUST00000063776	Cog1	1	0	1	0	1	0	1	1
ENSMUST00000123085	Cog1	0	0	0	0	0	0	1	1
ENSMUST00000137878	Cog1	0	0	0	0	1	0	1	1
ENSMUST00000142069	Cog1	0	0	0	0	0	0	1	1
ENSMUST00000148736	Cog1	0	0	1	0	1	0	1	0
ENSMUST00000019037	Mb	0	0	0	0	0	0	1	0
ENSMUST00000166179	Mb	1	0	0	0	0	0	0	0
ENSMUST00000019231	Atp6ap1	0	0	0	0	0	1	0	0
ENSMUST00000114171	Atp6ap1	0	0	0	0	0	0	1	1
ENSMUST00000019791	Sema6a	1	0	0	1	0	1	1	0
ENSMUST00000076043	Sema6a	0	0	1	1	0	0	1	1
ENSMUST00000115449	Sema6a	0	0	1	0	0	0	0	1
ENSMUST00000135790	Sema6a	0	0	0	1	0	1	1	1
ENSMUST00000019882	Polr2i	0	0	0	0	1	1	0	0
ENSMUST00000108192	Polr2i	0	0	0	1	1	1	1	1
ENSMUST00000108193	Polr2i	0	0	0	0	1	1	1	1
ENSMUST00000138118	Polr2i	0	0	0	1	1	0	1	1
ENSMUST00000138886	Polr2i	0	0	0	1	0	0	1	1
ENSMUST00000149654	Polr2i	0	0	0	0	1	1	1	1
ENSMUST00000150841	Polr2i	0	0	0	0	1	0	1	1
ENSMUST00000092639	Lama2	0	0	0	0	4	1	1	1
ENSMUST00000185839	Lama2	0	0	0	0	2	0	1	1
ENSMUST00000186279	Lama2	0	0	0	1	0	0	1	0
ENSMUST00000186965	Lama2	0	0	0	0	1	0	1	1
ENSMUST00000188963	Lama2	1	0	0	0	0	0	0	1
ENSMUST00000189575	Lama2	0	0	0	0	3	0	1	1
ENSMUST00000020437	Mdm1	1	0	0	0	0	0	0	0
ENSMUST00000163238	Mdm1	0	0	0	0	0	0	0	0
ENSMUST00000164077	Mdm1	2	0	0	0	0	0	0	0
ENSMUST00000169817	Mdm1	1	0	0	0	0	0	0	0
ENSMUST00000020441	Vps13d	2	0	0	0	0	1	1	1
ENSMUST00000036579	Vps13d	1	0	0	0	0	0	0	0
ENSMUST00000130704	Vps13d	0	0	1	0	0	0	1	1
ENSMUST00000147511	Vps13d	0	0	0	0	0	0	1	1
ENSMUST00000185113	Vps13d	1	0	0	0	0	1	1	1
ENSMUST00000036033	Dip2a	1	0	0	0	0	1	1	1
ENSMUST00000159807	Dip2a	0	0	0	1	0	0	1	1
ENSMUST00000160048	Dip2a	2	0	0	0	0	1	0	0
ENSMUST00000020463	Ncln	0	0	0	0	0	0	0	0
ENSMUST00000118498	Ncln	0	0	0	0	0	1	1	1
ENSMUST00000124437	Ncln	0	0	0	0	0	1	1	1
ENSMUST00000109412	Cpeb4	0	1	0	0	0	0	0	0
ENSMUST00000155278	Cpeb4	0	1	0	0	0	0	1	0
ENSMUST00000070257	Ascc2	0	0	0	0	0	0	0	1
ENSMUST00000109930	Ascc2	1	0	0	0	0	0	0	0
ENSMUST00000020749	Mtif2	0	0	0	0	1	0	0	0
ENSMUST00000093239	Mtif2	0	0	0	0	0	0	1	1
ENSMUST00000132783	Mtif2	1	0	0	0	0	0	1	1
ENSMUST00000064240	Cbll1	0	0	0	0	1	1	0	0
ENSMUST00000101499	Cbll1	0	0	0	1	0	0	0	1
ENSMUST00000103213	Nle1	0	0	0	0	0	0	0	0
ENSMUST00000124109	Nle1	0	0	0	1	0	0	1	1
ENSMUST00000140318	Nle1	0	0	0	1	0	0	1	1
ENSMUST00000167196	Nle1	0	0	0	0	0	1	1	1
ENSMUST00000021039	Lig3	0	0	0	1	0	0	0	0
ENSMUST00000172837	Lig3	0	0	0	0	0	0	1	0
ENSMUST00000173722	Lig3	0	0	0	1	2	1	1	1
ENSMUST00000072948	Acox1	1	0	0	0	0	1	0	0
ENSMUST00000130229	Acox1	1	0	0	0	0	0	1	0
ENSMUST00000148601	Acox1	0	0	0	0	0	1	1	0
ENSMUST00000075980	Tmem107	0	0	0	0	0	0	0	1
ENSMUST00000094081	Tmem107	0	0	0	1	0	0	1	0
ENSMUST00000123038	Tmem107	0	0	1	0	0	0	1	1
ENSMUST00000128323	Tmem107	0	0	1	0	0	0	1	1
ENSMUST00000146646	Tmem107	1	0	0	0	0	0	1	1
ENSMUST00000006754	Ubtf	2	0	0	0	1	1	0	1
ENSMUST00000079589	Ubtf	0	0	0	0	0	0	1	1
ENSMUST00000107119	Ubtf	1	0	0	0	0	1	1	1
ENSMUST00000178839	Ubtf	2	0	0	0	0	1	0	0
ENSMUST00000021614	Pfkp	2	1	0	0	0	1	1	1
ENSMUST00000131648	Pfkp	1	0	0	0	0	0	1	0
ENSMUST00000133041	Pfkp	1	1	0	0	0	1	1	1
ENSMUST00000138703	Pfkp	1	0	1	0	0	1	0	0
ENSMUST00000142972	Pfkp	0	0	0	0	0	0	1	1
ENSMUST00000067778	Gcnt2	0	0	0	0	0	0	1	0
ENSMUST00000069958	Gcnt2	1	0	0	0	0	0	1	0
ENSMUST00000110191	Gcnt2	0	0	1	0	0	0	0	0
ENSMUST00000069557	Smad5	2	0	0	0	1	0	0	0
ENSMUST00000109874	Smad5	1	0	0	0	1	0	1	1
ENSMUST00000132302	Smad5	1	0	0	0	0	0	1	1
ENSMUST00000138677	Smad5	2	0	0	0	0	0	1	1
ENSMUST00000074103	Pde4d	0	0	1	0	1	2	1	1
ENSMUST00000117420	Pde4d	0	0	0	0	1	1	1	1
ENSMUST00000120664	Pde4d	0	0	1	0	1	1	1	0
ENSMUST00000122041	Pde4d	1	0	2	1	1	2	1	1
ENSMUST00000129374	Pde4d	0	0	0	0	0	0	1	1
ENSMUST00000151111	Pde4d	0	0	0	0	0	0	0	1
ENSMUST00000151429	Pde4d	1	0	0	0	0	0	1	1
ENSMUST00000155459	Pde4d	0	0	0	0	1	0	1	1
ENSMUST00000177907	Pde4d	0	0	2	0	1	2	1	1
ENSMUST00000090543	Nr1d2	0	0	0	0	1	0	0	0
ENSMUST00000143308	Nr1d2	0	0	0	0	0	0	1	1
ENSMUST00000022544	Hmbox1	1	0	1	0	1	0	1	0
ENSMUST00000067843	Hmbox1	1	0	0	1	0	1	1	1
ENSMUST00000176128	Hmbox1	1	0	0	1	0	0	0	1
ENSMUST00000176386	Hmbox1	0	0	0	0	0	0	1	1
ENSMUST00000177326	Hmbox1	0	0	0	0	0	1	1	1
ENSMUST00000022597	Naa16	1	0	0	0	1	0	0	0
ENSMUST00000163486	Naa16	0	0	0	0	0	0	1	1
ENSMUST00000022702	Rcbtb2	0	0	0	0	0	2	0	1
ENSMUST00000163797	Rcbtb2	2	0	0	0	0	1	1	1
ENSMUST00000166875	Rcbtb2	1	0	0	0	0	0	1	1
ENSMUST00000169479	Rcbtb2	0	0	0	0	0	0	1	0
ENSMUST00000122941	Zfr	1	0	0	0	0	0	0	0
ENSMUST00000124621	Zfr	0	0	0	0	0	0	1	1
ENSMUST00000175793	Asap1	1	0	0	0	1	2	1	1
ENSMUST00000175799	Asap1	3	0	0	0	0	2	0	1
ENSMUST00000176427	Asap1	0	0	0	0	0	0	1	1
ENSMUST00000177083	Asap1	2	0	0	0	1	1	1	1
ENSMUST00000177371	Asap1	2	0	0	0	0	1	1	0
ENSMUST00000177475	Asap1	1	0	0	0	0	0	1	1
ENSMUST00000040231	Trp63	1	0	0	0	0	0	1	0
ENSMUST00000065523	Trp63	3	0	0	0	0	0	0	1
ENSMUST00000115305	Trp63	0	0	0	0	0	0	1	1
ENSMUST00000115306	Trp63	1	0	0	0	1	0	1	0
ENSMUST00000115308	Trp63	1	0	0	0	1	0	0	1
ENSMUST00000115310	Trp63	2	0	0	0	0	0	0	0
ENSMUST00000160172	Maf1	1	0	0	0	0	0	1	0
ENSMUST00000160853	Maf1	0	0	0	0	1	1	0	1
ENSMUST00000161072	Maf1	0	0	0	0	0	0	1	1
ENSMUST00000023221	Gpaa1	0	0	0	0	0	1	0	0
ENSMUST00000165179	Gpaa1	0	0	0	0	0	0	1	1
ENSMUST00000172281	Gpaa1	1	0	0	0	0	1	1	1
ENSMUST00000122014	Ccdc191	1	0	0	0	0	0	1	1
ENSMUST00000132859	Ccdc191	0	0	0	0	1	1	0	0
ENSMUST00000151183	Ccdc191	0	0	1	0	0	0	1	1
ENSMUST00000178400	Ccdc191	1	0	0	0	1	0	1	0
ENSMUST00000023391	Mrpl40	0	0	0	0	0	1	0	0
ENSMUST00000119273	Mrpl40	0	0	0	0	0	0	1	1
ENSMUST00000035682	Ypel1	0	0	1	0	1	0	0	1
ENSMUST00000115729		0	1	0	0	1	0	1	1
ENSMUST00000134036		0	0	1	0	2	0	1	0
ENSMUST00000150987		0	1	0	0	0	0	1	1
ENSMUST00000153489		0	0	1	0	0	0	1	1
ENSMUST00000023514	Ndufb4	0	0	0	0	0	1	0	0
ENSMUST00000135019	Ndufb4	0	0	0	0	0	0	1	1
ENSMUST00000023524	Rabl3	0	0	0	0	0	0	0	0
ENSMUST00000130028	Rabl3	0	0	0	0	0	1	1	1
ENSMUST00000114218	D16Ertd472e	0	0	0	0	1	0	0	1
ENSMUST00000114219	D16Ertd472e	0	0	0	0	1	0	0	1
ENSMUST00000114220	D16Ertd472e	0	0	0	0	0	0	0	0
ENSMUST00000023572	Cxadr	0	0	0	0	0	0	0	1
ENSMUST00000114229	Cxadr	0	0	0	0	1	0	1	0
ENSMUST00000046719	Nfya	0	0	0	0	0	0	1	1
ENSMUST00000078800	Nfya	0	0	0	0	0	1	1	0
ENSMUST00000162460	Nfya	1	0	0	0	0	0	0	1
ENSMUST00000183516	Hnrnpll	0	0	0	1	0	0	1	1
ENSMUST00000184297	Hnrnpll	0	0	0	0	0	0	0	1
ENSMUST00000184635	Hnrnpll	1	0	0	0	0	0	0	0
ENSMUST00000024974	Hagh	1	0	0	0	0	0	1	0
ENSMUST00000163132	Hagh	0	0	0	0	0	0	1	1
ENSMUST00000169200	Hagh	2	0	0	0	2	1	0	1
ENSMUST00000115228	Mapk8ip3	2	0	0	0	3	0	1	1
ENSMUST00000115229	Mapk8ip3	1	0	0	0	1	0	0	0
ENSMUST00000117509	Mapk8ip3	0	0	0	0	2	0	1	1
ENSMUST00000126280	Mapk8ip3	1	0	0	0	0	0	1	1
ENSMUST00000146706	Mapk8ip3	1	0	0	0	2	0	1	1
ENSMUST00000147109	Mapk8ip3	0	0	0	1	0	0	1	1
ENSMUST00000025081	Zeb1	1	0	1	0	1	0	0	0
ENSMUST00000159390	Zeb1	0	0	2	0	1	0	1	1
ENSMUST00000159477	Zeb1	0	0	0	0	0	0	1	1
ENSMUST00000161295	Zeb1	2	0	1	0	1	0	1	1
ENSMUST00000175925	Zeb1	0	0	1	0	2	0	1	1
ENSMUST00000177070	Zeb1	2	0	0	0	1	0	1	1
ENSMUST00000025186	Slc39a7	0	0	0	0	0	0	1	1
ENSMUST00000169397	Slc39a7	0	0	0	0	0	1	0	0
ENSMUST00000113161	Rab3il1	0	0	0	0	0	0	1	1
ENSMUST00000117641	Rab3il1	1	0	0	0	0	0	1	1
ENSMUST00000121418	Rab3il1	1	0	0	0	0	0	0	1
ENSMUST00000144788	Rab3il1	0	0	0	0	1	0	1	0
ENSMUST00000139270	Fam111a	1	0	0	0	0	1	0	1
ENSMUST00000144662	Fam111a	0	0	0	0	0	0	1	0
ENSMUST00000151307	Fam111a	1	0	0	0	0	1	1	1
ENSMUST00000025713	Tm7sf2	0	0	0	0	1	2	1	0
ENSMUST00000113543	Tm7sf2	0	0	0	0	1	1	1	1
ENSMUST00000159084	Tm7sf2	1	0	0	0	1	2	1	0
ENSMUST00000160417	Tm7sf2	1	0	0	0	0	1	0	1
ENSMUST00000161718	Tm7sf2	1	0	1	0	0	2	1	1
ENSMUST00000162721	Tm7sf2	0	0	0	0	0	0	1	1
ENSMUST00000137579	Tmem134	0	0	1	1	0	0	1	1
ENSMUST00000140405	Tmem134	1	0	0	1	0	0	1	1
ENSMUST00000148807	Tmem134	0	0	0	1	0	0	1	1
ENSMUST00000150627	Tmem134	1	0	0	0	1	0	0	0
ENSMUST00000086961	Nt5c2	1	0	0	0	0	0	1	0
ENSMUST00000168536	Nt5c2	0	0	0	0	0	0	1	0
ENSMUST00000172239	Nt5c2	0	0	1	0	0	0	0	1
ENSMUST00000026150	Arhgap19	0	0	0	0	0	0	0	0
ENSMUST00000176266		1	0	0	0	0	0	1	1
ENSMUST00000177495	Arhgap19	0	0	0	0	0	1	0	1
ENSMUST00000026156	Rfng	0	0	0	0	0	0	0	1
ENSMUST00000123273	Rfng	0	0	0	2	0	0	1	0
ENSMUST00000026252	Ldb1	1	0	0	0	0	0	1	1
ENSMUST00000056931	Ldb1	0	0	0	0	0	0	1	1
ENSMUST00000152946	Ldb1	1	0	0	0	1	0	0	0
ENSMUST00000128041	Mfsd13a	1	0	0	0	0	1	0	0
ENSMUST00000137143	Mfsd13a	1	0	0	0	0	0	1	0
ENSMUST00000142994	Mfsd13a	1	0	0	0	0	1	1	0
ENSMUST00000087253	Tro	0	0	0	0	0	0	1	1
ENSMUST00000087258	Tro	1	0	0	1	0	0	0	0
ENSMUST00000151403	Tro	1	0	0	0	1	0	1	1
ENSMUST00000163969	Tro	0	0	1	0	0	0	1	1
ENSMUST00000112384	Rps24	0	0	0	0	0	0	0	1
ENSMUST00000169826	Rps24	1	0	0	0	0	0	0	0
ENSMUST00000026480	Ttc4	0	0	0	0	0	0	0	0
ENSMUST00000132650	Ttc4	1	0	0	0	0	0	1	1
ENSMUST00000046901	Pdgfa	0	0	0	0	0	0	1	1
ENSMUST00000076095	Pdgfa	1	0	0	0	0	0	0	0
ENSMUST00000026997	Uimc1	0	0	0	0	1	0	1	0
ENSMUST00000099496	Uimc1	0	0	1	0	0	0	0	1
ENSMUST00000133187	Uimc1	0	0	0	2	0	0	1	1
ENSMUST00000148702	Uimc1	1	0	0	0	0	1	1	1
ENSMUST00000186574	Stat1	1	0	0	0	1	0	0	1
ENSMUST00000186857	Stat1	1	0	0	0	3	0	1	1
ENSMUST00000189244	Stat1	0	0	0	0	1	0	1	0
ENSMUST00000189347	Stat1	1	0	0	0	2	0	1	1
ENSMUST00000191435	Stat1	1	0	0	0	1	0	1	1
ENSMUST00000191677	Sema4c	1	0	0	0	0	0	0	0
ENSMUST00000191785	Sema4c	0	0	0	1	0	0	1	1
ENSMUST00000195620	Sema4c	0	0	0	0	0	0	1	1
ENSMUST00000027302	Ptpn18	0	0	0	0	1	1	0	1
ENSMUST00000186252	Ptpn18	0	0	0	0	0	0	1	1
ENSMUST00000188972	Ptpn18	1	0	0	0	0	0	1	0
ENSMUST00000027451	Epha4	0	0	0	0	1	0	0	0
ENSMUST00000187346	Epha4	0	0	0	0	0	0	1	1
ENSMUST00000188952	Epha4	0	0	0	0	1	0	1	1
ENSMUST00000073252	Chrnd	0	0	0	0	1	1	1	0
ENSMUST00000186373	Chrnd	0	0	0	0	1	0	1	1
ENSMUST00000189970	Chrnd	0	0	0	0	0	1	0	1
ENSMUST00000008995	Hdac4	1	0	0	0	1	1	1	1
ENSMUST00000097644	Hdac4	1	0	0	0	1	1	0	0
ENSMUST00000189303	Hdac4	0	0	0	0	0	1	1	1
ENSMUST00000191327	Hdac4	0	0	0	0	0	0	1	1
ENSMUST00000000514	Serpinb8	0	0	0	0	0	1	0	1
ENSMUST00000112706	Serpinb8	0	0	0	0	0	0	0	0
ENSMUST00000027741	Xpr1	0	0	0	0	1	1	1	0
ENSMUST00000111775	Xpr1	1	0	0	0	1	1	0	1
ENSMUST00000139925	Xpr1	0	0	0	0	0	0	1	1
ENSMUST00000027812	Rgs7	0	0	1	0	0	0	1	1
ENSMUST00000192203	Rgs7	0	0	1	0	0	0	1	1
ENSMUST00000192227	Rgs7	0	0	1	0	0	0	1	1
ENSMUST00000194555	Rgs7	0	0	1	0	0	0	0	0
ENSMUST00000195324	Rgs7	2	0	0	0	0	0	1	1
ENSMUST00000195477	Rgs7	1	0	0	0	0	0	1	1
ENSMUST00000027876	Scyl3	0	0	0	1	0	2	0	0
ENSMUST00000159516	Scyl3	0	0	1	0	1	0	1	1
ENSMUST00000162234	Scyl3	0	0	0	1	0	2	1	1
ENSMUST00000162920	Scyl3	0	0	0	0	0	0	1	1
ENSMUST00000170359	Scyl3	0	0	0	1	0	3	1	1
ENSMUST00000160486	Usf1	1	0	0	1	0	0	1	1
ENSMUST00000161241	Usf1	1	0	0	0	0	0	0	0
ENSMUST00000167546	Usf1	0	0	0	0	0	0	1	1
ENSMUST00000028003	Lmx1a	0	0	0	0	0	0	1	0
ENSMUST00000111377	Lmx1a	0	0	0	0	0	1	0	0
ENSMUST00000028062	Vim	0	0	0	0	0	1	0	0
ENSMUST00000148248	Vim	0	0	0	0	0	0	1	1
ENSMUST00000155605	Vim	0	0	0	1	0	0	1	1
ENSMUST00000193675	Vim	1	0	0	0	0	1	1	1
ENSMUST00000124463	Golga1	0	0	0	0	2	0	1	1
ENSMUST00000149810	Golga1	1	0	0	0	1	0	1	1
ENSMUST00000149842	Golga1	0	0	0	0	0	1	1	1
ENSMUST00000153914	Golga1	1	0	0	2	0	1	1	0
ENSMUST00000154210	Golga1	0	0	0	0	1	3	1	1
ENSMUST00000184996	Golga1	0	0	0	0	2	2	0	1
ENSMUST00000204127	Golga1	0	0	0	0	1	1	1	1
ENSMUST00000052332	Abi2	3	0	0	1	1	0	0	0
ENSMUST00000187709	Abi2	2	0	0	0	1	0	1	1
ENSMUST00000188618	Abi2	1	0	0	0	2	0	1	0
ENSMUST00000189082	Abi2	1	0	0	0	0	0	1	1
ENSMUST00000189649	Abi2	0	0	0	0	0	0	1	1
ENSMUST00000028160	Slc25a25	0	0	0	0	0	0	1	0
ENSMUST00000113310	Slc25a25	1	0	0	0	0	0	0	1
ENSMUST00000028234	Traf1	1	0	1	0	1	0	1	1
ENSMUST00000129131	Traf1	1	0	1	0	0	0	1	1
ENSMUST00000135870	Traf1	0	0	0	0	1	1	1	1
ENSMUST00000156479	Traf1	0	0	0	4	1	0	0	1
ENSMUST00000172159	Traf1	0	0	0	1	1	0	1	0
ENSMUST00000201335	Traf1	0	0	0	2	0	0	1	1
ENSMUST00000028332	Dpp7	0	0	0	0	0	1	0	1
ENSMUST00000133253	Dpp7	0	0	1	0	0	0	1	1
ENSMUST00000139108	Dpp7	1	0	0	2	0	1	1	0
ENSMUST00000149953	Dpp7	0	0	0	0	0	0	1	1
ENSMUST00000028350	Zmynd19	1	0	0	0	0	0	0	0
ENSMUST00000148042	Zmynd19	0	0	0	0	0	0	1	1
ENSMUST00000028822	Gpcpd1	1	0	0	0	0	0	1	1
ENSMUST00000110136	Gpcpd1	1	0	0	0	1	0	0	0
ENSMUST00000148833	Gpcpd1	2	0	0	0	1	1	1	0
ENSMUST00000028916	Sec23b	1	0	0	0	3	1	0	0
ENSMUST00000128210	Sec23b	0	0	0	0	1	1	1	0
ENSMUST00000143921	Sec23b	0	0	0	0	0	0	1	1
ENSMUST00000146487	Sec23b	0	0	0	0	0	0	1	1
ENSMUST00000029025	Zdbf2	0	0	0	0	0	0	1	1
ENSMUST00000114132	Zdbf2	0	0	0	0	0	0	0	0
ENSMUST00000103059	Col9a3	0	0	0	0	0	1	1	1
ENSMUST00000132527	Col9a3	0	0	0	0	0	1	0	0
ENSMUST00000165224	Col9a3	0	0	0	0	0	0	1	1
ENSMUST00000029092	Arfgap1	0	0	0	0	0	1	0	0
ENSMUST00000108860	Arfgap1	2	0	0	0	0	1	1	1
ENSMUST00000136590	Arfgap1	2	0	0	0	0	1	1	1
ENSMUST00000148908	Arfgap1	0	0	0	0	0	1	1	1
ENSMUST00000079691	Gss	0	0	0	0	1	2	0	0
ENSMUST00000130881	Gss	1	0	0	0	1	2	1	1
ENSMUST00000140860	Gss	0	0	0	1	0	1	1	1
ENSMUST00000175993	Gss	0	0	0	0	2	0	1	1
ENSMUST00000029203	Zfp639	0	0	0	1	0	0	1	1
ENSMUST00000191783	Zfp639	0	0	0	1	0	0	1	1
ENSMUST00000193287	Zfp639	0	0	0	1	1	0	0	0
ENSMUST00000193789	Zfp639	0	0	0	0	0	0	1	1
ENSMUST00000107985	Postn	0	0	0	0	0	1	0	0
ENSMUST00000117373	Postn	1	0	0	0	0	1	0	1
ENSMUST00000143258	Postn	2	0	0	0	0	0	1	1
ENSMUST00000029480	Prpf38b	1	0	1	0	1	1	0	1
ENSMUST00000125208	Prpf38b	0	0	0	0	0	0	1	1
ENSMUST00000127478	Prpf38b	1	0	0	0	0	1	1	1
ENSMUST00000129273	Prpf38b	0	0	1	0	1	1	1	0
ENSMUST00000199735	Prpf38b	2	0	0	0	0	1	1	1
ENSMUST00000029545	Crtc2	1	0	0	0	1	1	0	0
ENSMUST00000123964	Crtc2	0	0	0	0	0	1	1	1
ENSMUST00000130002	Crtc2	2	0	0	1	1	1	1	1
ENSMUST00000135002	Crtc2	0	0	0	0	1	0	1	1
ENSMUST00000136970	Crtc2	1	0	1	0	0	0	1	1
ENSMUST00000149897	Crtc2	0	0	0	1	0	0	1	1
ENSMUST00000184882	Crtc2	0	0	0	0	1	1	1	1
ENSMUST00000029563	Adar	0	0	0	0	1	0	0	1
ENSMUST00000107405	Adar	0	0	0	0	0	0	0	0
ENSMUST00000118341	Adar	1	0	0	0	0	0	0	1
ENSMUST00000121094	Adar	1	0	0	0	1	0	0	1
ENSMUST00000029571	Sass6	1	0	0	0	1	1	1	0
ENSMUST00000196619	Sass6	0	0	0	0	0	0	1	1
ENSMUST00000198311	Sass6	2	0	0	0	1	1	1	1
ENSMUST00000198386	Sass6	2	0	0	0	0	0	0	1
ENSMUST00000198747	Sass6	0	0	0	0	0	0	1	1
ENSMUST00000106501	Extl2	0	0	1	0	0	0	0	0
ENSMUST00000106502	Extl2	0	0	0	0	0	0	1	1
ENSMUST00000092154	Rnpc3	0	0	0	0	1	0	0	0
ENSMUST00000106536	Rnpc3	0	0	0	0	1	1	0	1
ENSMUST00000132220	Rnpc3	0	0	0	0	0	0	1	1
ENSMUST00000107664	Sh3d19	0	0	0	0	0	1	1	1
ENSMUST00000182666	Sh3d19	0	0	0	0	0	1	0	0
ENSMUST00000183202	Sh3d19	0	0	0	0	0	0	1	1
ENSMUST00000196799	Oaz3	0	0	0	3	0	0	1	1
ENSMUST00000199318	Oaz3	0	0	0	1	0	0	1	0
ENSMUST00000199678	Oaz3	0	0	0	0	0	0	1	1
ENSMUST00000203883	Oaz3	1	0	0	0	0	0	0	1
ENSMUST00000029796	Rap1gds1	1	0	0	0	3	0	1	1
ENSMUST00000098574	Rap1gds1	0	0	0	0	3	0	0	0
ENSMUST00000196106	Rap1gds1	0	0	0	0	1	0	1	1
ENSMUST00000196280	Rap1gds1	0	0	0	0	3	1	1	1
ENSMUST00000198538	Rap1gds1	0	0	0	0	1	0	1	1
ENSMUST00000200396	Rap1gds1	1	0	0	0	2	0	1	1
ENSMUST00000106128	Adgrl2	2	0	0	0	0	0	1	0
ENSMUST00000168352	Adgrl2	1	0	0	0	0	1	1	1
ENSMUST00000197348	Adgrl2	1	0	1	0	0	0	1	1
ENSMUST00000197567	Adgrl2	1	0	0	0	1	1	1	1
ENSMUST00000199750	Adgrl2	1	0	2	0	1	2	1	1
ENSMUST00000200216	Adgrl2	1	0	0	0	0	1	1	1
ENSMUST00000200543	Adgrl2	2	0	2	0	1	2	0	1
ENSMUST00000029838	Rpf1	0	0	0	0	1	1	0	0
ENSMUST00000199079	Rpf1	0	0	0	0	0	0	1	1
ENSMUST00000200583	Rpf1	0	0	0	0	0	0	1	1
ENSMUST00000030021	Coro2a	0	0	0	0	0	0	1	0
ENSMUST00000107756	Coro2a	0	0	1	0	0	0	0	1
ENSMUST00000107757	Coro2a	0	0	0	0	0	0	1	1
ENSMUST00000127304	Coro2a	0	0	0	0	0	0	1	1
ENSMUST00000061771	Fktn	0	0	0	0	0	0	1	1
ENSMUST00000128667	Fktn	0	0	0	0	0	1	0	0
ENSMUST00000030247	Mier1	2	0	0	0	1	1	1	0
ENSMUST00000097945	Mier1	1	0	0	0	1	1	1	0
ENSMUST00000106855	Mier1	0	0	0	0	0	0	1	1
ENSMUST00000149259	Mier1	2	0	0	0	1	1	0	1
ENSMUST00000151588	Mier1	1	0	0	0	0	0	1	1
ENSMUST00000030248	Dynlt5	1	0	0	0	0	0	0	1
ENSMUST00000116317	Dynlt5	1	0	0	0	0	0	1	0
ENSMUST00000140654	Dynlt5	0	0	0	0	0	0	1	1
ENSMUST00000169211	Dynlt5	0	0	0	0	0	0	1	0
ENSMUST00000030316	Laptm5	1	0	0	0	0	0	1	1
ENSMUST00000123550	Laptm5	1	0	0	0	0	0	1	1
ENSMUST00000151698	Laptm5	1	0	1	0	0	0	0	0
ENSMUST00000156742	Laptm5	0	0	1	0	0	0	1	1
ENSMUST00000030356	Lrp8	0	0	0	0	0	0	0	0
ENSMUST00000126573	Lrp8	3	0	0	0	0	0	1	1
ENSMUST00000146552	Lrp8	3	0	0	0	0	0	1	1
ENSMUST00000102597	Hdac1	0	0	0	0	1	1	0	0
ENSMUST00000125718	Hdac1	0	0	0	1	0	1	1	1
ENSMUST00000150105	Hdac1	0	0	0	0	0	0	1	1
ENSMUST00000103221	Mtor	0	0	0	0	1	1	0	0
ENSMUST00000129715	Mtor	0	0	0	0	0	0	1	1
ENSMUST00000202032	Snx17	0	0	0	0	0	0	1	0
ENSMUST00000202124	Snx17	1	0	1	0	0	0	1	1
ENSMUST00000202323	Snx17	1	0	0	4	0	1	0	1
ENSMUST00000031104	Pds5a	0	0	0	0	2	0	1	1
ENSMUST00000200766	Pds5a	0	0	0	0	0	0	1	1
ENSMUST00000201034	Pds5a	0	0	0	0	0	0	1	1
ENSMUST00000201948	Pds5a	0	0	0	0	2	0	0	0
ENSMUST00000202648	Pds5a	1	0	0	0	0	1	1	1
ENSMUST00000031131	Uchl1	0	0	0	0	0	2	0	0
ENSMUST00000176015	Uchl1	0	0	0	0	0	1	1	1
ENSMUST00000202339	Uchl1	0	0	0	0	0	0	1	1
ENSMUST00000075452	Chic2	0	0	0	0	1	0	0	0
ENSMUST00000162397	Chic2	0	0	0	0	0	0	1	1
ENSMUST00000053733	Epha5	0	0	1	0	2	0	1	0
ENSMUST00000113398	Epha5	1	0	0	0	1	0	1	1
ENSMUST00000113399	Epha5	0	0	0	0	1	0	1	1
ENSMUST00000113406	Epha5	1	0	0	0	2	1	1	1
ENSMUST00000136775	Epha5	0	0	0	0	0	0	0	1
ENSMUST00000117536	Paics	0	0	0	0	2	1	1	1
ENSMUST00000120912	Paics	0	0	0	0	1	1	0	0
ENSMUST00000140051	Paics	0	0	0	0	0	0	1	1
ENSMUST00000154688	Paics	0	0	0	0	0	0	1	1
ENSMUST00000031410	Mapkapk5	0	0	0	0	0	2	0	0
ENSMUST00000111782	Mapkapk5	0	0	1	0	1	2	1	1
ENSMUST00000111783	Mapkapk5	0	0	0	0	1	2	1	1
ENSMUST00000126524	Mapkapk5	0	0	0	0	0	1	1	1
ENSMUST00000128782	Mapkapk5	0	0	0	0	0	0	1	1
ENSMUST00000152270	Mapkapk5	0	0	0	0	1	2	1	1
ENSMUST00000086083	Ncor2	2	0	0	0	2	5	0	1
ENSMUST00000125053	Ncor2	0	0	0	0	1	2	1	0
ENSMUST00000130742	Ncor2	0	0	0	0	0	0	1	1
ENSMUST00000134404	Ncor2	0	0	0	0	1	2	1	1
ENSMUST00000134819	Ncor2	0	0	0	0	0	1	1	1
ENSMUST00000138890	Ncor2	1	0	0	0	0	1	1	1
ENSMUST00000144354	Ncor2	1	0	0	0	0	0	1	1
ENSMUST00000149968	Ncor2	0	0	0	0	0	1	1	1
ENSMUST00000196130	Snx8	0	0	0	0	0	1	0	1
ENSMUST00000197880	Snx8	0	0	0	0	0	0	1	0
ENSMUST00000085679	Arpc1b	0	0	0	0	0	2	0	1
ENSMUST00000138922	Arpc1b	1	0	0	0	0	1	1	0
ENSMUST00000144375	Arpc1b	0	0	0	0	0	0	1	1
ENSMUST00000196111	Arpc1b	0	0	0	0	0	1	1	1
ENSMUST00000075832	Foxp1	1	0	0	0	0	0	1	1
ENSMUST00000113322	Foxp1	5	0	1	1	1	2	1	0
ENSMUST00000142164	Foxp1	0	0	0	0	0	0	1	1
ENSMUST00000175886	Foxp1	1	0	0	1	0	0	1	1
ENSMUST00000176565	Foxp1	5	0	1	1	1	2	0	1
ENSMUST00000177208	Foxp1	0	0	1	0	0	0	1	1
ENSMUST00000177230	Foxp1	2	0	1	0	1	0	1	1
ENSMUST00000177507	Foxp1	0	0	0	0	0	1	1	1
ENSMUST00000032279	Erc1	2	0	0	0	2	0	1	1
ENSMUST00000079582	Erc1	2	0	0	0	0	1	1	1
ENSMUST00000183703	Erc1	2	0	0	0	2	1	0	0
ENSMUST00000183872	Erc1	1	0	0	0	1	0	1	1
ENSMUST00000183880	Erc1	2	0	1	0	1	1	1	1
ENSMUST00000184320	Erc1	2	0	0	0	0	0	1	1
ENSMUST00000184838	Erc1	0	0	1	0	2	1	1	1
ENSMUST00000185143	Erc1	2	0	1	0	1	1	1	1
ENSMUST00000204666	Erc1	0	0	0	1	0	0	1	1
ENSMUST00000032307	Magohb	2	0	0	0	0	1	0	0
ENSMUST00000172883	Magohb	0	0	1	0	0	1	1	1
ENSMUST00000173332	Magohb	0	0	0	0	0	0	1	1
ENSMUST00000174488	Magohb	0	0	0	0	0	0	1	1
ENSMUST00000032398	Thumpd3	1	0	0	0	1	2	0	0
ENSMUST00000134657	Thumpd3	0	0	0	0	0	0	1	1
ENSMUST00000153310	Thumpd3	0	0	0	0	0	0	1	1
ENSMUST00000204786	Thumpd3	0	0	0	0	0	0	1	1
ENSMUST00000032461	Tamm41	0	0	0	0	0	1	0	0
ENSMUST00000137654	Tamm41	0	0	0	0	0	0	1	1
ENSMUST00000172495	Tamm41	0	0	0	0	0	1	1	1
ENSMUST00000112220	Rad51ap1	0	0	0	0	0	1	0	0
ENSMUST00000112221	Rad51ap1	0	0	0	0	0	0	0	1
ENSMUST00000108473	Dmpk	1	0	1	1	1	0	1	0
ENSMUST00000122999	Dmpk	2	0	0	0	0	0	0	1
ENSMUST00000126264	Dmpk	0	0	0	0	0	0	1	1
ENSMUST00000137219	Dmpk	0	0	0	2	1	1	1	1
ENSMUST00000142725	Dmpk	1	0	0	1	2	1	1	1
ENSMUST00000149188	Dmpk	0	0	0	0	0	0	1	1
ENSMUST00000012725	Zfp273	0	0	0	0	1	1	1	1
ENSMUST00000181246	Zfp273	0	0	0	0	0	0	1	1
ENSMUST00000181391	Zfp273	0	0	0	0	1	0	0	0
ENSMUST00000085809	Sipa1l3	3	0	0	0	1	1	1	1
ENSMUST00000182011	Sipa1l3	0	0	1	0	1	0	1	1
ENSMUST00000182223	Sipa1l3	1	0	0	0	0	0	1	1
ENSMUST00000183081	Sipa1l3	0	0	1	0	0	0	0	1
ENSMUST00000183096	Sipa1l3	3	0	0	0	0	2	1	1
ENSMUST00000183330	Sipa1l3	1	0	0	0	0	1	1	0
ENSMUST00000134176	Fam98c	1	0	0	0	0	1	1	1
ENSMUST00000153251	Fam98c	1	0	0	0	0	0	1	1
ENSMUST00000164589	Fam98c	0	0	0	0	1	0	0	0
ENSMUST00000170430	Pik3c2a	1	0	0	0	0	1	0	0
ENSMUST00000205378	Pik3c2a	2	0	0	0	0	0	1	1
ENSMUST00000206219	Pik3c2a	0	0	0	0	0	1	0	1
ENSMUST00000206805	Pik3c2a	0	0	0	0	0	0	1	1
ENSMUST00000163799	Stard10	0	0	0	0	0	0	0	0
ENSMUST00000164479	Stard10	0	0	0	0	0	0	1	1
ENSMUST00000167888	Stard10	1	0	0	0	0	0	1	1
ENSMUST00000172662	Stard10	0	0	1	0	1	1	1	1
ENSMUST00000174140	Stard10	0	0	0	0	1	0	1	1
ENSMUST00000174291	Stard10	0	0	0	0	1	0	1	1
ENSMUST00000033086	Phkg2	0	0	0	0	0	2	0	0
ENSMUST00000133621	Phkg2	0	0	0	0	0	1	1	1
ENSMUST00000149853	Phkg2	0	0	0	1	0	0	1	1
ENSMUST00000206818	Phkg2	0	0	1	0	0	1	1	1
ENSMUST00000113566	Magt1	1	0	0	0	0	0	1	1
ENSMUST00000139421	Magt1	0	0	0	0	0	0	1	1
ENSMUST00000151689	Magt1	1	0	0	1	0	0	0	0
ENSMUST00000033671	Rps6ka3	1	0	1	0	0	0	1	0
ENSMUST00000112493	Rps6ka3	2	0	0	0	0	0	0	1
ENSMUST00000142668	Rps6ka3	0	0	0	0	0	0	1	1
ENSMUST00000149939	Rps6ka3	0	0	0	1	0	0	1	1
ENSMUST00000112300	Ctps2	0	0	0	0	0	0	1	1
ENSMUST00000112301	Ctps2	2	0	0	0	0	1	1	1
ENSMUST00000112302	Ctps2	2	0	1	0	0	1	0	0
ENSMUST00000126956	Ctps2	0	0	0	0	0	0	1	1
ENSMUST00000148199	Ctps2	0	0	0	0	0	0	1	1
ENSMUST00000033901	Naxd	0	0	0	0	0	1	1	1
ENSMUST00000177955	Naxd	0	0	0	0	1	1	0	1
ENSMUST00000178382	Naxd	1	0	0	0	0	0	1	1
ENSMUST00000178817	Naxd	1	0	0	0	1	1	1	0
ENSMUST00000044331	Kat6a	0	0	0	0	0	0	1	0
ENSMUST00000110696	Kat6a	1	0	0	0	0	0	0	0
ENSMUST00000057784	Slc7a2	2	0	0	0	0	0	1	0
ENSMUST00000098816	Slc7a2	2	0	0	0	0	0	0	1
ENSMUST00000117077	Slc7a2	1	0	0	0	0	0	1	1
ENSMUST00000067107	Sorbs2	1	0	1	0	0	1	0	0
ENSMUST00000132139	Sorbs2	2	0	0	0	1	2	1	1
ENSMUST00000139869	Sorbs2	4	0	1	0	0	0	1	1
ENSMUST00000156549	Sorbs2	0	0	0	0	0	0	1	1
ENSMUST00000034051	Ufsp2	0	0	0	0	1	1	0	0
ENSMUST00000123041	Ufsp2	0	0	0	0	0	0	1	1
ENSMUST00000151983	Ufsp2	0	0	0	0	0	0	1	1
ENSMUST00000069058		1	0	0	1	1	0	0	1
ENSMUST00000123605	Dhodh	1	0	0	0	0	1	1	1
ENSMUST00000125222	Dhodh	0	0	0	0	1	0	1	1
ENSMUST00000133353	Dhodh	0	0	0	1	0	1	1	0
ENSMUST00000117160	Cdh13	1	0	0	0	2	0	0	0
ENSMUST00000145849	Cdh13	0	0	0	0	0	0	1	1
ENSMUST00000148836	Cdh13	0	0	0	0	1	0	1	1
ENSMUST00000151842	Cdh13	0	0	0	0	0	0	1	1
ENSMUST00000052209	Cbfb	0	0	0	0	1	0	0	0
ENSMUST00000109392	Cbfb	0	0	0	0	0	0	1	1
ENSMUST00000109394	Cbfb	1	0	0	0	1	0	1	1
ENSMUST00000068421	Terf2	1	0	0	0	1	1	1	1
ENSMUST00000116425	Terf2	1	0	0	0	0	1	0	1
ENSMUST00000133925	Terf2	1	0	0	0	1	2	1	0
ENSMUST00000136178	Terf2	1	0	0	0	0	0	1	1
ENSMUST00000142616	Terf2	0	0	0	0	1	2	1	1
ENSMUST00000034581	Cadm1	0	0	1	0	1	0	1	1
ENSMUST00000085909	Cadm1	0	0	0	0	1	0	1	1
ENSMUST00000114547	Cadm1	1	0	0	0	1	0	1	1
ENSMUST00000114548	Cadm1	1	0	0	0	1	0	0	0
ENSMUST00000151624	Cadm1	0	0	0	0	0	0	1	1
ENSMUST00000034783	Irak1bp1	1	0	0	0	0	0	1	1
ENSMUST00000113245	Irak1bp1	0	0	0	0	0	0	0	0
ENSMUST00000035112	Nktr	2	0	0	0	0	2	0	0
ENSMUST00000182086	Nktr	1	0	0	0	0	0	1	1
ENSMUST00000182179	Nktr	0	0	0	0	0	1	1	1
ENSMUST00000182225	Nktr	2	0	0	0	0	2	1	1
ENSMUST00000062723	Acpp	1	0	0	0	0	1	0	0
ENSMUST00000112590	Acpp	0	0	0	0	0	1	1	1
ENSMUST00000131084	Acpp	1	0	0	0	0	0	1	1
ENSMUST00000055704	Gnai2	0	0	0	0	0	0	0	0
ENSMUST00000192615	Gnai2	0	0	0	0	0	1	1	0
ENSMUST00000046255	Gpr19	3	0	0	0	0	0	1	1
ENSMUST00000152140	Gpr19	1	0	0	1	0	0	0	1
ENSMUST00000156379	Gpr19	0	0	0	0	0	0	1	1
ENSMUST00000165392	Gpr19	2	0	0	0	0	1	1	0
ENSMUST00000074082	Alas1	1	0	0	0	1	1	1	1
ENSMUST00000134053	Alas1	0	0	0	0	1	0	1	1
ENSMUST00000141118	Alas1	1	0	0	0	1	0	0	0
ENSMUST00000143125	Alas1	0	0	0	0	0	0	1	1
ENSMUST00000114146	Slc10a3	0	0	0	1	0	0	0	0
ENSMUST00000114147	Slc10a3	0	0	0	0	0	0	1	0
ENSMUST00000106283	Rims3	0	0	0	0	1	0	1	0
ENSMUST00000132895	Rims3	1	0	0	0	0	0	0	1
ENSMUST00000171363	Rims3	0	0	0	0	1	0	1	1
ENSMUST00000036158	Slc35a4	0	0	0	1	0	1	1	1
ENSMUST00000050476	Slc35a4	0	0	0	0	0	1	1	1
ENSMUST00000170288	Slc35a4	0	0	0	0	0	0	1	1
ENSMUST00000186538	Slc35a4	0	0	0	1	0	1	0	0
ENSMUST00000047242	Traf3ip1	0	0	0	0	0	1	0	0
ENSMUST00000187588	Traf3ip1	0	0	0	0	0	0	1	0
ENSMUST00000075280	Exosc1	0	0	0	0	0	0	0	0
ENSMUST00000112123	Exosc1	0	0	1	0	0	0	0	0
ENSMUST00000037728	Nlrp4c	1	0	0	0	0	0	0	0
ENSMUST00000121583	Nlrp4c	0	0	0	0	0	0	1	1
ENSMUST00000035243	Cby2	0	0	0	0	0	0	1	0
ENSMUST00000164082	Cby2	1	0	0	0	0	0	0	0
ENSMUST00000169658	Cby2	0	0	1	0	0	0	0	0
ENSMUST00000049714	Synrg	1	0	0	0	0	1	0	1
ENSMUST00000092834	Synrg	1	0	1	0	0	2	0	0
ENSMUST00000148901	Synrg	0	0	0	0	1	0	1	1
ENSMUST00000183456	Synrg	0	0	0	0	0	2	1	1
ENSMUST00000183714	Synrg	2	0	0	0	0	2	1	1
ENSMUST00000184239	Synrg	1	0	0	0	0	0	1	1
ENSMUST00000117798	Zfr2	0	0	0	0	0	0	0	0
ENSMUST00000132174	Zfr2	0	0	0	2	0	0	1	1
ENSMUST00000137999	Zfr2	1	0	0	0	0	0	1	1
ENSMUST00000055245	Abraxas1	0	0	0	1	1	0	0	0
ENSMUST00000117364	Abraxas1	0	0	0	0	1	0	1	1
ENSMUST00000153302	Abraxas1	1	0	0	0	0	0	1	0
ENSMUST00000200657	Abraxas1	0	0	0	0	1	0	1	0
ENSMUST00000046154		1	0	0	0	0	0	0	1
ENSMUST00000149714		1	0	0	0	1	0	1	0
ENSMUST00000154921		0	0	0	0	1	0	1	1
ENSMUST00000020251	Gnptab	0	0	0	0	1	0	1	0
ENSMUST00000151273	Gnptab	1	0	0	0	1	0	0	1
ENSMUST00000155306	Gnptab	0	0	0	0	0	0	1	1
ENSMUST00000038521	Tsen34	0	0	0	0	0	1	1	1
ENSMUST00000108629	Tsen34	0	0	0	0	0	1	1	1
ENSMUST00000108630	Tsen34	0	0	0	0	0	0	0	0
ENSMUST00000058009	Ripor2	0	0	0	0	0	0	1	1
ENSMUST00000091694	Ripor2	2	0	0	0	1	0	1	1
ENSMUST00000110383	Ripor2	1	0	1	0	3	2	0	0
ENSMUST00000110384	Ripor2	1	0	0	0	3	2	1	0
ENSMUST00000134370	Ripor2	2	0	0	0	0	0	1	1
ENSMUST00000177489	Ripor2	0	0	0	0	0	0	1	1
ENSMUST00000039156	Phpt1	0	0	0	0	0	1	0	0
ENSMUST00000147096	Phpt1	0	0	0	0	0	0	1	1
ENSMUST00000058716	Sun1	0	0	0	0	0	0	0	0
ENSMUST00000110883	Sun1	0	0	1	0	0	0	1	1
ENSMUST00000085673	Pml	0	0	0	0	2	1	0	0
ENSMUST00000124063	Pml	0	0	1	0	0	1	1	1
ENSMUST00000126690	Pml	1	0	0	0	1	2	1	1
ENSMUST00000135310	Pml	0	0	0	0	2	2	1	1
ENSMUST00000138775	Pml	0	0	0	0	0	0	1	1
ENSMUST00000148301	Pml	0	0	1	0	1	1	0	1
ENSMUST00000148628	Pml	2	0	0	0	0	0	1	1
ENSMUST00000153820	Pml	0	0	0	0	1	1	0	1
ENSMUST00000057525	Trim3	0	0	0	0	1	0	0	1
ENSMUST00000106789	Trim3	0	0	0	0	0	0	1	1
ENSMUST00000106791	Trim3	1	0	0	0	0	0	1	0
ENSMUST00000035852	Zcwpw1	0	0	0	0	1	1	0	0
ENSMUST00000141642	Zcwpw1	1	0	0	0	0	0	1	1
ENSMUST00000200505	Zcwpw1	0	0	0	0	0	0	1	1
ENSMUST00000041375	Sik2	2	0	0	0	1	0	0	0
ENSMUST00000176491	Sik2	1	0	0	0	1	0	1	0
ENSMUST00000176663	Sik2	1	0	0	1	1	0	1	0
ENSMUST00000176824	Sik2	1	0	0	2	1	0	1	0
ENSMUST00000177203	Sik2	0	0	0	0	1	0	1	1
ENSMUST00000177346	Sik2	0	0	0	0	0	0	1	1
ENSMUST00000035604	Gemin5	0	0	0	0	0	2	0	1
ENSMUST00000102711	Gemin5	0	0	0	0	0	3	0	1
ENSMUST00000134733	Gemin5	0	0	0	0	0	0	1	1
ENSMUST00000172035	Gemin5	0	0	0	0	0	1	0	0
ENSMUST00000073279	Rcor3	0	0	1	0	1	0	0	1
ENSMUST00000110849	Rcor3	1	0	0	0	1	0	1	0
ENSMUST00000192128	Rcor3	0	0	0	0	1	0	1	1
ENSMUST00000192222	Rcor3	1	0	0	0	1	0	1	1
ENSMUST00000194493	Rcor3	0	0	0	0	0	0	1	1
ENSMUST00000043881	Bclaf1	0	0	0	0	0	2	1	1
ENSMUST00000092678	Bclaf1	1	0	0	0	0	2	0	1
ENSMUST00000188546	Bclaf1	0	0	0	0	0	0	1	1
ENSMUST00000191143	Bclaf1	0	0	0	1	0	0	1	1
ENSMUST00000191438	Bclaf1	1	0	0	0	1	2	1	0
ENSMUST00000051446	Jmjd1c	1	0	0	0	1	0	1	0
ENSMUST00000173689	Jmjd1c	0	0	0	0	0	0	1	1
ENSMUST00000174317	Jmjd1c	2	0	0	0	0	1	0	1
ENSMUST00000174408	Jmjd1c	1	0	0	0	0	0	1	1
ENSMUST00000086075	Scarb1	0	0	0	0	1	1	0	0
ENSMUST00000111390	Scarb1	1	0	0	0	1	1	1	1
ENSMUST00000135736	Scarb1	0	0	0	0	0	0	1	1
ENSMUST00000042485	AW551984	1	0	0	0	0	0	0	0
ENSMUST00000119722	AW551984	0	0	0	0	0	0	1	1
ENSMUST00000045281	Smg6	0	0	0	0	0	0	0	0
ENSMUST00000130145	Smg6	1	0	0	0	0	0	1	0
ENSMUST00000045270	Cbfa2t2	1	0	0	0	2	0	1	0
ENSMUST00000099178	Cbfa2t2	0	0	0	0	1	0	0	1
ENSMUST00000109724	Cbfa2t2	1	0	0	0	0	0	1	1
ENSMUST00000135647	Cbfa2t2	0	0	0	0	0	0	1	1
ENSMUST00000137526	Cbfa2t2	1	0	1	0	1	1	1	0
ENSMUST00000154487	Cbfa2t2	1	0	0	0	0	1	1	1
ENSMUST00000122143	Phrf1	0	0	0	2	0	3	1	1
ENSMUST00000130687	Phrf1	0	0	0	0	0	3	1	1
ENSMUST00000130852		0	0	0	0	0	0	1	1
ENSMUST00000132540	Phrf1	0	0	0	0	0	0	1	1
ENSMUST00000142572	Phrf1	0	0	0	1	0	1	1	0
ENSMUST00000144250	Phrf1	0	0	0	0	0	0	1	1
ENSMUST00000155123	Phrf1	1	0	0	2	0	4	0	1
ENSMUST00000085684	Smurf1	1	0	0	0	0	0	0	1
ENSMUST00000100461	Smurf1	1	0	0	0	0	1	0	1
ENSMUST00000110677	Smurf1	0	0	0	0	0	0	1	0
ENSMUST00000126822	Smurf1	0	0	0	1	0	0	1	0
ENSMUST00000198621	Smurf1	0	0	1	0	0	0	1	1
ENSMUST00000206366	1700028J19Rik	0	0	0	0	0	1	1	0
ENSMUST00000206686	1700028J19Rik	0	0	0	0	0	0	0	1
ENSMUST00000049618	Garnl3	1	0	0	0	1	0	1	1
ENSMUST00000102810	Garnl3	1	0	0	0	1	1	1	0
ENSMUST00000137381	Garnl3	2	0	0	0	2	2	0	1
ENSMUST00000139778	Garnl3	0	0	1	0	0	0	1	1
ENSMUST00000037877	Tcfl5	0	0	0	0	1	1	0	0
ENSMUST00000131881	Tcfl5	0	0	0	0	0	0	1	1
ENSMUST00000049453	Ube3c	1	0	0	0	0	0	0	0
ENSMUST00000197953	Ube3c	0	0	0	0	0	0	1	1
ENSMUST00000110534	Arid4b	0	0	0	0	1	1	1	1
ENSMUST00000110536	Arid4b	1	0	0	0	0	1	1	0
ENSMUST00000129488	Arid4b	0	0	0	0	1	0	0	1
ENSMUST00000148941	Arid4b	0	0	0	0	0	0	1	1
ENSMUST00000046470	Mettl22	0	0	0	0	1	2	0	0
ENSMUST00000133208	Mettl22	0	0	0	0	1	0	1	1
ENSMUST00000150790	Mettl22	0	0	1	0	0	2	1	1
ENSMUST00000151233	Mettl22	0	0	0	0	0	1	1	1
ENSMUST00000041968	Tmem135	1	0	0	0	0	0	0	0
ENSMUST00000136267	Tmem135	0	0	0	0	0	0	1	1
ENSMUST00000100220	Spout1	0	0	0	0	1	1	0	1
ENSMUST00000127309	Spout1	0	0	0	2	1	0	1	0
ENSMUST00000136630	Spout1	0	0	0	0	0	0	1	1
ENSMUST00000074546	Sdk1	0	0	0	0	1	0	1	1
ENSMUST00000085774	Sdk1	2	0	0	0	2	0	0	0
ENSMUST00000129831	Sdk1	1	0	0	0	0	0	1	1
ENSMUST00000145908	Sdk1	1	0	0	0	1	0	1	1
ENSMUST00000049149	Lrp1	0	0	0	0	0	2	0	0
ENSMUST00000129727	Lrp1	0	0	0	0	0	0	1	1
ENSMUST00000135188	Lrp1	0	0	0	0	0	0	1	1
ENSMUST00000043551	Ankib1	1	0	0	0	2	1	0	0
ENSMUST00000199763	Ankib1	1	0	0	0	0	0	1	1
ENSMUST00000200052	Ankib1	0	0	0	0	0	0	1	1
ENSMUST00000200335	Ankib1	0	0	0	0	2	0	1	1
ENSMUST00000088842	Gtpbp10	0	0	1	0	1	1	1	1
ENSMUST00000115441	Gtpbp10	0	0	0	0	1	1	0	0
ENSMUST00000127670	Gtpbp10	0	0	0	0	0	0	1	1
ENSMUST00000099716	Ckap5	0	0	0	0	0	0	1	1
ENSMUST00000111338	Ckap5	1	0	0	0	0	0	0	0
ENSMUST00000123253	Ckap5	0	0	0	0	0	0	1	1
ENSMUST00000043735	Mthfd1l	1	0	0	0	0	1	1	0
ENSMUST00000117291	Mthfd1l	1	0	0	0	0	0	0	0
ENSMUST00000154517	Mthfd1l	0	0	0	0	0	0	1	1
ENSMUST00000045923	Limd2	0	0	0	0	0	0	0	0
ENSMUST00000138094	Limd2	0	0	0	1	0	0	1	1
ENSMUST00000036299	Camta2	0	0	0	0	0	0	1	0
ENSMUST00000100933	Camta2	2	0	0	0	0	1	0	0
ENSMUST00000108545	Camta2	2	0	0	0	0	0	1	0
ENSMUST00000119120	Camta2	1	0	0	0	0	1	1	1
ENSMUST00000113846		1	0	0	0	0	0	0	0
ENSMUST00000118113		1	0	0	0	0	0	1	1
ENSMUST00000039939	Szrd1	2	0	0	0	0	1	0	0
ENSMUST00000094549	Szrd1	2	0	0	0	0	0	0	0
ENSMUST00000102487	Szrd1	1	0	0	0	0	0	1	0
ENSMUST00000128444	Szrd1	0	0	0	0	0	0	1	1
ENSMUST00000148204	Szrd1	1	0	0	0	0	1	1	0
ENSMUST00000102914	Zmiz2	0	0	0	0	0	1	1	1
ENSMUST00000109787	Zmiz2	0	0	0	0	0	0	0	0
ENSMUST00000050472	Uspl1	2	0	0	1	0	0	0	0
ENSMUST00000100410	Uspl1	2	0	0	0	0	0	1	1
ENSMUST00000117878	Uspl1	1	0	1	0	0	0	1	1
ENSMUST00000119685	Uspl1	2	0	0	1	1	0	1	1
ENSMUST00000122160	Uspl1	1	0	0	1	0	0	1	1
ENSMUST00000126168	Uspl1	2	0	0	1	0	1	1	1
ENSMUST00000201232	Uspl1	0	0	0	0	0	0	1	1
ENSMUST00000055518	Pik3r1	1	0	0	0	0	0	0	0
ENSMUST00000187009	Pik3r1	0	0	0	0	0	0	1	1
ENSMUST00000037726	Tmtc4	0	0	0	0	0	2	0	0
ENSMUST00000143189	Tmtc4	1	0	0	0	0	0	1	1
ENSMUST00000080658	Mbp	0	0	0	0	0	0	1	0
ENSMUST00000133193	Mbp	1	0	0	0	0	0	1	1
ENSMUST00000143506	Mbp	1	0	1	0	0	0	0	1
ENSMUST00000152071	Mbp	0	0	0	0	0	0	1	1
ENSMUST00000112835	Amot	0	0	1	0	0	0	1	0
ENSMUST00000112836	Amot	0	0	0	0	0	0	1	0
ENSMUST00000125271	Amot	0	0	0	0	0	0	1	0
ENSMUST00000143610	Amot	0	0	0	0	0	0	0	1
ENSMUST00000087933	Tpp2	0	0	0	0	0	1	1	1
ENSMUST00000185579	Tpp2	1	0	0	0	0	0	0	1
ENSMUST00000187115	Tpp2	0	0	0	0	0	0	1	1
ENSMUST00000188313	Tpp2	1	0	0	0	0	1	1	0
ENSMUST00000190207	Tpp2	0	0	0	1	0	0	1	0
ENSMUST00000048305	Ppp4r3a	0	0	0	0	1	0	0	0
ENSMUST00000163095	Ppp4r3a	0	0	0	0	0	0	0	0
ENSMUST00000032206	Slc16a6	1	0	0	0	0	0	1	1
ENSMUST00000070152	Slc16a6	0	0	1	0	0	0	0	0
ENSMUST00000070872	Slc16a6	0	0	1	1	0	0	1	1
ENSMUST00000129901	Slc16a6	0	0	0	0	0	0	1	1
ENSMUST00000123350	Uggt2	1	0	0	1	1	0	1	1
ENSMUST00000127153	Uggt2	0	0	0	0	0	0	1	1
ENSMUST00000131424	Uggt2	0	0	0	0	1	0	1	1
ENSMUST00000148022	Uggt2	1	0	0	0	1	0	1	0
ENSMUST00000148648	Uggt2	1	0	0	0	0	1	1	1
ENSMUST00000156203	Uggt2	2	0	0	0	1	3	0	0
ENSMUST00000062289	Bend6	1	0	0	0	1	1	0	0
ENSMUST00000115161	Bend6	2	0	0	0	1	0	1	0
ENSMUST00000126724	Bend6	1	0	0	0	0	0	1	1
ENSMUST00000129464	Bend6	0	0	1	0	0	1	1	0
ENSMUST00000139700	Bend6	0	0	0	0	0	0	1	1
ENSMUST00000048677	Tbc1d22b	0	0	0	0	0	1	0	0
ENSMUST00000160114	Tbc1d22b	0	0	0	0	0	0	1	1
ENSMUST00000109579	Mrtfa	0	0	0	0	0	1	1	1
ENSMUST00000145779	Mrtfa	0	0	0	0	0	0	1	1
ENSMUST00000149582	Mrtfa	1	0	0	0	0	1	0	0
ENSMUST00000098914	Dennd4b	0	0	0	0	1	0	0	0
ENSMUST00000151648	Dennd4b	0	0	0	0	0	0	1	1
ENSMUST00000049016	Zfp532	1	0	1	0	0	1	0	0
ENSMUST00000169679	Zfp532	0	0	1	0	0	1	1	1
ENSMUST00000182478	Zfp532	0	0	1	0	0	1	1	1
ENSMUST00000182852	Zfp532	0	0	0	0	0	1	1	1
ENSMUST00000183157	Gm50115	0	0	0	0	0	0	1	1
ENSMUST00000040017	Mios	0	0	0	0	0	2	0	0
ENSMUST00000160265	Mios	0	0	0	1	0	1	1	1
ENSMUST00000161134	Mios	0	0	0	0	0	0	1	1
ENSMUST00000112630	Nek10	0	0	1	0	1	0	1	1
ENSMUST00000112631	Nek10	0	1	0	0	0	0	0	1
ENSMUST00000136826	Nek10	0	1	0	0	1	0	1	0
ENSMUST00000002305	Kdm7a	1	0	0	0	0	0	0	0
ENSMUST00000127036	Kdm7a	0	0	0	0	0	0	1	1
ENSMUST00000047816	Pla2g6	2	0	0	0	1	0	1	0
ENSMUST00000166977	Pla2g6	1	0	0	0	0	0	1	0
ENSMUST00000172403	Pla2g6	1	0	0	0	0	1	0	1
ENSMUST00000174021	Pla2g6	0	0	0	0	0	0	1	0
ENSMUST00000044828	Lgr6	1	0	0	0	0	0	0	0
ENSMUST00000137968	Lgr6	0	0	0	0	0	0	1	1
ENSMUST00000097566	Synpo	1	0	1	0	0	0	1	0
ENSMUST00000123288	Synpo	1	0	0	0	0	0	1	1
ENSMUST00000128528	Synpo	0	0	0	0	0	0	1	1
ENSMUST00000130044	Synpo	1	0	1	0	0	0	1	1
ENSMUST00000130360	Synpo	1	0	1	0	1	0	1	1
ENSMUST00000143275	Synpo	0	0	1	1	0	0	0	1
ENSMUST00000154857	Synpo	0	0	0	0	1	0	1	1
ENSMUST00000155195	Synpo	1	0	0	1	0	0	1	1
ENSMUST00000061587	Orai3	1	0	0	0	0	0	0	0
ENSMUST00000121504	Orai3	0	0	0	0	0	0	0	0
ENSMUST00000049544	Ccdc141	1	0	0	1	1	0	0	0
ENSMUST00000111833	Ccdc141	0	0	0	0	0	0	1	1
ENSMUST00000154013	Ccdc141	0	0	0	0	0	0	1	1
ENSMUST00000164114	Ccdc141	1	0	0	0	1	0	1	1
ENSMUST00000074352	Osbpl1a	0	0	1	1	0	1	0	0
ENSMUST00000117361	Osbpl1a	1	0	0	1	0	1	1	1
ENSMUST00000119043	Osbpl1a	0	0	0	1	0	0	1	1
ENSMUST00000121888	Osbpl1a	0	0	0	0	0	1	1	1
ENSMUST00000113968	Kmt5b	0	0	0	0	1	1	1	1
ENSMUST00000113970	Kmt5b	0	0	1	1	2	1	1	1
ENSMUST00000113973	Kmt5b	2	0	1	0	2	1	0	1
ENSMUST00000113977	Kmt5b	2	0	1	0	1	1	0	0
ENSMUST00000135586	Kmt5b	0	0	0	0	0	0	1	1
ENSMUST00000176262	Kmt5b	2	0	1	0	1	1	1	1
ENSMUST00000176926	Kmt5b	0	0	1	0	2	1	1	1
ENSMUST00000054855	Lca5l	1	0	1	0	0	0	0	1
ENSMUST00000113804	Lca5l	1	0	1	0	0	0	1	0
ENSMUST00000142620	Lca5l	1	0	1	1	0	0	1	1
ENSMUST00000154445	Lca5l	0	0	0	0	0	0	0	1
ENSMUST00000059115	Mtus1	2	0	0	0	0	0	0	0
ENSMUST00000118835	Mtus1	1	0	0	0	0	0	1	1
ENSMUST00000143853	Mtus1	0	0	0	0	0	0	1	1
ENSMUST00000145860	Mtus1	2	0	0	0	0	0	0	1
ENSMUST00000061450	Tmem104	0	0	0	0	0	0	0	0
ENSMUST00000100235	Tmem104	0	0	0	0	0	1	0	0
ENSMUST00000156230	Tmem104	1	0	0	0	0	0	1	1
ENSMUST00000089759	Bdh1	1	0	0	0	0	0	0	1
ENSMUST00000115227	Bdh1	0	0	0	2	0	0	1	0
ENSMUST00000126825	Bdh1	0	0	0	0	0	0	1	0
ENSMUST00000102550	Mtfr1l	0	0	0	0	0	0	1	0
ENSMUST00000116279	Mtfr1l	0	0	0	0	1	0	0	1
ENSMUST00000131613	Mtfr1l	0	0	0	0	1	1	1	1
ENSMUST00000101472	Arl4a	1	0	0	0	0	0	0	1
ENSMUST00000136441	Arl4a	0	0	0	0	1	0	1	0
ENSMUST00000146905	Arl4a	0	0	0	0	0	0	1	1
ENSMUST00000109157	Tshz2	0	0	0	0	0	0	1	1
ENSMUST00000109159	Tshz2	0	0	0	0	1	0	0	1
ENSMUST00000185239	Tshz2	1	0	0	0	1	0	1	0
ENSMUST00000052236	Fbxo10	0	0	0	0	0	0	0	0
ENSMUST00000140008	Fbxo10	0	0	0	0	0	1	1	1
ENSMUST00000062519	Crebrf	0	0	0	0	0	1	0	0
ENSMUST00000151681	Crebrf	0	0	1	0	0	1	1	1
ENSMUST00000176845	Crebrf	0	0	0	0	0	0	1	1
ENSMUST00000169960	Dip2c	0	0	1	0	0	1	1	1
ENSMUST00000174552	Dip2c	1	0	0	0	0	0	0	0
ENSMUST00000110973	Zfp738	1	0	0	0	1	0	0	1
ENSMUST00000125495	Zfp738	0	0	0	0	1	0	1	1
ENSMUST00000137496	Zfp738	0	0	0	0	1	0	1	0
ENSMUST00000175678	Zfp738	0	0	0	0	0	0	1	1
ENSMUST00000175821	Zfp738	0	0	0	0	2	0	1	1
ENSMUST00000054178	Nrip1	0	0	0	0	0	0	1	1
ENSMUST00000121927	Nrip1	1	0	0	0	0	1	0	0
ENSMUST00000079998	Tyw5	0	0	0	0	1	1	0	0
ENSMUST00000162663	Tyw5	0	0	0	0	0	0	1	1
ENSMUST00000163039	Tyw5	1	0	0	0	0	1	1	1
ENSMUST00000049793	Duxbl1	0	0	0	0	1	0	1	0
ENSMUST00000172465	Duxbl1	0	0	1	0	0	1	0	1
ENSMUST00000172667	Duxbl1	0	0	1	0	0	1	1	1
ENSMUST00000173155	Duxbl1	1	0	0	0	0	1	1	1
ENSMUST00000173580	Duxbl1	0	0	0	1	2	1	1	1
ENSMUST00000174383	Duxbl1	1	0	0	0	0	0	1	1
ENSMUST00000000033	Igf2	0	0	0	1	0	0	1	0
ENSMUST00000105936	Igf2	0	0	1	1	0	0	0	1
ENSMUST00000121128	Igf2	1	0	0	1	0	0	1	1
ENSMUST00000163148	Igf2	0	0	0	0	0	0	1	1
ENSMUST00000102633	Atxn7l2	1	0	0	0	0	0	0	0
ENSMUST00000117409	Atxn7l2	0	0	1	0	0	1	1	0
ENSMUST00000119650	Atxn7l2	1	0	1	0	0	0	1	1
ENSMUST00000196823	Atxn7l2	0	0	0	0	0	0	1	1
ENSMUST00000056097	Themis	1	0	0	0	0	0	0	1
ENSMUST00000159927	Themis	1	0	0	0	0	0	1	0
ENSMUST00000060945	Aff4	0	0	0	0	2	2	0	0
ENSMUST00000129019	Aff4	0	0	0	0	0	0	1	1
ENSMUST00000130152	Aff4	1	0	0	0	1	0	1	1
ENSMUST00000136470	Aff4	0	0	0	0	0	0	1	1
ENSMUST00000139054	Aff4	0	0	0	1	0	0	1	1
ENSMUST00000152616	Aff4	1	0	0	0	1	0	1	1
ENSMUST00000154499	Aff4	0	0	0	0	0	0	1	1
ENSMUST00000116412	Ctu2	0	0	0	0	0	0	0	1
ENSMUST00000131934	Ctu2	0	0	0	1	0	0	1	1
ENSMUST00000136253	Ctu2	0	0	0	0	0	1	1	1
ENSMUST00000151855	Ctu2	0	0	0	0	0	1	1	0
ENSMUST00000154099	Ctu2	0	0	0	5	0	0	1	1
ENSMUST00000053664	Tmx2	0	0	0	0	0	0	1	1
ENSMUST00000111664	Tmx2	1	0	0	0	0	0	1	0
ENSMUST00000123772	Tmx2	0	0	1	0	0	0	1	1
ENSMUST00000152149	Tmx2	0	0	0	0	0	0	0	1
ENSMUST00000090190	Hic2	0	0	0	1	0	0	0	0
ENSMUST00000115698		0	0	0	0	0	0	1	1
ENSMUST00000057198	Fam241a	0	0	0	0	0	0	1	1
ENSMUST00000199273	Fam241a	1	0	0	0	0	0	0	0
ENSMUST00000025329	Trim15	0	0	0	0	0	0	1	0
ENSMUST00000174195	Trim15	0	0	0	0	0	1	0	1
ENSMUST00000063882	Dcun1d4	0	0	0	0	0	0	1	1
ENSMUST00000087181	Dcun1d4	1	0	0	0	0	0	0	0
ENSMUST00000113558	Dcun1d4	1	0	0	0	0	0	1	0
ENSMUST00000049128	Senp7	1	0	0	0	1	0	1	1
ENSMUST00000089362	Senp7	3	1	0	0	1	1	1	0
ENSMUST00000201218	Senp7	0	0	0	0	0	1	0	1
ENSMUST00000201418	Senp7	1	0	0	0	0	0	1	1
ENSMUST00000201915	Senp7	1	0	0	0	1	0	1	1
ENSMUST00000202000	Senp7	2	0	0	0	1	0	1	1
ENSMUST00000202272	Senp7	0	1	0	0	0	0	1	1
ENSMUST00000202799	Senp7	3	0	0	0	1	0	1	1
ENSMUST00000065049	Rnaseh2a	0	0	0	0	0	2	1	1
ENSMUST00000109738	Rnaseh2a	0	0	0	0	0	1	1	0
ENSMUST00000122931	Rnaseh2a	0	0	0	1	0	1	1	1
ENSMUST00000126029	Rnaseh2a	0	0	0	0	0	0	1	1
ENSMUST00000128972	Rnaseh2a	0	0	0	1	0	0	0	1
ENSMUST00000065625	Trmt1l	0	0	0	0	1	1	0	0
ENSMUST00000185230	Trmt1l	0	0	0	0	0	0	1	1
ENSMUST00000189655	Trmt1l	0	0	0	0	2	0	1	0
ENSMUST00000089752	Chd8	1	0	0	0	1	1	1	0
ENSMUST00000140603		0	0	0	0	0	0	1	1
ENSMUST00000145404	Chd8	0	0	0	0	0	1	1	1
ENSMUST00000149694	Chd8	0	0	0	0	0	0	1	1
ENSMUST00000199135	Chd8	0	0	0	0	0	0	0	1
ENSMUST00000200169	Chd8	1	0	0	0	2	1	0	0
ENSMUST00000066264	Ech1	0	0	0	0	1	1	0	0
ENSMUST00000124017	Ech1	1	0	0	0	0	1	1	1
ENSMUST00000132376	Ech1	0	0	1	0	0	1	1	0
ENSMUST00000143708	Ech1	1	0	0	0	0	0	1	0
ENSMUST00000059472	Mat2a	1	0	0	1	0	0	0	0
ENSMUST00000205335	Mat2a	0	0	0	3	0	0	1	0
ENSMUST00000205823	Mat2a	1	0	0	0	1	0	1	1
ENSMUST00000206904	Mat2a	0	0	0	0	0	0	1	1
ENSMUST00000068169	Pcnx3	0	0	1	0	0	2	1	1
ENSMUST00000113615	Pcnx3	0	0	0	0	0	2	0	0
ENSMUST00000127876	Pcnx3	0	0	0	0	0	0	1	1
ENSMUST00000137313	Pcnx3	0	0	0	0	0	1	1	1
ENSMUST00000145270	Pcnx3	0	0	0	0	1	2	1	1
ENSMUST00000146638	Pcnx3	0	0	0	0	0	0	1	1
ENSMUST00000124830	Dsp	0	0	0	0	0	1	1	0
ENSMUST00000127906	Dsp	0	0	0	0	1	1	0	0
ENSMUST00000145151	Dsp	0	0	0	0	0	0	1	1
ENSMUST00000000109	Cntn1	0	0	0	0	1	0	1	1
ENSMUST00000141187	Cntn1	1	0	0	0	0	0	0	1
ENSMUST00000169825	Cntn1	1	0	0	0	1	0	0	0
ENSMUST00000068456	Gabra5	0	0	1	0	0	0	1	0
ENSMUST00000206382	Gabra5	0	0	0	0	0	0	1	1
ENSMUST00000206734	Gabra5	0	0	1	0	1	0	0	1
ENSMUST00000062322	Pprc1	0	0	0	0	0	0	1	1
ENSMUST00000099392	Pprc1	0	0	1	0	1	2	1	0
ENSMUST00000111899	Pprc1	0	0	0	0	0	2	0	1
ENSMUST00000146882	Pprc1	0	0	0	1	0	0	1	1
ENSMUST00000067826	Mta3	0	0	0	0	1	2	1	1
ENSMUST00000112349	Mta3	0	0	0	0	0	0	0	1
ENSMUST00000112350	Mta3	0	0	0	0	0	1	0	1
ENSMUST00000176054	Mta3	1	0	0	0	1	1	1	0
ENSMUST00000185526	Gsdmc3	1	0	0	0	0	0	1	0
ENSMUST00000190682	Gsdmc3	1	0	0	0	0	0	0	1
ENSMUST00000069718	Fto	1	0	0	0	2	0	0	0
ENSMUST00000125471	Fto	0	0	0	0	0	0	1	1
ENSMUST00000128081	Fto	1	0	0	0	1	0	1	1
ENSMUST00000140276	Fto	0	0	0	0	1	0	1	1
ENSMUST00000105735	Zfp981	1	0	0	0	0	0	0	1
ENSMUST00000179175	Zfp981	0	0	0	0	0	0	1	0
ENSMUST00000070878	Fkbp2	0	0	0	0	0	0	1	0
ENSMUST00000177752	Fkbp2	0	0	0	0	0	1	0	0
ENSMUST00000074525	Gulp1	2	0	0	0	0	0	0	0
ENSMUST00000159555	Gulp1	3	0	0	0	0	0	1	1
ENSMUST00000162600	Gulp1	0	0	0	0	0	0	1	1
ENSMUST00000068975	Zfp180	1	0	0	0	0	0	0	0
ENSMUST00000203854	Zfp180	1	0	0	0	0	1	1	1
ENSMUST00000206184	Zfp180	0	0	0	0	0	0	1	1
ENSMUST00000207002	Zfp180	0	0	1	0	0	0	0	1
ENSMUST00000072012	Adtrp	0	0	0	1	0	0	1	0
ENSMUST00000121404	Adtrp	1	0	0	1	0	0	0	1
ENSMUST00000179758	Adtrp	1	0	0	0	0	0	1	1
ENSMUST00000107853	Mbtd1	1	0	0	0	0	0	0	0
ENSMUST00000107854	Mbtd1	0	0	0	0	0	0	1	0
ENSMUST00000041815	Tsga10	1	0	0	0	2	1	1	0
ENSMUST00000088072	Tsga10	1	0	1	0	1	1	0	1
ENSMUST00000114902	Tsga10	0	0	0	0	1	0	1	1
ENSMUST00000123082	Tsga10	0	0	0	1	0	1	1	1
ENSMUST00000151735	Tsga10	1	0	0	0	0	0	1	1
ENSMUST00000155852	Tsga10	1	0	0	1	0	1	1	1
ENSMUST00000084727	Zfp143	0	0	0	0	0	0	0	0
ENSMUST00000169638	Zfp143	1	0	0	0	0	0	1	1
ENSMUST00000123161	Cep128	2	0	0	0	0	0	1	1
ENSMUST00000129111	Cep128	0	0	0	0	0	0	0	1
ENSMUST00000141429	Cep128	4	0	0	0	0	0	0	0
ENSMUST00000143415	Cep128	2	0	0	0	0	0	1	0
ENSMUST00000154836	Cep128	1	0	0	0	0	0	1	1
ENSMUST00000078547	Sec22c	1	0	0	0	0	0	1	0
ENSMUST00000111560	Sec22c	0	0	0	0	0	0	0	1
ENSMUST00000014684	U2af1	0	1	0	0	0	0	0	0
ENSMUST00000166526	U2af1	0	1	0	0	0	0	0	0
ENSMUST00000118100	Rapgef2	0	0	0	0	0	0	1	0
ENSMUST00000118340	Rapgef2	1	0	0	0	0	0	1	1
ENSMUST00000136126	Rapgef2	0	0	0	1	0	0	1	1
ENSMUST00000195708	Rapgef2	1	0	1	0	0	0	0	1
ENSMUST00000081111	Impdh2	1	0	0	0	0	1	0	0
ENSMUST00000193493	Impdh2	0	0	0	1	0	0	1	1
ENSMUST00000194689	Impdh2	0	0	0	1	0	0	1	1
ENSMUST00000194904	Impdh2	0	0	0	0	0	0	1	1
ENSMUST00000080149	Eno1	0	0	0	0	1	1	1	1
ENSMUST00000080926	Eno1	0	0	0	0	1	2	0	0
ENSMUST00000133789	Eno1	0	0	0	0	0	0	1	1
ENSMUST00000136310	Eno1	0	0	0	0	0	0	1	1
ENSMUST00000073528	Zar1	0	0	0	0	0	0	0	1
ENSMUST00000200883	Zar1	0	0	0	2	0	0	1	0
ENSMUST00000202174	Zar1	0	0	1	0	0	0	1	1
ENSMUST00000119239	Mro	0	0	0	0	2	2	1	1
ENSMUST00000136473	Mro	0	0	1	0	2	1	1	0
ENSMUST00000139821	Mro	0	0	0	0	0	0	1	1
ENSMUST00000179472	Mro	0	0	0	0	2	1	0	1
ENSMUST00000085592	Garre1	0	0	0	0	0	0	1	1
ENSMUST00000108074	Garre1	1	0	0	0	0	0	0	0
ENSMUST00000132975	Garre1	0	0	0	0	0	0	1	1
ENSMUST00000206399	Garre1	1	0	0	0	0	0	1	1
ENSMUST00000126799	Cnga1	1	0	0	0	0	1	0	1
ENSMUST00000135701	Cnga1	0	0	0	0	0	1	1	1
ENSMUST00000169997	Cnga1	1	0	0	0	1	1	1	1
ENSMUST00000201463	Cnga1	0	0	0	0	1	0	1	0
ENSMUST00000089506	Ap5s1	0	0	0	0	0	0	0	0
ENSMUST00000110208	Ap5s1	0	0	0	1	0	0	0	0
ENSMUST00000090429	Cd59b	1	0	0	0	0	0	1	1
ENSMUST00000111130	Cd59b	0	0	0	0	0	0	1	1
ENSMUST00000111131	Cd59b	1	0	1	0	0	0	0	1
ENSMUST00000111132	Cd59b	0	0	2	0	0	0	0	0
ENSMUST00000129749	Cd59b	0	0	1	0	0	0	1	1
ENSMUST00000074208	Ndufaf3	0	0	0	0	0	0	0	0
ENSMUST00000193242	Ndufaf3	0	0	0	2	0	0	1	1
ENSMUST00000194381	Ndufaf3	1	0	0	0	0	0	1	1
ENSMUST00000194666	Ndufaf3	0	0	0	1	0	0	1	1
ENSMUST00000095128	Ndufb6	0	0	0	0	0	0	0	0
ENSMUST00000108108	Ndufb6	1	0	0	0	0	0	1	1
ENSMUST00000095263	Yipf3	0	0	0	0	0	1	0	0
ENSMUST00000127378	Yipf3	1	0	0	0	0	0	1	1
ENSMUST00000149989	Yipf3	0	0	0	0	0	0	1	1
ENSMUST00000130216	Srsf3	0	0	0	0	0	1	0	0
ENSMUST00000150157	Srsf3	0	0	0	0	0	0	1	1
ENSMUST00000100804		0	0	0	0	0	0	1	0
ENSMUST00000172517		0	0	0	0	0	1	0	1
ENSMUST00000173017		1	0	0	0	0	0	1	1
ENSMUST00000180390	D330041H03Rik	1	0	0	0	0	0	0	1
ENSMUST00000181014	D330041H03Rik	0	0	0	0	1	1	1	0
ENSMUST00000181259	D330041H03Rik	1	0	0	0	0	1	1	1
ENSMUST00000181760	D330041H03Rik	0	0	0	0	1	1	1	1
ENSMUST00000097477	AA792892	1	0	0	0	0	0	0	1
ENSMUST00000202253	AA792892	0	0	0	0	0	0	1	0
ENSMUST00000108042	Il11ra1	0	0	0	0	1	2	1	0
ENSMUST00000140894	Il11ra1	1	0	0	0	0	0	0	1
ENSMUST00000142059	Il11ra1	0	0	0	0	0	0	1	0
ENSMUST00000155538	Il11ra1	0	0	0	0	0	1	1	0
ENSMUST00000098365	Osgin1	0	0	0	0	0	1	1	0
ENSMUST00000131448	Osgin1	0	0	0	0	0	1	0	1
ENSMUST00000152420	Osgin1	0	0	0	0	0	0	1	0
ENSMUST00000124745	Dda1	0	0	0	0	0	0	0	0
ENSMUST00000130098	Dda1	1	0	0	0	0	0	0	0
ENSMUST00000135052	Dda1	0	0	0	0	0	1	0	0
ENSMUST00000138892	Dda1	0	0	1	0	0	0	0	0
ENSMUST00000206362	Zfp109	0	0	0	0	0	0	0	0
ENSMUST00000206960	Zfp109	1	0	0	0	0	0	1	1
ENSMUST00000034646	Zfp558	0	0	0	0	0	0	1	1
ENSMUST00000034647	Zfp558	1	0	0	0	1	1	1	1
ENSMUST00000159596	Zfp558	0	0	0	1	1	1	1	0
ENSMUST00000162441	Zfp558	1	0	0	0	0	1	0	1
ENSMUST00000099278	Kiz	0	0	0	0	0	1	0	0
ENSMUST00000135595	Kiz	0	0	0	0	0	0	1	1
ENSMUST00000156232	Kiz	1	0	0	0	0	0	1	1
ENSMUST00000105046	Hmga1b	0	0	0	0	0	0	0	0
ENSMUST00000178955	Hmga1b	0	0	0	0	0	0	1	1
ENSMUST00000130175	Smim1	1	0	0	0	1	0	1	1
ENSMUST00000143047	Smim1	1	0	0	0	1	1	0	1
ENSMUST00000146543	Smim1	0	0	0	0	0	0	1	1
ENSMUST00000182191	Smim1	1	0	0	1	0	0	1	0
ENSMUST00000133078	Zfp978	0	0	0	0	0	0	0	1
ENSMUST00000154154	Zfp978	0	0	0	0	1	0	1	0
ENSMUST00000017384	Casc3	1	0	0	0	1	0	0	0
ENSMUST00000147065	Casc3	0	0	0	0	0	0	1	1
ENSMUST00000169695	Casc3	1	0	0	0	1	0	1	1
ENSMUST00000107864	Tmem8b	0	0	0	0	1	1	1	0
ENSMUST00000107865	Tmem8b	0	0	1	0	1	0	0	0
ENSMUST00000107866	Tmem8b	0	0	0	0	1	0	1	0
ENSMUST00000134869	Tmem8b	0	0	1	0	0	0	1	1
ENSMUST00000099028	Gm14391	2	0	0	0	0	0	1	0
ENSMUST00000109056	Gm14391	0	0	0	0	0	0	0	1
ENSMUST00000151240	Gm14391	0	0	0	2	0	0	1	1
ENSMUST00000165892	Gm14391	1	0	0	0	0	0	1	1
ENSMUST00000060645	Ube2v1	2	0	0	0	1	0	1	1
ENSMUST00000109207	Ube2v1	1	0	0	0	1	0	0	0
ENSMUST00000144830	Ube2v1	1	0	0	0	0	0	1	1
ENSMUST00000151365	Ube2v1	0	0	0	0	1	0	1	1
ENSMUST00000160113	Alkbh1	1	0	0	0	0	2	1	1
ENSMUST00000161712	Alkbh1	0	0	0	0	0	1	1	1
ENSMUST00000162247	Alkbh1	0	0	1	0	0	2	1	1
ENSMUST00000162961	Alkbh1	0	0	1	0	0	1	0	1
ENSMUST00000176758	Alkbh1	0	0	0	0	0	0	1	0
ENSMUST00000110997		2	0	0	0	0	0	0	0
ENSMUST00000191820	Tlr5	0	0	0	1	0	0	1	1
ENSMUST00000193539	Tlr5	0	0	0	0	0	0	1	1
ENSMUST00000193687	Tlr5	2	0	0	0	0	0	0	1
ENSMUST00000195614	Tlr5	1	0	0	0	0	1	1	1
ENSMUST00000025885	Znrd2	0	0	0	0	1	0	1	1
ENSMUST00000159693	Znrd2	0	0	0	0	0	0	0	1
ENSMUST00000160852	Gm50387	0	0	0	0	1	0	1	0
ENSMUST00000146161	A230072E10Rik	0	0	0	0	0	0	1	1
ENSMUST00000175825	A230072E10Rik	0	0	0	0	0	0	1	1
ENSMUST00000175942	A230072E10Rik	2	0	0	1	0	1	0	0
ENSMUST00000176662	A230072E10Rik	0	0	0	0	0	1	1	1
ENSMUST00000172461	Plut	0	0	0	0	0	0	1	1
ENSMUST00000174285	Plut	1	0	1	0	0	0	0	0
ENSMUST00000201192	Plut	0	0	1	0	0	0	1	1
ENSMUST00000188040	9130227L01Rik	0	0	0	0	0	0	1	0
ENSMUST00000189293	9130227L01Rik	1	0	0	0	0	1	0	1
ENSMUST00000088010	Gtf3c2	2	0	0	0	0	1	0	0
ENSMUST00000201087	Gtf3c2	0	0	0	0	0	0	1	1
ENSMUST00000202639	Gtf3c2	0	0	0	0	0	1	1	1
ENSMUST00000203823	Gm44133	0	0	0	0	0	1	0	1
ENSMUST00000204450	Gm44133	0	0	0	0	0	0	1	0	Total
	Sum	617	14	159	161	425	509	856	824	3565
	%	17.3072	0.392707	4.46003	4.51613	11.9215	14.2777	24.0112	23.1136	100

## Sheet: 3_Splicing coordinates
isoform_id	Alternative_splicing	coordinates
ENSMUST00000000033	IR	142651625;142653030-142652854;142654052
ENSMUST00000000033	ATSS	142658364;142660932-142659489;142661305
ENSMUST00000000096	ES	85896765-85897010
ENSMUST00000000109	A5	92246142-92249451
ENSMUST00000000109	ATSS	92051165-92051323
ENSMUST00000000109	ATTS	92341953-92341967
ENSMUST00000000365	ES	38601299;38608723-38601397;38608868
ENSMUST00000000365	A5	38606072-38606352
ENSMUST00000000365	A3	38611755-38611766
ENSMUST00000000365	ATSS	38600578-38600655
ENSMUST00000000514	A3	107597455-107597460
ENSMUST00000000514	ATTS	107608909-107610484
ENSMUST00000002171	ES	91059254-91059432
ENSMUST00000002171	ATSS	91054009-91054055
ENSMUST00000002305	ES	39154192-39154682
ENSMUST00000002418	ES	70140277-70140356
ENSMUST00000002418	A5	70145134-70145535
ENSMUST00000002418	ATTS	70147256-70147319
ENSMUST00000002844	A3	46649012-46649035
ENSMUST00000002844	ATTS	46650132-46650139
ENSMUST00000003207	ES	25390062-25390106
ENSMUST00000003207	A5	25384362-25384373
ENSMUST00000003207	A3	25383680-25383808
ENSMUST00000004097	ES	136313234-136313314
ENSMUST00000004097	A5	136362295-136363259
ENSMUST00000004097	A3	136326938-136327010
ENSMUST00000004097	ATTS	136248135;136249168;136250524;136251371;136252543;136254067;136256228;136256800;136257913-136248980;136249232;136250604;136251427;136252626;136254183;136256344;136256866;136258040
ENSMUST00000004554	ES	12922437-12922520
ENSMUST00000004554	A5	12922388-12922422
ENSMUST00000004729	A3	43457509-43457570
ENSMUST00000004756	MES	114450517;114472626,114718098;114874601-114453818;114474529,114718679;114875238
ENSMUST00000005233	ES	118389112-118389146
ENSMUST00000005233	A5	118451533-118452290
ENSMUST00000005233	A3	118438842-118438966
ENSMUST00000005238	ES	38480039;38491898-38480158;38491957
ENSMUST00000005238	MES	38398702;38417175-38398889;38417307
ENSMUST00000005238	ATTS	38349273-38349306
ENSMUST00000005507	A3	135133081;135133954-135133109;135133994
ENSMUST00000005507	ATSS	135106891-135106918
ENSMUST00000005647	ES	90898000-90898093
ENSMUST00000005647	A3	90898762-90898938
ENSMUST00000005647	ATTS	90894634-90894636
ENSMUST00000006754	ES	102310926;102317174-102311036;102317287
ENSMUST00000006754	A5	102307079-102307083
ENSMUST00000006754	A3	102316473-102316680
ENSMUST00000006754	ATTS	102304561-102305924
ENSMUST00000008542	IR	93265011-93265336
ENSMUST00000008745	A5	88542676-88542701
ENSMUST00000008745	A3	88543513-88543514
ENSMUST00000008995	ES	92006717-92006855
ENSMUST00000008995	A5	91968338-91968353
ENSMUST00000008995	A3	91934686-91934864
ENSMUST00000008995	ATSS	92148393;92180258-92148494;92180341
ENSMUST00000008995	ATTS	91928779-91932757
ENSMUST00000010597	A5	36367750-36367769
ENSMUST00000011607	A3	20252039-20252322
ENSMUST00000012440	ES	46271800-46271929
ENSMUST00000012566	ATSS	90089123-90089762
ENSMUST00000012566	ATTS	90104661-90112257
ENSMUST00000012725	A5	67813896-67815296
ENSMUST00000012725	A3	67822241-67822284
ENSMUST00000012725	ATSS	67813740-67813816
ENSMUST00000012725	ATTS	67826999-67827002
ENSMUST00000014445	A3	4616878;4618003-4616988;4618154
ENSMUST00000014684	MEE	31651646-31651712
ENSMUST00000015889	A3	95995668-95995722
ENSMUST00000016110	A5	30002363;30004272-30002367;30004276
ENSMUST00000016110	A3	30002414-30003046
ENSMUST00000016110	ATTS	29996141-29996168
ENSMUST00000016553	A3	37136416-37136512
ENSMUST00000017384	ES	98810161-98810186
ENSMUST00000017384	A5	98810935-98810966
ENSMUST00000017562	ES	15055240-15055574
ENSMUST00000017562	IR	15076296-15081901
ENSMUST00000017562	ATTS	15082452-15082456
ENSMUST00000018805	ES	113661659-113661693
ENSMUST00000018805	A5	113661218-113661629
ENSMUST00000018805	A3	113654687-113654968
ENSMUST00000018805	ATTS	113666759-113667054
ENSMUST00000019037	ATSS	77050525-77050670
ENSMUST00000019231	A3	74303731-74303797
ENSMUST00000019791	ES	47276419-47276469
ENSMUST00000019791	IR	47281824-47281901
ENSMUST00000019791	A3	47270773-47270794
ENSMUST00000019791	ATSS	47368830-47368868
ENSMUST00000019882	A5	30233118-30233119
ENSMUST00000019882	A3	30232603-30232750
ENSMUST00000020251	A5	88436571-88436729
ENSMUST00000020251	ATSS	88379224-88379226
ENSMUST00000020437	ES	118156834-118156863
ENSMUST00000020441	ES	144983876;145103614-144983961;145103688
ENSMUST00000020441	A3	145178077-145178095
ENSMUST00000020441	ATSS	145194919-145195005
ENSMUST00000020441	ATTS	144972622-144972626
ENSMUST00000020749	A5	29526487-29526843
ENSMUST00000021039	IR	82801423-82803998
ENSMUST00000021614	ES	6585207;6597859-6585272;6598011
ENSMUST00000021614	MEE	6593101-6593253
ENSMUST00000021614	A3	6588653-6588966
ENSMUST00000021614	ATSS	6648725-6648777
ENSMUST00000021614	ATTS	6579768-6581182
ENSMUST00000021676	ES	85823299-85823434
ENSMUST00000021676	A5	85819332-85819479
ENSMUST00000021676	A3	85822248-85822250
ENSMUST00000021676	ATSS	85824522-85824550
ENSMUST00000022544	ES	64814626-64814804
ENSMUST00000022544	MES	64822054;64823169;64825299-64822296;64823698;64825370
ENSMUST00000022544	A5	64816945-64817017
ENSMUST00000022544	ATSS	64949850-64949871
ENSMUST00000022597	ES	79350689-79350830
ENSMUST00000022597	A5	79340977-79340987
ENSMUST00000022702	A3	73151485;73154315-73151533;73154320
ENSMUST00000022702	ATTS	73183693-73184047
ENSMUST00000023019	ES	85894207-85894283
ENSMUST00000023019	A3	85894751-85894926
ENSMUST00000023019	ATTS	85897392-85897394
ENSMUST00000023221	A3	76333731-76333795
ENSMUST00000023391	A3	18875407-18875436
ENSMUST00000023514	A3	37649160-37649359
ENSMUST00000023572	ATTS	78359211-78359785
ENSMUST00000024639	ES	66364655;66386945;66406211;66431527-66364776;66387068;66408272;66431619
ENSMUST00000024639	ATSS	66175316;66193119;66251647-66175495;66193181;66251662
ENSMUST00000024639	ATTS	66442581-66442583
ENSMUST00000024816	ES	29680446;29681176-29680557;29681304
ENSMUST00000024816	A5	29689991-29690077
ENSMUST00000024816	A3	29678879;29685795-29678990;29685851
ENSMUST00000024974	ES	24858201-24858309
ENSMUST00000024974	ATSS	24850579-24850667
ENSMUST00000025081	ES	5745650-5745700
ENSMUST00000025081	MES	5593861;5603744;5641382;5641741-5593919;5604083;5641518;5642873
ENSMUST00000025081	A5	5759167-5759184
ENSMUST00000025186	ATSS	34031548-34031690
ENSMUST00000025186	ATTS	34028267-34028269
ENSMUST00000025329	ATSS	36867187-36867210
ENSMUST00000025713	A5	6066129-6066311
ENSMUST00000025713	A3	6063073;6067022-6063101;6067092
ENSMUST00000025713	ATSS	6067842-6067850
ENSMUST00000025885	A5	5731439-5731444
ENSMUST00000025885	ATSS	5731721-5731732
ENSMUST00000025885	ATTS	5728088;5729237-5728868;5730303
ENSMUST00000026156	ATTS	120780746-120780748
ENSMUST00000026252	ES	46039055-46039621
ENSMUST00000026252	ATSS	46044914-46045214
ENSMUST00000026252	ATTS	46032593-46032689
ENSMUST00000026997	A5	55076298-55076302
ENSMUST00000026997	ATSS	55100295-55100300
ENSMUST00000027302	A5	34463504-34466866
ENSMUST00000027302	A3	34472720-34472763
ENSMUST00000027302	ATTS	34475644-34475733
ENSMUST00000027451	A5	77374742-77374771
ENSMUST00000027534	A5	91390234-91390607
ENSMUST00000027534	ATSS	91398783-91398794
ENSMUST00000027534	ATTS	91373861-91375538
ENSMUST00000027741	A5	155282183-155283213
ENSMUST00000027741	A3	155309122-155309642
ENSMUST00000027741	ATSS	155417329-155417407
ENSMUST00000027812	MES	175066617;175076017;175076824-175066694;175076097;175076877
ENSMUST00000027812	ATSS	175491130;175492261-175491176;175492500
ENSMUST00000027812	ATTS	175059087-175059736
ENSMUST00000027876	IR	163953803-163954723
ENSMUST00000027876	A3	163941021;163951213-163941107;163951937
ENSMUST00000028003	ATSS	167689237-167689285
ENSMUST00000028062	A3	13579369-13579421
ENSMUST00000028148	IR	32683159-32683330
ENSMUST00000028148	A3	32685869-32685956
ENSMUST00000028160	ATSS	32451422-32451445
ENSMUST00000028234	ES	34958152-34958226
ENSMUST00000028234	MES	34959475;34960821-34959513;34960887
ENSMUST00000028234	A5	34947536-34948141
ENSMUST00000028234	ATSS	34961585-34961597
ENSMUST00000028234	ATTS	34941750-34943256
ENSMUST00000028278	ES	61715823;61750844;61765386-61715957;61751053;61765508
ENSMUST00000028278	A3	61776578-61776673
ENSMUST00000028332	A3	25352756-25352874
ENSMUST00000028332	ATTS	25352276-25352290
ENSMUST00000028350	ES	24950210-24950474
ENSMUST00000028822	ES	132568620-132568716
ENSMUST00000028822	ATSS	132578133-132578187
ENSMUST00000028822	ATTS	132529082-132530742
ENSMUST00000028916	ES	144564899-144565003
ENSMUST00000028916	A5	144556342;144559441;144579403-144556647;144559505;144581115
ENSMUST00000028916	A3	144577123-144578332
ENSMUST00000029025	ATSS	63273265;63275096;63277931;63280767;63290677-63273472;63275178;63277983;63280877;63290738
ENSMUST00000029025	ATTS	63314575-63314576
ENSMUST00000029092	A3	180980349-180980398
ENSMUST00000029203	IR	32519581-32520046
ENSMUST00000029203	ATSS	32510259;32513001;32514384;32515284-32510732;32513192;32514454;32515295
ENSMUST00000029203	ATTS	32520685-32520833
ENSMUST00000029480	ES	108910343-108910395
ENSMUST00000029480	MES	108905918;108906074-108905988;108906118
ENSMUST00000029480	A5	108908326-108908336
ENSMUST00000029480	A3	108905334-108905585
ENSMUST00000029480	ATTS	108902805-108902807
ENSMUST00000029545	ES	90262914-90262980
ENSMUST00000029545	A5	90258526-90258633
ENSMUST00000029545	A3	90258051-90258465
ENSMUST00000029563	A5	89745523-89745601
ENSMUST00000029563	ATTS	89751406-89753446
ENSMUST00000029571	ES	116613336-116613373
ENSMUST00000029571	A5	116621508-116621602
ENSMUST00000029571	A3	116625923-116627073
ENSMUST00000029571	ATSS	116594982-116595012
ENSMUST00000029772	ATSS	94954108-94954251
ENSMUST00000029796	ES	138983722-138983868
ENSMUST00000029796	A5	138940763;139014502;139021766-138941730;139015546;139021813
ENSMUST00000029796	ATSS	139075070-139075201
ENSMUST00000029796	ATTS	138925902-138925910
ENSMUST00000029838	A5	146510795-146512142
ENSMUST00000029838	A3	146508224-146508492
ENSMUST00000030021	ATSS	46566440;46574922;46601817-46566458;46575485;46602202
ENSMUST00000030247	ES	103119390;103129341-103119509;103129413
ENSMUST00000030247	A5	103140901-103142573
ENSMUST00000030247	A3	103143057-103143134
ENSMUST00000030247	ATSS	103114465-103114519
ENSMUST00000030248	ES	102991784-102992027
ENSMUST00000030248	ATTS	103004574-103005594
ENSMUST00000030316	ES	130933630-130933666
ENSMUST00000030316	ATSS	130913125;130915468-130913434;130915584
ENSMUST00000030316	ATTS	130935078-130936141
ENSMUST00000031104	A5	65622870;65665953-65622980;65666108
ENSMUST00000031104	ATSS	65697856-65698168
ENSMUST00000031104	ATTS	65605721;65615259-65610195;65615260
ENSMUST00000031131	A3	66676892;66683684-66676944;66683689
ENSMUST00000031410	A3	121525767;121527221-121525832;121527253
ENSMUST00000032206	ES	109459799-109459942
ENSMUST00000032206	ATSS	109466697;109472938;109473248-109466801;109473199;109473598
ENSMUST00000032206	ATTS	109450855;109454863;109458477-109453394;109455678;109458498
ENSMUST00000032279	ES	119618846;119721278-119618912;119721481
ENSMUST00000032279	A5	119772706;119777979-119773734;119777988
ENSMUST00000032279	ATSS	119825681;119847877-119825819;119848150
ENSMUST00000032279	ATTS	119570796-119570804
ENSMUST00000032307	ES	131288177;131291741-131288232;131291940
ENSMUST00000032307	A3	131285725-131285873
ENSMUST00000032398	ES	113050757-113051037
ENSMUST00000032398	A5	113060085-113061021
ENSMUST00000032398	A3	113057950;113065426-113059955;113065544
ENSMUST00000032461	A3	115012323-115012537
ENSMUST00000032594	A5	4122612-4122655
ENSMUST00000032594	A3	4122149-4122477
ENSMUST00000032594	ATSS	4119530-4119754
ENSMUST00000032594	ATTS	4135330-4135407
ENSMUST00000032818	IR	28737547-28737664
ENSMUST00000033086	A3	127579280;127582096-127579667;127582123
ENSMUST00000033671	ES	159362321-159362418
ENSMUST00000033671	MES	159278110;159279167-159278203;159279203
ENSMUST00000033671	ATSS	159210307;159211614-159210564;159211724
ENSMUST00000033901	A3	11509962-11510227
ENSMUST00000033901	ATSS	11497506-11497568
ENSMUST00000033901	ATTS	11513287-11514960
ENSMUST00000034051	A5	45980639-45980865
ENSMUST00000034051	A3	45995128-45995538
ENSMUST00000034581	MES	47818734;47829377-47818817;47829409
ENSMUST00000034581	A5	47813945-47814054
ENSMUST00000034581	ATSS	47530173-47530373
ENSMUST00000034581	ATTS	47850390-47853385
ENSMUST00000034646	ATSS	18473422;18476717;18478237-18473559;18476819;18478268
ENSMUST00000034646	ATTS	18455575;18456192;18457501;18459657;18461340;18467920;18468614;18469279;18472886-18455748;18457052;18457595;18459752;18461403;18468046;18468702;18469548;18472890
ENSMUST00000034647	ES	18461340-18461403
ENSMUST00000034647	A5	18473150-18473354
ENSMUST00000034647	A3	18469396-18469548
ENSMUST00000034647	ATSS	18476717;18478237-18476819;18478268
ENSMUST00000034647	ATTS	18455575-18455748
ENSMUST00000034783	ES	82837418-82837483
ENSMUST00000034783	ATSS	82829540-82829806
ENSMUST00000034783	ATTS	82847020-82847687
ENSMUST00000035112	ES	121729997;121738388-121730024;121738415
ENSMUST00000035112	A3	121719410;121731147-121719459;121731478
ENSMUST00000035243	ATSS	75592596;75592985-75592676;75593116
ENSMUST00000035604	A3	58122375;58139141-58122378;58139473
ENSMUST00000035604	ATTS	58120002-58121290
ENSMUST00000035682	MES	17074627;17077193-17074752;17077402
ENSMUST00000035682	A5	17078054-17078619
ENSMUST00000035682	ATTS	17086772-17087045
ENSMUST00000035852	A5	137795545-137795876
ENSMUST00000035852	A3	137792666-137795491
ENSMUST00000036033	ES	76271376-76271405
ENSMUST00000036033	A3	76285653-76285821
ENSMUST00000036033	ATSS	76345260-76345291
ENSMUST00000036033	ATTS	76262736-76263051
ENSMUST00000036158	IR	36681766-36681873
ENSMUST00000036158	A3	36680428-36680516
ENSMUST00000036158	ATSS	36679215-36679592
ENSMUST00000036158	ATTS	36683858-36683861
ENSMUST00000036299	ATSS	70687953-70687972
ENSMUST00000036579	ES	144983876-144983961
ENSMUST00000037726	A3	122933407;122944838-122933519;122944860
ENSMUST00000037728	ES	6045269-6045553
ENSMUST00000037877	A5	180637466-180638404
ENSMUST00000037877	A3	180638647-180638650
ENSMUST00000038116	A5	66036798-66037493
ENSMUST00000038116	ATSS	66077046-66077089
ENSMUST00000038521	A3	3695352-3695364
ENSMUST00000038521	ATSS	3693375-3693765
ENSMUST00000038521	ATTS	3701012-3701024
ENSMUST00000039156	A3	25574312-25574449
ENSMUST00000039939	ES	141116567;141120324-141116640;141120373
ENSMUST00000039939	A3	141118778-141118781
ENSMUST00000040017	A3	8226635;8229505-8226844;8231161
ENSMUST00000040231	ES	25876627-25877144
ENSMUST00000040231	ATSS	25683765;25763266;25764164-25684351;25763394;25764296
ENSMUST00000040594	ATSS	14978864;14979501;14980258;14981576;14982300;14984818;14985774;14986718;14987596;14988074;14988898;14990547;15010266;15010873;15011630;15012948;15013672;15016189;15017141;15018085;15018966;15019442;15020266;15021915;15041641;15042248;15043005;15044323;15045047;15047565;15048520;15049464;15050271;15050747;15051571-14978899;14979669;14980397;14981677;14982389;14984915;14985910;14986832;14987698;149…
ENSMUST00000040594	ATTS	15064223-15064232
ENSMUST00000040783	MEE	87974077-87974134
ENSMUST00000040783	MES	87965306;87967184-87965342;87967270
ENSMUST00000040783	A5	87949699-87949932
ENSMUST00000040783	ATTS	87945119-87945121
ENSMUST00000041375	ES	50893958;50930562-50894081;50932965
ENSMUST00000041375	A5	50933836-50935416
ENSMUST00000041815	ES	37864726-37864836
ENSMUST00000041815	A5	37760823;37801463-37760949;37801720
ENSMUST00000041815	A3	37855373-37855374
ENSMUST00000041815	ATSS	37865106-37866429
ENSMUST00000041968	ES	89159516-89159617
ENSMUST00000042485	ES	39603527-39603687
ENSMUST00000043204	IR	59200908-59202527
ENSMUST00000043204	A3	59204996-59205689
ENSMUST00000043551	ES	3795429-3795490
ENSMUST00000043551	A5	3700551;3733680-3701805;3733976
ENSMUST00000043551	A3	3694875-3694893
ENSMUST00000043735	ES	4048787-4048951
ENSMUST00000043735	A3	4155542-4155650
ENSMUST00000043735	ATSS	3973118-3973144
ENSMUST00000043881	A3	20329049;20333254-20329310;20333392
ENSMUST00000043881	ATSS	20312469-20312484
ENSMUST00000043881	ATTS	20342499;20344058-20342501;20344613
ENSMUST00000044331	ATSS	22859535-22859549
ENSMUST00000044828	ES	135017729-135017779
ENSMUST00000045270	ES	154524514-154526413
ENSMUST00000045270	A5	154517962;154531412-154518052;154531599
ENSMUST00000045270	ATSS	154436484-154436495
ENSMUST00000045393	ES	83924151-83924355
ENSMUST00000045393	ATSS	83900105-83900715
ENSMUST00000045393	ATTS	83940011-83941954
ENSMUST00000046154	ES	100498562-100498633
ENSMUST00000046154	ATTS	100441918-100442033
ENSMUST00000046255	ES	134886891;134896858;134897732-134886936;134897084;134897815
ENSMUST00000046255	ATSS	134897858-134897925
ENSMUST00000046255	ATTS	134869093-134869108
ENSMUST00000046470	A5	8488827-8488843
ENSMUST00000046470	A3	8485566;8486834-8485865;8487359
ENSMUST00000046719	ATSS	48409765-48409906
ENSMUST00000046719	ATTS	48386885-48386896
ENSMUST00000046863	A3	127800916-127801075
ENSMUST00000046901	ATSS	138994953-138995037
ENSMUST00000046901	ATTS	138976014-138976516
ENSMUST00000047242	A3	91518262-91518294
ENSMUST00000047816	ES	79304305;79327635-79304469;79327964
ENSMUST00000047816	A5	79328089-79328210
ENSMUST00000047816	ATSS	79328228-79328253
ENSMUST00000048305	A5	101053429-101053468
ENSMUST00000048677	A3	29572423-29572970
ENSMUST00000049016	ES	65582418-65582809
ENSMUST00000049016	MES	65638750;65644193;65651560;65656351-65638931;65644369;65651722;65656632
ENSMUST00000049016	A3	65619660-65622984
ENSMUST00000049128	ES	56076143-56076431
ENSMUST00000049128	A5	56097431-56099508
ENSMUST00000049128	ATSS	56048338;56050476;56057525;56072723-56048458;56050837;56057624;56072884
ENSMUST00000049128	ATTS	56138985;56139511;56151274;56153375;56155224;56158468;56162375;56165833;56169695;56171750;56173157;56175797;56178957;56179498;56180526;56182468;56184761;56185999;56186059;56188235-56139100;56141897;56151458;56153708;56155375;56158614;56162408;56166012;56169957;56171883;56173273;56175919;56179049;56179622;56180578;56184190;56184829;56186058;56186209;56190012
ENSMUST00000049149	A3	127539562;127549433-127539597;127549503
ENSMUST00000049453	ES	29592119-29592302
ENSMUST00000049544	ES	77161981-77162296
ENSMUST00000049544	IR	77011758-77014393
ENSMUST00000049544	A5	77023387-77023446
ENSMUST00000049618	ES	33008928-33009055
ENSMUST00000049618	A5	33009229-33011400
ENSMUST00000049618	ATSS	33087082;33104849;33131313-33087253;33105028;33131436
ENSMUST00000049618	ATTS	32986224-32986374
ENSMUST00000049714	ES	83985249-83985551
ENSMUST00000049714	A3	84019201-84019360
ENSMUST00000049714	ATTS	84040954-84044578
ENSMUST00000049793	A5	25987613-25988718
ENSMUST00000049793	ATSS	25978577;25979083;25980039;25980373-25978911;25979674;25980328;25980521
ENSMUST00000050472	ES	149185485;149188859-149185661;149190140
ENSMUST00000050472	IR	149213523-149214022
ENSMUST00000050476	A3	36680428-36680516
ENSMUST00000050476	ATSS	36679215-36679579
ENSMUST00000050476	ATTS	36683853-36683861
ENSMUST00000051446	ES	67185750-67186311
ENSMUST00000051446	A5	67226916-67226919
ENSMUST00000051446	ATSS	67096492-67096718
ENSMUST00000052209	A5	105202547-105202578
ENSMUST00000052332	ES	60438942;60450071;60464529-60438959;60450253;60464615
ENSMUST00000052332	IR	60477159-60478002
ENSMUST00000052332	A5	60434410-60434492
ENSMUST00000053177	ES	101935081-101935389
ENSMUST00000053177	A5	101929306-101929881
ENSMUST00000053177	A3	101924087-101924103
ENSMUST00000053664	ATSS	84678056;84679093-84678174;84679140
ENSMUST00000053664	ATTS	84671316-84671317
ENSMUST00000053733	MES	84233583;84237399-84233918;84237554
ENSMUST00000053733	A5	84065512;84330775-84067360;84331228
ENSMUST00000053733	ATSS	84416921-84417382
ENSMUST00000054034	ES	37016313-37016408
ENSMUST00000054034	A5	37013286;37017355-37013448;37017590
ENSMUST00000054034	A3	37040436;37085915-37040483;37086508
ENSMUST00000054178	ATSS	76373770-76373827
ENSMUST00000054178	ATTS	76287400-76290862
ENSMUST00000054301	A5	25384362-25384373
ENSMUST00000054301	A3	25383680-25383808
ENSMUST00000054301	ATSS	25395501-25396379
ENSMUST00000054301	ATTS	25379527-25379645
ENSMUST00000054855	ES	96190194-96190229
ENSMUST00000054855	MES	96181433;96184013-96183273;96184114
ENSMUST00000054855	ATTS	96158407-96159068
ENSMUST00000055245	IR	100805452-100805897
ENSMUST00000055245	A5	100809554-100809559
ENSMUST00000055518	ES	101692447-101692576
ENSMUST00000056097	ES	28733492-28733653
ENSMUST00000056097	ATTS	28883815-28883818
ENSMUST00000056931	ATSS	46044830-46045214
ENSMUST00000056931	ATTS	46032593-46032594
ENSMUST00000057198	ATSS	127896288-127896324
ENSMUST00000057198	ATTS	127869058-127869680
ENSMUST00000057525	A5	105633377-105633403
ENSMUST00000057525	ATTS	105604463-105604679
ENSMUST00000057784	ES	40874948;40908056-40875044;40908195
ENSMUST00000057784	ATSS	40862396-40862412
ENSMUST00000058009	ATSS	24582189;24614610;24638648-24582345;24614747;24638684
ENSMUST00000058009	ATTS	24701062;24704770;24706091;24710063;24713622;24715290;24717547;24721631;24723709;24724946;24731585-24702162;24706001;24706275;24710291;24713757;24715684;24717705;24721833;24723792;24725036;24733816
ENSMUST00000058880	A5	3620747-3620777
ENSMUST00000058880	A3	3620946-3620983
ENSMUST00000058880	ATSS	3629552-3629929
ENSMUST00000058880	ATTS	3620324-3620335
ENSMUST00000059115	ES	41056535;41114540-41056684;41114667
ENSMUST00000059472	ES	72434659-72434739
ENSMUST00000059472	IR	72433323-72433899
ENSMUST00000060645	ES	167610304;167629170-167610429;167629288
ENSMUST00000060645	A5	167617588-167617829
ENSMUST00000060645	ATSS	167631972-167632095
ENSMUST00000060645	ATTS	167607638-167607844
ENSMUST00000060895	ES	21370187-21370477
ENSMUST00000060895	ATTS	21321138-21321673
ENSMUST00000060945	A5	53375633;53409361-53375710;53409530
ENSMUST00000060945	A3	53368630;53410694-53368660;53410916
ENSMUST00000061587	ES	127770734-127770878
ENSMUST00000061688	ATTS	15010266;15010873;15011630;15012948;15013672;15016189;15017141;15018085;15018966;15019442;15020266;15021915;15041641;15042248;15043005;15044323;15045047;15047565;15048520;15049464;15050271;15050747;15051571;15053059;15056751;15058760;15059344;15059766;15061069;15063602-15010271;15011041;15011769;15013049;15013761;15016286;15017277;15018199;15019068;15019471;15020334;15022448;15041646;15042416;150…
ENSMUST00000061771	ATSS	53713998-53714195
ENSMUST00000061771	ATTS	53763271-53765785
ENSMUST00000062289	ES	33873758-33873911
ENSMUST00000062289	A5	33863156-33863742
ENSMUST00000062289	A3	33883648-33883842
ENSMUST00000062322	ATSS	46056539-46056584
ENSMUST00000062322	ATTS	46072909-46072915
ENSMUST00000062519	A3	26757702-26757805
ENSMUST00000062723	ES	104299000-104300468
ENSMUST00000062723	A3	104300985-104301225
ENSMUST00000063776	ES	113661659-113661693
ENSMUST00000063776	MES	113651845;113652225;113652542;113653904;113654687;113655860-113652086;113652406;113652712;113654060;113655178;113656648
ENSMUST00000063776	A5	113661218-113661629
ENSMUST00000063776	ATSS	113649169-113649328
ENSMUST00000063776	ATTS	113662399;113666759-113662947;113667054
ENSMUST00000063882	ATSS	73481000;73481208;73491025-73481094;73481268;73491033
ENSMUST00000063882	ATTS	73560790-73560794
ENSMUST00000064019	ATTS	60226714;60231101;60232898;60239010-60230241;60231137;60232957;60239176
ENSMUST00000064240	A5	31494582-31494591
ENSMUST00000064240	A3	31492176-31492179
ENSMUST00000064503	ES	74528092-74528174
ENSMUST00000064503	A5	74547398-74547838
ENSMUST00000064503	ATTS	74520291-74520334
ENSMUST00000065049	A3	84957853;84958089-84957864;84958116
ENSMUST00000065049	ATSS	84966041-84966064
ENSMUST00000065049	ATTS	84956610-84957667
ENSMUST00000065371	ES	132776756-132776916
ENSMUST00000065371	ATSS	132813763-132813886
ENSMUST00000065523	ES	25801916;25876627;25886206-25802101;25877144;25886299
ENSMUST00000065523	ATTS	25892087-25892102
ENSMUST00000065625	A5	151435841-151436707
ENSMUST00000065625	A3	151448226-151448254
ENSMUST00000066264	A5	28826078-28826123
ENSMUST00000066264	A3	28830151-28830214
ENSMUST00000067107	ES	45806988-45807367
ENSMUST00000067107	MES	45782802;45785269-45782960;45785325
ENSMUST00000067107	A3	45658676-45658803
ENSMUST00000067663	ATTS	91063897;91066030-91063964;91066369
ENSMUST00000067778	ATSS	40859768;40886758-40861273;40888285
ENSMUST00000067826	A5	83792764-83792875
ENSMUST00000067826	A3	83762911;83788918-83762914;83788921
ENSMUST00000067826	ATSS	83706163-83706191
ENSMUST00000067826	ATTS	83820180-83820216
ENSMUST00000067843	ES	64825299-64825370
ENSMUST00000067843	IR	64822297-64823168
ENSMUST00000067843	A3	64825692-64825695
ENSMUST00000067843	ATSS	64949847-64949871
ENSMUST00000067843	ATTS	64811600;64814626;64816945;64822054-64813419;64814804;64817136;64822218
ENSMUST00000067872	ES	38480039-38480158
ENSMUST00000067872	ATSS	38491898;38501959-38491957;38502152
ENSMUST00000068169	MES	5685092;5686431-5686219;5686526
ENSMUST00000068169	A3	5673588;5681553-5673947;5681592
ENSMUST00000068169	ATSS	5688149-5688908
ENSMUST00000068169	ATTS	5664635-5664640
ENSMUST00000068421	ES	107079695-107079794
ENSMUST00000068421	A5	107075517-107076610
ENSMUST00000068421	A3	107083069-107083217
ENSMUST00000068421	ATSS	107096545-107096547
ENSMUST00000068421	ATTS	107069400-107069402
ENSMUST00000068456	MES	57508498;57509179-57508557;57509371
ENSMUST00000068456	ATSS	57510009-57510059
ENSMUST00000068975	ES	24086488-24086591
ENSMUST00000069058	ES	109601645-109601738
ENSMUST00000069058	IR	109593431-109593476
ENSMUST00000069058	A5	109594913-109594916
ENSMUST00000069058	ATTS	109591343-109593248
ENSMUST00000069557	ES	56703668;56732190-56703812;56732292
ENSMUST00000069557	A5	56733071-56733214
ENSMUST00000069718	ES	91467685-91467862
ENSMUST00000069718	A5	91441806;91522896-91444766;91526230
ENSMUST00000069870	IR	15076296-15081901
ENSMUST00000069870	ATSS	15049395-15049685
ENSMUST00000069958	ES	40917634-40918801
ENSMUST00000069958	ATSS	40859768-40861273
ENSMUST00000070152	MES	109466276;109466697;109472938-109466359;109466801;109473199
ENSMUST00000070257	ATTS	4683385-4685699
ENSMUST00000070731	A5	112481544-112483616
ENSMUST00000070731	ATSS	112464070;112465727;112472587-112464250;112465926;112472673
ENSMUST00000070731	ATTS	112506860-112510086
ENSMUST00000070872	MES	109466276;109466697-109466359;109466801
ENSMUST00000070872	IR	109473200-109473247
ENSMUST00000070872	ATSS	109473294-109473598
ENSMUST00000070872	ATTS	109450855-109452726
ENSMUST00000070878	ATSS	6980440-6980461
ENSMUST00000071452	ES	37016313-37016408
ENSMUST00000071452	MES	37022734;37027770;37029343;37033392;37034797-37022842;37027989;37029490;37033538;37035009
ENSMUST00000071452	A5	37013286;37017355-37013448;37017590
ENSMUST00000071452	A3	37040436;37085915-37040483;37086508
ENSMUST00000071452	ATTS	37094992-37095417
ENSMUST00000072012	IR	41764614-41764644
ENSMUST00000072012	ATSS	41847491-41847684
ENSMUST00000072948	ES	116183464-116183624
ENSMUST00000072948	A3	116182020-116182266
ENSMUST00000073252	A5	87191564-87191766
ENSMUST00000073252	A3	87190844-87190975
ENSMUST00000073252	ATSS	87190607-87190637
ENSMUST00000073279	MES	192101388;192108644-192101867;192108701
ENSMUST00000073279	A5	192134198-192137433
ENSMUST00000073279	ATTS	192098546-192098561
ENSMUST00000073528	ATTS	72576806-72577114
ENSMUST00000074082	ES	106243555-106243634
ENSMUST00000074082	A5	106237969-106238075
ENSMUST00000074082	A3	106238236-106238239
ENSMUST00000074082	ATSS	106247856-106248126
ENSMUST00000074082	ATTS	106233458-106233927
ENSMUST00000074103	MES	109922911;109926844-109922985;109927272
ENSMUST00000074103	A5	109938131-109938282
ENSMUST00000074103	A3	109903106;109948166-109903577;109948240
ENSMUST00000074103	ATSS	108450009;108536553;108654105;108685994;108860075;108860166;109032468;109116236;109333512-108450068;108536643;108654265;108686093;108860143;108860207;109032697;109117080;109335063
ENSMUST00000074103	ATTS	109951474-109953461
ENSMUST00000074352	MES	12862107;12863143-12862423;12863380
ENSMUST00000074352	IR	12756096-12756187
ENSMUST00000074352	A3	12819661-12819907
ENSMUST00000074525	ES	44773640;44790696-44773663;44790706
ENSMUST00000074546	A5	141954970-141955329
ENSMUST00000074546	ATSS	141241490;141373654;141582293;141609995;141613093;141792928-141242092;141373722;141582504;141610101;141613240;141793061
ENSMUST00000074546	ATTS	142213194-142215586
ENSMUST00000075269	ES	91140809;91143015;91155013;91160317;91163963;91182792-91140817;91143087;91155075;91160370;91164022;91182888
ENSMUST00000075269	A5	91143271-91143485
ENSMUST00000075269	A3	91167090;91179321-91167167;91179326
ENSMUST00000075452	A5	75011180-75011231
ENSMUST00000075832	ES	99248271-99248336
ENSMUST00000075832	ATSS	99308344;99435216;99520601-99308438;99435345;99520997
ENSMUST00000075832	ATTS	98925342;98935274;98939719;98940995;98941536;98944619;98945347;98945534;98952201;98966027;98978133;99003200;99003631;99009904;99015424;99016528;99044326;99075854;99075962;99096144-98930234;98935440;98939788;98941164;98941657;98944720;98945426;98945735;98954404;98966114;98978237;99003404;99003680;99010057;99015513;99016665;99044442;99075949;99076045;99096205
ENSMUST00000075922	ES	107295581;107338295-107295634;107338356
ENSMUST00000075922	MES	107370418;107371158-107370659;107373530
ENSMUST00000075922	A5	107324764;107368818-107329307;107369551
ENSMUST00000075922	A3	107338807-107338809
ENSMUST00000075922	ATSS	107293470-107293559
ENSMUST00000075922	ATTS	107379508-107379517
ENSMUST00000075980	ATTS	69073030-69073293
ENSMUST00000076043	MES	47270609;47276419-47270794;47276469
ENSMUST00000076043	IR	47281824-47281901
ENSMUST00000076043	ATSS	47368446-47368868
ENSMUST00000076043	ATTS	47245254-47247438
ENSMUST00000076095	ES	138978622-138978690
ENSMUST00000077355	ES	66386945;66406211;66431527-66387068;66408272;66431619
ENSMUST00000077355	ATSS	66175316;66193119;66251647;66322404;66362203-66175495;66193181;66251712;66322468;66362280
ENSMUST00000077440	IR	107373531-107378792
ENSMUST00000077440	ATSS	107293470;107295581;107324639;107338295-107293898;107295634;107329307;107338356
ENSMUST00000077440	ATTS	107379516-107379517
ENSMUST00000077941	ES	91140809;91143015;91182792-91140817;91143087;91182888
ENSMUST00000077941	A5	91143271;91167508-91143485;91167528
ENSMUST00000077941	A3	91179321-91179326
ENSMUST00000078547	ES	121700553-121700677
ENSMUST00000078547	ATSS	121705029-121705465
ENSMUST00000078589	MES	116894088;116896340-116894159;116896514
ENSMUST00000078589	A5	116911084-116911128
ENSMUST00000078589	ATSS	116921439-116921455
ENSMUST00000078589	ATTS	116888685-116889533
ENSMUST00000078800	A3	48399065-48399068
ENSMUST00000078800	ATSS	48409765-48409906
ENSMUST00000079421	A3	33913806-33913843
ENSMUST00000079582	ES	119777979;119825681-119778071;119825819
ENSMUST00000079582	A3	119824619-119825226
ENSMUST00000079582	ATSS	119848102-119848150
ENSMUST00000079582	ATTS	119570796;119594785;119618846;119620311;119630603;119694571;119713680;119721278;119722173;119734081;119743288;119749838;119751200;119753259;119761144-119575762;119594973;119618912;119620409;119630747;119694731;119713811;119721481;119722308;119734092;119743481;119749978;119751340;119753396;119761311
ENSMUST00000079589	ATSS	102317174;102318848-102317287;102319096
ENSMUST00000079589	ATTS	102304561-102305924
ENSMUST00000079691	A5	155564211-155564760
ENSMUST00000079691	A3	155573001;155573175-155573004;155574383
ENSMUST00000079998	A5	57401369-57401388
ENSMUST00000079998	A3	57390758-57390771
ENSMUST00000080149	A5	150247557-150247652
ENSMUST00000080149	A3	150246397-150246570
ENSMUST00000080149	ATSS	150236952;150239473;150241045;150242122-150237340;150239566;150241140;150242180
ENSMUST00000080149	ATTS	150248873-150248879
ENSMUST00000080658	ATSS	82475370;82500727;82522050-82475394;82500802;82522137
ENSMUST00000080926	A5	150247557-150247652
ENSMUST00000080926	A3	150243486;150246397-150244005;150246570
ENSMUST00000081111	ES	108563913-108563984
ENSMUST00000081111	A3	108563135-108563136
ENSMUST00000084115	IR	152114569-152114829
ENSMUST00000084115	ATSS	152086858;152087645-152086945;152087721
ENSMUST00000085592	ATSS	34285599;34312089;34313487-34285953;34312176;34313551
ENSMUST00000085592	ATTS	34236707-34236714
ENSMUST00000085673	A5	58221050;58230391-58221715;58230491
ENSMUST00000085673	A3	58233247-58233395
ENSMUST00000085679	A3	145125879;145127223-145125891;145127636
ENSMUST00000085679	ATTS	145130447-145130705
ENSMUST00000085684	ES	144894080-144894157
ENSMUST00000085684	ATTS	144876495-144876502
ENSMUST00000085774	ES	141373654;141856787-141373722;141857041
ENSMUST00000085774	A5	141582452;141954970-141582504;141955329
ENSMUST00000085809	ES	29331948;29384256;29494553-29332043;29384371;29495081
ENSMUST00000085809	A5	29505290-29505294
ENSMUST00000085809	A3	29354182-29354297
ENSMUST00000085809	ATSS	29518465-29518560
ENSMUST00000085809	ATTS	29320372-29320378
ENSMUST00000085909	A5	47813945-47814054
ENSMUST00000085909	ATSS	47530173-47530257
ENSMUST00000085909	ATTS	47851029-47853385
ENSMUST00000086075	A5	125282950-125283899
ENSMUST00000086075	A3	125284732-125286677
ENSMUST00000086083	ES	125037062;125057842-125037166;125058400
ENSMUST00000086083	A5	125026688;125047802-125026802;125047940
ENSMUST00000086083	A3	125022924;125025804;125037376;125051058;125055875-125023220;125026087;125037379;125051118;125055988
ENSMUST00000086083	ATTS	125017153-125017162
ENSMUST00000086854	ES	102987203;103026718-102987274;103026995
ENSMUST00000086854	A5	102987874-102989620
ENSMUST00000086854	A3	102913327-102913332
ENSMUST00000086854	ATSS	103058386;103099957;103161905;103205823;103208866;103210890-103058392;103100081;103162362;103205940;103209012;103211334
ENSMUST00000086854	ATTS	102907948-102907950
ENSMUST00000086961	ES	46962272-46962351
ENSMUST00000086961	ATSS	47014698-47015153
ENSMUST00000087181	ES	73491025-73491191
ENSMUST00000087253	ATSS	150657399;150657543-150657436;150657583
ENSMUST00000087253	ATTS	150645304-150645308
ENSMUST00000087258	ES	150657345-150657436
ENSMUST00000087258	IR	150646120-150649464
ENSMUST00000087933	A3	44000825-44001319
ENSMUST00000087933	ATSS	43933647-43933873
ENSMUST00000087933	ATTS	44002971-44003000
ENSMUST00000088010	ES	31173383;31176495-31173511;31176556
ENSMUST00000088010	A3	31166015-31166132
ENSMUST00000088072	ES	37783817-37784026
ENSMUST00000088072	MES	37864726;37865023-37864836;37865079
ENSMUST00000088072	A5	37801463-37801720
ENSMUST00000088072	A3	37855373-37855374
ENSMUST00000088072	ATTS	37754776-37755521
ENSMUST00000088842	MES	5555238;5556065-5555382;5556156
ENSMUST00000088842	A5	5541922-5542302
ENSMUST00000088842	A3	5543368-5543446
ENSMUST00000088842	ATSS	5559523-5559538
ENSMUST00000088842	ATTS	5537454-5539233
ENSMUST00000089362	ES	56076143;56126141;56139511-56076431;56126544;56141897
ENSMUST00000089362	MEE	56186059-56186209
ENSMUST00000089362	A5	56097431-56099508
ENSMUST00000089362	A3	56182468-56184147
ENSMUST00000089362	ATSS	56048338;56050476;56057525;56072723;56075409-56048458;56050837;56057624;56072884;56075468
ENSMUST00000089752	ES	52224520-52224550
ENSMUST00000089752	A5	52207836-52207990
ENSMUST00000089752	A3	52212719-52212743
ENSMUST00000089752	ATSS	52237572;52254395-52237788;52257723
ENSMUST00000089759	ES	31428748-31428987
ENSMUST00000089759	ATTS	31458116;31458628-31458423;31458901
ENSMUST00000090190	IR	17258933-17260594
ENSMUST00000090429	ES	104071168-104071270
ENSMUST00000090429	ATSS	104069849-104069919
ENSMUST00000090429	ATTS	104090129;104091004-104090274;104091187
ENSMUST00000090543	A5	18214536-18214874
ENSMUST00000091694	ES	24638648;24696307-24638936;24697500
ENSMUST00000091694	A5	24701730-24702162
ENSMUST00000091694	ATSS	24582189-24582345
ENSMUST00000091694	ATTS	24706091;24710063;24713622;24715290;24717547;24721631;24723709;24724946;24731585-24706275;24710291;24713757;24715684;24717705;24721833;24723792;24725036;24733816
ENSMUST00000092073	A5	75867141-75867491
ENSMUST00000092073	ATSS	75848310-75848338
ENSMUST00000092073	ATTS	75874130-75874131
ENSMUST00000092154	A5	113611133-113611209
ENSMUST00000092639	A5	27187548;27264408;27344251;27422392-27187746;27264918;27344413;27422472
ENSMUST00000092639	A3	26986920-26988514
ENSMUST00000092639	ATSS	27616843;27619723-27616942;27619758
ENSMUST00000092639	ATTS	26980036-26981285
ENSMUST00000092678	ES	20334499-20334645
ENSMUST00000092678	A3	20329049;20333254-20329310;20333392
ENSMUST00000092678	ATTS	20344058-20344613
ENSMUST00000092834	ES	84039656-84039691
ENSMUST00000092834	MES	83985249;83986814-83985551;83987047
ENSMUST00000092834	A3	83977080;84019201-83977083;84019591
ENSMUST00000093046	ES	60270318-60270467
ENSMUST00000093046	MES	60239010;60240570-60239176;60241345
ENSMUST00000093046	ATTS	60226714-60226715
ENSMUST00000093048	ES	60262649-60262783
ENSMUST00000093048	MES	60239010;60240570-60239176;60241345
ENSMUST00000093048	ATTS	60226714-60226715
ENSMUST00000093239	ATSS	29526448-29526457
ENSMUST00000093239	ATTS	29545248-29545279
ENSMUST00000094081	IR	69072520-69072745
ENSMUST00000094081	ATSS	69070806-69070811
ENSMUST00000094549	ES	141116567;141120324-141116640;141120373
ENSMUST00000095254	MES	60232898;60239010;60240570-60232957;60239176;60241345
ENSMUST00000095263	A3	46251341-46251364
ENSMUST00000097393	A3	15053059-15053214
ENSMUST00000097393	ATSS	14978864;14979501;14980258;14981576;14982300;14984818;14985774;14986718;14987596;14988074;14988898;14990547;15010266;15010873;15011630;15012948;15013672;15016189;15017141;15018085;15018966;15019442;15020266;15021915-14978899;14979669;14980397;14981677;14982389;14984915;14985910;14986832;14987698;14988103;14988966;14991577;15010271;15011041;15011769;15013049;15013761;15016286;15017277;15018199;150…
ENSMUST00000097395	ATSS	14978864;14979501;14980258;14981576;14982300;14984818;14985774;14986718;14987596;14988074;14988898;14990547-14978899;14979669;14980397;14981677;14982389;14984915;14985910;14986832;14987698;14988103;14988966;14991577
ENSMUST00000097395	ATTS	15041641;15042248;15043005;15044323;15045047;15047565;15048520;15049464;15050271;15050747;15051571;15053059;15056751;15058760;15059344;15059766;15061069;15063602-15041646;15042416;15043144;15044424;15045136;15047662;15048656;15049578;15050373;15050776;15051639;15053387;15056834;15058836;15059469;15059984;15061182;15064232
ENSMUST00000097477	ES	94377317-94377448
ENSMUST00000097477	ATTS	94385010-94385079
ENSMUST00000097566	ES	60600395-60600497
ENSMUST00000097566	MES	60609911;60623231-60610001;60623325
ENSMUST00000097566	ATSS	60624489;60629452;60648196-60624573;60630085;60648319
ENSMUST00000097644	ES	92006717-92006855
ENSMUST00000097644	A5	91968338-91968353
ENSMUST00000097644	A3	91934686-91934864
ENSMUST00000097945	ES	103119390-103119509
ENSMUST00000097945	A5	103140901-103142573
ENSMUST00000097945	A3	103143057-103143134
ENSMUST00000097945	ATSS	103114465;103115560-103114519;103115638
ENSMUST00000097998	ES	132759389;132776756;132786868-132760167;132776916;132786919
ENSMUST00000097998	ATTS	132712084-132712088
ENSMUST00000098365	A3	119444957-119444959
ENSMUST00000098365	ATSS	119434124;119434385;119437118-119434240;119434506;119437162
ENSMUST00000098574	A5	138940763;139014502;139021766-138941730;139015546;139021813
ENSMUST00000098816	ES	40874948;40908398-40875044;40908534
ENSMUST00000098816	ATTS	40918056-40922308
ENSMUST00000098914	A5	90270121-90270128
ENSMUST00000099028	ES	175194914;175201653-175196387;175201754
ENSMUST00000099028	ATSS	175206903-175206917
ENSMUST00000099178	A5	154517962-154518052
ENSMUST00000099178	ATTS	154528837;154531222;154534884-154528905;154531599;154539356
ENSMUST00000099278	A3	146952883-146952978
ENSMUST00000099392	MES	46068018;46069039;46071277;46071519;46071702-46068088;46069768;46071411;46071585;46071823
ENSMUST00000099392	A5	46062494-46062503
ENSMUST00000099392	A3	46062141;46072183-46062144;46072304
ENSMUST00000099392	ATSS	46056539-46056581
ENSMUST00000099496	MES	55075258;55076298-55075994;55076407
ENSMUST00000099496	ATTS	55027880-55028295
ENSMUST00000099716	ATSS	91526762;91526978-91526850;91527080
ENSMUST00000099716	ATTS	91620662-91620664
ENSMUST00000099725	ES	91163963-91164022
ENSMUST00000099725	A5	91143271;91167508-91143522;91167528
ENSMUST00000099725	ATSS	91179321;91182792;91183749-91179326;91182888;91183818
ENSMUST00000100220	A5	30176728-30176739
ENSMUST00000100220	A3	30177482-30177505
ENSMUST00000100220	ATTS	30173453-30173471
ENSMUST00000100235	A3	115205475-115205478
ENSMUST00000100410	ES	149185485;149188859-149185661;149190140
ENSMUST00000100410	ATSS	149184560-149184666
ENSMUST00000100410	ATTS	149215431-149215434
ENSMUST00000100461	ES	144894080-144894157
ENSMUST00000100461	A3	144880700-144880709
ENSMUST00000100461	ATTS	144876495-144879111
ENSMUST00000100804	ATSS	26258786;26259705-26258935;26259906
ENSMUST00000100812	ES	77502829-77502855
ENSMUST00000100812	ATSS	77493562-77493571
ENSMUST00000100933	ES	70670891;70686347-70670911;70686441
ENSMUST00000100933	A3	70683350-70683365
ENSMUST00000101472	ES	40037263-40037429
ENSMUST00000101472	ATTS	40005447;40006700;40011292;40033291-40005711;40009820;40011460;40035822
ENSMUST00000101499	IR	31487462-31487926
ENSMUST00000101499	ATTS	31484829-31484936
ENSMUST00000102487	ES	141116567-141116640
ENSMUST00000102487	ATSS	141139766-141139775
ENSMUST00000102527	ES	118405047-118405149
ENSMUST00000102527	A5	118451533-118452290
ENSMUST00000102527	A3	118438842-118438966
ENSMUST00000102527	ATSS	118388618-118388852
ENSMUST00000102527	ATTS	118475231-118475234
ENSMUST00000102550	ATSS	134535268-134535387
ENSMUST00000102597	A5	129522638-129522963
ENSMUST00000102597	A3	129524320-129524584
ENSMUST00000102633	ES	108209589-108209717
ENSMUST00000102683	MES	60239010;60240570-60239176;60241345
ENSMUST00000102683	ATTS	60226714-60226715
ENSMUST00000102695	ATSS	59839447-59839756
ENSMUST00000102711	A3	58122375;58137763;58139141-58122378;58137766;58139473
ENSMUST00000102711	ATTS	58120002-58121290
ENSMUST00000102810	ES	33008928-33009055
ENSMUST00000102810	A5	33009229-33011400
ENSMUST00000102810	A3	33085944-33086366
ENSMUST00000102810	ATSS	33104849;33131313-33105028;33131436
ENSMUST00000102875	ATSS	21371015-21371201
ENSMUST00000102914	A3	6396232-6396328
ENSMUST00000102914	ATSS	6389074;6395125-6389140;6395188
ENSMUST00000102914	ATTS	6406074-6406158
ENSMUST00000103059	A3	180616266-180616381
ENSMUST00000103059	ATSS	180597790;180598097-180597860;180598222
ENSMUST00000103059	ATTS	180622185-180622189
ENSMUST00000103221	A5	148547686-148547788
ENSMUST00000103221	A3	148544413-148544419
ENSMUST00000105355	ES	80334713-80334793
ENSMUST00000105357	ES	80334713-80334793
ENSMUST00000105735	ES	146514920-146515042
ENSMUST00000105735	ATTS	146539392-146539395
ENSMUST00000105936	MES	142657388;142658364-142657496;142659489
ENSMUST00000105936	IR	142651625;142653030-142652854;142654052
ENSMUST00000105936	ATTS	142650766-142650769
ENSMUST00000106128	ES	148820973;148860427-148821054;148860438
ENSMUST00000106128	ATSS	148954635;148990440-148954774;148990555
ENSMUST00000106168	ATSS	132779136;132786868;132813763-132779385;132786919;132813886
ENSMUST00000106168	ATTS	132712084-132713365
ENSMUST00000106271	ES	127802236-127802398
ENSMUST00000106271	ATSS	127800604-127800714
ENSMUST00000106272	A3	127800916;127802236-127801075;127802329
ENSMUST00000106272	ATSS	127800604-127800614
ENSMUST00000106283	A5	120883216-120884444
ENSMUST00000106283	ATSS	120854816-120855122
ENSMUST00000106501	MES	116008220;116010622-116008537;116010696
ENSMUST00000106502	ATSS	116007478-116007882
ENSMUST00000106502	ATTS	116028960-116028995
ENSMUST00000106536	A5	113611133-113611209
ENSMUST00000106536	A3	113605647-113607299
ENSMUST00000106536	ATTS	113605067-113605464
ENSMUST00000106789	ATSS	105633537-105633560
ENSMUST00000106789	ATTS	105604463;105610470-105604679;105610648
ENSMUST00000106791	ES	105610470-105611210
ENSMUST00000106791	ATSS	105633508-105633560
ENSMUST00000106855	ATSS	103114465;103115560;103118239;103119390;103127273;103129341;103130966;103139358;103140111;103140837-103114519;103115660;103118315;103119509;103127297;103129413;103131111;103139516;103140243;103142573
ENSMUST00000106855	ATTS	103162754-103165749
ENSMUST00000107119	ES	102310926-102311036
ENSMUST00000107119	A3	102316473-102316680
ENSMUST00000107119	ATSS	102318848-102319096
ENSMUST00000107119	ATTS	102304561-102305993
ENSMUST00000107664	A3	86125329-86126595
ENSMUST00000107664	ATSS	86070915;86075153;86080395;86083227;86083502;86084368-86070944;86075188;86080437;86083365;86083655;86084434
ENSMUST00000107664	ATTS	86130522-86130526
ENSMUST00000107756	MES	46564688;46566277;46574922-46564861;46566458;46575485
ENSMUST00000107756	ATTS	46536937-46536943
ENSMUST00000107757	ATSS	46574922;46601817-46575485;46602202
ENSMUST00000107757	ATTS	46536937-46536943
ENSMUST00000107853	ES	93886219-93886416
ENSMUST00000107854	ATSS	93885852-93886062
ENSMUST00000107864	A5	43686189-43686413
ENSMUST00000107864	A3	43669556-43669956
ENSMUST00000107864	ATSS	43668971-43669172
ENSMUST00000107865	MES	43669287;43669556-43669360;43670034
ENSMUST00000107865	A5	43686189-43686413
ENSMUST00000107866	A5	43686189-43686413
ENSMUST00000107866	ATSS	43668971;43669287;43669556-43669172;43669360;43669610
ENSMUST00000107985	A3	54377560-54377561
ENSMUST00000108042	A5	41763885-41764009
ENSMUST00000108042	A3	41767799;41768448-41767946;41768493
ENSMUST00000108042	ATSS	41760512-41760551
ENSMUST00000108045	ATSS	85890063;85890857-85890263;85890951
ENSMUST00000108045	ATTS	85916095-85916097
ENSMUST00000108074	ES	34312089-34312176
ENSMUST00000108108	ES	40277653-40277745
ENSMUST00000108108	ATSS	40279409-40279421
ENSMUST00000108108	ATTS	40270591-40270665
ENSMUST00000108192	IR	30232405-30232481
ENSMUST00000108192	A5	30233118-30233119
ENSMUST00000108192	A3	30232603-30232750
ENSMUST00000108192	ATSS	30231948-30232332
ENSMUST00000108192	ATTS	30233386-30233390
ENSMUST00000108193	A5	30233118-30233119
ENSMUST00000108193	A3	30232603-30232692
ENSMUST00000108193	ATSS	30231948-30232332
ENSMUST00000108193	ATTS	30233385-30233390
ENSMUST00000108278	ATSS	28716804-28716832
ENSMUST00000108278	ATTS	28738138-28738144
ENSMUST00000108279	ES	28737339-28737546
ENSMUST00000108279	ATSS	28716804-28716873
ENSMUST00000108473	ES	19084710-19084909
ENSMUST00000108473	MES	19092208;19092543-19092254;19092632
ENSMUST00000108473	IR	19093036-19093133
ENSMUST00000108473	A5	19087700-19087701
ENSMUST00000108473	ATSS	19083868-19083885
ENSMUST00000108539	ES	12922437-12922520
ENSMUST00000108539	ATTS	12926685-12926686
ENSMUST00000108545	ES	70670891;70683279-70670911;70683365
ENSMUST00000108545	ATSS	70687943-70687972
ENSMUST00000108629	A3	3700528-3700615
ENSMUST00000108629	ATSS	3693375-3693809
ENSMUST00000108629	ATTS	3701004-3701024
ENSMUST00000108860	ES	180967602;180979661-180967814;180979720
ENSMUST00000108860	A3	180980349-180980404
ENSMUST00000108860	ATSS	180967234-180967277
ENSMUST00000108860	ATTS	180982460-180982526
ENSMUST00000109056	ATTS	175191065-175191171
ENSMUST00000109107	ES	114450517-114453818
ENSMUST00000109107	ATSS	114439655-114439702
ENSMUST00000109107	ATTS	114488898;114679787;114706201;114711987;114718098;114874601;115351638-114489004;114679875;114706386;114712251;114718679;114875238;115352708
ENSMUST00000109108	ES	114718098-114718679
ENSMUST00000109108	MES	114450517;114472626-114453818;114474529
ENSMUST00000109108	ATSS	114439655-114439695
ENSMUST00000109108	ATTS	115351638-115352708
ENSMUST00000109157	ATSS	169633013-169633676
ENSMUST00000109157	ATTS	169912608;170070268-169913093;170071816
ENSMUST00000109159	A5	169886586-169888504
ENSMUST00000109159	ATTS	170070268-170071816
ENSMUST00000109207	ES	167629170-167629288
ENSMUST00000109207	A5	167617588-167617829
ENSMUST00000109392	ATSS	105170674-105170744
ENSMUST00000109392	ATTS	105217981-105217989
ENSMUST00000109394	ES	105178593-105178709
ENSMUST00000109394	A5	105202547-105202578
ENSMUST00000109394	ATSS	105170674-105170945
ENSMUST00000109394	ATTS	105217981-105217989
ENSMUST00000109412	MEE	31918801-31918824
ENSMUST00000109579	A3	81020928-81021302
ENSMUST00000109579	ATSS	81117391;81190507-81117652;81190757
ENSMUST00000109579	ATTS	81012281-81012291
ENSMUST00000109636	ATTS	155846894-155846921
ENSMUST00000109724	ES	154500400-154500543
ENSMUST00000109724	ATSS	154436484-154436535
ENSMUST00000109724	ATTS	154517824;154521151;154523904;154524514;154528837;154531222;154534884-154518052;154521236;154524099;154526413;154528905;154531599;154539356
ENSMUST00000109738	A3	84958089-84958116
ENSMUST00000109738	ATSS	84966011-84966064
ENSMUST00000109874	ES	56732190-56732292
ENSMUST00000109874	A5	56733071-56733214
ENSMUST00000109874	ATSS	56703010-56703131
ENSMUST00000109874	ATTS	56740304-56742377
ENSMUST00000109930	ES	4673328-4673447
ENSMUST00000110136	ES	132568620-132568716
ENSMUST00000110136	A5	132532726-132534074
ENSMUST00000110139	A5	70145134-70145535
ENSMUST00000110139	ATSS	70139499-70139772
ENSMUST00000110191	MES	40886758;40917634-40888285;40918801
ENSMUST00000110208	IR	131212737-131212825
ENSMUST00000110383	ES	24704770-24706001
ENSMUST00000110383	MES	24614610;24638648-24614747;24638936
ENSMUST00000110383	A5	24696596;24701730;24715451-24697500;24702162;24715684
ENSMUST00000110383	A3	24696307;24710063-24696471;24710123
ENSMUST00000110384	ES	24704770-24706001
ENSMUST00000110384	A5	24696596;24701730;24715451-24697500;24702162;24715684
ENSMUST00000110384	A3	24696307;24710063-24696471;24710123
ENSMUST00000110384	ATSS	24582189;24614610-24582345;24614747
ENSMUST00000110534	A5	14064032-14064200
ENSMUST00000110534	A3	14177983-14181220
ENSMUST00000110534	ATSS	14063784-14063792
ENSMUST00000110534	ATTS	14199362-14199367
ENSMUST00000110536	ES	14169919-14170179
ENSMUST00000110536	A3	14177983-14181220
ENSMUST00000110536	ATSS	14063784-14063785
ENSMUST00000110677	ATSS	144965839-144965847
ENSMUST00000110696	ES	22861517-22861602
ENSMUST00000110700	A5	120720403-120720424
ENSMUST00000110700	A3	120720989;120730502;120731187-120721010;120730505;120731192
ENSMUST00000110700	ATSS	120731518;120745019;120748435;120750238;120755830;120760197;120773229;120773820;120777534;120783695;120785979;120790282;120806759;120822473;120850056-120731743;120746289;120749023;120750449;120756046;120760354;120773354;120773912;120777599;120783799;120786119;120790355;120806906;120822608;120850128
ENSMUST00000110700	ATTS	120716154-120716522
ENSMUST00000110701	A5	120720403;120731404-120720424;120731412
ENSMUST00000110701	ATSS	120731517;120745019;120748435;120750238;120755830;120760197;120773229;120773820;120777534;120783695;120785979;120790282;120806759;120822473;120850056-120731743;120746289;120749023;120750449;120756046;120760354;120773354;120773912;120777599;120783799;120786119;120790355;120806906;120822608;120850128
ENSMUST00000110849	ES	192101388-192101867
ENSMUST00000110849	A5	192134198-192137433
ENSMUST00000110849	ATSS	192138010-192138040
ENSMUST00000110869	ATSS	118388618;118389112;118400535;118405047;118408352;118410883;118412935;118417227;118420718;118421963;118426565;118427828;118430796;118432211;118434623;118436163-118388852;118389146;118400647;118405149;118408504;118410963;118413083;118417342;118420872;118422498;118426671;118427985;118431223;118432280;118434706;118436285
ENSMUST00000110869	ATTS	118454828;118455776;118457126;118457826;118461727;118462224;118462664;118463946;118466353;118468162;118470244;118470836;118471890;118472642;118474032;118475003-118454877;118455944;118457242;118457891;118461897;118462358;118462771;118464074;118466439;118468274;118470302;118470933;118471958;118472686;118474150;118475234
ENSMUST00000110872	ES	118405047-118405149
ENSMUST00000110872	A5	118451533-118452290
ENSMUST00000110872	A3	118438842-118438966
ENSMUST00000110872	ATSS	118388618-118388852
ENSMUST00000110872	ATTS	118475232-118475234
ENSMUST00000110883	MES	139229753;139230773;139231127-139229944;139230838;139231237
ENSMUST00000110883	ATSS	139200637-139200643
ENSMUST00000110883	ATTS	139249795-139249840
ENSMUST00000110973	ES	67683403-67683551
ENSMUST00000110973	A5	67672628-67672998
ENSMUST00000110973	ATTS	67667437-67671452
ENSMUST00000110997	ES	182957946;182969686-182958069;182970260
ENSMUST00000111130	ATSS	104069849;104071010-104069919;104071066
ENSMUST00000111130	ATTS	104084820;104090129;104091004-104084957;104090274;104091187
ENSMUST00000111131	ES	104084422-104084957
ENSMUST00000111131	MES	104071010;104071168-104071088;104071270
ENSMUST00000111131	ATTS	104091160-104091187
ENSMUST00000111132	MES	104071010;104071168,104084422;104090129-104071088;104071270,104084957;104090274
ENSMUST00000111338	ES	91526978-91527080
ENSMUST00000111369	ES	91155013;91160317;91163963-91155075;91160370;91164022
ENSMUST00000111369	MES	91140557;91140809-91140626;91140817
ENSMUST00000111369	A5	91143271;91158405;91166914;91167508-91143522;91158408;91167043;91167524
ENSMUST00000111369	A3	91167163-91167167
ENSMUST00000111369	ATSS	91182792;91183749-91182888;91183818
ENSMUST00000111370	ES	91163963-91164022
ENSMUST00000111370	MES	91140557;91140809-91140626;91140817
ENSMUST00000111370	A5	91143271;91167508;91182792-91143522;91167528;91182796
ENSMUST00000111370	A3	91179321-91179326
ENSMUST00000111370	ATSS	91182848;91183749-91182888;91183818
ENSMUST00000111372	ES	91140809;91143015;91155013;91160317;91163963;91182792-91140817;91143087;91155075;91160370;91164022;91182888
ENSMUST00000111372	A5	91143271;91167508-91143485;91167528
ENSMUST00000111372	A3	91179321-91179326
ENSMUST00000111373	ES	91140809;91155013;91160317;91163963-91140817;91155075;91160370;91164022
ENSMUST00000111373	A5	91143271;91158405;91166914;91167508-91143522;91158408;91167043;91167524
ENSMUST00000111373	A3	91167163-91167167
ENSMUST00000111373	ATSS	91179315;91182792;91183749-91179326;91182888;91183818
ENSMUST00000111375	ES	91140809;91155013;91160317-91140817;91155075;91160370
ENSMUST00000111375	A5	91143271;91166914;91167508-91143522;91167043;91167524
ENSMUST00000111375	A3	91167163-91167167
ENSMUST00000111375	ATSS	91179317;91182792;91183749-91179326;91182888;91183818
ENSMUST00000111376	ES	91140809;91160317;91163963-91140817;91160370;91164022
ENSMUST00000111376	A5	91143271;91158405;91167508-91143522;91158417;91167524
ENSMUST00000111376	A3	91167163;91179321-91167167;91179326
ENSMUST00000111376	ATSS	91183749-91183818
ENSMUST00000111377	A3	167689557-167689753
ENSMUST00000111390	ES	125281105-125281233
ENSMUST00000111390	A5	125282950-125283899
ENSMUST00000111390	A3	125284732-125286677
ENSMUST00000111390	ATSS	125341071-125341094
ENSMUST00000111390	ATTS	125277087-125277089
ENSMUST00000111441	ES	91054979-91055104
ENSMUST00000111441	ATSS	91054009-91054100
ENSMUST00000111441	ATTS	91063897;91066030-91063964;91066369
ENSMUST00000111560	ATTS	121680047-121683022
ENSMUST00000111664	ES	84675745-84675858
ENSMUST00000111664	ATSS	84678118;84679093-84678174;84679140
ENSMUST00000111775	ES	155307622-155307816
ENSMUST00000111775	A5	155282183-155283213
ENSMUST00000111775	A3	155309122-155309642
ENSMUST00000111775	ATTS	155275701-155278982
ENSMUST00000111782	MES	121535854;121537112;121538393;121539172;121540502-121535943;121537220;121538490;121539247;121540575
ENSMUST00000111782	A5	121526739-121526745
ENSMUST00000111782	A3	121525767;121527221-121525832;121527253
ENSMUST00000111782	ATSS	121545200-121545905
ENSMUST00000111782	ATTS	121525038-121525145
ENSMUST00000111783	A5	121526739-121526745
ENSMUST00000111783	A3	121525767;121527221-121525832;121527253
ENSMUST00000111783	ATSS	121545200-121545905
ENSMUST00000111783	ATTS	121525038-121525048
ENSMUST00000111833	ATSS	77170576-77170635
ENSMUST00000111833	ATTS	77009902;77014394;77019913;77023387;77027592;77029236;77030567;77039436;77041365;77042443;77044660;77045606;77049579;77054577;77057893;77059540;77074836;77089070;77108363;77124122;77128229;77132182-77011757;77015247;77020029;77023558;77027775;77029430;77030707;77039585;77041544;77042631;77044785;77045785;77049758;77054768;77058012;77059681;77075008;77089264;77108479;77124375;77128337;77132373
ENSMUST00000111899	A3	46062141;46068018-46062144;46068021
ENSMUST00000111899	ATTS	46072911-46072915
ENSMUST00000111993	A5	74547398-74547838
ENSMUST00000112123	MES	41926532;41928025-41926565;41928113
ENSMUST00000112220	A3	126927687-126927690
ENSMUST00000112221	ATTS	126923050-126923415
ENSMUST00000112300	ATSS	162901769;162903434;162910009;162913208;162921199;162921450;162922390;162927405;162929663;162931627;162934287;162936711;162941555;162941801-162901914;162903638;162910179;162913308;162921315;162921533;162922470;162927556;162929790;162931759;162934375;162936805;162941709;162941844
ENSMUST00000112300	ATTS	163031319-163032501
ENSMUST00000112301	ES	162929663;162969105-162929790;162969132
ENSMUST00000112301	A3	162941555-162941647
ENSMUST00000112301	ATSS	162901769-162901870
ENSMUST00000112301	ATTS	163032325-163032501
ENSMUST00000112302	ES	162929663;162969105-162929790;162969132
ENSMUST00000112302	MES	162996705;163000062-162996760;163000158
ENSMUST00000112302	A3	162941555-162941647
ENSMUST00000112349	ATTS	83800050;83804451;83814636;83820180-83800136;83804597;83814905;83820216
ENSMUST00000112350	A3	83788918-83788921
ENSMUST00000112350	ATTS	83792873;83800050;83804451;83814636;83820180-83792875;83800136;83804597;83814905;83820216
ENSMUST00000112384	ATTS	24495775-24496146
ENSMUST00000112493	ES	159255858;159362321-159256188;159362418
ENSMUST00000112493	ATTS	159364502-159368244
ENSMUST00000112590	A3	104300985-104301225
ENSMUST00000112590	ATSS	104337707-104337728
ENSMUST00000112590	ATTS	104288316-104291529
ENSMUST00000112630	MES	14969598;14978856-14969735;14978888
ENSMUST00000112630	A5	15001200-15001204
ENSMUST00000112630	ATSS	14820765-14820815
ENSMUST00000112630	ATTS	15006693-15006743
ENSMUST00000112631	MEE	14978856-14978888
ENSMUST00000112631	ATTS	15006645-15006743
ENSMUST00000112835	MES	145486765;145489824-145487656;145489972
ENSMUST00000112835	ATSS	145505144-145505181
ENSMUST00000112836	ATSS	145487639;145489824;145496989;145504771-145487656;145489972;145497051;145505181
ENSMUST00000112848	ES	102976355;103026718-102976426;103026995
ENSMUST00000112848	A5	102987874-102989620
ENSMUST00000112848	A3	102913327-102913332
ENSMUST00000112848	ATSS	103161905;103205823;103208866;103210890-103162362;103205940;103209012;103211334
ENSMUST00000112848	ATTS	102907948-102907950
ENSMUST00000113161	ATSS	10001669;10013880;10014882;10015231-10002217;10013951;10015043;10015285
ENSMUST00000113161	ATTS	10035456;10038058-10035586;10038380
ENSMUST00000113310	ES	32420656-32420691
ENSMUST00000113310	ATTS	32414487-32414490
ENSMUST00000113322	ES	98940995;99003631;99044326;99248271;99266347-98941164;99003680;99044442;99248336;99266515
ENSMUST00000113322	MES	99096144;99152058-99096205;99152413
ENSMUST00000113322	IR	99075950-99075961
ENSMUST00000113322	A5	98952201-98954321
ENSMUST00000113322	A3	99010054;99015510-99010057;99015513
ENSMUST00000113322	ATSS	99520601-99520997
ENSMUST00000113398	ES	84233583-84233918
ENSMUST00000113398	A5	84330775-84331228
ENSMUST00000113398	ATSS	84416806-84417382
ENSMUST00000113398	ATTS	84054761-84059147
ENSMUST00000113399	A5	84330775-84331228
ENSMUST00000113399	ATSS	84416806-84417382
ENSMUST00000113399	ATTS	84054761-84059147
ENSMUST00000113406	ES	84117561-84117626
ENSMUST00000113406	A5	84065512;84330775-84067360;84331228
ENSMUST00000113406	A3	84142380-84142383
ENSMUST00000113406	ATSS	84416806-84417382
ENSMUST00000113406	ATTS	84054761-84057791
ENSMUST00000113429	A3	46648659;46649012-46648670;46649035
ENSMUST00000113429	ATSS	46646229-46646250
ENSMUST00000113429	ATTS	46650131-46650139
ENSMUST00000113430	A3	46647390;46649012-46647396;46649035
ENSMUST00000113430	ATSS	46646229-46646270
ENSMUST00000113543	A5	6066129-6066311
ENSMUST00000113543	A3	6067022-6067092
ENSMUST00000113543	ATSS	6067842-6067850
ENSMUST00000113543	ATTS	6062821-6062822
ENSMUST00000113558	ES	73555359-73555463
ENSMUST00000113558	ATSS	73481000;73481208-73481094;73481268
ENSMUST00000113566	ES	105976619-105976759
ENSMUST00000113566	ATSS	106011786-106011906
ENSMUST00000113566	ATTS	105968084-105970478
ENSMUST00000113615	A3	5673588;5681553-5673947;5681592
ENSMUST00000113804	ES	96190194-96190229
ENSMUST00000113804	MES	96181433;96184013-96183273;96184114
ENSMUST00000113804	ATSS	96192250-96192257
ENSMUST00000113846	ES	95459228-95459303
ENSMUST00000113968	A5	3796708-3799549
ENSMUST00000113968	A3	3791720-3793068
ENSMUST00000113968	ATSS	3767421-3767523
ENSMUST00000113968	ATTS	3807225;3808633;3814115-3807421;3808807;3818303
ENSMUST00000113970	MES	3769953;3777462;3782220;3782756-3770106;3777512;3782279;3782852
ENSMUST00000113970	IR	3807422-3808632
ENSMUST00000113970	A5	3796708;3805053-3799549;3806324
ENSMUST00000113970	A3	3791720-3793068
ENSMUST00000113970	ATSS	3767421;3768022-3767730;3768033
ENSMUST00000113970	ATTS	3814115-3818303
ENSMUST00000113973	ES	3782756;3808633-3782852;3808807
ENSMUST00000113973	MES	3769953;3777462-3770106;3777512
ENSMUST00000113973	A5	3796708;3805053-3799549;3806324
ENSMUST00000113973	A3	3791720-3793068
ENSMUST00000113973	ATTS	3818302-3818303
ENSMUST00000113977	ES	3796640;3808633-3799549;3808807
ENSMUST00000113977	MES	3769953;3777462;3782220;3782756-3770106;3777512;3782279;3782852
ENSMUST00000113977	A5	3805053-3806324
ENSMUST00000113977	A3	3791720-3793068
ENSMUST00000114012	ES	66386945;66406211;66431527-66387068;66408272;66431619
ENSMUST00000114012	A3	66401444-66401447
ENSMUST00000114012	ATSS	66175316;66193119;66251647;66322404;66362203;66364655-66175495;66193181;66251712;66322468;66362280;66364658
ENSMUST00000114015	ES	66364655;66386945;66406211;66431527-66364776;66387068;66408272;66431619
ENSMUST00000114015	A3	66251647-66251662
ENSMUST00000114018	ES	66364655;66386945;66406211-66364776;66387068;66408272
ENSMUST00000114018	ATSS	66175316;66193119-66175495;66193181
ENSMUST00000114018	ATTS	66442581-66442583
ENSMUST00000114146	IR	74370441-74370527
ENSMUST00000114147	ATSS	74372614;74373209-74372682;74373246
ENSMUST00000114171	ATSS	74297097-74297163
ENSMUST00000114171	ATTS	74304689-74304721
ENSMUST00000114218	A5	78576191-78576424
ENSMUST00000114218	ATTS	78544012-78544961
ENSMUST00000114219	A5	78576191-78576391
ENSMUST00000114219	ATTS	78544012-78544689
ENSMUST00000114229	A5	78336371-78340752
ENSMUST00000114229	ATSS	78301496-78301756
ENSMUST00000114547	ES	47829377-47829409
ENSMUST00000114547	A5	47813945-47814054
ENSMUST00000114547	ATSS	47530173-47530257
ENSMUST00000114547	ATTS	47853380-47853385
ENSMUST00000114548	ES	47818734-47818817
ENSMUST00000114548	A5	47813945-47814054
ENSMUST00000114902	A5	37801463-37801720
ENSMUST00000114902	ATSS	37864726;37865023;37865106-37864836;37865079;37866429
ENSMUST00000114902	ATTS	37754776-37755521
ENSMUST00000115161	ES	33873758;33883441-33873911;33883842
ENSMUST00000115161	A5	33863156-33863742
ENSMUST00000115161	ATSS	33907768-33907816
ENSMUST00000115227	IR	31457498;31458424-31458115;31458627
ENSMUST00000115227	ATSS	31422280-31422512
ENSMUST00000115228	ES	24908411;24920472-24908428;24920495
ENSMUST00000115228	A5	24906147;24912736;24915354-24906174;24912748;24917995
ENSMUST00000115228	ATSS	24936894-24936977
ENSMUST00000115228	ATTS	24897506-24897533
ENSMUST00000115229	ES	24909150-24909161
ENSMUST00000115229	A5	24915354-24917995
ENSMUST00000115305	ATSS	25683765;25763266;25764164-25684351;25763394;25764296
ENSMUST00000115305	ATTS	25882527;25884811;25886206;25889008-25882684;25884955;25886299;25892102
ENSMUST00000115306	ES	25876627-25877144
ENSMUST00000115306	A5	25866199-25866211
ENSMUST00000115306	ATSS	25683765;25763266;25764164-25684351;25763394;25764296
ENSMUST00000115308	ES	25801916-25802101
ENSMUST00000115308	A5	25866199-25866211
ENSMUST00000115308	ATTS	25882527;25884811;25886206;25889008-25882684;25884955;25886299;25892102
ENSMUST00000115310	ES	25801916;25876627-25802101;25877144
ENSMUST00000115441	A5	5541922-5542302
ENSMUST00000115441	A3	5543368-5543446
ENSMUST00000115449	MES	47276419;47276586-47276469;47276606
ENSMUST00000115449	ATTS	47245254-47245255
ENSMUST00000115698	ATSS	17233572-17233664
ENSMUST00000115698	ATTS	17261595-17263430
ENSMUST00000115729	MEE	17077193-17077402
ENSMUST00000115729	A5	17078054-17078619
ENSMUST00000115729	ATSS	17069696-17070199
ENSMUST00000115729	ATTS	17082094;17084516;17086772-17082176;17086736;17087045
ENSMUST00000116279	A5	134535082-134535250
ENSMUST00000116279	ATTS	134525550-134525557
ENSMUST00000116317	ES	102991784-102992027
ENSMUST00000116317	ATSS	102986379;102988556-102986586;102988573
ENSMUST00000116412	ATTS	122483092-122484138
ENSMUST00000116425	ES	107079695-107079794
ENSMUST00000116425	A3	107083069-107083217
ENSMUST00000116425	ATTS	107069400;107071875;107072560-107070565;107071915;107072645
ENSMUST00000117077	ES	40908398-40908534
ENSMUST00000117077	ATSS	40862396-40862557
ENSMUST00000117077	ATTS	40922070-40922308
ENSMUST00000117160	ES	119277411-119277509
ENSMUST00000117160	A5	118851871;119198995-118852758;119202402
ENSMUST00000117291	ES	4048787-4048951
ENSMUST00000117361	ES	12862107-12862423
ENSMUST00000117361	IR	12756096-12756187
ENSMUST00000117361	A3	12819661-12819907
ENSMUST00000117361	ATSS	12871078;12882196;12892167;12898203;12905023;12905194;12905971;12906888;12909858;12911077;12914502;12928261;12929008;12933580;12941632-12871184;12882277;12892289;12898301;12905086;12905267;12906015;12906949;12910002;12911162;12914613;12928335;12929093;12933702;12941841
ENSMUST00000117361	ATTS	12755314-12755328
ENSMUST00000117364	A5	100809554-100809559
ENSMUST00000117364	ATSS	100820940-100820965
ENSMUST00000117364	ATTS	100805192-100805203
ENSMUST00000117373	ES	54380412-54380492
ENSMUST00000117373	A3	54377560-54377561
ENSMUST00000117373	ATTS	54391034-54391037
ENSMUST00000117409	MES	108208917;108209589-108209095;108209717
ENSMUST00000117409	A3	108207013-108207109
ENSMUST00000117409	ATSS	108210486-108210934
ENSMUST00000117420	A5	109938131-109938282
ENSMUST00000117420	A3	109948166-109948240
ENSMUST00000117420	ATSS	108450009;108536553;108654105;108685994;108860075;108860166;109032468;109116236;109333512;109686156;109740387;109757577;109769534;109772631;109903106;109922911-108450068;108536643;108654265;108686093;108860143;108860207;109032697;109117080;109335063;109686220;109740578;109757613;109769607;109772680;109903689;109922985
ENSMUST00000117420	ATTS	109951364-109953461
ENSMUST00000117509	A5	24912736;24915354-24912748;24918088
ENSMUST00000117509	ATSS	24936912-24936977
ENSMUST00000117509	ATTS	24897506-24897533
ENSMUST00000117536	A5	76951401;76962510-76951668;76962970
ENSMUST00000117536	A3	76966157-76966247
ENSMUST00000117536	ATSS	76951348-76951368
ENSMUST00000117536	ATTS	76967313-76967509
ENSMUST00000117641	ES	10028285-10028503
ENSMUST00000117641	ATSS	10001669;10013880;10014882;10015231;10018193-10002217;10013951;10015043;10015285;10018194
ENSMUST00000117641	ATTS	10035455;10038058-10035586;10038380
ENSMUST00000117878	ES	149188859-149190140
ENSMUST00000117878	MES	149185485;149187708-149185661;149187876
ENSMUST00000117878	ATSS	149184560-149184716
ENSMUST00000117878	ATTS	149215433-149215434
ENSMUST00000118100	ATSS	79145771;79169739;79172908;79174974;79181207;79195935;79210691;79214957;79286464-79145875;79169756;79173075;79175049;79181340;79196018;79210747;79215027;79286517
ENSMUST00000118113	ES	95369995-95370063
ENSMUST00000118113	ATSS	95524527;95530264-95524614;95530365
ENSMUST00000118113	ATTS	95359169-95359173
ENSMUST00000118340	ES	79144856-79144977
ENSMUST00000118340	ATSS	79169739;79172908;79174974;79181207;79195935;79210691;79214957;79286464-79169756;79173075;79175049;79181340;79196018;79210747;79215027;79286517
ENSMUST00000118340	ATTS	79062516-79062528
ENSMUST00000118341	ES	89734842-89736273
ENSMUST00000118341	ATTS	89751406-89753446
ENSMUST00000118498	A3	81488355-81488358
ENSMUST00000118498	ATSS	81496326-81496392
ENSMUST00000118498	ATTS	81486249-81486457
ENSMUST00000118648	ES	152096719-152096907
ENSMUST00000118648	ATTS	152115390-152115400
ENSMUST00000118835	ES	41056535-41056684
ENSMUST00000118835	ATSS	41133481-41133726
ENSMUST00000118835	ATTS	40990914-40990918
ENSMUST00000119043	IR	12756096-12756187
ENSMUST00000119043	ATSS	12841184;12862107;12863143;12871078;12882196;12892167;12898203;12905023;12905194;12905971;12906888;12909858;12911077;12914502;12928261;12929008;12933580;12941632-12841346;12862423;12863380;12871184;12882277;12892289;12898301;12905086;12905267;12906015;12906949;12910002;12911162;12914613;12928335;12929093;12933702;12941841
ENSMUST00000119043	ATTS	12755314-12755338
ENSMUST00000119120	ES	70670891-70670911
ENSMUST00000119120	A3	70683350-70683365
ENSMUST00000119120	ATSS	70687955-70687972
ENSMUST00000119120	ATTS	70669463-70669464
ENSMUST00000119239	A5	73864062;73870047-73865251;73870209
ENSMUST00000119239	A3	73863631;73873221-73863920;73873224
ENSMUST00000119239	ATSS	73859387-73859402
ENSMUST00000119239	ATTS	73878730;73880845-73879134;73881333
ENSMUST00000119273	ATSS	18876539-18876767
ENSMUST00000119273	ATTS	18872018-18872226
ENSMUST00000119650	ES	108207963-108208067
ENSMUST00000119650	MES	108208917;108209589-108209095;108209717
ENSMUST00000119650	ATSS	108210466-108210934
ENSMUST00000119650	ATTS	108202222-108202240
ENSMUST00000119661	A3	4122149;4133866-4122477;4134351
ENSMUST00000119661	ATTS	4135347-4135407
ENSMUST00000119685	ES	149185485;149188859-149185661;149190140
ENSMUST00000119685	IR	149213523-149214022
ENSMUST00000119685	A5	149187834-149187876
ENSMUST00000119685	ATSS	149184560-149184667
ENSMUST00000119685	ATTS	149215430-149215434
ENSMUST00000119722	ATSS	39604009-39604124
ENSMUST00000119722	ATTS	39587396-39587510
ENSMUST00000120664	MES	109922911;109926844-109922985;109927272
ENSMUST00000120664	A5	109938131-109938282
ENSMUST00000120664	A3	109948166-109948240
ENSMUST00000120664	ATSS	108450009;108536553;108654105;108685994;108860075;108860166;109032468;109116236;109333512;109686156;109740387;109757577;109769534;109772631-108450068;108536643;108654265;108686093;108860143;108860207;109032697;109117080;109335063;109686220;109740578;109757613;109769607;109772680
ENSMUST00000120912	A5	76962510-76962970
ENSMUST00000120912	A3	76966157-76966247
ENSMUST00000121094	ES	89734842-89736273
ENSMUST00000121094	A5	89745523-89745601
ENSMUST00000121094	ATTS	89751406-89753446
ENSMUST00000121128	ES	142657388-142657496
ENSMUST00000121128	IR	142651625;142653030-142652854;142654052
ENSMUST00000121128	ATSS	142660932-142661305
ENSMUST00000121128	ATTS	142650766-142650769
ENSMUST00000121404	ES	41847442-41847488
ENSMUST00000121404	IR	41764614-41764644
ENSMUST00000121404	ATTS	41763148-41764133
ENSMUST00000121418	ES	10018193-10018359
ENSMUST00000121418	ATTS	10038058-10038380
ENSMUST00000121583	ATSS	6045161-6045221
ENSMUST00000121583	ATTS	6104684-6105149
ENSMUST00000121888	A3	12819661-12819907
ENSMUST00000121888	ATSS	12863143;12871078;12882196;12892167;12898203;12905023;12905194;12905971;12906888;12909858;12911077;12914502;12928261;12929008;12933580;12941632-12863380;12871184;12882277;12892289;12898301;12905086;12905267;12906015;12906949;12910002;12911162;12914613;12928335;12929093;12933702;12941841
ENSMUST00000121888	ATTS	12755314-12755328
ENSMUST00000121927	ES	76372872-76373049
ENSMUST00000121927	A3	76352546-76352549
ENSMUST00000122014	ES	43892153-43892191
ENSMUST00000122014	ATSS	43889800-43889899
ENSMUST00000122014	ATTS	43943504;43944639;43946669;43947427;43956818;43959216;43960018;43963268-43943964;43944730;43946751;43947528;43956961;43959368;43960163;43964314
ENSMUST00000122041	ES	108685994-108686093
ENSMUST00000122041	MES	109116236;109333512;109686156,109922911;109926844-109117080;109335063;109686220,109922985;109927272
ENSMUST00000122041	IR	108860144-108860165
ENSMUST00000122041	A5	109938131-109938282
ENSMUST00000122041	A3	109903106;109948166-109903577;109948240
ENSMUST00000122041	ATSS	108450009;108536553;108654105-108450068;108536643;108654177
ENSMUST00000122041	ATTS	109951474-109953461
ENSMUST00000122143	IR	141258070;141259707-141259657;141259881
ENSMUST00000122143	A3	141257249;141260915;141261679-141257344;141260960;141261776
ENSMUST00000122143	ATSS	141228784;141231227;141232419;141237497;141240885-141228891;141231342;141232541;141237702;141240968
ENSMUST00000122143	ATTS	141262595-141262750
ENSMUST00000122160	ES	149188859-149190140
ENSMUST00000122160	IR	149213523-149214022
ENSMUST00000122160	ATSS	149184560-149184663
ENSMUST00000122160	ATTS	149215430-149215434
ENSMUST00000122205	A5	30004272-30004276
ENSMUST00000122205	A3	30000880;30002414-30000884;30003046
ENSMUST00000122205	ATTS	29996141-29996168
ENSMUST00000122931	IR	84965219-84965316
ENSMUST00000122931	A3	84958089-84958116
ENSMUST00000122931	ATSS	84965961-84966064
ENSMUST00000122931	ATTS	84956610;84957966-84957864;84957974
ENSMUST00000122941	ES	12122007-12122337
ENSMUST00000122970	ES	38398702-38398889
ENSMUST00000122970	ATSS	38483317;38491898;38501959-38483385;38491957;38502152
ENSMUST00000122970	ATTS	38349273-38349639
ENSMUST00000122999	ES	19084710;19086332-19084909;19086415
ENSMUST00000122999	ATTS	19086961;19087240;19087494;19088001;19088911;19090929;19091681;19091939;19092208;19092543;19092950;19093134-19087041;19087333;19087701;19088264;19088996;19091040;19091844;19092036;19092254;19092632;19093035;19093821
ENSMUST00000123006	ES	95990801-95990902
ENSMUST00000123006	ATSS	95995668;95995771-95995722;95996001
ENSMUST00000123006	ATTS	95988429-95988819
ENSMUST00000123038	MES	69071224;69071374;69072423-69071291;69071474;69072519
ENSMUST00000123038	ATSS	69070806-69070873
ENSMUST00000123038	ATTS	69073261-69073293
ENSMUST00000123041	ATSS	45975528-45975544
ENSMUST00000123041	ATTS	45983523;45984041;45985322;45991748;45992108;45994015;45995128;45996702-45983680;45984233;45985468;45991912;45992232;45994091;45995662;45996958
ENSMUST00000123082	IR	37834338-37835257
ENSMUST00000123082	A3	37855373-37855374
ENSMUST00000123082	ATSS	37865023;37865106-37865079;37866429
ENSMUST00000123082	ATTS	37754776;37760823;37761430;37763307;37783817;37801463;37804629;37806937;37810972;37815532;37819525-37755521;37761095;37761534;37763509;37784026;37801905;37804739;37807105;37811027;37815686;37819640
ENSMUST00000123085	ATSS	113649169;113651845;113652225;113652542;113653904-113649875;113652086;113652406;113652712;113654060
ENSMUST00000123085	ATTS	113656249;113657003;113657375;113658479;113659269;113660943;113661140;113661659;113662207;113666759-113656648;113657149;113657536;113658606;113659377;113661052;113661629;113661693;113662947;113667054
ENSMUST00000123161	ES	91009563;91030045-91009626;91030078
ENSMUST00000123161	ATSS	91213565;91230795;91234044;91255575;91259986;91266736;91289489;91294034;91296203;91298991;91325515;91333251;91339059;91340061;91347526;91348750;91364360;91366343;91370062;91381648;91384234-91213757;91230854;91234220;91255739;91260636;91267086;91289640;91294166;91296277;91299077;91325631;91333323;91339150;91343628;91347641;91348876;91364446;91366504;91370196;91381788;91384409
ENSMUST00000123161	ATTS	90998492-90999565
ENSMUST00000123253	ATSS	91526762-91526850
ENSMUST00000123253	ATTS	91555364;91556500;91557575;91559049;91560807;91562754;91562949;91564320;91565621;91568137;91568637;91570180;91572348;91572973;91576016;91576163;91577564;91578035;91579423;91581110;91585722;91586238;91588669;91591666;91594683;91595311;91595688;91596362;91599206;91600641;91601006;91606246;91607445;91612740;91614973;91615242;91615794;91616301;91619688;91619982-91555438;91556632;91557675;91559162;915…
ENSMUST00000123273	IR	120782549;120782718-120782628;120783006
ENSMUST00000123273	ATSS	120784185-120784207
ENSMUST00000123288	ES	60609911-60610001
ENSMUST00000123288	ATSS	60624171;60624489;60629452;60648196-60624336;60624573;60630085;60648319
ENSMUST00000123288	ATTS	60593973;60600395;60602113-60596488;60600497;60604109
ENSMUST00000123350	ES	119006564-119006717
ENSMUST00000123350	IR	118995073-118998096
ENSMUST00000123350	A5	119001724-119001771
ENSMUST00000123350	ATSS	119007225;119008063;119008999;119013476;119014523;119018818;119019467;119026422;119028963;119032194;119032629;119034842;119035970;119041493;119042596;119044500;119049181;119049361;119049636;119054604;119057563;119058195;119059021;119061240;119070811;119075331;119077652;119081705;119083855;119086138;119089165;119090651;119091194;119095307;119099211-119007465;119008169;119009094;119013558;119014607…
ENSMUST00000123350	ATTS	118985039-118986193
ENSMUST00000123537	A5	122378634-122378727
ENSMUST00000123537	ATSS	122372527;122373911-122372656;122373985
ENSMUST00000123537	ATTS	122382299-122382902
ENSMUST00000123550	ES	130915949-130916043
ENSMUST00000123550	ATSS	130913125-130913434
ENSMUST00000123550	ATTS	130928690;130929420;130930771;130932017;130933630;130934461-130928762;130929542;130930866;130932109;130933666;130936141
ENSMUST00000123605	ES	109601645-109601738
ENSMUST00000123605	A3	109594776-109594779
ENSMUST00000123605	ATSS	109608623-109608673
ENSMUST00000123605	ATTS	109591343-109593430
ENSMUST00000123772	MES	84673254;84673500;84675405;84675745-84673319;84673606;84675481;84675858
ENSMUST00000123772	ATSS	84678049;84679093-84678174;84679140
ENSMUST00000123772	ATTS	84671316-84672263
ENSMUST00000123964	A3	90258051-90258465
ENSMUST00000123964	ATSS	90254163-90254324
ENSMUST00000123964	ATTS	90259154;90259386;90259583;90259763;90259954;90260126;90260697;90262451;90262914;90263171;90263480-90259222;90259492;90259612;90259827;90260003;90260370;90261103;90262714;90262980;90263357;90264125
ENSMUST00000123976	ES	70140277-70140356
ENSMUST00000123976	ATSS	70139499-70139707
ENSMUST00000123976	ATTS	70145811;70147090-70145890;70147319
ENSMUST00000124017	ES	28826185-28826273
ENSMUST00000124017	A3	28830151-28830214
ENSMUST00000124017	ATSS	28825217;28825874-28825412;28825958
ENSMUST00000124017	ATTS	28831233;28831389;28831717;28832004-28831287;28831460;28831867;28832247
ENSMUST00000124063	MES	58221050;58229355;58229828;58230391;58233153;58234353;58246975-58221865;58229407;58230086;58230628;58233395;58234933;58247438
ENSMUST00000124063	A3	58220057-58220569
ENSMUST00000124063	ATSS	58249660-58249786
ENSMUST00000124063	ATTS	58218076-58219751
ENSMUST00000124109	IR	82901628-82901708
ENSMUST00000124109	ATSS	82901816;82902995;82904090;82904240;82904792;82905278;82905507;82906425;82907553;82908092;82908339-82901868;82903197;82904136;82904375;82904984;82905375;82905583;82906504;82907770;82908235;82908411
ENSMUST00000124109	ATTS	82900768-82900772
ENSMUST00000124437	A3	81487584-81487605
ENSMUST00000124437	ATSS	81488217;81488428;81488549;81489802;81490227;81491170;81491977;81492828;81493063;81493349;81496080-81488358;81488466;81488636;81490120;81490315;81491273;81492057;81492922;81493207;81493539;81496392
ENSMUST00000124437	ATTS	81486249-81487290
ENSMUST00000124463	A5	39017653;39018154-39017739;39018339
ENSMUST00000124463	ATSS	39018406;39018990;39019483;39020071;39022701;39023140;39023373;39024209;39033157;39034061;39035225;39039040;39041227;39047023;39047586;39048310;39050159;39052004;39052956;39056060;39063242;39064675;39065381-39018566;39019241;39019653;39020130;39022844;39023273;39023475;39024298;39033252;39034210;39035320;39039135;39041352;39047134;39047766;39048438;39050191;39052101;39053030;39056150;39063504;390…
ENSMUST00000124463	ATTS	39016503-39016779
ENSMUST00000124539	IR	75442613-75442900
ENSMUST00000124539	ATSS	75435961;75436778;75436937;75438251;75438842;75439345;75440412;75441475;75441620;75441985;75442166-75436312;75436838;75437034;75438354;75439028;75439404;75440542;75441524;75441827;75442031;75442224
ENSMUST00000124621	ATSS	12117831-12117866
ENSMUST00000124621	ATTS	12136396;12137905;12140434;12146149;12149528;12150173;12152801;12154446;12156263;12159599;12160485;12162114;12166145;12170816;12171759;12180622;12180843;12183959-12136678;12138049;12140652;12146396;12149719;12150464;12152997;12154565;12156408;12159761;12160690;12162264;12166286;12170913;12171854;12180733;12180940;12185683
ENSMUST00000124830	A3	38178367-38178434
ENSMUST00000124830	ATSS	38151328-38151348
ENSMUST00000125053	A5	125026688-125026802
ENSMUST00000125053	A3	125022924;125025804-125023220;125026087
ENSMUST00000125053	ATSS	125042812;125047802;125049342;125050911;125055733;125057842;125065840;125067776;125068932;125079008;125081130;125084881;125086841;125087794;125091654;125097947;125102643;125106199;125109893;125118617;125119482;125124770;125178997-125042865;125048534;125049395;125051118;125055988;125058400;125065902;125067948;125069077;125079106;125081184;125085059;125086934;125087966;125091720;125097999;125102699…
ENSMUST00000125208	ATSS	108905918;108906074;108907787;108907932;108908326;108910343;108911164-108905988;108906118;108907847;108908083;108908404;108910395;108911727
ENSMUST00000125208	ATTS	108902805-108904261
ENSMUST00000125222	A5	109593477-109593931
ENSMUST00000125222	ATSS	109594051;109594620;109594913;109595647;109596030;109601423;109601645;109603303;109606208;109608352-109594131;109594779;109595069;109595760;109596217;109601505;109601738;109603502;109606420;109608673
ENSMUST00000125222	ATTS	109591343-109593247
ENSMUST00000125227	ES	91143015;91155013;91158405;91160317;91163963;91182792-91143087;91155075;91158488;91160370;91164022;91182888
ENSMUST00000125227	MES	91140557;91140809-91140626;91140817
ENSMUST00000125227	A5	91143271;91157985;91167508-91143485;91158086;91167528
ENSMUST00000125227	A3	91167090;91179321-91167167;91179326
ENSMUST00000125227	ATTS	91137360-91137361
ENSMUST00000125271	ATSS	145487046;145489824;145496989;145504771-145487656;145489972;145497051;145505181
ENSMUST00000125321	ES	91143015;91155013;91160317;91163963;91182792-91143087;91155075;91160370;91164022;91182888
ENSMUST00000125321	MES	91140557;91140809-91140626;91140817
ENSMUST00000125321	A5	91143271;91158405;91167508-91143485;91158417;91167528
ENSMUST00000125321	A3	91167090;91179321-91167167;91179326
ENSMUST00000125321	ATTS	91137360-91137361
ENSMUST00000125388	ATSS	61711694;61715823;61720444;61722710;61750844;61760636;61760975;61763837;61764849;61765386-61711873;61715957;61720571;61722761;61751053;61760707;61761094;61763907;61764999;61765508
ENSMUST00000125388	ATTS	61800074-61800376
ENSMUST00000125471	ATSS	91313532-91313535
ENSMUST00000125471	ATTS	91467685;91468317;91474309;91485159;91522772;91666282-91467862;91468396;91474452;91485278;91526230;91668439
ENSMUST00000125495	A5	67683403-67683433
ENSMUST00000125495	ATSS	67686418;67686961-67686606;67687071
ENSMUST00000125495	ATTS	67667437-67671611
ENSMUST00000125718	IR	129522505-129522637
ENSMUST00000125718	A3	129524320-129524584
ENSMUST00000125718	ATSS	129528999;129534614;129542581-129529044;129534726;129542713
ENSMUST00000125718	ATTS	129516104;129516900;129517356;129517793;129518013;129518831;129519052;129521418;129522363-129516636;129516948;129517508;129517923;129518121;129518971;129519160;129521510;129522491
ENSMUST00000125945	ATSS	20262410;20263506;20263678;20265349;20266226;20266424;20270243;20275420;20275586-20262612;20263596;20263788;20265450;20266327;20266523;20270367;20275495;20275733
ENSMUST00000125945	ATTS	20248264-20249626
ENSMUST00000126029	ATSS	84959776;84959967;84965131;84965317;84965571;84965860-84959863;84960104;84965218;84965443;84965642;84966064
ENSMUST00000126029	ATTS	84956610-84957678
ENSMUST00000126168	ES	149185485;149188859-149185661;149190140
ENSMUST00000126168	IR	149213523-149214022
ENSMUST00000126168	A3	149193840-149193898
ENSMUST00000126168	ATSS	149184560-149184678
ENSMUST00000126168	ATTS	149215430-149215434
ENSMUST00000126264	ATSS	19083868;19084710;19085986;19086332;19086489;19086893;19087240;19087494;19088001;19088911;19090929;19091681;19091939;19092208-19084154;19084909;19086077;19086415;19086584;19087041;19087333;19087701;19088264;19088996;19091040;19091844;19092036;19092218
ENSMUST00000126264	ATTS	19093771-19093821
ENSMUST00000126280	ES	24920472-24920495
ENSMUST00000126280	ATSS	24924211;24927829;24936537-24924217;24927949;24936977
ENSMUST00000126280	ATTS	24897506;24899145;24899396;24899675;24899836;24900162;24900498;24900788;24900939;24901106;24901340;24901605;24902278;24903004;24903289;24903925;24904649;24904907;24905168;24906147;24906809;24907329;24908411;24909150;24912736;24913530;24914459-24899069;24899294;24899575;24899713;24899949;24900333;24900646;24900855;24901019;24901225;24901529;24901787;24902443;24903162;24903384;24904051;24904819;249…
ENSMUST00000126333	ES	107351427-107351599
ENSMUST00000126333	ATSS	107293470;107295581;107324639;107338295;107338807-107293898;107295634;107329307;107338356;107339367
ENSMUST00000126333	ATTS	107361770;107366179;107367049;107370418;107371158;107378793-107361824;107366327;107369551;107370659;107373530;107379517
ENSMUST00000126524	A3	121525767-121525832
ENSMUST00000126524	ATSS	121528870;121531533;121533309;121534335;121535854;121537112;121538393;121539172;121540502;121545165-121528990;121531720;121533389;121534430;121535943;121537220;121538490;121539247;121540575;121545905
ENSMUST00000126524	ATTS	121525038-121525052
ENSMUST00000126573	ES	107846239;107861133;107870012-107846619;107861357;107870188
ENSMUST00000126573	ATSS	107802314-107802413
ENSMUST00000126573	ATTS	107872816-107873899
ENSMUST00000126690	ES	58230391-58230628
ENSMUST00000126690	A5	58221050-58221715
ENSMUST00000126690	A3	58220564;58233247-58220569;58233395
ENSMUST00000126690	ATSS	58249665-58249786
ENSMUST00000126690	ATTS	58218076-58218087
ENSMUST00000126724	ES	33873758-33873911
ENSMUST00000126724	ATSS	33907566-33907816
ENSMUST00000126724	ATTS	33852052;33862654-33853367;33862773
ENSMUST00000126753	ES	120719141-120719248
ENSMUST00000126753	ATSS	120720553;120720734;120720882;120722610;120722939;120723192;120723748;120724133;120724333;120724672;120724892;120725176;120725595;120725921;120726177;120726590;120727297;120727858;120728334;120728611;120729531;120729689;120729930;120730299;120730702;120731404;120745019;120748435;120750238;120755830;120760197;120773229;120773820;120777534;120783695;120785979;120790282;120806759;120822473;120850056…
ENSMUST00000126753	ATTS	120716154-120718621
ENSMUST00000126799	ES	72630885-72630937
ENSMUST00000126799	A3	72619132-72619154
ENSMUST00000126799	ATTS	72603696;72609455;72610809;72612161;72612361-72605529;72609561;72610916;72612271;72612402
ENSMUST00000126822	IR	144880710-144881617
ENSMUST00000126822	ATSS	144889699;144891315;144893161;144894080;144894474;144896490;144897983;144899147;144899365;144901177;144902540;144965501-144889802;144891513;144893307;144894157;144894558;144896731;144898058;144899212;144899498;144901285;144902578;144965847
ENSMUST00000126825	ATSS	31422280;31428748;31437992;31446592;31447553;31449824;31455028;31456625-31422512;31428987;31438117;31446664;31447663;31449965;31455180;31457497
ENSMUST00000126956	ATSS	162901769;162903434;162910009;162913208;162921199;162921450;162922390;162927405-162901914;162903638;162910179;162913308;162921315;162921533;162922470;162927556
ENSMUST00000126956	ATTS	162936733;162941555;162941801;162969105;162975183;162996705;163000062;163011062;163029767;163031114-162936805;162941709;162941844;162969132;162975279;162996760;163000158;163011206;163029878;163032501
ENSMUST00000127036	ATSS	39158214;39165097;39166667;39168941;39170124;39170769;39173278;39175363;39181528;39206441-39158305;39165203;39166754;39169103;39170310;39170910;39173438;39175480;39181613;39206789
ENSMUST00000127036	ATTS	39136623-39142110
ENSMUST00000127153	ATSS	119059021;119061240;119070811;119075331;119077652;119081705;119083855;119086138;119089165;119090651;119091194;119095307;119099211-119059140;119061390;119070902;119075391;119077751;119081805;119083927;119086234;119089339;119090763;119091324;119095389;119099430
ENSMUST00000127153	ATTS	118985039;118994946;118998097;119001724;119002826;119006564;119007145;119008063;119008999;119013476;119014523-118986913;118995072;118998213;119001885;119002986;119006717;119007465;119008169;119009094;119013558;119014532
ENSMUST00000127304	ATSS	46601894-46602202
ENSMUST00000127304	ATTS	46536937;46540418;46541893;46542235;46543348;46544063;46545612;46546649;46548768;46551329;46562895;46564688;46566277-46539267;46540689;46541983;46542347;46543444;46544167;46545728;46546828;46548917;46551445;46563095;46564861;46566458
ENSMUST00000127309	IR	30177506;30177722-30177592;30177919
ENSMUST00000127309	A5	30176728-30176739
ENSMUST00000127309	ATSS	30178442-30178450
ENSMUST00000127378	ES	46251341-46251487
ENSMUST00000127378	ATSS	46248080;46248841-46248328;46249029
ENSMUST00000127378	ATTS	46251904-46252537
ENSMUST00000127388	ATSS	66175316;66193119;66251647;66322404;66362203;66364655;66380489;66386945-66175495;66193181;66251712;66322468;66362280;66364776;66380773;66386985
ENSMUST00000127388	ATTS	66420135;66421646;66425197;66431527;66433514;66438254;66438792-66420196;66421790;66425528;66431619;66433595;66438366;66442583
ENSMUST00000127478	ES	108905918-108905988
ENSMUST00000127478	A3	108905334-108905585
ENSMUST00000127478	ATSS	108907787;108907932;108908326;108910343;108911164-108907847;108908083;108908404;108910395;108911727
ENSMUST00000127478	ATTS	108902805-108904476
ENSMUST00000127670	ATSS	5544066;5546353;5547927;5555238;5556065;5557213;5559433-5544173;5546405;5548000;5555382;5556156;5557406;5559538
ENSMUST00000127670	ATTS	5537454-5539451
ENSMUST00000127695	A3	29685795-29685851
ENSMUST00000127695	ATSS	29660595;29663172;29674139;29676131;29678879;29680446;29680589-29660771;29663306;29674290;29676289;29679082;29680557;29680660
ENSMUST00000127695	ATTS	29685928;29687036;29689895;29690308;29691245;29694248;29694785;29695426;29697084;29697949;29698638;29699220;29700234;29700971;29701485;29702154-29686049;29687154;29690077;29690440;29691424;29694304;29694842;29695494;29697215;29698071;29698729;29699288;29700281;29701083;29701593;29705979
ENSMUST00000127876	ATSS	5683343;5683788;5684290;5684549;5685092;5686431;5686627;5687119;5687451;5687997-5683412;5683878;5684468;5684672;5686219;5686526;5686666;5687218;5687638;5688908
ENSMUST00000127876	ATTS	5664635;5665329;5665708;5666150;5666509;5666835;5667149;5667379;5671523;5672447;5672758;5673225;5673480;5674877;5675360;5677125;5677406;5677620;5678643;5678912-5665247;5665627;5665841;5666424;5666739;5666982;5667252;5667609;5671776;5672662;5672816;5673354;5673947;5675054;5675504;5677275;5677498;5677725;5678752;5678983
ENSMUST00000127906	A5	38191858-38193655
ENSMUST00000127906	A3	38178367-38178434
ENSMUST00000128041	ES	46356935-46356984
ENSMUST00000128041	A3	46366734-46367210
ENSMUST00000128081	ES	91467685-91467862
ENSMUST00000128081	A5	91441806-91444766
ENSMUST00000128081	ATSS	91313532-91313558
ENSMUST00000128081	ATTS	91666282-91668439
ENSMUST00000128210	A5	144579403-144581115
ENSMUST00000128210	A3	144577123-144578332
ENSMUST00000128210	ATSS	144556256;144559207;144562132;144564566-144556647;144559505;144562189;144564652
ENSMUST00000128304	MES	116894088;116896340-116894159;116896514
ENSMUST00000128304	ATSS	116921365-116921455
ENSMUST00000128304	ATTS	116888685-116889632
ENSMUST00000128323	MES	69071374;69072423-69071474;69072519
ENSMUST00000128323	ATSS	69070806-69070918
ENSMUST00000128323	ATTS	69073024-69073293
ENSMUST00000128410	ES	29680446;29681176-29680557;29681304
ENSMUST00000128410	A5	29689991-29690077
ENSMUST00000128410	A3	29685795-29685851
ENSMUST00000128410	ATSS	29660595;29663172;29674139;29676131-29660771;29663306;29674290;29676289
ENSMUST00000128410	ATTS	29690407;29691245;29694248;29694785;29695426;29697084;29697949;29698638;29699220;29700234;29700971;29701485;29702154-29690440;29691424;29694304;29694842;29695494;29697215;29698071;29698729;29699288;29700281;29701083;29701593;29705979
ENSMUST00000128444	ATSS	141139740-141139775
ENSMUST00000128444	ATTS	141113001-141115864
ENSMUST00000128528	ATSS	60602113;60609911;60623231;60624171;60624489;60629452;60648196-60604490;60610001;60623325;60624336;60624573;60630085;60648319
ENSMUST00000128528	ATTS	60593973-60593991
ENSMUST00000128667	A3	53720005-53720007
ENSMUST00000128782	ATSS	121526739;121527091;121528870;121531533;121533309;121534335;121535854;121537112;121538393;121539172;121540502;121545165-121526860;121527253;121528990;121531720;121533389;121534430;121535943;121537220;121538490;121539247;121540575;121545905
ENSMUST00000128782	ATTS	121525038-121525052
ENSMUST00000128869	ATSS	103038519;103058321;103099957;103161905;103205823;103208866;103210890-103038688;103058392;103100081;103162362;103205940;103209012;103211334
ENSMUST00000128869	ATTS	102907948;102926072;102928223;102963467;102966446;102976355;102987203-102913332;102926149;102928286;102963591;102966628;102976426;102987274
ENSMUST00000128972	IR	84957865;84958089-84957965;84958116
ENSMUST00000128972	ATTS	84956610-84957667
ENSMUST00000129008	A3	135133954-135133994
ENSMUST00000129008	ATSS	135106891-135106913
ENSMUST00000129008	ATTS	135137922-135138382
ENSMUST00000129019	ATSS	53350833;53368630;53372278;53375589;53380586;53389755;53392771;53396539;53397832;53398237;53399589;53402478;53404356;53406581;53407880;53408057;53408399;53409268-53351129;53368786;53373057;53375710;53380672;53389791;53392816;53396593;53397869;53398399;53400506;53402566;53404602;53406675;53407943;53408193;53408470;53409530
ENSMUST00000129019	ATTS	53415833-53421830
ENSMUST00000129099	ES	38480039-38480158
ENSMUST00000129099	ATSS	38501959-38502152
ENSMUST00000129099	ATTS	38349273-38349274
ENSMUST00000129111	ATTS	90998492;91008833;91009563;91019292;91022400;91030045;91063142;91083674;91183664;91213565;91230795;91234044;91255575;91259986;91266736;91289489;91294034;91296203;91298991;91325515;91333251;91339059-90999659;91008935;91009626;91019405;91022477;91030078;91063165;91083723;91183719;91213757;91230854;91234220;91255739;91260636;91267086;91289640;91294166;91296277;91299077;91325631;91333323;91339150
ENSMUST00000129131	ES	34958152-34958226
ENSMUST00000129131	MES	34959475;34960821-34959513;34960887
ENSMUST00000129131	ATSS	34961582-34961597
ENSMUST00000129131	ATTS	34941750;34945398;34946682-34944091;34945546;34946859
ENSMUST00000129273	MES	108905918;108906074-108905988;108906118
ENSMUST00000129273	A5	108908326-108908336
ENSMUST00000129273	A3	108905334-108905585
ENSMUST00000129273	ATSS	108911696-108911727
ENSMUST00000129374	ATSS	108450009;108536553;108654105;108685994;108860075;108860166;109032468-108450068;108536643;108654265;108686093;108860143;108860207;109032697
ENSMUST00000129374	ATTS	109686156;109740387;109757577;109769534;109772631;109903106;109922911;109926844;109933868;109935306;109936677;109937967;109939262;109948166;109949414;109950209;109950931-109686220;109740578;109757613;109769607;109772680;109903689;109922985;109927272;109933961;109935478;109936775;109938282;109939361;109948394;109949536;109950391;109953461
ENSMUST00000129464	MES	33862654;33863156;33864523;33873758;33878260-33862773;33863934;33864743;33873911;33878437
ENSMUST00000129464	A3	33883648-33883842
ENSMUST00000129464	ATSS	33907791-33907816
ENSMUST00000129488	A5	14063914-14064200
ENSMUST00000129488	ATTS	14169960;14177983;14184307;14186817;14191143;14193366;14195330;14197606-14170179;14181304;14184505;14188031;14191256;14193581;14195476;14199367
ENSMUST00000129715	ATSS	148448611;148452257;148453022;148453758;148454552;148455985;148458627;148458984;148462787;148463692;148464303;148464947;148465891;148468250;148468988;148469367;148470222;148470572;148471914;148480865;148483555;148484310;148484626;148486049;148486776;148489476;148491335;148491621;148511771;148514826;148521292;148524459;148525724;148525998;148530482;148530678;148533862;148534908;148536511;148537362…
ENSMUST00000129715	ATTS	148549368;148549791;148550088;148550959;148552712;148553031;148556267;148556845-148549440;148549865;148550223;148551024;148552792;148553111;148556372;148557683
ENSMUST00000129727	ATSS	127549917;127550185;127550607;127550945;127551669;127552161;127552711;127553367;127553692;127554264;127554581;127554948;127555654;127555991;127556210;127556608;127556884;127557194;127557412;127558074;127558536;127558831;127559097;127559968;127560455;127563604;127566457;127567148;127567362;127568353;127568589;127568899;127569284;127571406;127571889;127572417;127572749;127572928;127573280;127573972…
ENSMUST00000129727	ATTS	127538161;127539233;127539472;127539667;127539858;127540153;127540619;127540950;127541234;127541639;127542185;127542567;127543087;127544419;127545535;127545731;127546000;127546394-127539090;127539377;127539597;127539731;127539959;127540327;127540780;127541123;127541374;127541815;127542301;127542673;127543265;127544687;127545654;127545865;127546140;127546395
ENSMUST00000129749	MES	104071010;104071168-104071088;104071270
ENSMUST00000129749	ATSS	104069849-104069891
ENSMUST00000129749	ATTS	104084645;104090129;104091004-104084957;104090274;104091187
ENSMUST00000129756	ATTS	65967501;65972297;65976021;65979502;65982836;66024076;66027252;66031371-65970337;65972392;65976164;65979600;65987493;66024223;66027394;66031571
ENSMUST00000129827	ATSS	93310811-93311135
ENSMUST00000129827	ATTS	93247414-93249323
ENSMUST00000129831	ES	141373654-141373722
ENSMUST00000129831	ATSS	141241490-141241918
ENSMUST00000129831	ATTS	141609995;141613093;141792928;141856787;141936044;141937531;141948506;141953004;141954854;141956091;141959208;141962665;141975578;141998739;141999840;142006624;142031580;142034353;142038234;142046128;142051162;142081617;142084462;142085588;142094524;142096734;142100114;142114391;142119512;142127771;142132024;142143772;142144970;142146260;142158531;142161775;142164451;142172442;142173670;142185157…
ENSMUST00000129901	ATSS	109473248-109473598
ENSMUST00000129901	ATTS	109450855;109454863;109458477;109459799;109463310;109466276-109453394;109455678;109458605;109459942;109463548;109466359
ENSMUST00000130002	ES	90260697;90262914-90261103;90262980
ENSMUST00000130002	IR	90257219-90257294
ENSMUST00000130002	A5	90258526-90258633
ENSMUST00000130002	A3	90258051-90258465
ENSMUST00000130002	ATSS	90254163-90254296
ENSMUST00000130002	ATTS	90264120-90264125
ENSMUST00000130028	A3	37563616-37563669
ENSMUST00000130028	ATSS	37539885-37539900
ENSMUST00000130028	ATTS	37572382-37572385
ENSMUST00000130043	ATSS	95995771-95996001
ENSMUST00000130043	ATTS	95988429-95989395
ENSMUST00000130044	ES	60600395-60600497
ENSMUST00000130044	MES	60609911;60623231;60624171-60610001;60623325;60624336
ENSMUST00000130044	ATSS	60629452;60648196-60630085;60648319
ENSMUST00000130044	ATTS	60593973-60593982
ENSMUST00000130052	MES	29680589;29681176;29681918-29680660;29681304;29682012
ENSMUST00000130052	A3	29685795-29685851
ENSMUST00000130052	ATSS	29660595;29663172;29674139;29676131;29678879-29660771;29663306;29674290;29676289;29679082
ENSMUST00000130052	ATTS	29689991;29690308;29691245;29694248;29694785;29695426;29697084;29697949;29698638;29699220;29700234;29700971;29701485;29702154-29690077;29690440;29691424;29694304;29694842;29695494;29697215;29698071;29698729;29699288;29700281;29701083;29701593;29705979
ENSMUST00000130098	ES	71472195-71472246
ENSMUST00000130145	ES	74981852-74981913
ENSMUST00000130145	ATSS	74925823;74928993-74926003;74930520
ENSMUST00000130152	ES	53398237-53398399
ENSMUST00000130152	A5	53375633-53375710
ENSMUST00000130152	ATSS	53350833;53368630;53372278-53351129;53368786;53372974
ENSMUST00000130152	ATTS	53399625;53402478;53404356;53406581;53407880;53408057;53408399;53409268;53410694;53411836;53415388-53400506;53402566;53404602;53406675;53407943;53408193;53408470;53409530;53410959;53412056;53421830
ENSMUST00000130175	ES	154024067-154024350
ENSMUST00000130175	A5	154023594-154023688
ENSMUST00000130175	ATSS	154025909-154025966
ENSMUST00000130175	ATTS	154020470-154023310
ENSMUST00000130216	A3	29040667-29040775
ENSMUST00000130229	ES	116179608-116179777
ENSMUST00000130229	ATSS	116183464;116189415;116198222;116198596-116183624;116189575;116198381;116198801
ENSMUST00000130360	ES	60600395-60600497
ENSMUST00000130360	MES	60609911;60623231;60624171;60624489-60610001;60623325;60624336;60624573
ENSMUST00000130360	A5	60602113-60602233
ENSMUST00000130360	ATSS	60629853;60648196-60630085;60648319
ENSMUST00000130360	ATTS	60593973-60593990
ENSMUST00000130687	A3	141260915;141261213;141261679-141260960;141261288;141261776
ENSMUST00000130687	ATSS	141228784;141231227;141232419;141237497;141240885;141243499;141246847;141247221;141248380;141254864;141256498;141256803;141257249;141258032;141259658;141259882-141228891;141231342;141232541;141237702;141240968;141243896;141246944;141247396;141248509;141254991;141256679;141256922;141257498;141258069;141259706;141260397
ENSMUST00000130687	ATTS	141262747-141262750
ENSMUST00000130704	MES	144983876;145016735-144983961;145016930
ENSMUST00000130704	ATSS	145091950;145092205;145094824;145096186;145098011;145099965;145103614;145105799;145106930;145108505;145110832;145114707;145115433;145117549;145121252;145122444;145126410;145127937;145128245;145131600;145134438;145138564;145141243;145143172;145144791;145148317;145152647;145154569;145160585;145161998;145163176;145163756;145164556;145167391;145168116;145168476;145170236;145171645;145172078;145173054…
ENSMUST00000130704	ATTS	144972622-144972626
ENSMUST00000130742	ATSS	125026688;125028621;125028882;125029120;125029972;125030686;125032015;125033326;125033984;125034356;125035976;125036821;125037062;125037274;125037861;125038889;125041796;125042745;125047802;125049342;125050911;125055733;125057842;125065840;125067776;125068932;125079008;125081130;125084881;125086841;125087794;125091654;125097947;125102643;125106199;125109893;125118617;125119482;125124770;125178997…
ENSMUST00000130742	ATTS	125017153;125018811;125019819;125022871;125023501;125024133;125025009-125018348;125018990;125020046;125023220;125023646;125024282;125025102
ENSMUST00000130852	ATSS	141228784;141231227;141232419;141237497;141240885;141243499;141246847;141247221;141248380;141254864;141256498;141256803;141257249;141258032-141228891;141231342;141232541;141237702;141240968;141243896;141246944;141247396;141248509;141254991;141256679;141256922;141257498;141258069
ENSMUST00000130852	ATTS	141260587;141260915;141261213;141261679;141262409-141260707;141261114;141261542;141261904;141262750
ENSMUST00000130881	ES	155587442-155587576
ENSMUST00000130881	A5	155564211-155564760
ENSMUST00000130881	A3	155573001;155573175-155573004;155574383
ENSMUST00000130881	ATSS	155592714-155592810
ENSMUST00000130881	ATTS	155563181-155563189
ENSMUST00000131028	IR	78034708-78035656
ENSMUST00000131028	A5	78036264-78036685
ENSMUST00000131028	A3	78037985;78041613-78038258;78041717
ENSMUST00000131084	ES	104299000-104300468
ENSMUST00000131084	ATSS	104306885;104309410;104314308;104316226;104319974;104324052;104324643;104326881;104337543-104306988;104309492;104314440;104316318;104320072;104324204;104324729;104326976;104337728
ENSMUST00000131084	ATTS	104288316-104291049
ENSMUST00000131250	ATSS	4617126;4617919;4624851-4617262;4618154;4624988
ENSMUST00000131424	A5	119001724-119001771
ENSMUST00000131424	ATSS	119007145;119008063;119008999;119013476;119014523;119018818;119019467;119026422;119028963;119032194;119032629;119034842;119035970;119041493;119042596;119044500;119049181;119049361;119049636;119054604;119057563;119058195;119059021;119061240;119070811;119075331;119077652;119081705;119083855;119086138;119089165;119090651;119091194;119095307;119099211-119007465;119008169;119009094;119013558;119014607…
ENSMUST00000131424	ATTS	118985039-118986418
ENSMUST00000131448	A3	119437118-119437193
ENSMUST00000131448	ATTS	119443077;119443192;119444957-119443107;119443283;119446256
ENSMUST00000131545	A5	75436193-75436312
ENSMUST00000131545	ATSS	75435961-75436087
ENSMUST00000131545	ATTS	75441620;75441985;75442166;75442444;75442901-75441827;75442031;75442277;75442612;75443179
ENSMUST00000131613	A5	134535082-134535246
ENSMUST00000131613	A3	134529301-134529410
ENSMUST00000131613	ATSS	134535298-134535387
ENSMUST00000131613	ATTS	134525550-134525564
ENSMUST00000131616	ES	116896340-116896514
ENSMUST00000131616	ATSS	116921422-116921455
ENSMUST00000131616	ATTS	116888685-116889279
ENSMUST00000131648	ES	6585207-6585272
ENSMUST00000131648	ATSS	6593101;6594963;6597859;6598739;6600596;6602713;6603079;6603399;6604956;6605636;6614704;6619175;6619520;6620886;6621907;6625136;6635925;6648571-6593253;6595017;6598011;6598826;6600666;6602859;6603148;6603463;6605081;6605728;6614799;6619283;6619564;6621051;6622096;6625213;6635998;6648777
ENSMUST00000131681	MES	85819332;85822088;85823299-85819569;85822250;85823434
ENSMUST00000131681	ATSS	85824512-85824550
ENSMUST00000131681	ATTS	85815448-85815659
ENSMUST00000131717	ATSS	83900105;83915407;83918820;83922999-83900924;83915568;83919033;83923108
ENSMUST00000131717	ATTS	83940011-83941954
ENSMUST00000131881	ATSS	180642347-180642708
ENSMUST00000131881	ATTS	180621956;180635254-180622714;180635395
ENSMUST00000131934	IR	122481530-122481595
ENSMUST00000131934	ATSS	122476143;122476515;122476906;122477177;122478185;122478677;122478893;122479277;122479590;122480143;122480902-122476295;122476589;122476984;122477236;122478245;122478786;122479194;122479412;122479721;122480234;122480922
ENSMUST00000131934	ATTS	122481740-122484138
ENSMUST00000132139	ES	45794978;45806988-45796558;45807367
ENSMUST00000132139	A5	45799798-45799801
ENSMUST00000132139	A3	45745717;45823729-45745786;45823759
ENSMUST00000132139	ATSS	45507788;45658676-45507957;45658804
ENSMUST00000132139	ATTS	45827905-45827906
ENSMUST00000132174	IR	81242957;81250735-81243649;81251251
ENSMUST00000132174	ATSS	81233155-81233187
ENSMUST00000132174	ATTS	81252121-81252123
ENSMUST00000132220	ATSS	113615440;113616748;113620025;113621109;113621832;113622366;113624939;113628345;113629863-113615511;113616873;113620167;113621177;113621943;113622449;113625057;113628392;113630149
ENSMUST00000132220	ATTS	113605067;113608340;113609038;113611058-113607299;113608411;113609170;113611116
ENSMUST00000132291	A3	75442166-75442185
ENSMUST00000132291	ATSS	75435961;75436778;75436937;75438251;75438842;75439345;75440412;75441475-75436312;75436838;75437034;75438354;75439028;75439404;75440542;75441524
ENSMUST00000132291	ATTS	75442932-75443179
ENSMUST00000132302	ES	56703668-56703812
ENSMUST00000132302	ATSS	56703010-56703066
ENSMUST00000132302	ATTS	56733125;56735800;56737335-56733214;56736056;56742377
ENSMUST00000132327	ATSS	32686554;32686738;32687145;32687413;32687602;32687760;32687920;32691190;32692451;32692593;32693989-32686643;32686885;32687222;32687515;32687663;32687837;32688034;32691254;32692504;32692721;32694185
ENSMUST00000132327	ATTS	32682609-32682817
ENSMUST00000132376	MES	28829800;28830002-28829924;28830050
ENSMUST00000132376	A3	28830151-28830214
ENSMUST00000132376	ATSS	28825217;28825874;28826185-28825412;28826123;28826204
ENSMUST00000132527	A3	180616266-180616381
ENSMUST00000132540	ATSS	141228784;141231227;141232419;141237497;141240885;141243499;141246847;141247221;141248380;141254864-141228891;141231342;141232541;141237702;141240968;141243896;141246944;141247396;141248509;141254914
ENSMUST00000132540	ATTS	141259658;141259882;141260915;141261213;141261679;141262409-141259706;141260707;141261114;141261542;141261904;141262750
ENSMUST00000132650	ES	106665656-106665738
ENSMUST00000132650	ATSS	106667547;106668037;106670449;106671624;106674411;106676598;106678185;106678753-106667577;106668254;106670535;106671748;106674488;106676759;106678302;106678944
ENSMUST00000132650	ATTS	106662256-106662433
ENSMUST00000132783	ES	29535090-29535266
ENSMUST00000132783	ATSS	29526448;29529929;29530581;29533226-29526843;29530154;29530692;29533290
ENSMUST00000132783	ATTS	29540609;29541341;29542345;29544270;29544913-29540861;29541481;29542509;29544410;29545279
ENSMUST00000132859	A5	43939163-43939567
ENSMUST00000132859	A3	43905346-43905351
ENSMUST00000132895	ES	120861777-120862012
ENSMUST00000132895	ATTS	120886934;120888988;120889355;120891295-120887043;120889089;120889494;120896579
ENSMUST00000132975	ATSS	34313545-34313551
ENSMUST00000132975	ATTS	34236707;34239744;34240509;34242240;34244966;34248107;34253987;34256412;34257347;34257632;34258013;34263553;34284702-34239237;34239822;34240646;34242405;34245978;34248232;34254084;34256570;34257508;34257727;34258153;34263750;34285477
ENSMUST00000133026	IR	107373531-107378792
ENSMUST00000133026	A5	107324764-107329307
ENSMUST00000133026	A3	107338807-107338809
ENSMUST00000133041	ES	6585207-6585272
ENSMUST00000133041	MEE	6594963-6595017
ENSMUST00000133041	A3	6588653-6588966
ENSMUST00000133041	ATSS	6598760;6600596;6602713;6603079;6603399;6604956;6605636;6614704;6619175;6619520;6620886;6621907;6625136;6635925;6648571-6598826;6600666;6602859;6603148;6603463;6605081;6605728;6614799;6619283;6619564;6621051;6622096;6625213;6635998;6648777
ENSMUST00000133041	ATTS	6579768;6582403-6581592;6582473
ENSMUST00000133078	ATTS	147390289-147391004
ENSMUST00000133128	ATSS	38600578;38601299;38601929;38602576;38605939-38600778;38601397;38602081;38602673;38606352
ENSMUST00000133187	IR	55075995;55076408-55076297;55077402
ENSMUST00000133187	ATSS	55100299-55100300
ENSMUST00000133187	ATTS	55027880;55029416;55030953;55034889;55040545;55050741;55055975;55060266;55069722-55028718;55029458;55031016;55035066;55040623;55050894;55056078;55060342;55069807
ENSMUST00000133193	ES	82561778-82561855
ENSMUST00000133193	ATSS	82475370;82500727;82522050;82554463-82475394;82500802;82522137;82554516
ENSMUST00000133193	ATTS	82585627-82585637
ENSMUST00000133208	A5	8488827-8488843
ENSMUST00000133208	ATSS	8470788;8473831;8477967;8482127;8482256;8484262;8484820;8485566-8470865;8473966;8478329;8482167;8482400;8484333;8484873;8485945
ENSMUST00000133208	ATTS	8490196-8490684
ENSMUST00000133253	MES	25354741;25354893-25354822;25355028
ENSMUST00000133253	ATSS	25356058;25356231-25356142;25356359
ENSMUST00000133253	ATTS	25352276;25352686;25353153-25352566;25352874;25353154
ENSMUST00000133343	A5	21328871-21329035
ENSMUST00000133343	ATSS	21329892;21330834;21332416;21333625;21353349;21354279;21370187;21371015-21329922;21331131;21332549;21333810;21353456;21354406;21370477;21371201
ENSMUST00000133343	ATTS	21321138-21321924
ENSMUST00000133353	IR	109593431-109593476
ENSMUST00000133353	A3	109594776-109594779
ENSMUST00000133353	ATSS	109606232;109608352-109606420;109608673
ENSMUST00000133420	ES	60240570-60241345
ENSMUST00000133420	A3	60239072-60239176
ENSMUST00000133420	ATSS	60245157;60245636;60248931;60258856;60261055;60262649;60270318;60274924;60280199;60352757-60245185;60245684;60249064;60258972;60261213;60262783;60270467;60275002;60280283;60352905
ENSMUST00000133420	ATTS	60226714-60229902
ENSMUST00000133621	A3	127582096-127582123
ENSMUST00000133621	ATSS	127573404;127573854;127577535;127577975-127573456;127573966;127577710;127578029
ENSMUST00000133621	ATTS	127582419;127582519;127582736-127582447;127582644;127583307
ENSMUST00000133789	ATSS	150236952;150239473;150241045;150242122;150243486;150244241;150245115-150237340;150239566;150241140;150242180;150244074;150244374;150245337
ENSMUST00000133789	ATTS	150247831;150248061;150248486-150247939;150248119;150248879
ENSMUST00000133925	ES	107079695-107079794
ENSMUST00000133925	A5	107075517-107076610
ENSMUST00000133925	A3	107076996;107083069-107076999;107083217
ENSMUST00000133925	ATSS	107096545-107096547
ENSMUST00000134036	MES	17074627;17077193-17074752;17077402
ENSMUST00000134036	A5	17078054;17084752-17078619;17086736
ENSMUST00000134036	ATSS	17069696-17070226
ENSMUST00000134053	A5	106237969-106238075
ENSMUST00000134053	ATSS	106246759;106247785-106246978;106248126
ENSMUST00000134053	ATTS	106233458-106233942
ENSMUST00000134176	ES	29155885-29156030
ENSMUST00000134176	A3	29154531-29154535
ENSMUST00000134176	ATSS	29156183-29156210
ENSMUST00000134176	ATTS	29152511-29152512
ENSMUST00000134356	MES	116896340;116911084-116896514;116911234
ENSMUST00000134356	ATSS	116921446-116921455
ENSMUST00000134356	ATTS	116888685-116889615
ENSMUST00000134370	ES	24638648;24696307-24638936;24697500
ENSMUST00000134370	ATSS	24582189-24582345
ENSMUST00000134370	ATTS	24704770;24706091;24710063;24713622;24715290;24717547;24721631;24723709;24724946;24731585-24706001;24706275;24710291;24713757;24715684;24717705;24721833;24723792;24725036;24733816
ENSMUST00000134404	A5	125047802-125047940
ENSMUST00000134404	A3	125037376;125055875-125037379;125055988
ENSMUST00000134404	ATSS	125065840;125067776;125068932;125079008;125081130;125084881;125086841;125087794;125091654;125097947;125102643;125106199;125109893;125118617;125119482;125124770;125178997-125065902;125067948;125069077;125079106;125081184;125085059;125086934;125087966;125091720;125097999;125102699;125106312;125110072;125118794;125119609;125124980;125179053
ENSMUST00000134404	ATTS	125017153;125018811;125019819;125022871;125023501;125024133;125025009;125025418;125025652;125026688;125028621;125028882;125029120;125029972;125030686-125018348;125018990;125020046;125023220;125023646;125024282;125025202;125025563;125026087;125027217;125028798;125029013;125029269;125030226;125030800
ENSMUST00000134536	A3	4133866-4134351
ENSMUST00000134536	ATSS	4119530-4119780
ENSMUST00000134573	ATSS	38600578-38600778
ENSMUST00000134573	ATTS	38608723;38611755;38613221-38608868;38611833;38613426
ENSMUST00000134641	ES	74528092;74554988-74528174;74555046
ENSMUST00000134641	A5	74547398-74547838
ENSMUST00000134641	ATSS	74578931-74578948
ENSMUST00000134641	ATTS	74520291-74521333
ENSMUST00000134657	ATSS	113046225-113046390
ENSMUST00000134657	ATTS	113055639;113057950;113063101;113065426;113066756;113067268;113067674-113056115;113061021;113063170;113065659;113066866;113067391;113068273
ENSMUST00000134658	ATSS	61711694-61711873
ENSMUST00000134658	ATTS	61760636;61760975;61763837;61764849;61765386;61776578;61783833;61785434;61797395;61799982-61760707;61761094;61763907;61764999;61765508;61776780;61783907;61785559;61797457;61800376
ENSMUST00000134733	ATSS	58139495;58141588;58145349;58146393;58147827;58148415;58150546;58151532;58155102;58155632;58156667;58160706;58163794;58164257;58165893;58167709;58168288-58139608;58141809;58145520;58146532;58148008;58148488;58150682;58151614;58155187;58155844;58156832;58160838;58163913;58164408;58166074;58167869;58168539
ENSMUST00000134733	ATTS	58120002;58122282;58124932;58126432;58128645;58130018;58130643;58134764;58136858-58121784;58122378;58125418;58126594;58128899;58130228;58130762;58134911;58136923
ENSMUST00000134819	A3	125025804-125026087
ENSMUST00000134819	ATSS	125026924;125028621;125028882;125029120;125029972;125030686;125032015;125033326;125033984;125034356;125035976;125036821;125037062;125037274;125037861;125038889;125041796;125042745;125047802;125049342;125050911;125055733;125057842;125065840;125067776;125068932;125079008;125081130;125084881;125086841;125087794;125091654;125097947;125102643;125106199;125109893;125118617;125119482;125124770;125178997…
ENSMUST00000134819	ATTS	125017153;125018811;125019819;125022871;125023501;125024133;125025009-125018348;125018990;125020046;125023220;125023646;125024282;125025096
ENSMUST00000134869	MES	43673900;43674437;43680659;43681046;43681959-43674089;43674644;43680792;43681314;43682284
ENSMUST00000134869	ATSS	43668971;43669287-43669172;43669360
ENSMUST00000134869	ATTS	43689427;43689691;43690027-43689573;43689807;43692668
ENSMUST00000135002	A5	90258526-90258633
ENSMUST00000135002	ATSS	90254163;90257117;90257295-90254558;90257218;90257411
ENSMUST00000135002	ATTS	90259583;90259763;90259954;90260126;90260697;90262451;90262914;90263171;90263480-90259612;90259827;90260003;90260370;90261103;90262714;90262980;90263357;90264125
ENSMUST00000135019	ATSS	37654180-37654453
ENSMUST00000135019	ATTS	37647170-37647601
ENSMUST00000135052	A3	71472037-71472041
ENSMUST00000135136	ES	66042533-66042601
ENSMUST00000135136	ATSS	66077039-66077089
ENSMUST00000135136	ATTS	65967501;65972297;65976021;65979502;65982836;66024076;66027252;66031371;66036798-65970337;65972392;65976164;65979600;65987493;66024223;66027394;66031571;66037139
ENSMUST00000135188	ATSS	127539667;127539858;127540153;127540619;127540950;127541234;127541639;127542185;127542567;127543087;127544419;127545535;127545731;127546000;127546394;127546837;127548315;127548538;127549317;127549908;127550185;127550607;127550945;127551669;127552161;127552711;127553367;127553692;127554264;127554581;127554948;127555654;127555991;127556210;127556608;127556884;127557194;127557412;127558074;127558536…
ENSMUST00000135188	ATTS	127538161-127538599
ENSMUST00000135310	A5	58221050;58230391-58221715;58230491
ENSMUST00000135310	A3	58220564;58233247-58220569;58233395
ENSMUST00000135310	ATSS	58249733-58249786
ENSMUST00000135310	ATTS	58218076-58218086
ENSMUST00000135401	ES	37432050-37432148
ENSMUST00000135401	ATSS	37432653-37432664
ENSMUST00000135401	ATTS	37421134-37422572
ENSMUST00000135453	ATSS	75435961;75436778;75436937;75438251;75438842;75439345;75440412;75441475;75441620;75441985-75436312;75436838;75437034;75438354;75439028;75439404;75440542;75441524;75441827;75442031
ENSMUST00000135453	ATTS	75443173-75443179
ENSMUST00000135586	ATSS	3767421;3768022;3769953;3777462;3782220;3782756;3786389-3767730;3768340;3770106;3777512;3782279;3782852;3786627
ENSMUST00000135586	ATTS	3802075;3802788;3804395;3804814;3804917;3807225;3808633;3814115-3802240;3802897;3804561;3804833;3806324;3807421;3808807;3818303
ENSMUST00000135595	ATSS	146855864;146861120;146863707;146870766;146889021;146890981;146935803;146942010;146942917;146950523-146856043;146861182;146863869;146870846;146889666;146891284;146935884;146942175;146942979;146950588
ENSMUST00000135595	ATTS	146970092-146970097
ENSMUST00000135647	ATSS	154436484;154500400;154504553;154510508;154515817-154436636;154500543;154504794;154510597;154515962
ENSMUST00000135647	ATTS	154521151;154523904;154524514;154528837;154531222;154534884-154521236;154524099;154526413;154528905;154531599;154539356
ENSMUST00000135701	A3	72619132-72619154
ENSMUST00000135701	ATSS	72637665-72637851
ENSMUST00000135701	ATTS	72603696;72609455;72610809;72612161;72612361;72615134;72618168;72619012-72605529;72609561;72610916;72612271;72612402;72616784;72618269;72619029
ENSMUST00000135736	ATSS	125287359;125289637;125293998;125297226;125298633;125300337;125303082;125304195;125340757-125287432;125289755;125294164;125297341;125298728;125300540;125303223;125304352;125341094
ENSMUST00000135736	ATTS	125277087;125281105-125277865;125281233
ENSMUST00000135790	IR	47281824-47281901
ENSMUST00000135790	A3	47270773-47270794
ENSMUST00000135790	ATSS	47368448-47368868
ENSMUST00000135790	ATTS	47245254-47247440
ENSMUST00000135870	A5	34961520-34961524
ENSMUST00000135870	A3	34958611-34958642
ENSMUST00000135870	ATSS	34961562-34961597
ENSMUST00000135870	ATTS	34941750;34945398;34946682;34947536;34949039;34956196;34957959-34944091;34945546;34946859;34948551;34949104;34956280;34958106
ENSMUST00000135888	A3	30000880;30002414-30000884;30003046
ENSMUST00000135888	ATSS	30008813-30008896
ENSMUST00000135910	ATSS	91152491;91154435;91154645;91155013;91155546;91157985;91158405;91159205;91160317;91162028;91162482;91162727;91163499;91163963;91165366;91166546;91166914;91167508;91167811;91169701;91170017;91170569;91173113;91175643;91176156;91176806;91177900;91179179;91182792;91183749-91152564;91154540;91154765;91155075;91155648;91158143;91158488;91159305;91160370;91162234;91162632;91162913;91163601;91164022;911…
ENSMUST00000135910	ATTS	91137360;91138709;91140557;91140809;91142756;91143015-91138401;91138755;91140626;91140817;91142862;91143087
ENSMUST00000136126	IR	79169757-79172907
ENSMUST00000136126	ATSS	79195935;79210691;79214957;79286464-79196018;79210747;79215027;79286517
ENSMUST00000136126	ATTS	79062516;79066573;79068889;79069990;79074308;79079006;79081062;79082624;79083199;79083409;79085745;79087845;79088645;79091812;79092497;79092700;79092995;79094285;79094813;79098220;79099094;79103963;79112171;79144856;79145771-79064561;79066872;79069448;79070215;79074460;79079212;79081285;79082647;79083322;79083620;79086128;79088085;79088802;79092058;79092605;79092903;79093102;79094449;79094965;790…
ENSMUST00000136178	ES	107079695-107079794
ENSMUST00000136178	ATSS	107094822;107095929;107096122-107094952;107096024;107096547
ENSMUST00000136178	ATTS	107069400;107071875;107072560;107075517;107079369-107070565;107071915;107072645;107076999;107079437
ENSMUST00000136253	A3	122481596-122481621
ENSMUST00000136253	ATSS	122476143;122476515;122476906;122477177;122478185;122478677;122478893;122479277;122479590;122480143;122480902-122476295;122476589;122476984;122477236;122478245;122478786;122479194;122479412;122479721;122480234;122480957
ENSMUST00000136253	ATTS	122481744-122484138
ENSMUST00000136267	ATSS	89165125;89196113;89243921;89279967;89304681;89307137;89338448-89165166;89196159;89243986;89280000;89304773;89307264;89338787
ENSMUST00000136267	ATTS	89139723;89143781;89144657;89147970;89151413;89154028-89141970;89143848;89144755;89148046;89151476;89154127
ENSMUST00000136310	ATSS	150236952;150239473;150241045;150242122;150243486;150244241;150245115;150246397;150247451-150237340;150239566;150241140;150242180;150244074;150244374;150245337;150246767;150247557
ENSMUST00000136310	ATTS	150248629-150248879
ENSMUST00000136441	A5	40033291-40036567
ENSMUST00000136441	ATSS	40037376;40037838-40037429;40038025
ENSMUST00000136470	ATSS	53350833;53368630;53372278-53351129;53368786;53372580
ENSMUST00000136470	ATTS	53380586;53389755;53392771;53396539;53397832;53398237;53399589;53402478;53404356;53406581;53407880;53408057;53408399;53409268;53410694;53411836;53415388-53380672;53389791;53392816;53396593;53397869;53398399;53400506;53402566;53404602;53406675;53407943;53408193;53408470;53409530;53410959;53412056;53421830
ENSMUST00000136473	MES	73871918;73873221;73876683;73877430;73877845-73872064;73873406;73876838;73877537;73879134
ENSMUST00000136473	A5	73864062;73870047-73865251;73870209
ENSMUST00000136473	A3	73863631-73863920
ENSMUST00000136473	ATSS	73859387-73859394
ENSMUST00000136590	ES	180967602;180971574-180967814;180971683
ENSMUST00000136590	A3	180980349-180980398
ENSMUST00000136590	ATSS	180967234-180967267
ENSMUST00000136590	ATTS	180982446-180982526
ENSMUST00000136630	ATSS	30177593;30177920;30178390-30177721;30177965;30178450
ENSMUST00000136630	ATTS	30173453-30173468
ENSMUST00000136726	A5	30004272-30004276
ENSMUST00000136726	A3	30000880-30000884
ENSMUST00000136726	ATSS	30008809-30008896
ENSMUST00000136726	ATTS	29996141-29996199
ENSMUST00000136775	ATTS	84054761;84065512;84071044;84081067;84084706;84086358;84105849;84106689;84107989;84117561;84142278;84150342;84156412;84233583;84237399-84059147;84067515;84071237;84081216;84084915;84086419;84106034;84106814;84108056;84117626;84142383;84150501;84156536;84233918;84237554
ENSMUST00000136826	MEE	14969598-14969735
ENSMUST00000136826	A5	15001200-15001204
ENSMUST00000136826	ATSS	14820765;14821107;14826936;14828443;14836143;14840563;14842786;14843847;14845498;14846605;14850760;14853844;14855676;14857783;14859295;14860739;14860926;14861551;14863456;14865393;14865633;14885053-14820885;14821167;14827066;14828541;14836227;14840604;14842864;14843914;14845577;14846691;14850984;14853983;14855737;14857860;14859359;14860841;14861054;14861688;14863501;14865514;14865735;14885128
ENSMUST00000136970	ES	90262914-90262980
ENSMUST00000136970	MES	90257117;90257295;90258051;90259154-90257218;90257411;90258633;90259222
ENSMUST00000136970	ATSS	90254163-90254341
ENSMUST00000136970	ATTS	90264120-90264125
ENSMUST00000137143	ES	46371936-46372107
ENSMUST00000137143	ATSS	46341121;46356935;46366311-46341170;46356984;46366553
ENSMUST00000137219	IR	19092037;19093036-19092207;19093133
ENSMUST00000137219	A5	19087700-19087701
ENSMUST00000137219	A3	19092543-19092547
ENSMUST00000137219	ATSS	19083868;19084710;19085986;19086332;19086489-19084154;19084909;19086077;19086415;19086500
ENSMUST00000137219	ATTS	19093819-19093821
ENSMUST00000137313	A3	5677167-5677275
ENSMUST00000137313	ATSS	5679577;5679968;5680243;5681432;5683277;5683788;5684290;5684549;5685092;5686431;5686627;5687119;5687451;5687997-5679741;5680000;5680396;5681592;5683412;5683878;5684468;5684672;5686219;5686526;5686666;5687218;5687638;5688908
ENSMUST00000137313	ATTS	5664635;5665329;5665708;5666150;5666509;5666835;5667149;5667379;5671523;5672447;5672758;5673225;5673480;5674877-5665247;5665627;5665841;5666424;5666739;5666982;5667252;5667609;5671776;5672662;5672816;5673354;5673947;5674923
ENSMUST00000137329	ATSS	12922290-12922422
ENSMUST00000137329	ATTS	12926572-12926686
ENSMUST00000137381	ES	33008928;33087082-33009055;33087253
ENSMUST00000137381	A5	33009229;33104849-33011400;33104853
ENSMUST00000137381	A3	33085944;33105023-33086366;33105028
ENSMUST00000137381	ATTS	32986224-32986374
ENSMUST00000137496	A5	67672628-67672998
ENSMUST00000137496	ATSS	67683467;67686418;67686961-67683551;67686606;67687071
ENSMUST00000137526	ES	154524514-154526413
ENSMUST00000137526	MES	154515817;154517709-154515998;154518052
ENSMUST00000137526	A5	154531412-154531599
ENSMUST00000137526	A3	154531222-154531225
ENSMUST00000137526	ATSS	154436484;154500400;154504553;154510508-154436636;154500543;154504794;154510536
ENSMUST00000137579	MES	4127550;4127760;4131031-4127639;4127836;4131075
ENSMUST00000137579	IR	4126041-4126041
ENSMUST00000137579	ATSS	4125960-4126029
ENSMUST00000137579	ATTS	4131732-4132307
ENSMUST00000137654	ATSS	115016083;115025274;115032220;115034951;115037650-115016228;115025424;115032312;115035133;115037876
ENSMUST00000137654	ATTS	115004381-115004388
ENSMUST00000137878	A5	113661218-113661629
ENSMUST00000137878	ATSS	113649169;113651845;113652225;113652542;113653904;113654687;113655860;113657003;113657375;113658479;113659269-113649875;113652086;113652406;113652712;113654060;113655178;113656648;113657149;113657536;113658606;113659283
ENSMUST00000137878	ATTS	113662400;113666759-113662947;113667054
ENSMUST00000137968	ATSS	135021775;135027052;135063621;135072885;135075227;135104929-135021846;135027267;135063692;135072956;135075298;135105276
ENSMUST00000137968	ATTS	134983301-134986355
ENSMUST00000137999	ES	81250637-81250734
ENSMUST00000137999	ATSS	81233155;81237357;81239430;81239934;81241995;81242770;81243650;81244661;81245405;81246029;81246590;81247219;81248390-81233242;81237591;81239514;81240214;81242174;81242956;81243795;81244780;81245544;81246161;81246756;81247393;81248416
ENSMUST00000137999	ATTS	81251712-81252123
ENSMUST00000138094	IR	106159207-106159347
ENSMUST00000138094	ATSS	106159409;106160051-106159442;106160142
ENSMUST00000138094	ATTS	106156256-106158314
ENSMUST00000138118	IR	30232603;30232824-30232750;30232906
ENSMUST00000138118	A5	30233118-30233119
ENSMUST00000138118	ATSS	30231948-30232350
ENSMUST00000138118	ATTS	30233325-30233390
ENSMUST00000138677	ES	56703668;56732190-56703812;56732292
ENSMUST00000138677	ATSS	56703010-56703039
ENSMUST00000138677	ATTS	56735800;56737335-56736056;56742377
ENSMUST00000138703	ES	6585207-6585272
ENSMUST00000138703	MES	6593101;6594963-6593253;6595017
ENSMUST00000138703	A3	6588653-6588966
ENSMUST00000138775	ATSS	58234353;58246975;58249541-58234933;58247438;58249786
ENSMUST00000138775	ATTS	58218076;58221050;58229355;58229828-58220569;58221865;58229407;58230086
ENSMUST00000138886	IR	30232982;30233118-30233066;30233119
ENSMUST00000138886	ATSS	30231948;30232482;30232603;30232907-30232404;30232536;30232823;30232932
ENSMUST00000138886	ATTS	30233382-30233390
ENSMUST00000138890	ES	125019819-125020046
ENSMUST00000138890	A3	125022924-125023220
ENSMUST00000138890	ATSS	125025522;125025652;125026688;125028621;125028882;125029120;125029972;125030686;125032015;125033326;125033984;125034356;125035976;125036821;125037062;125037274;125037861;125038889;125041796;125042745;125047802;125049342;125050911;125055733;125057842;125065840;125067776;125068932;125079008;125081130;125084881;125086841;125087794;125091654;125097947;125102643;125106199;125109893;125118617;125119482…
ENSMUST00000138890	ATTS	125017153-125017893
ENSMUST00000138892	MES	71472037;71472195;71473775-71472117;71472246;71473836
ENSMUST00000138922	ES	145127821-145129699
ENSMUST00000138922	A3	145127223-145127636
ENSMUST00000138922	ATSS	145114215;145121657;145122532;145123569;145124587;145125578;145125879;145126727-145114341;145121739;145122636;145123791;145124694;145125784;145125966;145126758
ENSMUST00000138939	IR	29698730-29699219
ENSMUST00000138939	A5	29689991-29690077
ENSMUST00000138939	ATSS	29660595;29663172;29674139;29676131;29678879;29680446;29680589;29681176;29681918;29682122;29685795;29687036-29660771;29663306;29674290;29676289;29679082;29680557;29680660;29681304;29682012;29682194;29686049;29687056
ENSMUST00000138939	ATTS	29703359-29705979
ENSMUST00000139054	IR	53373058-53375588
ENSMUST00000139054	ATSS	53350833-53351129
ENSMUST00000139054	ATTS	53380586;53389755;53392771;53396539;53397832;53398237;53399589;53402478;53404356;53406581;53407880;53408057;53408399;53409268;53410694;53411836;53415388-53380672;53389791;53392816;53396593;53397869;53398399;53400506;53402566;53404602;53406675;53407943;53408193;53408470;53409530;53410959;53412056;53421830
ENSMUST00000139108	ES	25353608-25353726
ENSMUST00000139108	IR	25355029;25355954-25355557;25356028
ENSMUST00000139108	A3	25352756-25352874
ENSMUST00000139108	ATSS	25356345-25356359
ENSMUST00000139270	ES	12568198-12568827
ENSMUST00000139270	A3	12573514-12573530
ENSMUST00000139270	ATTS	12583963;12586835-12584122;12589768
ENSMUST00000139400	ES	90898000-90898093
ENSMUST00000139400	ATSS	90902363;90902847;90904423;90904584-90902512;90902944;90904488;90904827
ENSMUST00000139400	ATTS	90894634-90894750
ENSMUST00000139421	ATSS	106011780-106011906
ENSMUST00000139421	ATTS	105968084;105971436;105974185-105971026;105971479;105974275
ENSMUST00000139534	A3	4616878-4616988
ENSMUST00000139534	ATSS	4624851-4624988
ENSMUST00000139534	ATTS	4616464-4616602
ENSMUST00000139575	ES	83926262-83926276
ENSMUST00000139575	A3	83924151-83924206
ENSMUST00000139575	ATSS	83900105;83915407;83918820;83922999-83900924;83915568;83919033;83923092
ENSMUST00000139575	ATTS	83930052;83930962;83931613;83931968;83932372;83932508;83932840;83933426;83933877;83934427;83934718;83935064;83935542;83936020;83937197;83937461;83937649;83937916;83938350-83930264;83931276;83931716;83932153;83932410;83932691;83932962;83933640;83934047;83934636;83934938;83935130;83935633;83936188;83937325;83937557;83937777;83937933;83941954
ENSMUST00000139700	ATSS	33883490;33907566-33883842;33907816
ENSMUST00000139700	ATTS	33852052;33862654;33863156;33864523-33853367;33862773;33863934;33864743
ENSMUST00000139778	MES	33085875;33087082-33086366;33087253
ENSMUST00000139778	ATSS	33131313-33131436
ENSMUST00000139778	ATTS	32986224;32989506;32990564;32992123;32995047;32997656;33002779;33003784;33005049;33006798;33007249-32986830;32989632;32990779;32992261;32995165;32997763;33002845;33003942;33005227;33006914;33007347
ENSMUST00000139821	ATSS	73859387-73859456
ENSMUST00000139821	ATTS	73871918;73873221;73876683;73877430;73877845;73880845-73872064;73873406;73876838;73877537;73879134;73881333
ENSMUST00000139869	ES	45741487;45770546;45794978;45806988-45741579;45770590;45796558;45807367
ENSMUST00000139869	MES	45782802;45785269-45782960;45785325
ENSMUST00000139869	ATSS	45507788-45507957
ENSMUST00000139869	ATTS	45827903-45827906
ENSMUST00000139925	ATSS	155312759;155313171;155324314;155328599;155330338;155332163;155345553;155384611;155417166-155312938;155313361;155324395;155328682;155330487;155332386;155345654;155384662;155417407
ENSMUST00000139925	ATTS	155275701-155281070
ENSMUST00000140008	A3	45035320-45036082
ENSMUST00000140008	ATSS	45062004;45084490-45062530;45084604
ENSMUST00000140008	ATTS	45034247-45034248
ENSMUST00000140044	MES	37431122;37432050-37431299;37432148
ENSMUST00000140044	A5	37432242-37432414
ENSMUST00000140051	ATSS	76951348;76951769;76956546;76959315;76961110;76961393-76951668;76951835;76956743;76959493;76961289;76961476
ENSMUST00000140051	ATTS	76964442;76966157;76966648-76964622;76966405;76967509
ENSMUST00000140085	IR	152107862;152108087;152108331-152107975;152108180;152108402
ENSMUST00000140085	ATSS	152086858;152087645;152096719;152102044;152102990;152103414;152103751;152104209;152104608;152106067;152106369;152106906;152107458-152086945;152087721;152096907;152102173;152103092;152103474;152103842;152104345;152104756;152106276;152106560;152107001;152107508
ENSMUST00000140085	ATTS	152115394-152115400
ENSMUST00000140204	ES	38608723-38608868
ENSMUST00000140204	MES	38601299;38601929-38601397;38602081
ENSMUST00000140204	A5	38606072-38606352
ENSMUST00000140204	A3	38611755-38611766
ENSMUST00000140204	ATTS	38613221-38613426
ENSMUST00000140248	ATSS	90898454;90898637;90902363;90902847;90904423;90904584-90898503;90898938;90902512;90902944;90904488;90904827
ENSMUST00000140276	A5	91522896-91526230
ENSMUST00000140276	ATSS	91313532;91401807;91409223;91441663-91313620;91401884;91409841;91444766
ENSMUST00000140276	ATTS	91666946-91668439
ENSMUST00000140318	IR	82903198-82904089
ENSMUST00000140318	ATSS	82904268;82904792;82905278;82905507;82906425;82907553;82908092;82908339-82904375;82904984;82905375;82905583;82906504;82907770;82908235;82908411
ENSMUST00000140318	ATTS	82900768;82901557;82901709-82901050;82901627;82901739
ENSMUST00000140405	ES	4131031-4131075
ENSMUST00000140405	IR	4126041-4126041
ENSMUST00000140405	ATSS	4125960-4125989
ENSMUST00000140405	ATTS	4131727-4132307
ENSMUST00000140603	ATSS	52213379;52214213;52214469;52215173;52215883;52216242;52217716;52218173;52219597;52220914;52221303;52222482;52224520;52224626;52226038;52226613;52227236;52227498;52231438;52232545;52235124;52236730;52254395-52213449;52214323;52214648;52215340;52216078;52216452;52217971;52218316;52219773;52221157;52221424;52222619;52224550;52224709;52226155;52226668;52227304;52227680;52231552;52232930;52235501;522…
ENSMUST00000140603	ATTS	52198151;52201631;52202144;52202504;52203877;52204433;52204790;52205596;52206851;52207235;52207836;52210486;52211816-52199152;52201747;52202323;52202617;52204179;52204584;52205506;52205804;52207058;52207289;52208065;52210615;52211848
ENSMUST00000140636	ES	78043217-78043269
ENSMUST00000140636	MES	78034586;78035657-78034707;78035833
ENSMUST00000140636	A5	78036264;78039931-78036685;78039943
ENSMUST00000140636	A3	78037985;78041613-78038258;78041717
ENSMUST00000140636	ATSS	78043580-78043610
ENSMUST00000140636	ATTS	78030023-78030031
ENSMUST00000140654	ATSS	102986379;102988556-102986586;102988673
ENSMUST00000140654	ATTS	103004292-103005594
ENSMUST00000140860	IR	155566885-155567692
ENSMUST00000140860	A3	155573001-155573004
ENSMUST00000140860	ATSS	155577522;155578289;155578712;155581888;155587442;155592694-155577638;155578428;155578787;155582033;155587576;155592810
ENSMUST00000140860	ATTS	155563181-155563719
ENSMUST00000140894	ES	41762309-41762423
ENSMUST00000140894	ATTS	41764709;41765007;41765275;41765386;41766111;41767460;41767799;41768169;41768448;41769080-41764878;41765121;41765307;41765552;41766274;41767601;41768071;41768265;41768575;41769474
ENSMUST00000141118	ES	106243555-106243634
ENSMUST00000141118	A5	106237969-106238075
ENSMUST00000141158	MES	83924151;83926262-83924355;83926276
ENSMUST00000141187	ES	92128188-92128335
ENSMUST00000141187	ATTS	92250859;92252397;92253910;92255847;92261473;92271234;92291608;92294988;92302954;92305029;92309955;92314488;92317027;92317917;92339513-92250983;92252514;92254060;92255974;92261654;92271354;92291766;92295137;92303024;92305263;92310058;92314674;92317139;92318073;92341967
[truncated: 1,619 more rows]

## Sheet: 4_Switch consequences
gene_id	gene_name	condition_1	condition_2	isoformUpregulated	isoformDownregulated	featureCompared	switchConsequence
ENSMUSG00000004610.4	Etfb	FMN2+/-	FMN2-/-	ENSMUST00000004729	ENSMUST00000143096	ORF_length	Complete ORF gain
ENSMUSG00000005442.13	Cic	FMN2+/-	FMN2-/-	ENSMUST00000163901	ENSMUST00000164820	ORF_length	Complete ORF gain
ENSMUSG00000024691.13	Fam111a	FMN2+/-	FMN2-/-	ENSMUST00000151307	ENSMUST00000139270	ORF_length	Complete ORF gain
ENSMUSG00000031360.14	Ctps2	FMN2+/-	FMN2-/-	ENSMUST00000112300	ENSMUST00000148199	ORF_length	Complete ORF gain
ENSMUSG00000041920.14	Slc16a6	FMN2+/-	FMN2-/-	ENSMUST00000070152	ENSMUST00000129901	ORF_length	Complete ORF gain
ENSMUSG00000043079.17	Synpo	FMN2+/-	FMN2-/-	ENSMUST00000130044	ENSMUST00000123288	ORF_length	Complete ORF gain
ENSMUSG00000062867.13	Impdh2	FMN2+/-	FMN2-/-	ENSMUST00000081111	ENSMUST00000193493	ORF_length	Complete ORF gain
ENSMUSG00000073437.10	D330041H03Rik	FMN2+/-	FMN2-/-	ENSMUST00000181259	ENSMUST00000180390	ORF_length	Complete ORF gain
ENSMUSG00000014301.12	Pam16	FMN2+/-	FMN2-/-	ENSMUST00000131250	ENSMUST00000156889	ORF_length	Complete ORF loss
ENSMUSG00000025413.13	Ttc4	FMN2+/-	FMN2-/-	ENSMUST00000132650	ENSMUST00000026480	ORF_length	Complete ORF loss
ENSMUSG00000046598.14	Bdh1	FMN2+/-	FMN2-/-	ENSMUST00000126825	ENSMUST00000089759	ORF_length	Complete ORF loss
ENSMUSG00000048495.16	Tyw5	FMN2+/-	FMN2-/-	ENSMUST00000162663	ENSMUST00000079998	ORF_length	Complete ORF loss
ENSMUSG00000067220.12	Cnga1	FMN2+/-	FMN2-/-	ENSMUST00000135701	ENSMUST00000201463	ORF_length	Complete ORF loss
ENSMUSG00000079164.8	Tlr5	FMN2+/-	FMN2-/-	ENSMUST00000195614	ENSMUST00000110997	ORF_length	Complete ORF loss
ENSMUSG00000000355.13	Mcts1	FMN2+/-	FMN2-/-	ENSMUST00000000365	ENSMUST00000133128	exon_number	Exon gain
ENSMUSG00000000538.18	Tom1l2	FMN2+/-	FMN2-/-	ENSMUST00000102683	ENSMUST00000153920	exon_number	Exon gain
ENSMUSG00000000538.18	Tom1l2	FMN2+/-	FMN2-/-	ENSMUST00000143124	ENSMUST00000153920	exon_number	Exon gain
ENSMUSG00000000731.15	Aire	FMN2+/-	FMN2-/-	ENSMUST00000131028	ENSMUST00000140636	exon_number	Exon gain
ENSMUSG00000000731.15	Aire	FMN2+/-	FMN2-/-	ENSMUST00000131028	ENSMUST00000143548	exon_number	Exon gain
ENSMUSG00000000731.15	Aire	FMN2+/-	FMN2-/-	ENSMUST00000148469	ENSMUST00000143548	exon_number	Exon gain
ENSMUSG00000000731.15	Aire	FMN2+/-	FMN2-/-	ENSMUST00000156417	ENSMUST00000143548	exon_number	Exon gain
ENSMUSG00000002102.15	Psmc3	FMN2+/-	FMN2-/-	ENSMUST00000111441	ENSMUST00000145317	exon_number	Exon gain
ENSMUSG00000002345.17	Borcs8	FMN2+/-	FMN2-/-	ENSMUST00000002418	ENSMUST00000123976	exon_number	Exon gain
ENSMUSG00000004610.4	Etfb	FMN2+/-	FMN2-/-	ENSMUST00000004729	ENSMUST00000143096	exon_number	Exon gain
ENSMUSG00000004637.15	Wwox	FMN2+/-	FMN2-/-	ENSMUST00000004756	ENSMUST00000160005	exon_number	Exon gain
ENSMUSG00000005107.13	Slc2a9	FMN2+/-	FMN2-/-	ENSMUST00000067872	ENSMUST00000005238	exon_number	Exon gain
ENSMUSG00000005442.13	Cic	FMN2+/-	FMN2-/-	ENSMUST00000163901	ENSMUST00000164820	exon_number	Exon gain
ENSMUSG00000005501.14	Usp40	FMN2+/-	FMN2-/-	ENSMUST00000040783	ENSMUST00000189409	exon_number	Exon gain
ENSMUSG00000005510.9	Ndufs3	FMN2+/-	FMN2-/-	ENSMUST00000005647	ENSMUST00000140248	exon_number	Exon gain
ENSMUSG00000005774.12	Rfx5	FMN2+/-	FMN2-/-	ENSMUST00000144132	ENSMUST00000029772	exon_number	Exon gain
ENSMUSG00000008601.12	Rab25	FMN2+/-	FMN2-/-	ENSMUST00000008745	ENSMUST00000141371	exon_number	Exon gain
ENSMUSG00000012296.15	Tjap1	FMN2+/-	FMN2-/-	ENSMUST00000164342	ENSMUST00000012440	exon_number	Exon gain
ENSMUSG00000014633.15	Cmc2	FMN2+/-	FMN2-/-	ENSMUST00000148235	ENSMUST00000078589	exon_number	Exon gain
ENSMUSG00000018661.17	Cog1	FMN2+/-	FMN2-/-	ENSMUST00000148736	ENSMUST00000142069	exon_number	Exon gain
ENSMUSG00000019738.15	Polr2i	FMN2+/-	FMN2-/-	ENSMUST00000108193	ENSMUST00000138118	exon_number	Exon gain
ENSMUSG00000020212.13	Mdm1	FMN2+/-	FMN2-/-	ENSMUST00000020437	ENSMUST00000164077	exon_number	Exon gain
ENSMUSG00000020238.14	Ncln	FMN2+/-	FMN2-/-	ENSMUST00000020463	ENSMUST00000124437	exon_number	Exon gain
ENSMUSG00000020412.16	Ascc2	FMN2+/-	FMN2-/-	ENSMUST00000070257	ENSMUST00000109930	exon_number	Exon gain
ENSMUSG00000020459.14	Mtif2	FMN2+/-	FMN2-/-	ENSMUST00000093239	ENSMUST00000132783	exon_number	Exon gain
ENSMUSG00000020692.14	Nle1	FMN2+/-	FMN2-/-	ENSMUST00000103213	ENSMUST00000124109	exon_number	Exon gain
ENSMUSG00000020697.16	Lig3	FMN2+/-	FMN2-/-	ENSMUST00000021039	ENSMUST00000172837	exon_number	Exon gain
ENSMUSG00000020697.16	Lig3	FMN2+/-	FMN2-/-	ENSMUST00000173722	ENSMUST00000172837	exon_number	Exon gain
ENSMUSG00000020777.16	Acox1	FMN2+/-	FMN2-/-	ENSMUST00000072948	ENSMUST00000130229	exon_number	Exon gain
ENSMUSG00000020895.14	Tmem107	FMN2+/-	FMN2-/-	ENSMUST00000075980	ENSMUST00000094081	exon_number	Exon gain
ENSMUSG00000020895.14	Tmem107	FMN2+/-	FMN2-/-	ENSMUST00000075980	ENSMUST00000146646	exon_number	Exon gain
ENSMUSG00000021540.16	Smad5	FMN2+/-	FMN2-/-	ENSMUST00000132302	ENSMUST00000138677	exon_number	Exon gain
ENSMUSG00000021699.17	Pde4d	FMN2+/-	FMN2-/-	ENSMUST00000074103	ENSMUST00000129374	exon_number	Exon gain
ENSMUSG00000021775.10	Nr1d2	FMN2+/-	FMN2-/-	ENSMUST00000090543	ENSMUST00000143308	exon_number	Exon gain
ENSMUSG00000022201.15	Zfr	FMN2+/-	FMN2-/-	ENSMUST00000122941	ENSMUST00000124621	exon_number	Exon gain
ENSMUSG00000022510.14	Trp63	FMN2+/-	FMN2-/-	ENSMUST00000065523	ENSMUST00000115306	exon_number	Exon gain
ENSMUSG00000022553.15	Maf1	FMN2+/-	FMN2-/-	ENSMUST00000160853	ENSMUST00000160172	exon_number	Exon gain
ENSMUSG00000022561.12	Gpaa1	FMN2+/-	FMN2-/-	ENSMUST00000023221	ENSMUST00000165179	exon_number	Exon gain
ENSMUSG00000022820.3	Ndufb4	FMN2+/-	FMN2-/-	ENSMUST00000023514	ENSMUST00000135019	exon_number	Exon gain
ENSMUSG00000024095.15	Hnrnpll	FMN2+/-	FMN2-/-	ENSMUST00000184635	ENSMUST00000183516	exon_number	Exon gain
ENSMUSG00000024158.17	Hagh	FMN2+/-	FMN2-/-	ENSMUST00000169200	ENSMUST00000163132	exon_number	Exon gain
ENSMUSG00000024327.15	Slc39a7	FMN2+/-	FMN2-/-	ENSMUST00000169397	ENSMUST00000025186	exon_number	Exon gain
ENSMUSG00000024663.17	Rab3il1	FMN2+/-	FMN2-/-	ENSMUST00000113161	ENSMUST00000117641	exon_number	Exon gain
ENSMUSG00000024845.17	Tmem134	FMN2+/-	FMN2-/-	ENSMUST00000148807	ENSMUST00000140405	exon_number	Exon gain
ENSMUSG00000025158.7	Rfng	FMN2+/-	FMN2-/-	ENSMUST00000026156	ENSMUST00000123273	exon_number	Exon gain
ENSMUSG00000025227.14	Tmem180	FMN2+/-	FMN2-/-	ENSMUST00000128041	ENSMUST00000142994	exon_number	Exon gain
ENSMUSG00000025272.16	Tro	FMN2+/-	FMN2-/-	ENSMUST00000087253	ENSMUST00000163969	exon_number	Exon gain
ENSMUSG00000025272.16	Tro	FMN2+/-	FMN2-/-	ENSMUST00000151403	ENSMUST00000163969	exon_number	Exon gain
ENSMUSG00000026104.14	Stat1	FMN2+/-	FMN2-/-	ENSMUST00000186857	ENSMUST00000191435	exon_number	Exon gain
ENSMUSG00000026251.13	Chrnd	FMN2+/-	FMN2-/-	ENSMUST00000073252	ENSMUST00000189970	exon_number	Exon gain
ENSMUSG00000026527.13	Rgs7	FMN2+/-	FMN2-/-	ENSMUST00000195324	ENSMUST00000027812	exon_number	Exon gain
ENSMUSG00000026584.14	Scyl3	FMN2+/-	FMN2-/-	ENSMUST00000170359	ENSMUST00000159516	exon_number	Exon gain
ENSMUSG00000026728.9	Vim	FMN2+/-	FMN2-/-	ENSMUST00000193675	ENSMUST00000148248	exon_number	Exon gain
ENSMUSG00000026754.16	Golga1	FMN2+/-	FMN2-/-	ENSMUST00000184996	ENSMUST00000124463	exon_number	Exon gain
ENSMUSG00000026754.16	Golga1	FMN2+/-	FMN2-/-	ENSMUST00000184996	ENSMUST00000149810	exon_number	Exon gain
ENSMUSG00000026754.16	Golga1	FMN2+/-	FMN2-/-	ENSMUST00000184996	ENSMUST00000154210	exon_number	Exon gain
ENSMUSG00000026782.15	Abi2	FMN2+/-	FMN2-/-	ENSMUST00000187709	ENSMUST00000052332	exon_number	Exon gain
ENSMUSG00000026819.15	Slc25a25	FMN2+/-	FMN2-/-	ENSMUST00000028160	ENSMUST00000113310	exon_number	Exon gain
ENSMUSG00000026875.14	Traf1	FMN2+/-	FMN2-/-	ENSMUST00000028234	ENSMUST00000172159	exon_number	Exon gain
ENSMUSG00000026958.13	Dpp7	FMN2+/-	FMN2-/-	ENSMUST00000028332	ENSMUST00000149953	exon_number	Exon gain
ENSMUSG00000027346.15	Gpcpd1	FMN2+/-	FMN2-/-	ENSMUST00000110136	ENSMUST00000148833	exon_number	Exon gain
ENSMUSG00000027520.15	Zdbf2	FMN2+/-	FMN2-/-	ENSMUST00000114132	ENSMUST00000029025	exon_number	Exon gain
ENSMUSG00000027575.19	Arfgap1	FMN2+/-	FMN2-/-	ENSMUST00000136590	ENSMUST00000148908	exon_number	Exon gain
ENSMUSG00000027610.17	Gss	FMN2+/-	FMN2-/-	ENSMUST00000130881	ENSMUST00000175993	exon_number	Exon gain
ENSMUSG00000027750.16	Postn	FMN2+/-	FMN2-/-	ENSMUST00000107985	ENSMUST00000117373	exon_number	Exon gain
ENSMUSG00000027936.18	Crtc2	FMN2+/-	FMN2-/-	ENSMUST00000136970	ENSMUST00000135002	exon_number	Exon gain
ENSMUSG00000027951.16	Adar	FMN2+/-	FMN2-/-	ENSMUST00000029563	ENSMUST00000121094	exon_number	Exon gain
ENSMUSG00000027959.13	Sass6	FMN2+/-	FMN2-/-	ENSMUST00000198386	ENSMUST00000196619	exon_number	Exon gain
ENSMUSG00000027963.14	Extl2	FMN2+/-	FMN2-/-	ENSMUST00000106502	ENSMUST00000106501	exon_number	Exon gain
ENSMUSG00000028082.13	Sh3d19	FMN2+/-	FMN2-/-	ENSMUST00000182666	ENSMUST00000183202	exon_number	Exon gain
ENSMUSG00000028141.10	Oaz3	FMN2+/-	FMN2-/-	ENSMUST00000199678	ENSMUST00000199318	exon_number	Exon gain
ENSMUSG00000028141.10	Oaz3	FMN2+/-	FMN2-/-	ENSMUST00000203883	ENSMUST00000199318	exon_number	Exon gain
ENSMUSG00000028414.16	Fktn	FMN2+/-	FMN2-/-	ENSMUST00000128667	ENSMUST00000061771	exon_number	Exon gain
ENSMUSG00000028522.16	Mier1	FMN2+/-	FMN2-/-	ENSMUST00000097945	ENSMUST00000030247	exon_number	Exon gain
ENSMUSG00000028523.13	Tctex1d1	FMN2+/-	FMN2-/-	ENSMUST00000030248	ENSMUST00000116317	exon_number	Exon gain
ENSMUSG00000029245.16	Epha5	FMN2+/-	FMN2-/-	ENSMUST00000113399	ENSMUST00000053733	exon_number	Exon gain
ENSMUSG00000029245.16	Epha5	FMN2+/-	FMN2-/-	ENSMUST00000113399	ENSMUST00000113398	exon_number	Exon gain
ENSMUSG00000029245.16	Epha5	FMN2+/-	FMN2-/-	ENSMUST00000113399	ENSMUST00000136775	exon_number	Exon gain
ENSMUSG00000029454.15	Mapkapk5	FMN2+/-	FMN2-/-	ENSMUST00000152270	ENSMUST00000128782	exon_number	Exon gain
ENSMUSG00000029478.16	Ncor2	FMN2+/-	FMN2-/-	ENSMUST00000134404	ENSMUST00000134819	exon_number	Exon gain
ENSMUSG00000030172.15	Erc1	FMN2+/-	FMN2-/-	ENSMUST00000183872	ENSMUST00000184320	exon_number	Exon gain
ENSMUSG00000030188.12	Magohb	FMN2+/-	FMN2-/-	ENSMUST00000032307	ENSMUST00000174488	exon_number	Exon gain
ENSMUSG00000030264.14	Thumpd3	FMN2+/-	FMN2-/-	ENSMUST00000032398	ENSMUST00000134657	exon_number	Exon gain
ENSMUSG00000030264.14	Thumpd3	FMN2+/-	FMN2-/-	ENSMUST00000153310	ENSMUST00000134657	exon_number	Exon gain
ENSMUSG00000030409.15	Dmpk	FMN2+/-	FMN2-/-	ENSMUST00000108473	ENSMUST00000126264	exon_number	Exon gain
ENSMUSG00000030446.17	Zfp273	FMN2+/-	FMN2-/-	ENSMUST00000181391	ENSMUST00000181246	exon_number	Exon gain
ENSMUSG00000030590.14	Fam98c	FMN2+/-	FMN2-/-	ENSMUST00000164589	ENSMUST00000134176	exon_number	Exon gain
ENSMUSG00000030660.9	Pik3c2a	FMN2+/-	FMN2-/-	ENSMUST00000170430	ENSMUST00000206805	exon_number	Exon gain
ENSMUSG00000030815.11	Phkg2	FMN2+/-	FMN2-/-	ENSMUST00000033086	ENSMUST00000206818	exon_number	Exon gain
ENSMUSG00000031360.14	Ctps2	FMN2+/-	FMN2-/-	ENSMUST00000112300	ENSMUST00000148199	exon_number	Exon gain
ENSMUSG00000031505.10	Carkd	FMN2+/-	FMN2-/-	ENSMUST00000033901	ENSMUST00000178382	exon_number	Exon gain
ENSMUSG00000031505.10	Carkd	FMN2+/-	FMN2-/-	ENSMUST00000177955	ENSMUST00000178382	exon_number	Exon gain
ENSMUSG00000031505.10	Carkd	FMN2+/-	FMN2-/-	ENSMUST00000178817	ENSMUST00000178382	exon_number	Exon gain
ENSMUSG00000031540.13	Kat6a	FMN2+/-	FMN2-/-	ENSMUST00000044331	ENSMUST00000110696	exon_number	Exon gain
ENSMUSG00000031626.16	Sorbs2	FMN2+/-	FMN2-/-	ENSMUST00000132139	ENSMUST00000139869	exon_number	Exon gain
ENSMUSG00000031634.12	Ufsp2	FMN2+/-	FMN2-/-	ENSMUST00000034051	ENSMUST00000151983	exon_number	Exon gain
ENSMUSG00000031841.18	Cdh13	FMN2+/-	FMN2-/-	ENSMUST00000117160	ENSMUST00000145849	exon_number	Exon gain
ENSMUSG00000031841.18	Cdh13	FMN2+/-	FMN2-/-	ENSMUST00000148836	ENSMUST00000145849	exon_number	Exon gain
ENSMUSG00000032076.18	Cadm1	FMN2+/-	FMN2-/-	ENSMUST00000085909	ENSMUST00000114547	exon_number	Exon gain
ENSMUSG00000032806.13	Slc10a3	FMN2+/-	FMN2-/-	ENSMUST00000114146	ENSMUST00000114147	exon_number	Exon gain
ENSMUSG00000032890.17	Rims3	FMN2+/-	FMN2-/-	ENSMUST00000171363	ENSMUST00000132895	exon_number	Exon gain
ENSMUSG00000033272.12	Slc35a4	FMN2+/-	FMN2-/-	ENSMUST00000050476	ENSMUST00000036158	exon_number	Exon gain
ENSMUSG00000034292.13	Traf3ip1	FMN2+/-	FMN2-/-	ENSMUST00000047242	ENSMUST00000187588	exon_number	Exon gain
ENSMUSG00000034321.13	Exosc1	FMN2+/-	FMN2-/-	ENSMUST00000075280	ENSMUST00000112123	exon_number	Exon gain
ENSMUSG00000034940.15	Synrg	FMN2+/-	FMN2-/-	ENSMUST00000183714	ENSMUST00000092834	exon_number	Exon gain
ENSMUSG00000035234.18	Fam175a	FMN2+/-	FMN2-/-	ENSMUST00000200657	ENSMUST00000153302	exon_number	Exon gain
ENSMUSG00000036986.16	Pml	FMN2+/-	FMN2-/-	ENSMUST00000085673	ENSMUST00000148301	exon_number	Exon gain
ENSMUSG00000036986.16	Pml	FMN2+/-	FMN2-/-	ENSMUST00000126690	ENSMUST00000148301	exon_number	Exon gain
ENSMUSG00000036986.16	Pml	FMN2+/-	FMN2-/-	ENSMUST00000135310	ENSMUST00000148301	exon_number	Exon gain
ENSMUSG00000037395.15	Rcor3	FMN2+/-	FMN2-/-	ENSMUST00000110849	ENSMUST00000073279	exon_number	Exon gain
ENSMUSG00000037608.15	Bclaf1	FMN2+/-	FMN2-/-	ENSMUST00000043881	ENSMUST00000092678	exon_number	Exon gain
ENSMUSG00000037936.15	Scarb1	FMN2+/-	FMN2-/-	ENSMUST00000086075	ENSMUST00000111390	exon_number	Exon gain
ENSMUSG00000038290.15	Smg6	FMN2+/-	FMN2-/-	ENSMUST00000045281	ENSMUST00000130145	exon_number	Exon gain
ENSMUSG00000038533.15	Cbfa2t2	FMN2+/-	FMN2-/-	ENSMUST00000045270	ENSMUST00000135647	exon_number	Exon gain
ENSMUSG00000038860.15	Garnl3	FMN2+/-	FMN2-/-	ENSMUST00000137381	ENSMUST00000139778	exon_number	Exon gain
ENSMUSG00000038932.13	Tcfl5	FMN2+/-	FMN2-/-	ENSMUST00000037877	ENSMUST00000131881	exon_number	Exon gain
ENSMUSG00000039428.10	Tmem135	FMN2+/-	FMN2-/-	ENSMUST00000041968	ENSMUST00000136267	exon_number	Exon gain
ENSMUSG00000039660.16	D2Wsu81e	FMN2+/-	FMN2-/-	ENSMUST00000100220	ENSMUST00000127309	exon_number	Exon gain
ENSMUSG00000040351.11	Ankib1	FMN2+/-	FMN2-/-	ENSMUST00000200335	ENSMUST00000199763	exon_number	Exon gain
ENSMUSG00000040712.16	Camta2	FMN2+/-	FMN2-/-	ENSMUST00000119120	ENSMUST00000108545	exon_number	Exon gain
ENSMUSG00000040732.18	Erg	FMN2+/-	FMN2-/-	ENSMUST00000113846	ENSMUST00000118113	exon_number	Exon gain
ENSMUSG00000041594.17	Tmtc4	FMN2+/-	FMN2-/-	ENSMUST00000037726	ENSMUST00000143189	exon_number	Exon gain
ENSMUSG00000041607.16	Mbp	FMN2+/-	FMN2-/-	ENSMUST00000080658	ENSMUST00000133193	exon_number	Exon gain
ENSMUSG00000041607.16	Mbp	FMN2+/-	FMN2-/-	ENSMUST00000143506	ENSMUST00000133193	exon_number	Exon gain
ENSMUSG00000041607.16	Mbp	FMN2+/-	FMN2-/-	ENSMUST00000152071	ENSMUST00000133193	exon_number	Exon gain
ENSMUSG00000041763.14	Tpp2	FMN2+/-	FMN2-/-	ENSMUST00000087933	ENSMUST00000187115	exon_number	Exon gain
ENSMUSG00000041763.14	Tpp2	FMN2+/-	FMN2-/-	ENSMUST00000087933	ENSMUST00000190207	exon_number	Exon gain
ENSMUSG00000041920.14	Slc16a6	FMN2+/-	FMN2-/-	ENSMUST00000070152	ENSMUST00000032206	exon_number	Exon gain
ENSMUSG00000041920.14	Slc16a6	FMN2+/-	FMN2-/-	ENSMUST00000070152	ENSMUST00000129901	exon_number	Exon gain
ENSMUSG00000042104.18	Uggt2	FMN2+/-	FMN2-/-	ENSMUST00000131424	ENSMUST00000123350	exon_number	Exon gain
ENSMUSG00000042182.16	Bend6	FMN2+/-	FMN2-/-	ENSMUST00000115161	ENSMUST00000139700	exon_number	Exon gain
ENSMUSG00000042203.7	Tbc1d22b	FMN2+/-	FMN2-/-	ENSMUST00000048677	ENSMUST00000160114	exon_number	Exon gain
ENSMUSG00000042292.16	Mkl1	FMN2+/-	FMN2-/-	ENSMUST00000109579	ENSMUST00000145779	exon_number	Exon gain
ENSMUSG00000042439.12	Zfp532	FMN2+/-	FMN2-/-	ENSMUST00000182852	ENSMUST00000169679	exon_number	Exon gain
ENSMUSG00000042632.16	Pla2g6	FMN2+/-	FMN2-/-	ENSMUST00000172403	ENSMUST00000047816	exon_number	Exon gain
ENSMUSG00000042632.16	Pla2g6	FMN2+/-	FMN2-/-	ENSMUST00000172403	ENSMUST00000166977	exon_number	Exon gain
ENSMUSG00000042793.13	Lgr6	FMN2+/-	FMN2-/-	ENSMUST00000044828	ENSMUST00000137968	exon_number	Exon gain
ENSMUSG00000043079.17	Synpo	FMN2+/-	FMN2-/-	ENSMUST00000130044	ENSMUST00000123288	exon_number	Exon gain
ENSMUSG00000043964.14	Orai3	FMN2+/-	FMN2-/-	ENSMUST00000121504	ENSMUST00000061587	exon_number	Exon gain
ENSMUSG00000044033.16	Ccdc141	FMN2+/-	FMN2-/-	ENSMUST00000049544	ENSMUST00000154013	exon_number	Exon gain
ENSMUSG00000044033.16	Ccdc141	FMN2+/-	FMN2-/-	ENSMUST00000164114	ENSMUST00000154013	exon_number	Exon gain
ENSMUSG00000045275.15	Lca5l	FMN2+/-	FMN2-/-	ENSMUST00000113804	ENSMUST00000154445	exon_number	Exon gain
ENSMUSG00000048232.12	Fbxo10	FMN2+/-	FMN2-/-	ENSMUST00000052236	ENSMUST00000140008	exon_number	Exon gain
ENSMUSG00000048583.16	Igf2	FMN2+/-	FMN2-/-	ENSMUST00000121128	ENSMUST00000163148	exon_number	Exon gain
ENSMUSG00000048997.17	Atxn7l2	FMN2+/-	FMN2-/-	ENSMUST00000117409	ENSMUST00000119650	exon_number	Exon gain
ENSMUSG00000049482.15	Ctu2	FMN2+/-	FMN2-/-	ENSMUST00000116412	ENSMUST00000131934	exon_number	Exon gain
ENSMUSG00000049482.15	Ctu2	FMN2+/-	FMN2-/-	ENSMUST00000116412	ENSMUST00000154099	exon_number	Exon gain
ENSMUSG00000049482.15	Ctu2	FMN2+/-	FMN2-/-	ENSMUST00000136253	ENSMUST00000131934	exon_number	Exon gain
ENSMUSG00000050043.16	Tmx2	FMN2+/-	FMN2-/-	ENSMUST00000111664	ENSMUST00000123772	exon_number	Exon gain
ENSMUSG00000050240.14	Hic2	FMN2+/-	FMN2-/-	ENSMUST00000115698	ENSMUST00000090190	exon_number	Exon gain
ENSMUSG00000052917.14	Senp7	FMN2+/-	FMN2-/-	ENSMUST00000201915	ENSMUST00000202272	exon_number	Exon gain
ENSMUSG00000052917.14	Senp7	FMN2+/-	FMN2-/-	ENSMUST00000202799	ENSMUST00000202272	exon_number	Exon gain
ENSMUSG00000053898.12	Ech1	FMN2+/-	FMN2-/-	ENSMUST00000132376	ENSMUST00000143708	exon_number	Exon gain
ENSMUSG00000054889.9	Dsp	FMN2+/-	FMN2-/-	ENSMUST00000127906	ENSMUST00000145151	exon_number	Exon gain
ENSMUSG00000055491.13	Pprc1	FMN2+/-	FMN2-/-	ENSMUST00000062322	ENSMUST00000099392	exon_number	Exon gain
ENSMUSG00000055932.14	Fto	FMN2+/-	FMN2-/-	ENSMUST00000069718	ENSMUST00000128081	exon_number	Exon gain
ENSMUSG00000056300.14	Gm13247	FMN2+/-	FMN2-/-	ENSMUST00000105735	ENSMUST00000179175	exon_number	Exon gain
ENSMUSG00000056870.9	Gulp1	FMN2+/-	FMN2-/-	ENSMUST00000074525	ENSMUST00000159555	exon_number	Exon gain
ENSMUSG00000058022.13	Adtrp	FMN2+/-	FMN2-/-	ENSMUST00000179758	ENSMUST00000072012	exon_number	Exon gain
ENSMUSG00000058022.13	Adtrp	FMN2+/-	FMN2-/-	ENSMUST00000179758	ENSMUST00000121404	exon_number	Exon gain
ENSMUSG00000061533.15	Cep128	FMN2+/-	FMN2-/-	ENSMUST00000141429	ENSMUST00000143415	exon_number	Exon gain
ENSMUSG00000061536.12	Sec22c	FMN2+/-	FMN2-/-	ENSMUST00000111560	ENSMUST00000078547	exon_number	Exon gain
ENSMUSG00000062232.14	Rapgef2	FMN2+/-	FMN2-/-	ENSMUST00000195708	ENSMUST00000118100	exon_number	Exon gain
ENSMUSG00000062867.13	Impdh2	FMN2+/-	FMN2-/-	ENSMUST00000081111	ENSMUST00000193493	exon_number	Exon gain
ENSMUSG00000063524.13	Eno1	FMN2+/-	FMN2-/-	ENSMUST00000080926	ENSMUST00000080149	exon_number	Exon gain
ENSMUSG00000063935.3	Zar1	FMN2+/-	FMN2-/-	ENSMUST00000073528	ENSMUST00000202174	exon_number	Exon gain
ENSMUSG00000066571.13	4931406P16Rik	FMN2+/-	FMN2-/-	ENSMUST00000108074	ENSMUST00000085592	exon_number	Exon gain
ENSMUSG00000067220.12	Cnga1	FMN2+/-	FMN2-/-	ENSMUST00000169997	ENSMUST00000201463	exon_number	Exon gain
ENSMUSG00000068686.12	Cd59b	FMN2+/-	FMN2-/-	ENSMUST00000111131	ENSMUST00000129749	exon_number	Exon gain
ENSMUSG00000071014.10	Ndufb6	FMN2+/-	FMN2-/-	ENSMUST00000095128	ENSMUST00000108108	exon_number	Exon gain
ENSMUSG00000071074.9	Yipf3	FMN2+/-	FMN2-/-	ENSMUST00000127378	ENSMUST00000149989	exon_number	Exon gain
ENSMUSG00000072672.10	Duxbl3	FMN2+/-	FMN2-/-	ENSMUST00000172517	ENSMUST00000100804	exon_number	Exon gain
ENSMUSG00000073437.10	D330041H03Rik	FMN2+/-	FMN2-/-	ENSMUST00000181259	ENSMUST00000180390	exon_number	Exon gain
ENSMUSG00000073889.10	Il11ra1	FMN2+/-	FMN2-/-	ENSMUST00000155538	ENSMUST00000142059	exon_number	Exon gain
ENSMUSG00000074247.10	Dda1	FMN2+/-	FMN2-/-	ENSMUST00000124745	ENSMUST00000138892	exon_number	Exon gain
ENSMUSG00000078716.9	Tmem8b	FMN2+/-	FMN2-/-	ENSMUST00000107864	ENSMUST00000107866	exon_number	Exon gain
ENSMUSG00000078903.10	Gm14391	FMN2+/-	FMN2-/-	ENSMUST00000099028	ENSMUST00000151240	exon_number	Exon gain
ENSMUSG00000078903.10	Gm14391	FMN2+/-	FMN2-/-	ENSMUST00000099028	ENSMUST00000165892	exon_number	Exon gain
ENSMUSG00000078923.10	Ube2v1	FMN2+/-	FMN2-/-	ENSMUST00000060645	ENSMUST00000144830	exon_number	Exon gain
ENSMUSG00000079036.10	Alkbh1	FMN2+/-	FMN2-/-	ENSMUST00000162961	ENSMUST00000176758	exon_number	Exon gain
ENSMUSG00000099950.1	9130227L01Rik	FMN2+/-	FMN2-/-	ENSMUST00000189293	ENSMUST00000188040	exon_number	Exon gain
ENSMUSG00000106864.3	Gtf3c2	FMN2+/-	FMN2-/-	ENSMUST00000202639	ENSMUST00000088010	exon_number	Exon gain
ENSMUSG00000107582.2	RP23-111E4.3	FMN2+/-	FMN2-/-	ENSMUST00000203823	ENSMUST00000204450	exon_number	Exon gain
ENSMUSG00000000094.12	Tbx4	FMN2+/-	FMN2-/-	ENSMUST00000108045	ENSMUST00000000096	exon_number	Exon loss
ENSMUSG00000001891.16	Ugp2	FMN2+/-	FMN2-/-	ENSMUST00000133343	ENSMUST00000060895	exon_number	Exon loss
ENSMUSG00000002307.15	Daxx	FMN2+/-	FMN2-/-	ENSMUST00000173279	ENSMUST00000079421	exon_number	Exon loss
ENSMUSG00000002718.14	Cse1l	FMN2+/-	FMN2-/-	ENSMUST00000166871	ENSMUST00000002790	exon_number	Exon loss
ENSMUSG00000003123.15	Lipe	FMN2+/-	FMN2-/-	ENSMUST00000205923	ENSMUST00000003207	exon_number	Exon loss
ENSMUSG00000003721.14	Insig2	FMN2+/-	FMN2-/-	ENSMUST00000186915	ENSMUST00000003818	exon_number	Exon loss
ENSMUSG00000003847.16	Nfat5	FMN2+/-	FMN2-/-	ENSMUST00000147588	ENSMUST00000169453	exon_number	Exon loss
ENSMUSG00000005871.14	Apc	FMN2+/-	FMN2-/-	ENSMUST00000165590	ENSMUST00000115781	exon_number	Exon loss
ENSMUSG00000009566.12	Fpgs	FMN2+/-	FMN2-/-	ENSMUST00000132327	ENSMUST00000028148	exon_number	Exon loss
ENSMUSG00000011463.5	Cpb1	FMN2+/-	FMN2-/-	ENSMUST00000125945	ENSMUST00000011607	exon_number	Exon loss
ENSMUSG00000012848.14	Rps5	FMN2+/-	FMN2-/-	ENSMUST00000137329	ENSMUST00000004554	exon_number	Exon loss
ENSMUSG00000013033.16	Adgrl1	FMN2+/-	FMN2-/-	ENSMUST00000139575	ENSMUST00000141158	exon_number	Exon loss
ENSMUSG00000013033.16	Adgrl1	FMN2+/-	FMN2-/-	ENSMUST00000139575	ENSMUST00000150674	exon_number	Exon loss
ENSMUSG00000014301.12	Pam16	FMN2+/-	FMN2-/-	ENSMUST00000131250	ENSMUST00000156889	exon_number	Exon loss
ENSMUSG00000014633.15	Cmc2	FMN2+/-	FMN2-/-	ENSMUST00000148235	ENSMUST00000150128	exon_number	Exon loss
ENSMUSG00000015222.17	Map2	FMN2+/-	FMN2-/-	ENSMUST00000151423	ENSMUST00000024639	exon_number	Exon loss
ENSMUSG00000015222.17	Map2	FMN2+/-	FMN2-/-	ENSMUST00000151423	ENSMUST00000077355	exon_number	Exon loss
ENSMUSG00000016409.4	Nkap	FMN2+/-	FMN2-/-	ENSMUST00000152906	ENSMUST00000016553	exon_number	Exon loss
ENSMUSG00000017418.13	Arl5b	FMN2+/-	FMN2-/-	ENSMUST00000193883	ENSMUST00000017562	exon_number	Exon loss
ENSMUSG00000019899.15	Lama2	FMN2+/-	FMN2-/-	ENSMUST00000188963	ENSMUST00000092639	exon_number	Exon loss
ENSMUSG00000020220.16	Vps13d	FMN2+/-	FMN2-/-	ENSMUST00000147511	ENSMUST00000130704	exon_number	Exon loss
ENSMUSG00000020231.15	Dip2a	FMN2+/-	FMN2-/-	ENSMUST00000159807	ENSMUST00000160048	exon_number	Exon loss
ENSMUSG00000020659.15	Cbll1	FMN2+/-	FMN2-/-	ENSMUST00000101499	ENSMUST00000064240	exon_number	Exon loss
ENSMUSG00000022020.14	Naa16	FMN2+/-	FMN2-/-	ENSMUST00000163486	ENSMUST00000022597	exon_number	Exon loss
ENSMUSG00000022106.14	Rcbtb2	FMN2+/-	FMN2-/-	ENSMUST00000163797	ENSMUST00000022702	exon_number	Exon loss
ENSMUSG00000022106.14	Rcbtb2	FMN2+/-	FMN2-/-	ENSMUST00000163797	ENSMUST00000169479	exon_number	Exon loss
ENSMUSG00000022377.16	Asap1	FMN2+/-	FMN2-/-	ENSMUST00000177475	ENSMUST00000177371	exon_number	Exon loss
ENSMUSG00000022510.14	Trp63	FMN2+/-	FMN2-/-	ENSMUST00000115308	ENSMUST00000115306	exon_number	Exon loss
ENSMUSG00000022701.17	2610015P09Rik	FMN2+/-	FMN2-/-	ENSMUST00000151183	ENSMUST00000178400	exon_number	Exon loss
ENSMUSG00000022773.16	Ypel1	FMN2+/-	FMN2-/-	ENSMUST00000153489	ENSMUST00000035682	exon_number	Exon loss
ENSMUSG00000022865.13	Cxadr	FMN2+/-	FMN2-/-	ENSMUST00000023572	ENSMUST00000114229	exon_number	Exon loss
ENSMUSG00000024163.17	Mapk8ip3	FMN2+/-	FMN2-/-	ENSMUST00000115229	ENSMUST00000117509	exon_number	Exon loss
ENSMUSG00000024238.13	Zeb1	FMN2+/-	FMN2-/-	ENSMUST00000175925	ENSMUST00000025081	exon_number	Exon loss
ENSMUSG00000024691.13	Fam111a	FMN2+/-	FMN2-/-	ENSMUST00000151307	ENSMUST00000139270	exon_number	Exon loss
ENSMUSG00000024691.13	Fam111a	FMN2+/-	FMN2-/-	ENSMUST00000151307	ENSMUST00000144662	exon_number	Exon loss
ENSMUSG00000024799.14	Tm7sf2	FMN2+/-	FMN2-/-	ENSMUST00000161718	ENSMUST00000113543	exon_number	Exon loss
ENSMUSG00000024799.14	Tm7sf2	FMN2+/-	FMN2-/-	ENSMUST00000161718	ENSMUST00000159084	exon_number	Exon loss
ENSMUSG00000025413.13	Ttc4	FMN2+/-	FMN2-/-	ENSMUST00000132650	ENSMUST00000026480	exon_number	Exon loss
ENSMUSG00000025856.15	Pdgfa	FMN2+/-	FMN2-/-	ENSMUST00000076095	ENSMUST00000046901	exon_number	Exon loss
ENSMUSG00000025878.16	Uimc1	FMN2+/-	FMN2-/-	ENSMUST00000099496	ENSMUST00000148702	exon_number	Exon loss
ENSMUSG00000026121.13	Sema4c	FMN2+/-	FMN2-/-	ENSMUST00000191785	ENSMUST00000195620	exon_number	Exon loss
ENSMUSG00000026126.15	Ptpn18	FMN2+/-	FMN2-/-	ENSMUST00000188972	ENSMUST00000027302	exon_number	Exon loss
ENSMUSG00000026235.14	Epha4	FMN2+/-	FMN2-/-	ENSMUST00000187346	ENSMUST00000188952	exon_number	Exon loss
ENSMUSG00000026313.15	Hdac4	FMN2+/-	FMN2-/-	ENSMUST00000189303	ENSMUST00000097644	exon_number	Exon loss
ENSMUSG00000026469.14	Xpr1	FMN2+/-	FMN2-/-	ENSMUST00000111775	ENSMUST00000027741	exon_number	Exon loss
ENSMUSG00000026686.14	Lmx1a	FMN2+/-	FMN2-/-	ENSMUST00000028003	ENSMUST00000111377	exon_number	Exon loss
ENSMUSG00000026728.9	Vim	FMN2+/-	FMN2-/-	ENSMUST00000193675	ENSMUST00000028062	exon_number	Exon loss
ENSMUSG00000026782.15	Abi2	FMN2+/-	FMN2-/-	ENSMUST00000189649	ENSMUST00000052332	exon_number	Exon loss
ENSMUSG00000027429.16	Sec23b	FMN2+/-	FMN2-/-	ENSMUST00000128210	ENSMUST00000028916	exon_number	Exon loss
ENSMUSG00000027570.15	Col9a3	FMN2+/-	FMN2-/-	ENSMUST00000165224	ENSMUST00000103059	exon_number	Exon loss
ENSMUSG00000027610.17	Gss	FMN2+/-	FMN2-/-	ENSMUST00000130881	ENSMUST00000079691	exon_number	Exon loss
ENSMUSG00000027667.13	Zfp639	FMN2+/-	FMN2-/-	ENSMUST00000029203	ENSMUST00000193287	exon_number	Exon loss
ENSMUSG00000027750.16	Postn	FMN2+/-	FMN2-/-	ENSMUST00000143258	ENSMUST00000117373	exon_number	Exon loss
ENSMUSG00000027881.14	Prpf38b	FMN2+/-	FMN2-/-	ENSMUST00000127478	ENSMUST00000199735	exon_number	Exon loss
ENSMUSG00000027936.18	Crtc2	FMN2+/-	FMN2-/-	ENSMUST00000136970	ENSMUST00000130002	exon_number	Exon loss
ENSMUSG00000027981.14	Rnpc3	FMN2+/-	FMN2-/-	ENSMUST00000132220	ENSMUST00000106536	exon_number	Exon loss
ENSMUSG00000028149.12	Rap1gds1	FMN2+/-	FMN2-/-	ENSMUST00000200396	ENSMUST00000196106	exon_number	Exon loss
ENSMUSG00000028184.12	Adgrl2	FMN2+/-	FMN2-/-	ENSMUST00000168352	ENSMUST00000197567	exon_number	Exon loss
ENSMUSG00000028184.12	Adgrl2	FMN2+/-	FMN2-/-	ENSMUST00000168352	ENSMUST00000200216	exon_number	Exon loss
ENSMUSG00000028187.10	Rpf1	FMN2+/-	FMN2-/-	ENSMUST00000200583	ENSMUST00000029838	exon_number	Exon loss
ENSMUSG00000028522.16	Mier1	FMN2+/-	FMN2-/-	ENSMUST00000106855	ENSMUST00000030247	exon_number	Exon loss
ENSMUSG00000028522.16	Mier1	FMN2+/-	FMN2-/-	ENSMUST00000151588	ENSMUST00000030247	exon_number	Exon loss
ENSMUSG00000028613.14	Lrp8	FMN2+/-	FMN2-/-	ENSMUST00000126573	ENSMUST00000030356	exon_number	Exon loss
ENSMUSG00000028800.15	Hdac1	FMN2+/-	FMN2-/-	ENSMUST00000125718	ENSMUST00000102597	exon_number	Exon loss
ENSMUSG00000028991.15	Mtor	FMN2+/-	FMN2-/-	ENSMUST00000129715	ENSMUST00000103221	exon_number	Exon loss
ENSMUSG00000029146.14	Snx17	FMN2+/-	FMN2-/-	ENSMUST00000202124	ENSMUST00000202032	exon_number	Exon loss
ENSMUSG00000029202.12	Pds5a	FMN2+/-	FMN2-/-	ENSMUST00000201034	ENSMUST00000202648	exon_number	Exon loss
ENSMUSG00000029223.12	Uchl1	FMN2+/-	FMN2-/-	ENSMUST00000202339	ENSMUST00000176015	exon_number	Exon loss
ENSMUSG00000029229.8	Chic2	FMN2+/-	FMN2-/-	ENSMUST00000162397	ENSMUST00000075452	exon_number	Exon loss
ENSMUSG00000029478.16	Ncor2	FMN2+/-	FMN2-/-	ENSMUST00000134404	ENSMUST00000086083	exon_number	Exon loss
ENSMUSG00000030316.13	Tamm41	FMN2+/-	FMN2-/-	ENSMUST00000172495	ENSMUST00000032461	exon_number	Exon loss
ENSMUSG00000030583.16	Sipa1l3	FMN2+/-	FMN2-/-	ENSMUST00000183081	ENSMUST00000182223	exon_number	Exon loss
ENSMUSG00000031232.16	Magt1	FMN2+/-	FMN2-/-	ENSMUST00000151689	ENSMUST00000113566	exon_number	Exon loss
ENSMUSG00000031309.15	Rps6ka3	FMN2+/-	FMN2-/-	ENSMUST00000149939	ENSMUST00000142668	exon_number	Exon loss
ENSMUSG00000031885.13	Cbfb	FMN2+/-	FMN2-/-	ENSMUST00000109394	ENSMUST00000052209	exon_number	Exon loss
ENSMUSG00000031921.17	Terf2	FMN2+/-	FMN2-/-	ENSMUST00000068421	ENSMUST00000142616	exon_number	Exon loss
ENSMUSG00000032251.12	Irak1bp1	FMN2+/-	FMN2-/-	ENSMUST00000034783	ENSMUST00000113245	exon_number	Exon loss
ENSMUSG00000032525.14	Nktr	FMN2+/-	FMN2-/-	ENSMUST00000182086	ENSMUST00000035112	exon_number	Exon loss
ENSMUSG00000032561.14	Acpp	FMN2+/-	FMN2-/-	ENSMUST00000131084	ENSMUST00000062723	exon_number	Exon loss
ENSMUSG00000032786.14	Alas1	FMN2+/-	FMN2-/-	ENSMUST00000143125	ENSMUST00000134053	exon_number	Exon loss
ENSMUSG00000034913.9	Spert	FMN2+/-	FMN2-/-	ENSMUST00000035243	ENSMUST00000164082	exon_number	Exon loss
ENSMUSG00000034949.18	Zfr2	FMN2+/-	FMN2-/-	ENSMUST00000132174	ENSMUST00000117798	exon_number	Exon loss
ENSMUSG00000034949.18	Zfr2	FMN2+/-	FMN2-/-	ENSMUST00000137999	ENSMUST00000117798	exon_number	Exon loss
ENSMUSG00000035311.16	Gnptab	FMN2+/-	FMN2-/-	ENSMUST00000155306	ENSMUST00000020251	exon_number	Exon loss
ENSMUSG00000036817.14	Sun1	FMN2+/-	FMN2-/-	ENSMUST00000110883	ENSMUST00000058716	exon_number	Exon loss
ENSMUSG00000037108.13	Zcwpw1	FMN2+/-	FMN2-/-	ENSMUST00000141642	ENSMUST00000035852	exon_number	Exon loss
ENSMUSG00000037275.14	Gemin5	FMN2+/-	FMN2-/-	ENSMUST00000134733	ENSMUST00000102711	exon_number	Exon loss
ENSMUSG00000037876.16	Jmjd1c	FMN2+/-	FMN2-/-	ENSMUST00000174317	ENSMUST00000051446	exon_number	Exon loss
ENSMUSG00000037876.16	Jmjd1c	FMN2+/-	FMN2-/-	ENSMUST00000174317	ENSMUST00000174408	exon_number	Exon loss
ENSMUSG00000038611.16	Phrf1	FMN2+/-	FMN2-/-	ENSMUST00000130687	ENSMUST00000155123	exon_number	Exon loss
ENSMUSG00000038780.14	Smurf1	FMN2+/-	FMN2-/-	ENSMUST00000085684	ENSMUST00000110677	exon_number	Exon loss
ENSMUSG00000038782.5	1700028J19Rik	FMN2+/-	FMN2-/-	ENSMUST00000206366	ENSMUST00000206686	exon_number	Exon loss
ENSMUSG00000039000.8	Ube3c	FMN2+/-	FMN2-/-	ENSMUST00000197953	ENSMUST00000049453	exon_number	Exon loss
ENSMUSG00000039219.17	Arid4b	FMN2+/-	FMN2-/-	ENSMUST00000129488	ENSMUST00000110534	exon_number	Exon loss
ENSMUSG00000039683.16	Sdk1	FMN2+/-	FMN2-/-	ENSMUST00000129831	ENSMUST00000145908	exon_number	Exon loss
ENSMUSG00000040249.15	Lrp1	FMN2+/-	FMN2-/-	ENSMUST00000135188	ENSMUST00000049149	exon_number	Exon loss
ENSMUSG00000040464.15	Gtpbp10	FMN2+/-	FMN2-/-	ENSMUST00000127670	ENSMUST00000115441	exon_number	Exon loss
ENSMUSG00000040549.16	Ckap5	FMN2+/-	FMN2-/-	ENSMUST00000099716	ENSMUST00000111338	exon_number	Exon loss
ENSMUSG00000040699.13	Limd2	FMN2+/-	FMN2-/-	ENSMUST00000138094	ENSMUST00000045923	exon_number	Exon loss
ENSMUSG00000041164.15	Zmiz2	FMN2+/-	FMN2-/-	ENSMUST00000102914	ENSMUST00000109787	exon_number	Exon loss
ENSMUSG00000041417.15	Pik3r1	FMN2+/-	FMN2-/-	ENSMUST00000187009	ENSMUST00000055518	exon_number	Exon loss
ENSMUSG00000042404.16	Dennd4b	FMN2+/-	FMN2-/-	ENSMUST00000151648	ENSMUST00000098914	exon_number	Exon loss
ENSMUSG00000042447.13	Mios	FMN2+/-	FMN2-/-	ENSMUST00000160265	ENSMUST00000040017	exon_number	Exon loss
ENSMUSG00000042599.8	Kdm7a	FMN2+/-	FMN2-/-	ENSMUST00000127036	ENSMUST00000002305	exon_number	Exon loss
ENSMUSG00000044252.17	Osbpl1a	FMN2+/-	FMN2-/-	ENSMUST00000119043	ENSMUST00000121888	exon_number	Exon loss
ENSMUSG00000045098.18	Suv420h1	FMN2+/-	FMN2-/-	ENSMUST00000113973	ENSMUST00000113968	exon_number	Exon loss
[truncated: 1,884 more rows]

## Sheet: 5_Isoforms for RT-qPCR 
IsoformSwitchAnalyseR output selected for RT-qPCR validation
[truncated: 2 more rows]
