# Supplementary material for: Cytoplasmic forces functionally reorganize nuclear condensates in oocytes
Source: Nat Commun. 2022 Aug 29;13:5070. doi: 10.1038/s41467-022-32675-5 (PMC9424315; doi:10.1038/s41467-022-32675-5)
Supplement: Supplementary file 5 — Supplementary Data 3 [file 41467_2022_32675_MOESM5_ESM.xlsx]

## Sheet: Enrichment analyses input
SRSF1 site counts in DEXSeq list	Gene identifier	Exon identifier	Site #	SRSF2 site counts in DEXSeq list	Gene identifier	Exon identifier	Site #	SRSF1 site counts in iSAR list	Gene identifier	Site #	SRSF2 site counts in iSAR list	Gene identifier	Site #		All SRSF1 site counts	Gene identifier	Site #	All SRSF2 site counts	Gene identifier	Site #
	ENSMUSG00000034218	ENSMUSG00000034218:E007	26		ENSMUSG00000034218	ENSMUSG00000034218:E007	45		ENSMUSG00000029454	10		ENSMUSG00000029454	7			ENSMUSG00000092329	168		ENSMUSG00000026131	214
	ENSMUSG00000022416	ENSMUSG00000022416:E011	1		ENSMUSG00000027291	ENSMUSG00000027291:E006	1		ENSMUSG00000035310	3		ENSMUSG00000035310	6			ENSMUSG00000026131	134		ENSMUSG00000092329	173
	ENSMUSG00000027291	ENSMUSG00000027291:E006	6		ENSMUSG00000025047	ENSMUSG00000025047:E015	7		ENSMUSG00000014301	1		ENSMUSG00000030188	1			ENSMUSG00000063450	127		ENSMUSG00000063450	145
	ENSMUSG00000025047	ENSMUSG00000025047:E015	4		ENSMUSG00000025086	ENSMUSG00000025086:E007	2		ENSMUSG00000066571	6		ENSMUSG00000066571	3			ENSMUSG00000096054	108		ENSMUSG00000096054	140
	ENSMUSG00000025086	ENSMUSG00000025086:E007	5		ENSMUSG00000033526	ENSMUSG00000033526:E048	2		ENSMUSG00000029833	12		ENSMUSG00000016833	2			ENSMUSG00000022443	107		ENSMUSG00000018707	116
	ENSMUSG00000033526	ENSMUSG00000033526:E048	2		ENSMUSG00000056752	ENSMUSG00000056752:E032	1		ENSMUSG00000042203	2		ENSMUSG00000029833	8			ENSMUSG00000019820	99		ENSMUSG00000040249	116
	ENSMUSG00000021699	ENSMUSG00000021699:E018	6		ENSMUSG00000021699	ENSMUSG00000021699:E018	6		ENSMUSG00000062232	5		ENSMUSG00000042203	1			ENSMUSG00000026042	99		ENSMUSG00000022443	114
	ENSMUSG00000036768	ENSMUSG00000036768:E024	20		ENSMUSG00000036768	ENSMUSG00000036768:E024	22		ENSMUSG00000002767	1		ENSMUSG00000062232	7			ENSMUSG00000040249	98		ENSMUSG00000025261	106
	ENSMUSG00000037860	ENSMUSG00000037860:E022	2		ENSMUSG00000038324	ENSMUSG00000038324:E026	12		ENSMUSG00000024095	13		ENSMUSG00000002767	3			ENSMUSG00000070327	95		ENSMUSG00000019820	104
	ENSMUSG00000038324	ENSMUSG00000038324:E026	16		ENSMUSG00000041144	ENSMUSG00000041144:E050	1		ENSMUSG00000025041	8		ENSMUSG00000024095	9			ENSMUSG00000024073	93		ENSMUSG00000024073	104
	ENSMUSG00000043909	ENSMUSG00000043909:E046	15		ENSMUSG00000043909	ENSMUSG00000043909:E046	21		ENSMUSG00000026159	9		ENSMUSG00000025041	9			ENSMUSG00000026193	92		ENSMUSG00000028649	102
	ENSMUSG00000059173	ENSMUSG00000059173:E003	1		ENSMUSG00000018209	ENSMUSG00000018209:E006	6		ENSMUSG00000028034	31		ENSMUSG00000026159	7			ENSMUSG00000037487	90		ENSMUSG00000045482	98
	ENSMUSG00000018209	ENSMUSG00000018209:E006	9		ENSMUSG00000020792	ENSMUSG00000020792:E031	4		ENSMUSG00000031360	9		ENSMUSG00000028034	33			ENSMUSG00000025261	87		ENSMUSG00000037487	91
	ENSMUSG00000020792	ENSMUSG00000020792:E031	5		ENSMUSG00000027259	ENSMUSG00000027259:E026	1		ENSMUSG00000031634	1		ENSMUSG00000031360	23			ENSMUSG00000066036	85		ENSMUSG00000070327	90
	ENSMUSG00000032497	ENSMUSG00000032497:E001	7		ENSMUSG00000032497	ENSMUSG00000032497:E001	12		ENSMUSG00000032641	2		ENSMUSG00000031634	2			ENSMUSG00000056342	83		ENSMUSG00000020315	88
	ENSMUSG00000033458	ENSMUSG00000033458:E007	1		ENSMUSG00000036561	ENSMUSG00000036561:E016	12		ENSMUSG00000038615	4		ENSMUSG00000032641	4			ENSMUSG00000027799	82		ENSMUSG00000030655	88
	ENSMUSG00000036561	ENSMUSG00000036561:E016	2		ENSMUSG00000040929	ENSMUSG00000040929:E018	2		ENSMUSG00000042439	4		ENSMUSG00000038615	4			ENSMUSG00000030849	81		ENSMUSG00000056342	87
	ENSMUSG00000040929	ENSMUSG00000040929:E018	3		ENSMUSG00000052337	ENSMUSG00000052337:E027	13		ENSMUSG00000056629	4		ENSMUSG00000040952	2			ENSMUSG00000026219	78		ENSMUSG00000069833	87
	ENSMUSG00000052337	ENSMUSG00000052337:E027	6		ENSMUSG00000074519	ENSMUSG00000074519:E006	1		ENSMUSG00000002031	2		ENSMUSG00000042439	3			ENSMUSG00000018707	76		ENSMUSG00000037270	85
	ENSMUSG00000075254	ENSMUSG00000075254:E023	4		ENSMUSG00000075254	ENSMUSG00000075254:E023	3		ENSMUSG00000018893	1		ENSMUSG00000056629	3			ENSMUSG00000040225	76		ENSMUSG00000026193	84
	ENSMUSG00000002900	ENSMUSG00000002900:E015	13		ENSMUSG00000002900	ENSMUSG00000002900:E015	21		ENSMUSG00000019854	9		ENSMUSG00000067288	3			ENSMUSG00000028649	72		ENSMUSG00000026042	83
	ENSMUSG00000006014	ENSMUSG00000006014:E001	3		ENSMUSG00000014361	ENSMUSG00000014361:E016	1		ENSMUSG00000021023	1		ENSMUSG00000002031	3			ENSMUSG00000020716	71		ENSMUSG00000037646	83
	ENSMUSG00000014361	ENSMUSG00000014361:E016	1		ENSMUSG00000029022	ENSMUSG00000029022:E018	1		ENSMUSG00000024483	23		ENSMUSG00000019854	6			ENSMUSG00000037646	71		ENSMUSG00000030849	81
	ENSMUSG00000029022	ENSMUSG00000029022:E018	5		ENSMUSG00000029104	ENSMUSG00000029104:E076	74		ENSMUSG00000024845	3		ENSMUSG00000021023	1			ENSMUSG00000025255	70		ENSMUSG00000025255	78
	ENSMUSG00000029104	ENSMUSG00000029104:E076	66		ENSMUSG00000054074	ENSMUSG00000054074:E002	1		ENSMUSG00000027959	8		ENSMUSG00000024483	24			ENSMUSG00000037270	70		ENSMUSG00000040225	77
	ENSMUSG00000054074	ENSMUSG00000054074:E002	1		ENSMUSG00000044150	ENSMUSG00000044150:E014	27		ENSMUSG00000028149	11		ENSMUSG00000024845	2			ENSMUSG00000020315	68		ENSMUSG00000034160	75
	ENSMUSG00000019297	ENSMUSG00000019297:E005	1		ENSMUSG00000026150	ENSMUSG00000026150:E028	6		ENSMUSG00000028649	72		ENSMUSG00000027959	2			ENSMUSG00000019841	67		ENSMUSG00000029104	74
	ENSMUSG00000044150	ENSMUSG00000044150:E014	22		ENSMUSG00000040084	ENSMUSG00000040084:E002	13		ENSMUSG00000035234	2		ENSMUSG00000028149	16			ENSMUSG00000027684	66		ENSMUSG00000013236	71
	ENSMUSG00000026150	ENSMUSG00000026150:E028	7		ENSMUSG00000055932	ENSMUSG00000055932:E020	15		ENSMUSG00000035585	1		ENSMUSG00000028649	102			ENSMUSG00000029104	66		ENSMUSG00000020716	71
	ENSMUSG00000040084	ENSMUSG00000040084:E002	13		ENSMUSG00000001424	ENSMUSG00000001424:E015	30		ENSMUSG00000037395	8		ENSMUSG00000035234	5			ENSMUSG00000001506	64		ENSMUSG00000057738	70
	ENSMUSG00000055932	ENSMUSG00000055932:E020	20		ENSMUSG00000001627	ENSMUSG00000001627:E029	8		ENSMUSG00000038533	5		ENSMUSG00000037395	4			ENSMUSG00000032253	63		ENSMUSG00000001506	66
	ENSMUSG00000001424	ENSMUSG00000001424:E015	28		ENSMUSG00000015002	ENSMUSG00000015002:E009	11		ENSMUSG00000041688	11		ENSMUSG00000038533	9			ENSMUSG00000032332	61		ENSMUSG00000026219	65
	ENSMUSG00000001627	ENSMUSG00000001627:E029	7		ENSMUSG00000020792	ENSMUSG00000020792:E015	4		ENSMUSG00000042292	12		ENSMUSG00000041688	12			ENSMUSG00000057738	58		ENSMUSG00000029661	63
	ENSMUSG00000015002	ENSMUSG00000015002:E009	10		ENSMUSG00000020827	ENSMUSG00000020827:E007	7		ENSMUSG00000056870	26		ENSMUSG00000042292	13			ENSMUSG00000069833	58		ENSMUSG00000048612	62
	ENSMUSG00000020792	ENSMUSG00000020792:E015	5		ENSMUSG00000022020	ENSMUSG00000022020:E014	7		ENSMUSG00000061232	4		ENSMUSG00000050043	1			ENSMUSG00000030451	57		ENSMUSG00000023977	61
	ENSMUSG00000020827	ENSMUSG00000020827:E007	6		ENSMUSG00000026172	ENSMUSG00000026172:E006	1		ENSMUSG00000002395	1		ENSMUSG00000056870	37			ENSMUSG00000034160	57		ENSMUSG00000027799	61
	ENSMUSG00000022020	ENSMUSG00000022020:E014	9		ENSMUSG00000033792	ENSMUSG00000033792:E012	15		ENSMUSG00000021775	3		ENSMUSG00000061232	11			ENSMUSG00000006005	56		ENSMUSG00000002028	60
	ENSMUSG00000033792	ENSMUSG00000033792:E012	10		ENSMUSG00000034973	ENSMUSG00000034973:E049	11		ENSMUSG00000022369	25		ENSMUSG00000073155	2			ENSMUSG00000002028	55		ENSMUSG00000022263	59
	ENSMUSG00000034973	ENSMUSG00000034973:E049	9		ENSMUSG00000036875	ENSMUSG00000036875:E028	4		ENSMUSG00000024327	5		ENSMUSG00000021775	5			ENSMUSG00000022533	55		ENSMUSG00000019841	58
	ENSMUSG00000036875	ENSMUSG00000036875:E028	4		ENSMUSG00000037020	ENSMUSG00000037020:E015	4		ENSMUSG00000025856	5		ENSMUSG00000022369	24			ENSMUSG00000029661	55		ENSMUSG00000034021	58
	ENSMUSG00000038780	ENSMUSG00000038780:E020	12		ENSMUSG00000038780	ENSMUSG00000038780:E020	9		ENSMUSG00000027610	3		ENSMUSG00000024327	1			ENSMUSG00000013236	54		ENSMUSG00000032253	57
	ENSMUSG00000041975	ENSMUSG00000041975:E012	1		ENSMUSG00000041975	ENSMUSG00000041975:E012	1		ENSMUSG00000027963	1		ENSMUSG00000025856	11			ENSMUSG00000030655	54		ENSMUSG00000025982	56
	ENSMUSG00000044791	ENSMUSG00000044791:E035	40		ENSMUSG00000044791	ENSMUSG00000044791:E035	29		ENSMUSG00000028414	1		ENSMUSG00000027610	1			ENSMUSG00000045482	53		ENSMUSG00000032560	55
	ENSMUSG00000060098	ENSMUSG00000060098:E013	3		ENSMUSG00000060098	ENSMUSG00000060098:E013	1		ENSMUSG00000028522	9		ENSMUSG00000027963	5			ENSMUSG00000047193	51		ENSMUSG00000021027	54
	ENSMUSG00000079020	ENSMUSG00000079020:E003	3		ENSMUSG00000079020	ENSMUSG00000079020:E003	6		ENSMUSG00000030172	29		ENSMUSG00000028414	1			ENSMUSG00000048612	51		ENSMUSG00000027365	54
	ENSMUSG00000004018	ENSMUSG00000004018:E001	4		ENSMUSG00000004018	ENSMUSG00000004018:E001	5		ENSMUSG00000030465	7		ENSMUSG00000028522	10			ENSMUSG00000024943	50		ENSMUSG00000030536	54
	ENSMUSG00000023032	ENSMUSG00000023032:E007	5		ENSMUSG00000023032	ENSMUSG00000023032:E007	11		ENSMUSG00000036986	14		ENSMUSG00000030172	22			ENSMUSG00000026987	50		ENSMUSG00000032216	54
	ENSMUSG00000024614	ENSMUSG00000024614:E003	8		ENSMUSG00000024614	ENSMUSG00000024614:E003	20		ENSMUSG00000038290	23		ENSMUSG00000030465	5			ENSMUSG00000032216	50		ENSMUSG00000020220	53
	ENSMUSG00000030965	ENSMUSG00000030965:E010	1		ENSMUSG00000027737	ENSMUSG00000027737:E018	1		ENSMUSG00000038611	1		ENSMUSG00000036986	6			ENSMUSG00000046230	50		ENSMUSG00000022914	53
	ENSMUSG00000031158	ENSMUSG00000031158:E011	1		ENSMUSG00000030965	ENSMUSG00000030965:E010	1		ENSMUSG00000078676	6		ENSMUSG00000038290	42			ENSMUSG00000054843	49		ENSMUSG00000023830	53
	ENSMUSG00000031782	ENSMUSG00000031782:E015	3		ENSMUSG00000031782	ENSMUSG00000031782:E015	2		ENSMUSG00000003847	29		ENSMUSG00000038611	3			ENSMUSG00000032560	48		ENSMUSG00000028080	53
	ENSMUSG00000031841	ENSMUSG00000031841:E014	2		ENSMUSG00000031841	ENSMUSG00000031841:E014	1		ENSMUSG00000006676	6		ENSMUSG00000040687	1			ENSMUSG00000034021	48		ENSMUSG00000029516	53
	ENSMUSG00000032525	ENSMUSG00000032525:E055	44		ENSMUSG00000032525	ENSMUSG00000032525:E055	41		ENSMUSG00000021540	6		ENSMUSG00000078676	4			ENSMUSG00000034163	48		ENSMUSG00000022021	52
	ENSMUSG00000033400	ENSMUSG00000033400:E001	1		ENSMUSG00000033400	ENSMUSG00000033400:E001	7		ENSMUSG00000021699	6		ENSMUSG00000003847	40			ENSMUSG00000038774	48		ENSMUSG00000026615	52
	ENSMUSG00000035151	ENSMUSG00000035151:E013	2		ENSMUSG00000038429	ENSMUSG00000038429:E017	7		ENSMUSG00000027284	18		ENSMUSG00000006676	13			ENSMUSG00000024054	47		ENSMUSG00000029202	52
	ENSMUSG00000038429	ENSMUSG00000038429:E017	7		ENSMUSG00000038664	ENSMUSG00000038664:E089	28		ENSMUSG00000027750	13		ENSMUSG00000021540	4			ENSMUSG00000006678	46		ENSMUSG00000034163	52
	ENSMUSG00000038664	ENSMUSG00000038664:E089	32		ENSMUSG00000038759	ENSMUSG00000038759:E043	9		ENSMUSG00000028141	2		ENSMUSG00000021699	6			ENSMUSG00000022822	46		ENSMUSG00000031328	51
	ENSMUSG00000038759	ENSMUSG00000038759:E043	16		ENSMUSG00000039887	ENSMUSG00000039887:E008	1		ENSMUSG00000029063	3		ENSMUSG00000027284	14			ENSMUSG00000092341	46		ENSMUSG00000066036	51
	ENSMUSG00000039887	ENSMUSG00000039887:E008	1		ENSMUSG00000060904	ENSMUSG00000060904:E005	3		ENSMUSG00000030346	5		ENSMUSG00000027750	2			ENSMUSG00000026490	45		ENSMUSG00000002748	50
	ENSMUSG00000060904	ENSMUSG00000060904:E005	2		ENSMUSG00000001403	ENSMUSG00000001403:E008	1		ENSMUSG00000030538	2		ENSMUSG00000028141	1			ENSMUSG00000031328	45		ENSMUSG00000020914	50
	ENSMUSG00000001403	ENSMUSG00000001403:E008	1		ENSMUSG00000011114	ENSMUSG00000011114:E005	3		ENSMUSG00000031284	4		ENSMUSG00000030346	5			ENSMUSG00000034297	45		ENSMUSG00000022961	50
	ENSMUSG00000011114	ENSMUSG00000011114:E005	3		ENSMUSG00000015697	ENSMUSG00000015697:E025	10		ENSMUSG00000031885	9		ENSMUSG00000030538	1			ENSMUSG00000034349	45		ENSMUSG00000028053	50
	ENSMUSG00000015478	ENSMUSG00000015478:E001	1		ENSMUSG00000020530	ENSMUSG00000020530:E032	14		ENSMUSG00000034206	14		ENSMUSG00000031284	11			ENSMUSG00000055204	45		ENSMUSG00000044308	50
	ENSMUSG00000015697	ENSMUSG00000015697:E025	16		ENSMUSG00000020925	ENSMUSG00000020925:E002	3		ENSMUSG00000037816	3		ENSMUSG00000031885	6			ENSMUSG00000003226	44		ENSMUSG00000026478	49
	ENSMUSG00000020530	ENSMUSG00000020530:E032	14		ENSMUSG00000021938	ENSMUSG00000021938:E001	17		ENSMUSG00000039713	2		ENSMUSG00000034206	13			ENSMUSG00000022914	44		ENSMUSG00000054843	49
	ENSMUSG00000020925	ENSMUSG00000020925:E002	1		ENSMUSG00000022607	ENSMUSG00000022607:E027	31		ENSMUSG00000044813	1		ENSMUSG00000037816	6			ENSMUSG00000027365	44		ENSMUSG00000055204	49
	ENSMUSG00000021938	ENSMUSG00000021938:E001	17		ENSMUSG00000022685	ENSMUSG00000022685:E015	14		ENSMUSG00000051674	2		ENSMUSG00000039345	1			ENSMUSG00000030536	44		ENSMUSG00000026837	48
	ENSMUSG00000022607	ENSMUSG00000022607:E027	15		ENSMUSG00000023994	ENSMUSG00000023994:E002	7		ENSMUSG00000055932	20		ENSMUSG00000039713	3			ENSMUSG00000031229	44		ENSMUSG00000034088	48
	ENSMUSG00000022685	ENSMUSG00000022685:E015	9		ENSMUSG00000025240	ENSMUSG00000025240:E005	14		ENSMUSG00000069601	5		ENSMUSG00000044813	1			ENSMUSG00000032525	44		ENSMUSG00000038774	48
	ENSMUSG00000022962	ENSMUSG00000022962:E013	3		ENSMUSG00000026131	ENSMUSG00000026131:E115	214		ENSMUSG00000071454	9		ENSMUSG00000051674	2			ENSMUSG00000033444	44		ENSMUSG00000000804	47
	ENSMUSG00000023994	ENSMUSG00000023994:E002	4		ENSMUSG00000026153	ENSMUSG00000026153:E035	10		ENSMUSG00000000325	2		ENSMUSG00000055932	15			ENSMUSG00000037416	44		ENSMUSG00000024566	47
	ENSMUSG00000025240	ENSMUSG00000025240:E005	7		ENSMUSG00000027185	ENSMUSG00000027185:E041	10		ENSMUSG00000026269	1		ENSMUSG00000069601	3			ENSMUSG00000078671	44		ENSMUSG00000024991	47
	ENSMUSG00000026131	ENSMUSG00000026131:E115	134		ENSMUSG00000027487	ENSMUSG00000027487:E013	4		ENSMUSG00000030264	2		ENSMUSG00000071454	14			ENSMUSG00000020290	43		ENSMUSG00000035247	47
	ENSMUSG00000026153	ENSMUSG00000026153:E035	6		ENSMUSG00000027642	ENSMUSG00000027642:E012	18		ENSMUSG00000037275	7		ENSMUSG00000000325	1			ENSMUSG00000022263	42		ENSMUSG00000041852	47
	ENSMUSG00000026659	ENSMUSG00000026659:E001	1		ENSMUSG00000028078	ENSMUSG00000028078:E025	5		ENSMUSG00000049482	1		ENSMUSG00000026269	1			ENSMUSG00000022558	42		ENSMUSG00000052539	47
	ENSMUSG00000027185	ENSMUSG00000027185:E041	3		ENSMUSG00000028465	ENSMUSG00000028465:E002	13		ENSMUSG00000002814	4		ENSMUSG00000030264	2			ENSMUSG00000024991	42		ENSMUSG00000022521	46
	ENSMUSG00000027642	ENSMUSG00000027642:E012	12		ENSMUSG00000028519	ENSMUSG00000028519:E020	1		ENSMUSG00000039683	4		ENSMUSG00000037275	2			ENSMUSG00000025982	42		ENSMUSG00000022558	46
	ENSMUSG00000028078	ENSMUSG00000028078:E025	1		ENSMUSG00000030522	ENSMUSG00000030522:E017	1		ENSMUSG00000004040	19		ENSMUSG00000049482	2			ENSMUSG00000027422	42		ENSMUSG00000039801	46
	ENSMUSG00000028465	ENSMUSG00000028465:E002	15		ENSMUSG00000030536	ENSMUSG00000030536:E022	54		ENSMUSG00000005442	3		ENSMUSG00000002814	7			ENSMUSG00000035247	42		ENSMUSG00000006005	45
	ENSMUSG00000028519	ENSMUSG00000028519:E020	2		ENSMUSG00000030835	ENSMUSG00000030835:E007	1		ENSMUSG00000015653	8		ENSMUSG00000039683	7			ENSMUSG00000035992	42		ENSMUSG00000024542	45
	ENSMUSG00000030536	ENSMUSG00000030536:E022	44		ENSMUSG00000030846	ENSMUSG00000030846:E004	16		ENSMUSG00000017418	2		ENSMUSG00000004040	8			ENSMUSG00000002748	41		ENSMUSG00000026987	45
	ENSMUSG00000030835	ENSMUSG00000030835:E007	1		ENSMUSG00000030982	ENSMUSG00000030982:E019	4		ENSMUSG00000018661	2		ENSMUSG00000015653	19			ENSMUSG00000019889	41		ENSMUSG00000028514	45
	ENSMUSG00000030846	ENSMUSG00000030846:E004	18		ENSMUSG00000031511	ENSMUSG00000031511:E022	3		ENSMUSG00000020697	4		ENSMUSG00000018661	1			ENSMUSG00000022141	41		ENSMUSG00000029505	45
	ENSMUSG00000030982	ENSMUSG00000030982:E019	2		ENSMUSG00000031835	ENSMUSG00000031835:E014	19		ENSMUSG00000022865	3		ENSMUSG00000020697	1			ENSMUSG00000024566	41		ENSMUSG00000030451	45
	ENSMUSG00000031511	ENSMUSG00000031511:E022	5		ENSMUSG00000032481	ENSMUSG00000032481:E017	23		ENSMUSG00000027881	9		ENSMUSG00000025158	1			ENSMUSG00000031592	41		ENSMUSG00000031274	45
	ENSMUSG00000031835	ENSMUSG00000031835:E014	25		ENSMUSG00000032777	ENSMUSG00000032777:E023	7		ENSMUSG00000028078	1		ENSMUSG00000027881	7			ENSMUSG00000039298	41		ENSMUSG00000034218	45
	ENSMUSG00000032481	ENSMUSG00000032481:E017	23		ENSMUSG00000033955	ENSMUSG00000033955:E012	7		ENSMUSG00000031841	2		ENSMUSG00000028078	5			ENSMUSG00000020594	40		ENSMUSG00000034593	45
	ENSMUSG00000032777	ENSMUSG00000032777:E023	6		ENSMUSG00000034518	ENSMUSG00000034518:E001	2		ENSMUSG00000038664	32		ENSMUSG00000031841	1			ENSMUSG00000031314	40		ENSMUSG00000035437	45
	ENSMUSG00000033955	ENSMUSG00000033955:E012	10		ENSMUSG00000035623	ENSMUSG00000035623:E026	6		ENSMUSG00000049482	1		ENSMUSG00000038664	28			ENSMUSG00000044791	40		ENSMUSG00000097546	45
	ENSMUSG00000034518	ENSMUSG00000034518:E001	1		ENSMUSG00000038822	ENSMUSG00000038822:E018	11		ENSMUSG00000059921	5		ENSMUSG00000049482	2			ENSMUSG00000020914	39		ENSMUSG00000001151	44
	ENSMUSG00000035623	ENSMUSG00000035623:E026	9		ENSMUSG00000040462	ENSMUSG00000040462:E012	9		ENSMUSG00000066037	29		ENSMUSG00000059921	8			ENSMUSG00000026571	39		ENSMUSG00000024054	44
	ENSMUSG00000038822	ENSMUSG00000038822:E018	5		ENSMUSG00000042447	ENSMUSG00000042447:E004	2		ENSMUSG00000000094	6		ENSMUSG00000066037	14			ENSMUSG00000026615	39		ENSMUSG00000026490	44
	ENSMUSG00000040462	ENSMUSG00000040462:E012	3		ENSMUSG00000044042	ENSMUSG00000044042:E013	9		ENSMUSG00000000538	3		ENSMUSG00000000094	3			ENSMUSG00000027878	39		ENSMUSG00000026915	44
	ENSMUSG00000042447	ENSMUSG00000042447:E004	3		ENSMUSG00000051747	ENSMUSG00000051747:E289	1		ENSMUSG00000001891	9		ENSMUSG00000000538	6			ENSMUSG00000031010	39		ENSMUSG00000027422	44
	ENSMUSG00000044042	ENSMUSG00000044042:E013	17		ENSMUSG00000056394	ENSMUSG00000056394:E048	10		ENSMUSG00000003721	3		ENSMUSG00000001891	6			ENSMUSG00000034088	39		ENSMUSG00000042744	44
	ENSMUSG00000051747	ENSMUSG00000051747:E289	1		ENSMUSG00000059149	ENSMUSG00000059149:E011	1		ENSMUSG00000005102	30		ENSMUSG00000003721	2			ENSMUSG00000041133	39		ENSMUSG00000059495	44
	ENSMUSG00000056394	ENSMUSG00000056394:E048	16		ENSMUSG00000059921	ENSMUSG00000059921:E005	8		ENSMUSG00000005501	17		ENSMUSG00000005102	23			ENSMUSG00000041852	39		ENSMUSG00000006678	43
	ENSMUSG00000059149	ENSMUSG00000059149:E011	1		ENSMUSG00000066037	ENSMUSG00000066037:E028	14		ENSMUSG00000005882	4		ENSMUSG00000005501	32			ENSMUSG00000048271	39		ENSMUSG00000022565	43
	ENSMUSG00000059921	ENSMUSG00000059921:E005	5		ENSMUSG00000071708	ENSMUSG00000071708:E006	3		ENSMUSG00000006335	1		ENSMUSG00000005882	1			ENSMUSG00000055065	39		ENSMUSG00000040481	43
	ENSMUSG00000066037	ENSMUSG00000066037:E028	29		ENSMUSG00000095597	ENSMUSG00000095597:E001	1		ENSMUSG00000009207	5		ENSMUSG00000009207	5			ENSMUSG00000085208	39		ENSMUSG00000001870	42
	ENSMUSG00000071708	ENSMUSG00000071708:E006	3		ENSMUSG00000001891	ENSMUSG00000001891:E003	6		ENSMUSG00000014633	1		ENSMUSG00000014633	2			ENSMUSG00000022021	38		ENSMUSG00000024943	42
	ENSMUSG00000000486	ENSMUSG00000000486:E030	1		ENSMUSG00000002455	ENSMUSG00000002455:E005	21		ENSMUSG00000020231	15		ENSMUSG00000020231	7			ENSMUSG00000022961	38		ENSMUSG00000029472	42
	ENSMUSG00000001891	ENSMUSG00000001891:E003	9		ENSMUSG00000002718	ENSMUSG00000002718:E052	18		ENSMUSG00000020659	2		ENSMUSG00000020659	1			ENSMUSG00000033004	38		ENSMUSG00000031010	42
	ENSMUSG00000002455	ENSMUSG00000002455:E005	10		ENSMUSG00000002812	ENSMUSG00000002812:E011	5		ENSMUSG00000020863	29		ENSMUSG00000020863	35			ENSMUSG00000039585	38		ENSMUSG00000032555	42
	ENSMUSG00000002718	ENSMUSG00000002718:E052	13		ENSMUSG00000002881	ENSMUSG00000002881:E001	4		ENSMUSG00000021843	17		ENSMUSG00000021460	2			ENSMUSG00000042644	38		ENSMUSG00000035992	42
	ENSMUSG00000002812	ENSMUSG00000002812:E011	2		ENSMUSG00000002949	ENSMUSG00000002949:E001	1		ENSMUSG00000022201	25		ENSMUSG00000021843	27			ENSMUSG00000050812	38		ENSMUSG00000038290	42
	ENSMUSG00000002881	ENSMUSG00000002881:E001	3		ENSMUSG00000003604	ENSMUSG00000003604:E009	2		ENSMUSG00000023032	5		ENSMUSG00000022201	33			ENSMUSG00000097546	38		ENSMUSG00000041879	42
	ENSMUSG00000002949	ENSMUSG00000002949:E001	1		ENSMUSG00000007817	ENSMUSG00000007817:E027	7		ENSMUSG00000024691	7		ENSMUSG00000023032	11			ENSMUSG00000014355	37		ENSMUSG00000003226	41
	ENSMUSG00000007817	ENSMUSG00000007817:E027	6		ENSMUSG00000008450	ENSMUSG00000008450:E005	2		ENSMUSG00000026659	1		ENSMUSG00000024691	4			ENSMUSG00000018501	37		ENSMUSG00000022360	41
	ENSMUSG00000015222	ENSMUSG00000015222:E067	7		ENSMUSG00000015222	ENSMUSG00000015222:E067	3		ENSMUSG00000026782	7		ENSMUSG00000026782	2			ENSMUSG00000021823	37		ENSMUSG00000032525	41
	ENSMUSG00000015501	ENSMUSG00000015501:E020	7		ENSMUSG00000015501	ENSMUSG00000015501:E020	4		ENSMUSG00000026924	1		ENSMUSG00000027951	7			ENSMUSG00000023977	37		ENSMUSG00000034297	41
	ENSMUSG00000015653	ENSMUSG00000015653:E004	8		ENSMUSG00000015653	ENSMUSG00000015653:E004	19		ENSMUSG00000027951	11		ENSMUSG00000029433	2			ENSMUSG00000028053	37		ENSMUSG00000035284	41
	ENSMUSG00000015749	ENSMUSG00000015749:E025	1		ENSMUSG00000015749	ENSMUSG00000015749:E025	9		ENSMUSG00000029433	3		ENSMUSG00000029464	6			ENSMUSG00000028134	37		ENSMUSG00000053477	41
	ENSMUSG00000016018	ENSMUSG00000016018:E019	13		ENSMUSG00000016018	ENSMUSG00000016018:E019	21		ENSMUSG00000029464	3		ENSMUSG00000029769	7			ENSMUSG00000028173	37		ENSMUSG00000003847	40
	ENSMUSG00000018076	ENSMUSG00000018076:E042	14		ENSMUSG00000018076	ENSMUSG00000018076:E042	16		ENSMUSG00000029769	7		ENSMUSG00000030660	23			ENSMUSG00000029505	37		ENSMUSG00000020048	40
	ENSMUSG00000019792	ENSMUSG00000019792:E001	8		ENSMUSG00000019578	ENSMUSG00000019578:E008	2		ENSMUSG00000030660	15		ENSMUSG00000031232	8			ENSMUSG00000036103	37		ENSMUSG00000020368	40
	ENSMUSG00000019971	ENSMUSG00000019971:E040	21		ENSMUSG00000019792	ENSMUSG00000019792:E001	4		ENSMUSG00000031232	11		ENSMUSG00000034292	2			ENSMUSG00000038056	37		ENSMUSG00000022142	40
	ENSMUSG00000020128	ENSMUSG00000020128:E034	16		ENSMUSG00000019971	ENSMUSG00000019971:E040	11		ENSMUSG00000034292	5		ENSMUSG00000034349	21			ENSMUSG00000059495	37		ENSMUSG00000031441	40
	ENSMUSG00000020212	ENSMUSG00000020212:E015	2		ENSMUSG00000020128	ENSMUSG00000020128:E034	15		ENSMUSG00000034321	2		ENSMUSG00000035505	1			ENSMUSG00000019943	36		ENSMUSG00000036777	40
	ENSMUSG00000020647	ENSMUSG00000020647:E011	11		ENSMUSG00000020212	ENSMUSG00000020212:E015	3		ENSMUSG00000034349	45		ENSMUSG00000037608	40			ENSMUSG00000022119	36		ENSMUSG00000037608	40
	ENSMUSG00000020739	ENSMUSG00000020739:E036	11		ENSMUSG00000020647	ENSMUSG00000020647:E011	10		ENSMUSG00000035505	1		ENSMUSG00000039428	5			ENSMUSG00000028080	36		ENSMUSG00000042644	40
	ENSMUSG00000020895	ENSMUSG00000020895:E020	1		ENSMUSG00000020739	ENSMUSG00000020739:E036	10		ENSMUSG00000037608	25		ENSMUSG00000042520	20			ENSMUSG00000028809	36		ENSMUSG00000092341	40
	ENSMUSG00000020895	ENSMUSG00000020895:E021	1		ENSMUSG00000020923	ENSMUSG00000020923:E004	6		ENSMUSG00000039428	4		ENSMUSG00000060771	2			ENSMUSG00000031441	36		ENSMUSG00000018501	39
	ENSMUSG00000020923	ENSMUSG00000020923:E004	4		ENSMUSG00000021111	ENSMUSG00000021111:E026	15		ENSMUSG00000042520	16		ENSMUSG00000079036	3			ENSMUSG00000040407	36		ENSMUSG00000022822	39
	ENSMUSG00000021111	ENSMUSG00000021111:E026	17		ENSMUSG00000021460	ENSMUSG00000021460:E010	2		ENSMUSG00000060771	1		ENSMUSG00000000094	3			ENSMUSG00000047126	36		ENSMUSG00000023852	39
	ENSMUSG00000021596	ENSMUSG00000021596:E027	1		ENSMUSG00000021596	ENSMUSG00000021596:E027	1		ENSMUSG00000079036	4		ENSMUSG00000001891	6			ENSMUSG00000054611	36		ENSMUSG00000024548	39
	ENSMUSG00000021690	ENSMUSG00000021690:E008	4		ENSMUSG00000021690	ENSMUSG00000021690:E008	8		ENSMUSG00000000094	6		ENSMUSG00000002102	10			ENSMUSG00000010608	35		ENSMUSG00000026867	39
	ENSMUSG00000021779	ENSMUSG00000021779:E013	2		ENSMUSG00000021779	ENSMUSG00000021779:E013	1		ENSMUSG00000001891	9		ENSMUSG00000002718	18			ENSMUSG00000023852	35		ENSMUSG00000029414	39
	ENSMUSG00000021843	ENSMUSG00000021843:E001	17		ENSMUSG00000021843	ENSMUSG00000021843:E001	27		ENSMUSG00000002102	7		ENSMUSG00000002845	5			ENSMUSG00000028556	35		ENSMUSG00000030738	39
	ENSMUSG00000021911	ENSMUSG00000021911:E022	8		ENSMUSG00000021911	ENSMUSG00000021911:E022	5		ENSMUSG00000002718	13		ENSMUSG00000003279	2			ENSMUSG00000029202	35		ENSMUSG00000033004	39
	ENSMUSG00000021973	ENSMUSG00000021973:E008	3		ENSMUSG00000021973	ENSMUSG00000021973:E008	7		ENSMUSG00000002845	10		ENSMUSG00000004069	12			ENSMUSG00000034610	35		ENSMUSG00000033444	39
	ENSMUSG00000022052	ENSMUSG00000022052:E009	5		ENSMUSG00000022052	ENSMUSG00000022052:E009	3		ENSMUSG00000003279	1		ENSMUSG00000004637	5			ENSMUSG00000039801	35		ENSMUSG00000033671	39
	ENSMUSG00000022201	ENSMUSG00000022201:E007	25		ENSMUSG00000022201	ENSMUSG00000022201:E007	33		ENSMUSG00000004069	6		ENSMUSG00000005774	2			ENSMUSG00000042302	35		ENSMUSG00000034311	39
	ENSMUSG00000022604	ENSMUSG00000022604:E001	1		ENSMUSG00000022604	ENSMUSG00000022604:E001	2		ENSMUSG00000004637	2		ENSMUSG00000005871	17			ENSMUSG00000053477	35		ENSMUSG00000038014	39
	ENSMUSG00000022641	ENSMUSG00000022641:E003	3		ENSMUSG00000022641	ENSMUSG00000022641:E003	3		ENSMUSG00000005774	3		ENSMUSG00000010453	10			ENSMUSG00000057406	35		ENSMUSG00000054611	39
	ENSMUSG00000022668	ENSMUSG00000022668:E001	3		ENSMUSG00000022668	ENSMUSG00000022668:E001	3		ENSMUSG00000005871	15		ENSMUSG00000011427	1			ENSMUSG00000068036	35		ENSMUSG00000058325	39
	ENSMUSG00000022822	ENSMUSG00000022822:E004	46		ENSMUSG00000022822	ENSMUSG00000022822:E004	39		ENSMUSG00000009566	2		ENSMUSG00000011877	1			ENSMUSG00000097219	35		ENSMUSG00000020594	38
	ENSMUSG00000022865	ENSMUSG00000022865:E010	3		ENSMUSG00000022957	ENSMUSG00000022957:E039	6		ENSMUSG00000010453	15		ENSMUSG00000013033	4			ENSMUSG00000097518	35		ENSMUSG00000020900	38
	ENSMUSG00000022957	ENSMUSG00000022957:E039	9		ENSMUSG00000024104	ENSMUSG00000024104:E042	27		ENSMUSG00000011877	3		ENSMUSG00000019087	10			ENSMUSG00000000804	34		ENSMUSG00000022098	38
	ENSMUSG00000024104	ENSMUSG00000024104:E042	26		ENSMUSG00000024392	ENSMUSG00000024392:E059	10		ENSMUSG00000012422	2		ENSMUSG00000020412	14			ENSMUSG00000001089	34		ENSMUSG00000031229	38
	ENSMUSG00000024392	ENSMUSG00000024392:E059	13		ENSMUSG00000024539	ENSMUSG00000024539:E001	8		ENSMUSG00000013033	2		ENSMUSG00000020659	1			ENSMUSG00000009079	34		ENSMUSG00000031592	38
	ENSMUSG00000024539	ENSMUSG00000024539:E001	5		ENSMUSG00000024603	ENSMUSG00000024603:E009	3		ENSMUSG00000017418	2		ENSMUSG00000020864	3			ENSMUSG00000022360	34		ENSMUSG00000039298	38
	ENSMUSG00000024603	ENSMUSG00000024603:E009	6		ENSMUSG00000024622	ENSMUSG00000024622:E001	9		ENSMUSG00000019087	3		ENSMUSG00000020918	1			ENSMUSG00000022377	34		ENSMUSG00000040565	38
	ENSMUSG00000024622	ENSMUSG00000024622:E001	7		ENSMUSG00000025133	ENSMUSG00000025133:E006	4		ENSMUSG00000020412	15		ENSMUSG00000021252	3			ENSMUSG00000024002	34		ENSMUSG00000048271	38
	ENSMUSG00000025133	ENSMUSG00000025133:E006	9		ENSMUSG00000025280	ENSMUSG00000025280:E019	5		ENSMUSG00000020659	2		ENSMUSG00000021775	5			ENSMUSG00000025862	34		ENSMUSG00000021244	37
	ENSMUSG00000025280	ENSMUSG00000025280:E019	1		ENSMUSG00000025531	ENSMUSG00000025531:E002	7		ENSMUSG00000020864	1		ENSMUSG00000022020	7			ENSMUSG00000026074	34		ENSMUSG00000022119	37
	ENSMUSG00000025531	ENSMUSG00000025531:E002	9		ENSMUSG00000025607	ENSMUSG00000025607:E006	6		ENSMUSG00000020918	1		ENSMUSG00000022201	33			ENSMUSG00000029823	34		ENSMUSG00000023021	37
	ENSMUSG00000025607	ENSMUSG00000025607:E006	10		ENSMUSG00000025812	ENSMUSG00000025812:E071	15		ENSMUSG00000021252	2		ENSMUSG00000022292	2			ENSMUSG00000036501	34		ENSMUSG00000025809	37
	ENSMUSG00000025812	ENSMUSG00000025812:E071	17		ENSMUSG00000025968	ENSMUSG00000025968:E002	13		ENSMUSG00000021775	3		ENSMUSG00000022386	1			ENSMUSG00000040785	34		ENSMUSG00000028173	37
	ENSMUSG00000025968	ENSMUSG00000025968:E002	10		ENSMUSG00000025968	ENSMUSG00000025968:E003	13		ENSMUSG00000022020	9		ENSMUSG00000022706	1			ENSMUSG00000070733	34		ENSMUSG00000029467	37
	ENSMUSG00000025968	ENSMUSG00000025968:E003	10		ENSMUSG00000026958	ENSMUSG00000026958:E003	4		ENSMUSG00000022201	25		ENSMUSG00000023030	13			ENSMUSG00000003810	33		ENSMUSG00000031314	37
	ENSMUSG00000026958	ENSMUSG00000026958:E003	6		ENSMUSG00000027387	ENSMUSG00000027387:E004	2		ENSMUSG00000022386	1		ENSMUSG00000023030	13			ENSMUSG00000020198	33		ENSMUSG00000032580	37
	ENSMUSG00000027387	ENSMUSG00000027387:E004	4		ENSMUSG00000027641	ENSMUSG00000027641:E011	6		ENSMUSG00000022827	2		ENSMUSG00000023994	7			ENSMUSG00000021709	33		ENSMUSG00000037286	37
	ENSMUSG00000027641	ENSMUSG00000027641:E011	4		ENSMUSG00000028127	ENSMUSG00000028127:E002	12		ENSMUSG00000022865	3		ENSMUSG00000024158	1			ENSMUSG00000026478	33		ENSMUSG00000037475	37
	ENSMUSG00000028127	ENSMUSG00000028127:E002	11		ENSMUSG00000028224	ENSMUSG00000028224:E006	5		ENSMUSG00000023030	9		ENSMUSG00000024206	1			ENSMUSG00000032855	33		ENSMUSG00000042331	37
	ENSMUSG00000028224	ENSMUSG00000028224:E006	5		ENSMUSG00000028364	ENSMUSG00000028364:E001	2		ENSMUSG00000023030	9		ENSMUSG00000024327	1			ENSMUSG00000033581	33		ENSMUSG00000056870	37
	ENSMUSG00000028364	ENSMUSG00000028364:E001	4		ENSMUSG00000028438	ENSMUSG00000028438:E016	5		ENSMUSG00000023994	4		ENSMUSG00000025154	2			ENSMUSG00000036529	33		ENSMUSG00000057406	37
	ENSMUSG00000028438	ENSMUSG00000028438:E016	1		ENSMUSG00000028483	ENSMUSG00000028483:E006	9		ENSMUSG00000024158	1		ENSMUSG00000025158	1			ENSMUSG00000022142	32		ENSMUSG00000020097	36
	ENSMUSG00000028483	ENSMUSG00000028483:E006	14		ENSMUSG00000028532	ENSMUSG00000028532:E031	5		ENSMUSG00000024327	5		ENSMUSG00000025290	1			ENSMUSG00000022521	32		ENSMUSG00000021823	36
	ENSMUSG00000028532	ENSMUSG00000028532:E031	7		ENSMUSG00000028906	ENSMUSG00000028906:E001	6		ENSMUSG00000025154	2		ENSMUSG00000025413	5			ENSMUSG00000026743	32		ENSMUSG00000026586	36
	ENSMUSG00000028906	ENSMUSG00000028906:E001	9		ENSMUSG00000029098	ENSMUSG00000029098:E037	3		ENSMUSG00000025290	4		ENSMUSG00000025878	13			ENSMUSG00000026837	32		ENSMUSG00000026743	36
	ENSMUSG00000028973	ENSMUSG00000028973:E020	1		ENSMUSG00000029247	ENSMUSG00000029247:E026	5		ENSMUSG00000025413	2		ENSMUSG00000026289	13			ENSMUSG00000027272	32		ENSMUSG00000027878	36
	ENSMUSG00000029098	ENSMUSG00000029098:E037	6		ENSMUSG00000029263	ENSMUSG00000029263:E017	5		ENSMUSG00000025878	11		ENSMUSG00000026914	18			ENSMUSG00000028433	32		ENSMUSG00000038095	36
	ENSMUSG00000029247	ENSMUSG00000029247:E026	4		ENSMUSG00000029467	ENSMUSG00000029467:E001	37		ENSMUSG00000026289	3		ENSMUSG00000026974	5			ENSMUSG00000029004	32		ENSMUSG00000041763	36
	ENSMUSG00000029467	ENSMUSG00000029467:E001	24		ENSMUSG00000029782	ENSMUSG00000029782:E002	4		ENSMUSG00000026914	20		ENSMUSG00000027346	7			ENSMUSG00000029516	32		ENSMUSG00000042699	36
	ENSMUSG00000029782	ENSMUSG00000029782:E002	6		ENSMUSG00000030259	ENSMUSG00000030259:E010	1		ENSMUSG00000026974	1		ENSMUSG00000027429	3			ENSMUSG00000032580	32		ENSMUSG00000068036	36
	ENSMUSG00000030337	ENSMUSG00000030337:E012	1		ENSMUSG00000030337	ENSMUSG00000030337:E012	3		ENSMUSG00000027346	13		ENSMUSG00000027981	5			ENSMUSG00000033149	32		ENSMUSG00000004207	35
	ENSMUSG00000031012	ENSMUSG00000031012:E001	14		ENSMUSG00000031012	ENSMUSG00000031012:E001	9		ENSMUSG00000027429	2		ENSMUSG00000028187	2			ENSMUSG00000034593	32		ENSMUSG00000010608	35
	ENSMUSG00000031024	ENSMUSG00000031024:E002	6		ENSMUSG00000031024	ENSMUSG00000031024:E002	9		ENSMUSG00000027981	7		ENSMUSG00000028416	2			ENSMUSG00000038664	32		ENSMUSG00000019889	35
	ENSMUSG00000031065	ENSMUSG00000031065:E036	9		ENSMUSG00000031065	ENSMUSG00000031065:E036	11		ENSMUSG00000028159	2		ENSMUSG00000028613	6			ENSMUSG00000049550	32		ENSMUSG00000020290	35
	ENSMUSG00000031284	ENSMUSG00000031284:E036	4		ENSMUSG00000031284	ENSMUSG00000031284:E036	11		ENSMUSG00000028187	4		ENSMUSG00000028657	5			ENSMUSG00000064302	32		ENSMUSG00000020863	35
	ENSMUSG00000031921	ENSMUSG00000031921:E007	6		ENSMUSG00000031921	ENSMUSG00000031921:E007	5		ENSMUSG00000028416	5		ENSMUSG00000028677	2			ENSMUSG00000070469	32		ENSMUSG00000025278	35
	ENSMUSG00000032232	ENSMUSG00000032232:E017	2		ENSMUSG00000032232	ENSMUSG00000032232:E017	2		ENSMUSG00000028613	3		ENSMUSG00000028991	15			ENSMUSG00000001441	31		ENSMUSG00000026516	35
	ENSMUSG00000032232	ENSMUSG00000032232:E018	2		ENSMUSG00000032232	ENSMUSG00000032232:E018	2		ENSMUSG00000028657	5		ENSMUSG00000029229	3			ENSMUSG00000014496	31		ENSMUSG00000028556	35
	ENSMUSG00000032311	ENSMUSG00000032311:E036	1		ENSMUSG00000032311	ENSMUSG00000032311:E036	1		ENSMUSG00000028677	1		ENSMUSG00000029560	5			ENSMUSG00000023830	31		ENSMUSG00000029004	35
	ENSMUSG00000032571	ENSMUSG00000032571:E043	3		ENSMUSG00000032571	ENSMUSG00000032571:E043	1		ENSMUSG00000028991	9		ENSMUSG00000029622	4			ENSMUSG00000024974	31		ENSMUSG00000035597	35
	ENSMUSG00000032688	ENSMUSG00000032688:E016	1		ENSMUSG00000032688	ENSMUSG00000032688:E016	2		ENSMUSG00000029146	2		ENSMUSG00000030346	5			ENSMUSG00000026915	31		ENSMUSG00000036333	35
	ENSMUSG00000033054	ENSMUSG00000033054:E020	11		ENSMUSG00000033054	ENSMUSG00000033054:E020	7		ENSMUSG00000029229	5		ENSMUSG00000030516	14			ENSMUSG00000028034	31		ENSMUSG00000041133	35
	ENSMUSG00000033808	ENSMUSG00000033808:E025	9		ENSMUSG00000033808	ENSMUSG00000033808:E025	9		ENSMUSG00000029312	1		ENSMUSG00000030583	2			ENSMUSG00000028514	31		ENSMUSG00000097219	35
	ENSMUSG00000033991	ENSMUSG00000033991:E004	16		ENSMUSG00000033991	ENSMUSG00000033991:E004	15		ENSMUSG00000029560	1		ENSMUSG00000030660	23			ENSMUSG00000036499	31		ENSMUSG00000001441	34
	ENSMUSG00000034154	ENSMUSG00000034154:E003	19		ENSMUSG00000034154	ENSMUSG00000034154:E003	19		ENSMUSG00000029622	3		ENSMUSG00000030695	2			ENSMUSG00000036893	31		ENSMUSG00000024493	34
	ENSMUSG00000034269	ENSMUSG00000034269:E054	23		ENSMUSG00000034269	ENSMUSG00000034269:E054	21		ENSMUSG00000030346	5		ENSMUSG00000031232	8			ENSMUSG00000040481	31		ENSMUSG00000026074	34
	ENSMUSG00000034321	ENSMUSG00000034321:E001	2		ENSMUSG00000034573	ENSMUSG00000034573:E026	10		ENSMUSG00000030516	8		ENSMUSG00000031505	4			ENSMUSG00000048000	31		ENSMUSG00000029439	34
	ENSMUSG00000034573	ENSMUSG00000034573:E026	3		ENSMUSG00000034620	ENSMUSG00000034620:E010	1		ENSMUSG00000030583	3		ENSMUSG00000031540	24			ENSMUSG00000055024	31		ENSMUSG00000031295	34
	ENSMUSG00000034620	ENSMUSG00000034620:E010	3		ENSMUSG00000034681	ENSMUSG00000034681:E009	1		ENSMUSG00000030660	15		ENSMUSG00000031634	2			ENSMUSG00000058325	31		ENSMUSG00000033149	34
	ENSMUSG00000034681	ENSMUSG00000034681:E009	1		ENSMUSG00000034931	ENSMUSG00000034931:E010	3		ENSMUSG00000030695	3		ENSMUSG00000031644	4			ENSMUSG00000005102	30		ENSMUSG00000037470	34
	ENSMUSG00000034931	ENSMUSG00000034931:E010	2		ENSMUSG00000035798	ENSMUSG00000035798:E001	7		ENSMUSG00000031232	11		ENSMUSG00000032076	3			ENSMUSG00000020048	30		ENSMUSG00000040506	34
	ENSMUSG00000035798	ENSMUSG00000035798:E001	5		ENSMUSG00000035954	ENSMUSG00000035954:E053	2		ENSMUSG00000031505	2		ENSMUSG00000032103	1			ENSMUSG00000020608	30		ENSMUSG00000046230	34
	ENSMUSG00000036282	ENSMUSG00000036282:E015	5		ENSMUSG00000036282	ENSMUSG00000036282:E015	3		ENSMUSG00000031540	16		ENSMUSG00000032251	4			ENSMUSG00000021244	30		ENSMUSG00000061751	34
	ENSMUSG00000036403	ENSMUSG00000036403:E010	9		ENSMUSG00000036403	ENSMUSG00000036403:E010	13		ENSMUSG00000031634	1		ENSMUSG00000032418	4			ENSMUSG00000023021	30		ENSMUSG00000022201	33
	ENSMUSG00000036452	ENSMUSG00000036452:E011	1		ENSMUSG00000036452	ENSMUSG00000036452:E011	1		ENSMUSG00000031644	7		ENSMUSG00000032418	4			ENSMUSG00000024290	30		ENSMUSG00000022770	33
	ENSMUSG00000036769	ENSMUSG00000036769:E029	1		ENSMUSG00000036769	ENSMUSG00000036769:E029	9		ENSMUSG00000032076	1		ENSMUSG00000032562	16			ENSMUSG00000026103	30		ENSMUSG00000025001	33
	ENSMUSG00000037544	ENSMUSG00000037544:E006	2		ENSMUSG00000037544	ENSMUSG00000037544:E006	4		ENSMUSG00000032418	4		ENSMUSG00000032615	1			ENSMUSG00000026516	30		ENSMUSG00000028034	33
	ENSMUSG00000037730	ENSMUSG00000037730:E013	2		ENSMUSG00000037730	ENSMUSG00000037730:E013	4		ENSMUSG00000032418	4		ENSMUSG00000032641	4			ENSMUSG00000029414	30		ENSMUSG00000036202	33
	ENSMUSG00000037791	ENSMUSG00000037791:E026	16		ENSMUSG00000037791	ENSMUSG00000037791:E026	7		ENSMUSG00000032562	9		ENSMUSG00000032806	1			ENSMUSG00000029439	30		ENSMUSG00000039262	33
	ENSMUSG00000038301	ENSMUSG00000038301:E012	3		ENSMUSG00000038347	ENSMUSG00000038347:E001	1		ENSMUSG00000032615	1		ENSMUSG00000033021	2			ENSMUSG00000033671	30		ENSMUSG00000039286	33
	ENSMUSG00000038347	ENSMUSG00000038347:E001	1		ENSMUSG00000038369	ENSMUSG00000038369:E002	13		ENSMUSG00000032641	2		ENSMUSG00000034349	21			ENSMUSG00000038014	30		ENSMUSG00000047126	33
	ENSMUSG00000038369	ENSMUSG00000038369:E002	5		ENSMUSG00000038664	ENSMUSG00000038664:E029	28		ENSMUSG00000033021	2		ENSMUSG00000034940	2			ENSMUSG00000039286	30		ENSMUSG00000050812	33
	ENSMUSG00000038664	ENSMUSG00000038664:E029	32		ENSMUSG00000038664	ENSMUSG00000038664:E041	28		ENSMUSG00000034349	45		ENSMUSG00000035455	1			ENSMUSG00000041879	30		ENSMUSG00000051166	33
	ENSMUSG00000038664	ENSMUSG00000038664:E041	32		ENSMUSG00000039704	ENSMUSG00000039704:E007	8		ENSMUSG00000034940	3		ENSMUSG00000036282	3			ENSMUSG00000041936	30		ENSMUSG00000059208	33
	ENSMUSG00000039704	ENSMUSG00000039704:E007	6		ENSMUSG00000039704	ENSMUSG00000039704:E008	8		ENSMUSG00000034949	1		ENSMUSG00000036352	4			ENSMUSG00000003778	29		ENSMUSG00000092274	33
	ENSMUSG00000039704	ENSMUSG00000039704:E008	6		ENSMUSG00000040385	ENSMUSG00000040385:E003	3		ENSMUSG00000035329	2		ENSMUSG00000036504	1			ENSMUSG00000003847	29		ENSMUSG00000096992	33
	ENSMUSG00000040385	ENSMUSG00000040385:E003	3		ENSMUSG00000041187	ENSMUSG00000041187:E012	2		ENSMUSG00000036282	5		ENSMUSG00000036817	12			ENSMUSG00000004207	29		ENSMUSG00000005501	32
	ENSMUSG00000041471	ENSMUSG00000041471:E001	1		ENSMUSG00000041815	ENSMUSG00000041815:E012	9		ENSMUSG00000036352	1		ENSMUSG00000036989	4			ENSMUSG00000020863	29		ENSMUSG00000022812	32
	ENSMUSG00000041594	ENSMUSG00000041594:E003	3		ENSMUSG00000044864	ENSMUSG00000044864:E010	1		ENSMUSG00000036504	1		ENSMUSG00000037846	1			ENSMUSG00000021910	29		ENSMUSG00000027184	32
	ENSMUSG00000041777	ENSMUSG00000041777:E001	1		ENSMUSG00000047554	ENSMUSG00000047554:E002	1		ENSMUSG00000036817	4		ENSMUSG00000037936	16			ENSMUSG00000024548	29		ENSMUSG00000034462	32
	ENSMUSG00000041815	ENSMUSG00000041815:E012	12		ENSMUSG00000048922	ENSMUSG00000048922:E001	4		ENSMUSG00000036989	9		ENSMUSG00000038080	3			ENSMUSG00000025423	29		ENSMUSG00000037416	32
	ENSMUSG00000044864	ENSMUSG00000044864:E010	1		ENSMUSG00000052707	ENSMUSG00000052707:E048	1		ENSMUSG00000037846	1		ENSMUSG00000038080	3			ENSMUSG00000027326	29		ENSMUSG00000048410	32
	ENSMUSG00000047554	ENSMUSG00000047554:E002	2		ENSMUSG00000053470	ENSMUSG00000053470:E003	11		ENSMUSG00000037936	3		ENSMUSG00000038290	42			ENSMUSG00000029191	29		ENSMUSG00000055065	32
	ENSMUSG00000048922	ENSMUSG00000048922:E001	3		ENSMUSG00000053754	ENSMUSG00000053754:E002	2		ENSMUSG00000038080	2		ENSMUSG00000039000	20			ENSMUSG00000030016	29		ENSMUSG00000058997	32
	ENSMUSG00000052707	ENSMUSG00000052707:E048	4		ENSMUSG00000054808	ENSMUSG00000054808:E027	19		ENSMUSG00000038080	2		ENSMUSG00000039047	2			ENSMUSG00000030172	29		ENSMUSG00000059263	32
	ENSMUSG00000053470	ENSMUSG00000053470:E003	17		ENSMUSG00000055137	ENSMUSG00000055137:E001	2		ENSMUSG00000038290	23		ENSMUSG00000039219	21			ENSMUSG00000052539	29		ENSMUSG00000014355	31
	ENSMUSG00000053754	ENSMUSG00000053754:E002	2		ENSMUSG00000057110	ENSMUSG00000057110:E013	15		ENSMUSG00000039000	16		ENSMUSG00000039220	11			ENSMUSG00000063810	29		ENSMUSG00000014496	31
	ENSMUSG00000054808	ENSMUSG00000054808:E027	18		ENSMUSG00000058056	ENSMUSG00000058056:E017	4		ENSMUSG00000039047	9		ENSMUSG00000039427	1			ENSMUSG00000063870	29		ENSMUSG00000019726	31
	ENSMUSG00000057110	ENSMUSG00000057110:E013	24		ENSMUSG00000058318	ENSMUSG00000058318:E065	7		ENSMUSG00000039219	16		ENSMUSG00000039428	5			ENSMUSG00000066037	29		ENSMUSG00000019802	31
	ENSMUSG00000058056	ENSMUSG00000058056:E017	10		ENSMUSG00000060771	ENSMUSG00000060771:E001	2		ENSMUSG00000039220	10		ENSMUSG00000040033	18			ENSMUSG00000001424	28		ENSMUSG00000020695	31
	ENSMUSG00000058318	ENSMUSG00000058318:E065	14		ENSMUSG00000061689	ENSMUSG00000061689:E041	3		ENSMUSG00000039427	3		ENSMUSG00000040249	116			ENSMUSG00000017291	28		ENSMUSG00000021910	31
	ENSMUSG00000060771	ENSMUSG00000060771:E001	1		ENSMUSG00000071074	ENSMUSG00000071074:E022	1		ENSMUSG00000039428	4		ENSMUSG00000040675	20			ENSMUSG00000022272	28		ENSMUSG00000022141	31
	ENSMUSG00000061689	ENSMUSG00000061689:E041	5		ENSMUSG00000074582	ENSMUSG00000074582:E003	20		ENSMUSG00000040033	15		ENSMUSG00000041417	5			ENSMUSG00000022565	28		ENSMUSG00000022533	31
	ENSMUSG00000071253	ENSMUSG00000071253:E016	1		ENSMUSG00000075376	ENSMUSG00000075376:E003	2		ENSMUSG00000040249	98		ENSMUSG00000041846	16			ENSMUSG00000022812	28		ENSMUSG00000022607	31
	ENSMUSG00000074582	ENSMUSG00000074582:E003	12		ENSMUSG00000000346	ENSMUSG00000000346:E004	2		ENSMUSG00000040549	3		ENSMUSG00000042203	1			ENSMUSG00000023845	28		ENSMUSG00000024908	31
	ENSMUSG00000075376	ENSMUSG00000075376:E003	27		ENSMUSG00000000538	ENSMUSG00000000538:E002	6		ENSMUSG00000040675	10		ENSMUSG00000042447	2			ENSMUSG00000024498	28		ENSMUSG00000029191	31
	ENSMUSG00000000276	ENSMUSG00000000276:E003	2		ENSMUSG00000000787	ENSMUSG00000000787:E019	17		ENSMUSG00000040699	1		ENSMUSG00000042599	3			ENSMUSG00000024542	28		ENSMUSG00000032294	31
	ENSMUSG00000000538	ENSMUSG00000000538:E002	3		ENSMUSG00000000787	ENSMUSG00000000787:E021	17		ENSMUSG00000041164	1		ENSMUSG00000044252	11			ENSMUSG00000024740	28		ENSMUSG00000034543	31
	ENSMUSG00000000787	ENSMUSG00000000787:E019	16		ENSMUSG00000000787	ENSMUSG00000000787:E022	17		ENSMUSG00000041417	2		ENSMUSG00000044813	1			ENSMUSG00000024908	28		ENSMUSG00000034560	31
	ENSMUSG00000000787	ENSMUSG00000000787:E021	16		ENSMUSG00000000787	ENSMUSG00000000787:E023	17		ENSMUSG00000041594	3		ENSMUSG00000048232	1			ENSMUSG00000027303	28		ENSMUSG00000036501	31
	ENSMUSG00000000787	ENSMUSG00000000787:E022	16		ENSMUSG00000000787	ENSMUSG00000000787:E027	17		ENSMUSG00000041594	3		ENSMUSG00000048232	1			ENSMUSG00000029472	28		ENSMUSG00000040850	31
	ENSMUSG00000000787	ENSMUSG00000000787:E023	16		ENSMUSG00000001036	ENSMUSG00000001036:E009	4		ENSMUSG00000041846	22		ENSMUSG00000048249	10			ENSMUSG00000030201	28		ENSMUSG00000042302	31
	ENSMUSG00000000787	ENSMUSG00000000787:E027	16		ENSMUSG00000001036	ENSMUSG00000001036:E010	4		ENSMUSG00000042203	2		ENSMUSG00000048264	7			ENSMUSG00000031295	28		ENSMUSG00000046201	31
	ENSMUSG00000001036	ENSMUSG00000001036:E009	2		ENSMUSG00000001098	ENSMUSG00000001098:E002	5		ENSMUSG00000042404	1		ENSMUSG00000048490	2			ENSMUSG00000032410	28		ENSMUSG00000085208	31
	ENSMUSG00000001036	ENSMUSG00000001036:E010	2		ENSMUSG00000001247	ENSMUSG00000001247:E005	1		ENSMUSG00000042447	3		ENSMUSG00000048495	3			ENSMUSG00000032555	28		ENSMUSG00000097518	31
	ENSMUSG00000001098	ENSMUSG00000001098:E002	1		ENSMUSG00000001280	ENSMUSG00000001280:E019	1		ENSMUSG00000042599	11		ENSMUSG00000050240	1			ENSMUSG00000035284	28		ENSMUSG00000097560	31
	ENSMUSG00000001247	ENSMUSG00000001247:E005	1		ENSMUSG00000001300	ENSMUSG00000001300:E001	2		ENSMUSG00000044252	8		ENSMUSG00000050240	1			ENSMUSG00000037475	28		ENSMUSG00000001424	30
	ENSMUSG00000001280	ENSMUSG00000001280:E019	1		ENSMUSG00000001366	ENSMUSG00000001366:E003	4		ENSMUSG00000044813	1		ENSMUSG00000052917	6			ENSMUSG00000042744	28		ENSMUSG00000001440	30
	ENSMUSG00000001366	ENSMUSG00000001366:E003	1		ENSMUSG00000001376	ENSMUSG00000001376:E041	13		ENSMUSG00000048232	1		ENSMUSG00000055817	3			ENSMUSG00000046201	28		ENSMUSG00000003316	30
	ENSMUSG00000001376	ENSMUSG00000001376:E041	9		ENSMUSG00000001440	ENSMUSG00000001440:E001	30		ENSMUSG00000048232	1		ENSMUSG00000056629	3			ENSMUSG00000048410	28		ENSMUSG00000022139	30
	ENSMUSG00000001440	ENSMUSG00000001440:E001	21		ENSMUSG00000001440	ENSMUSG00000001440:E009	30		ENSMUSG00000048249	4		ENSMUSG00000057522	9			ENSMUSG00000097560	28		ENSMUSG00000022350	30
	ENSMUSG00000001440	ENSMUSG00000001440:E009	21		ENSMUSG00000001440	ENSMUSG00000001440:E018	30		ENSMUSG00000048264	12		ENSMUSG00000059474	5			ENSMUSG00000000759	27		ENSMUSG00000022892	30
	ENSMUSG00000001440	ENSMUSG00000001440:E018	21		ENSMUSG00000001440	ENSMUSG00000001440:E025	30		ENSMUSG00000048495	1		ENSMUSG00000061079	1			ENSMUSG00000001151	27		ENSMUSG00000026491	30
	ENSMUSG00000001440	ENSMUSG00000001440:E025	21		ENSMUSG00000001687	ENSMUSG00000001687:E005	4		ENSMUSG00000052917	5		ENSMUSG00000061533	25			ENSMUSG00000015647	27		ENSMUSG00000029174	30
	ENSMUSG00000001833	ENSMUSG00000001833:E007	14		ENSMUSG00000001687	ENSMUSG00000001687:E006	4		ENSMUSG00000055817	4		ENSMUSG00000061613	2			ENSMUSG00000017421	27		ENSMUSG00000030016	30
	ENSMUSG00000001847	ENSMUSG00000001847:E002	6		ENSMUSG00000001687	ENSMUSG00000001687:E007	4		ENSMUSG00000056629	4		ENSMUSG00000067220	5			ENSMUSG00000022665	27		ENSMUSG00000031207	30
	ENSMUSG00000001891	ENSMUSG00000001891:E002	9		ENSMUSG00000001687	ENSMUSG00000001687:E008	4		ENSMUSG00000057522	12		ENSMUSG00000071172	10			ENSMUSG00000025001	27		ENSMUSG00000031696	30
	ENSMUSG00000002102	ENSMUSG00000002102:E031	7		ENSMUSG00000001833	ENSMUSG00000001833:E007	19		ENSMUSG00000059474	6		ENSMUSG00000073889	3			ENSMUSG00000025609	27		ENSMUSG00000032187	30
	ENSMUSG00000002129	ENSMUSG00000002129:E009	6		ENSMUSG00000001847	ENSMUSG00000001847:E002	6		ENSMUSG00000061079	1		ENSMUSG00000106864	15			ENSMUSG00000026586	27		ENSMUSG00000032407	30
	ENSMUSG00000002221	ENSMUSG00000002221:E019	15		ENSMUSG00000001891	ENSMUSG00000001891:E002	6		ENSMUSG00000061533	7		ENSMUSG00000000355	4			ENSMUSG00000026775	27		ENSMUSG00000035901	30
	ENSMUSG00000002297	ENSMUSG00000002297:E015	9		ENSMUSG00000002102	ENSMUSG00000002102:E031	10		ENSMUSG00000061613	1		ENSMUSG00000004610	2			ENSMUSG00000028926	27		ENSMUSG00000036550	30
	ENSMUSG00000002489	ENSMUSG00000002489:E024	5		ENSMUSG00000002129	ENSMUSG00000002129:E009	4		ENSMUSG00000067220	1		ENSMUSG00000005501	32			ENSMUSG00000032228	27		ENSMUSG00000038084	30
	ENSMUSG00000002546	ENSMUSG00000002546:E047	3		ENSMUSG00000002221	ENSMUSG00000002221:E019	9		ENSMUSG00000071172	9		ENSMUSG00000005510	4			ENSMUSG00000035597	27		ENSMUSG00000039585	30
	ENSMUSG00000002546	ENSMUSG00000002546:E048	3		ENSMUSG00000002297	ENSMUSG00000002297:E015	16		ENSMUSG00000073889	6		ENSMUSG00000005871	17			ENSMUSG00000039262	27		ENSMUSG00000055013	30
	ENSMUSG00000002733	ENSMUSG00000002733:E004	2		ENSMUSG00000002489	ENSMUSG00000002489:E024	2		ENSMUSG00000074063	1		ENSMUSG00000014633	2			ENSMUSG00000041215	27		ENSMUSG00000063810	30
	ENSMUSG00000002733	ENSMUSG00000002733:E005	2		ENSMUSG00000002546	ENSMUSG00000002546:E047	2		ENSMUSG00000078716	1		ENSMUSG00000017376	11			ENSMUSG00000042699	27		ENSMUSG00000070565	30
	ENSMUSG00000002733	ENSMUSG00000002733:E009	2		ENSMUSG00000002546	ENSMUSG00000002546:E048	2		ENSMUSG00000106864	10		ENSMUSG00000020220	53			ENSMUSG00000047888	27		ENSMUSG00000097410	30
	ENSMUSG00000002881	ENSMUSG00000002881:E012	3		ENSMUSG00000002731	ENSMUSG00000002731:E001	2		ENSMUSG00000000355	5		ENSMUSG00000021972	6			ENSMUSG00000061136	27		ENSMUSG00000009741	29
	ENSMUSG00000002949	ENSMUSG00000002949:E002	1		ENSMUSG00000002733	ENSMUSG00000002733:E004	2		ENSMUSG00000004610	2		ENSMUSG00000022706	1			ENSMUSG00000063873	27		ENSMUSG00000020680	29
	ENSMUSG00000003062	ENSMUSG00000003062:E002	3		ENSMUSG00000002733	ENSMUSG00000002733:E005	2		ENSMUSG00000005501	17		ENSMUSG00000026974	5			ENSMUSG00000073664	27		ENSMUSG00000021669	29
	ENSMUSG00000003228	ENSMUSG00000003228:E016	2		ENSMUSG00000002733	ENSMUSG00000002733:E009	2		ENSMUSG00000005510	1		ENSMUSG00000028082	2			ENSMUSG00000075376	27		ENSMUSG00000024002	29
	ENSMUSG00000003731	ENSMUSG00000003731:E001	3		ENSMUSG00000002881	ENSMUSG00000002881:E012	4		ENSMUSG00000005871	15		ENSMUSG00000028414	1			ENSMUSG00000092274	27		ENSMUSG00000024740	29
	ENSMUSG00000004099	ENSMUSG00000004099:E003	23		ENSMUSG00000002949	ENSMUSG00000002949:E002	1		ENSMUSG00000012422	2		ENSMUSG00000032562	16			ENSMUSG00000098374	27		ENSMUSG00000024817	29
	ENSMUSG00000004207	ENSMUSG00000004207:E020	29		ENSMUSG00000003062	ENSMUSG00000003062:E002	1		ENSMUSG00000014633	1		ENSMUSG00000033411	8			ENSMUSG00000005506	26		ENSMUSG00000025246	29
	ENSMUSG00000004568	ENSMUSG00000004568:E032	5		ENSMUSG00000003228	ENSMUSG00000003228:E016	3		ENSMUSG00000017376	3		ENSMUSG00000034292	2			ENSMUSG00000008200	26		ENSMUSG00000028809	29
	ENSMUSG00000004637	ENSMUSG00000004637:E023	2		ENSMUSG00000003731	ENSMUSG00000003731:E001	7		ENSMUSG00000018893	1		ENSMUSG00000038780	9			ENSMUSG00000010517	26		ENSMUSG00000032228	29
	ENSMUSG00000004865	ENSMUSG00000004865:E007	20		ENSMUSG00000004099	ENSMUSG00000004099:E003	26		ENSMUSG00000020220	24		ENSMUSG00000040675	20			ENSMUSG00000019907	26		ENSMUSG00000032400	29
	ENSMUSG00000004897	ENSMUSG00000004897:E017	4		ENSMUSG00000004207	ENSMUSG00000004207:E020	35		ENSMUSG00000020717	1		ENSMUSG00000040687	1			ENSMUSG00000020024	26		ENSMUSG00000032410	29
	ENSMUSG00000004934	ENSMUSG00000004934:E001	6		ENSMUSG00000004568	ENSMUSG00000004568:E032	4		ENSMUSG00000020895	1		ENSMUSG00000042599	3			ENSMUSG00000020263	26		ENSMUSG00000040407	29
	ENSMUSG00000004936	ENSMUSG00000004936:E007	2		ENSMUSG00000004637	ENSMUSG00000004637:E023	5		ENSMUSG00000021972	8		ENSMUSG00000046671	1			ENSMUSG00000020580	26		ENSMUSG00000044791	29
	ENSMUSG00000005103	ENSMUSG00000005103:E001	19		ENSMUSG00000004865	ENSMUSG00000004865:E007	26		ENSMUSG00000022827	2		ENSMUSG00000053907	8			ENSMUSG00000023965	26		ENSMUSG00000049550	29
	ENSMUSG00000005312	ENSMUSG00000005312:E001	2		ENSMUSG00000004897	ENSMUSG00000004897:E017	5		ENSMUSG00000026974	1		ENSMUSG00000055817	3			ENSMUSG00000024104	26		ENSMUSG00000064302	29
	ENSMUSG00000005312	ENSMUSG00000005312:E008	2		ENSMUSG00000004934	ENSMUSG00000004934:E001	2		ENSMUSG00000028082	6		ENSMUSG00000059474	5			ENSMUSG00000024795	26		ENSMUSG00000078671	29
	ENSMUSG00000005371	ENSMUSG00000005371:E005	7		ENSMUSG00000004936	ENSMUSG00000004936:E007	9		ENSMUSG00000028414	1		ENSMUSG00000061533	25			ENSMUSG00000025809	26		ENSMUSG00000009079	28
	ENSMUSG00000005371	ENSMUSG00000005371:E020	7		ENSMUSG00000005103	ENSMUSG00000005103:E001	20		ENSMUSG00000029146	2		ENSMUSG00000066571	3			ENSMUSG00000034218	26		ENSMUSG00000019790	28
	ENSMUSG00000005506	ENSMUSG00000005506:E027	26		ENSMUSG00000005312	ENSMUSG00000005312:E001	5		ENSMUSG00000032562	9		ENSMUSG00000004069	12			ENSMUSG00000034462	26		ENSMUSG00000020024	28
	ENSMUSG00000005506	ENSMUSG00000005506:E028	26		ENSMUSG00000005312	ENSMUSG00000005312:E008	5		ENSMUSG00000033411	5		ENSMUSG00000005886	7			ENSMUSG00000034560	26		ENSMUSG00000022186	28
	ENSMUSG00000005506	ENSMUSG00000005506:E033	26		ENSMUSG00000005371	ENSMUSG00000005371:E005	10		ENSMUSG00000034292	5		ENSMUSG00000019899	4			ENSMUSG00000039068	26		ENSMUSG00000022377	28
	ENSMUSG00000005683	ENSMUSG00000005683:E006	4		ENSMUSG00000005371	ENSMUSG00000005371:E020	10		ENSMUSG00000034321	2		ENSMUSG00000022020	7			ENSMUSG00000039578	26		ENSMUSG00000026554	28
	ENSMUSG00000005846	ENSMUSG00000005846:E011	3		ENSMUSG00000005506	ENSMUSG00000005506:E027	25		ENSMUSG00000035329	2		ENSMUSG00000025223	2			ENSMUSG00000041225	26		ENSMUSG00000027770	28
	ENSMUSG00000005886	ENSMUSG00000005886:E002	13		ENSMUSG00000005506	ENSMUSG00000005506:E028	25		ENSMUSG00000038780	12		ENSMUSG00000025290	1			ENSMUSG00000041408	26		ENSMUSG00000029267	28
	ENSMUSG00000005886	ENSMUSG00000005886:E020	13		ENSMUSG00000005506	ENSMUSG00000005506:E033	25		ENSMUSG00000040675	10		ENSMUSG00000025856	11			ENSMUSG00000049658	26		ENSMUSG00000030201	28
	ENSMUSG00000005886	ENSMUSG00000005886:E026	13		ENSMUSG00000005683	ENSMUSG00000005683:E006	7		ENSMUSG00000042599	11		ENSMUSG00000026594	2			ENSMUSG00000056870	26		ENSMUSG00000031503	28
	ENSMUSG00000006005	ENSMUSG00000006005:E031	56		ENSMUSG00000005846	ENSMUSG00000005846:E011	10		ENSMUSG00000046671	2		ENSMUSG00000027610	1			ENSMUSG00000058006	26		ENSMUSG00000031565	28
	ENSMUSG00000006010	ENSMUSG00000006010:E002	4		ENSMUSG00000005886	ENSMUSG00000005886:E002	7		ENSMUSG00000053907	7		ENSMUSG00000030516	14			ENSMUSG00000059263	26		ENSMUSG00000032384	28
	ENSMUSG00000006299	ENSMUSG00000006299:E002	2		ENSMUSG00000005886	ENSMUSG00000005886:E020	7		ENSMUSG00000055817	4		ENSMUSG00000031540	24			ENSMUSG00000061751	26		ENSMUSG00000036499	28
	ENSMUSG00000006304	ENSMUSG00000006304:E019	7		ENSMUSG00000005886	ENSMUSG00000005886:E026	7		ENSMUSG00000059474	6		ENSMUSG00000031921	5			ENSMUSG00000090112	26		ENSMUSG00000036529	28
	ENSMUSG00000006373	ENSMUSG00000006373:E003	2		ENSMUSG00000006005	ENSMUSG00000006005:E031	45		ENSMUSG00000061533	7		ENSMUSG00000034647	19			ENSMUSG00000020074	25		ENSMUSG00000038664	28
	ENSMUSG00000006498	ENSMUSG00000006498:E045	8		ENSMUSG00000006010	ENSMUSG00000006010:E002	5		ENSMUSG00000066571	6		ENSMUSG00000038393	3			ENSMUSG00000020368	25		ENSMUSG00000038733	28
	ENSMUSG00000006527	ENSMUSG00000006527:E025	2		ENSMUSG00000006299	ENSMUSG00000006299:E002	3		ENSMUSG00000073437	3		ENSMUSG00000038991	14			ENSMUSG00000020859	25		ENSMUSG00000039361	28
	ENSMUSG00000006527	ENSMUSG00000006527:E029	2		ENSMUSG00000006304	ENSMUSG00000006304:E019	7		ENSMUSG00000004069	6		ENSMUSG00000040249	116			ENSMUSG00000022201	25		ENSMUSG00000039396	28
	ENSMUSG00000006715	ENSMUSG00000006715:E007	4		ENSMUSG00000006373	ENSMUSG00000006373:E003	3		ENSMUSG00000005886	13		ENSMUSG00000042520	20			ENSMUSG00000022369	25		ENSMUSG00000039953	28
	ENSMUSG00000007570	ENSMUSG00000007570:E037	1		ENSMUSG00000006498	ENSMUSG00000006498:E045	5		ENSMUSG00000019899	2		ENSMUSG00000048264	7			ENSMUSG00000024493	25		ENSMUSG00000043411	28
	ENSMUSG00000007570	ENSMUSG00000007570:E039	1		ENSMUSG00000006527	ENSMUSG00000006527:E025	4		ENSMUSG00000022020	9		ENSMUSG00000053286	3			ENSMUSG00000026491	25		ENSMUSG00000047888	28
	ENSMUSG00000007880	ENSMUSG00000007880:E017	7		ENSMUSG00000006527	ENSMUSG00000006527:E029	4		ENSMUSG00000025223	6		ENSMUSG00000071074	1			ENSMUSG00000026605	25		ENSMUSG00000054693	28
	ENSMUSG00000008859	ENSMUSG00000008859:E001	2		ENSMUSG00000006715	ENSMUSG00000006715:E007	5		ENSMUSG00000025290	4		ENSMUSG00000003279	2			ENSMUSG00000027770	25		ENSMUSG00000055024	28
	ENSMUSG00000008859	ENSMUSG00000008859:E002	2		ENSMUSG00000006764	ENSMUSG00000006764:E001	2		ENSMUSG00000025856	5		ENSMUSG00000004319	13			ENSMUSG00000029763	25		ENSMUSG00000058006	28
	ENSMUSG00000009470	ENSMUSG00000009470:E001	12		ENSMUSG00000007880	ENSMUSG00000007880:E017	13		ENSMUSG00000026594	1		ENSMUSG00000021196	1			ENSMUSG00000031835	25		ENSMUSG00000063870	28
	ENSMUSG00000009470	ENSMUSG00000009470:E007	12		ENSMUSG00000008859	ENSMUSG00000008859:E001	4		ENSMUSG00000027610	3		ENSMUSG00000024691	4			ENSMUSG00000034007	25		ENSMUSG00000000759	27
	ENSMUSG00000009470	ENSMUSG00000009470:E008	12		ENSMUSG00000008859	ENSMUSG00000008859:E002	4		ENSMUSG00000030516	8		ENSMUSG00000027963	5			ENSMUSG00000034480	25		ENSMUSG00000005417	27
	ENSMUSG00000009470	ENSMUSG00000009470:E009	12		ENSMUSG00000009470	ENSMUSG00000009470:E001	15		ENSMUSG00000030815	2		ENSMUSG00000039220	11			ENSMUSG00000035437	25		ENSMUSG00000007080	27
	ENSMUSG00000009470	ENSMUSG00000009470:E014	12		ENSMUSG00000009470	ENSMUSG00000009470:E007	15		ENSMUSG00000031540	16		ENSMUSG00000000631	11			ENSMUSG00000037608	25		ENSMUSG00000020111	27
	ENSMUSG00000009470	ENSMUSG00000009470:E015	12		ENSMUSG00000009470	ENSMUSG00000009470:E008	15		ENSMUSG00000031921	6		ENSMUSG00000000631	11			ENSMUSG00000042331	25		ENSMUSG00000020467	27
	ENSMUSG00000009470	ENSMUSG00000009470:E022	12		ENSMUSG00000009470	ENSMUSG00000009470:E009	15		ENSMUSG00000034647	23		ENSMUSG00000003526	1			ENSMUSG00000045962	25		ENSMUSG00000021670	27
	ENSMUSG00000009470	ENSMUSG00000009470:E023	12		ENSMUSG00000009470	ENSMUSG00000009470:E014	15		ENSMUSG00000038393	3		ENSMUSG00000005899	5			ENSMUSG00000078773	25		ENSMUSG00000021843	27
	ENSMUSG00000009470	ENSMUSG00000009470:E025	12		ENSMUSG00000009470	ENSMUSG00000009470:E015	15		ENSMUSG00000038991	4		ENSMUSG00000017286	2			ENSMUSG00000001119	24		ENSMUSG00000024104	27
	ENSMUSG00000009907	ENSMUSG00000009907:E002	10		ENSMUSG00000009470	ENSMUSG00000009470:E022	15		ENSMUSG00000040249	98		ENSMUSG00000022538	3			ENSMUSG00000003316	24		ENSMUSG00000024120	27
	ENSMUSG00000010914	ENSMUSG00000010914:E002	4		ENSMUSG00000009470	ENSMUSG00000009470:E023	15		ENSMUSG00000042520	16		ENSMUSG00000024070	15			ENSMUSG00000006740	24		ENSMUSG00000024359	27
	ENSMUSG00000014550	ENSMUSG00000014550:E001	2		ENSMUSG00000009470	ENSMUSG00000009470:E025	15		ENSMUSG00000048264	12		ENSMUSG00000026754	11			ENSMUSG00000009741	24		ENSMUSG00000025862	27
	ENSMUSG00000014668	ENSMUSG00000014668:E042	11		ENSMUSG00000009907	ENSMUSG00000009907:E002	11		ENSMUSG00000053286	4		ENSMUSG00000027284	14			ENSMUSG00000019699	24		ENSMUSG00000026103	27
	ENSMUSG00000014859	ENSMUSG00000014859:E010	4		ENSMUSG00000010914	ENSMUSG00000010914:E002	5		ENSMUSG00000003279	1		ENSMUSG00000029478	20			ENSMUSG00000020220	24		ENSMUSG00000026571	27
	ENSMUSG00000014932	ENSMUSG00000014932:E019	6		ENSMUSG00000014550	ENSMUSG00000014550:E001	1		ENSMUSG00000004319	19		ENSMUSG00000032251	4			ENSMUSG00000020532	24		ENSMUSG00000027087	27
	ENSMUSG00000015013	ENSMUSG00000015013:E005	2		ENSMUSG00000014668	ENSMUSG00000014668:E042	13		ENSMUSG00000024691	7		ENSMUSG00000036552	3			ENSMUSG00000022892	24		ENSMUSG00000029686	27
	ENSMUSG00000015023	ENSMUSG00000015023:E009	2		ENSMUSG00000014859	ENSMUSG00000014859:E010	2		ENSMUSG00000027963	1		ENSMUSG00000037108	7			ENSMUSG00000022995	24		ENSMUSG00000031960	27
	ENSMUSG00000015143	ENSMUSG00000015143:E001	10		ENSMUSG00000014932	ENSMUSG00000014932:E019	7		ENSMUSG00000039220	10		ENSMUSG00000039000	20			ENSMUSG00000023066	24		ENSMUSG00000033499	27
	ENSMUSG00000015671	ENSMUSG00000015671:E004	2		ENSMUSG00000015013	ENSMUSG00000015013:E005	1		ENSMUSG00000000631	9		ENSMUSG00000039713	3			ENSMUSG00000024163	24		ENSMUSG00000033581	27
	ENSMUSG00000015711	ENSMUSG00000015711:E001	2		ENSMUSG00000015023	ENSMUSG00000015023:E009	1		ENSMUSG00000000631	9		ENSMUSG00000040033	18			ENSMUSG00000024811	24		ENSMUSG00000037236	27
	ENSMUSG00000015839	ENSMUSG00000015839:E001	6		ENSMUSG00000015143	ENSMUSG00000015143:E001	17		ENSMUSG00000005899	6		ENSMUSG00000045482	98			ENSMUSG00000026425	24		ENSMUSG00000041215	27
	ENSMUSG00000015839	ENSMUSG00000015839:E004	6		ENSMUSG00000015671	ENSMUSG00000015671:E004	5		ENSMUSG00000017286	3		ENSMUSG00000049482	2			ENSMUSG00000027184	24		ENSMUSG00000041408	27
	ENSMUSG00000015846	ENSMUSG00000015846:E019	6		ENSMUSG00000015672	ENSMUSG00000015672:E002	1		ENSMUSG00000022538	5		ENSMUSG00000057101	1			ENSMUSG00000029467	24		ENSMUSG00000044150	27
	ENSMUSG00000015971	ENSMUSG00000015971:E013	2		ENSMUSG00000015766	ENSMUSG00000015766:E004	1		ENSMUSG00000024070	11		ENSMUSG00000004319	13			ENSMUSG00000033487	24		ENSMUSG00000050310	27
	ENSMUSG00000016018	ENSMUSG00000016018:E012	13		ENSMUSG00000015839	ENSMUSG00000015839:E001	3		ENSMUSG00000026754	9		ENSMUSG00000009418	6			ENSMUSG00000033565	24		ENSMUSG00000000441	26
	ENSMUSG00000016664	ENSMUSG00000016664:E002	13		ENSMUSG00000015839	ENSMUSG00000015839:E004	3		ENSMUSG00000027284	18		ENSMUSG00000013033	4			ENSMUSG00000034543	24		ENSMUSG00000000838	26
	ENSMUSG00000017291	ENSMUSG00000017291:E005	28		ENSMUSG00000015846	ENSMUSG00000015846:E019	4		ENSMUSG00000029478	22		ENSMUSG00000018196	2			ENSMUSG00000036202	24		ENSMUSG00000004099	26
	ENSMUSG00000017548	ENSMUSG00000017548:E020	18		ENSMUSG00000015971	ENSMUSG00000015971:E013	3		ENSMUSG00000037108	10		ENSMUSG00000020412	14			ENSMUSG00000037110	24		ENSMUSG00000004865	26
	ENSMUSG00000017548	ENSMUSG00000017548:E021	18		ENSMUSG00000016018	ENSMUSG00000016018:E012	21		ENSMUSG00000039000	16		ENSMUSG00000020864	3			ENSMUSG00000037286	24		ENSMUSG00000004980	26
	ENSMUSG00000017615	ENSMUSG00000017615:E001	2		ENSMUSG00000016664	ENSMUSG00000016664:E002	10		ENSMUSG00000039713	2		ENSMUSG00000021709	16			ENSMUSG00000038095	24		ENSMUSG00000010755	26
	ENSMUSG00000017707	ENSMUSG00000017707:E009	13		ENSMUSG00000017291	ENSMUSG00000017291:E005	23		ENSMUSG00000040033	15		ENSMUSG00000022701	3			ENSMUSG00000038733	24		ENSMUSG00000018548	26
	ENSMUSG00000017716	ENSMUSG00000017716:E007	1		ENSMUSG00000017548	ENSMUSG00000017548:E020	23		ENSMUSG00000045482	53		ENSMUSG00000025269	7			ENSMUSG00000040152	24		ENSMUSG00000019961	26
	ENSMUSG00000018076	ENSMUSG00000018076:E041	14		ENSMUSG00000017548	ENSMUSG00000017548:E021	23		ENSMUSG00000049482	1		ENSMUSG00000026104	7			ENSMUSG00000044308	24		ENSMUSG00000020196	26
	ENSMUSG00000018287	ENSMUSG00000018287:E002	1		ENSMUSG00000017615	ENSMUSG00000017615:E001	1		ENSMUSG00000057101	1		ENSMUSG00000026728	19			ENSMUSG00000053877	24		ENSMUSG00000020580	26
	ENSMUSG00000018322	ENSMUSG00000018322:E002	3		ENSMUSG00000017707	ENSMUSG00000017707:E009	19		ENSMUSG00000074063	1		ENSMUSG00000027750	2			ENSMUSG00000054199	24		ENSMUSG00000021756	26
	ENSMUSG00000018347	ENSMUSG00000018347:E006	1		ENSMUSG00000017716	ENSMUSG00000017716:E007	3		ENSMUSG00000004319	19		ENSMUSG00000027936	3			ENSMUSG00000056531	24		ENSMUSG00000022680	26
	ENSMUSG00000018377	ENSMUSG00000018377:E008	2		ENSMUSG00000017778	ENSMUSG00000017778:E005	1		ENSMUSG00000009418	4		ENSMUSG00000028522	10			ENSMUSG00000056536	24		ENSMUSG00000023845	26
	ENSMUSG00000018379	ENSMUSG00000018379:E015	11		ENSMUSG00000017778	ENSMUSG00000017778:E009	1		ENSMUSG00000013033	2		ENSMUSG00000029594	11			ENSMUSG00000057110	24		ENSMUSG00000024044	26
	ENSMUSG00000018501	ENSMUSG00000018501:E052	37		ENSMUSG00000018076	ENSMUSG00000018076:E041	16		ENSMUSG00000018196	1		ENSMUSG00000030067	8			ENSMUSG00000057335	24		ENSMUSG00000025016	26
	ENSMUSG00000018765	ENSMUSG00000018765:E027	11		ENSMUSG00000018287	ENSMUSG00000018287:E002	2		ENSMUSG00000020412	15		ENSMUSG00000030330	1			ENSMUSG00000057440	24		ENSMUSG00000027433	26
	ENSMUSG00000018765	ENSMUSG00000018765:E028	11		ENSMUSG00000018322	ENSMUSG00000018322:E002	4		ENSMUSG00000020692	4		ENSMUSG00000030409	4			ENSMUSG00000061665	24		ENSMUSG00000027684	26
	ENSMUSG00000018770	ENSMUSG00000018770:E001	3		ENSMUSG00000018347	ENSMUSG00000018347:E006	1		ENSMUSG00000020864	1		ENSMUSG00000031818	8			ENSMUSG00000004099	23		ENSMUSG00000028060	26
	ENSMUSG00000018770	ENSMUSG00000018770:E004	3		ENSMUSG00000018377	ENSMUSG00000018377:E008	2		ENSMUSG00000021709	33		ENSMUSG00000032423	19			ENSMUSG00000014592	23		ENSMUSG00000028402	26
	ENSMUSG00000018770	ENSMUSG00000018770:E005	3		ENSMUSG00000018379	ENSMUSG00000018379:E015	12		ENSMUSG00000022561	1		ENSMUSG00000034088	48			ENSMUSG00000017485	23		ENSMUSG00000029763	26
	ENSMUSG00000018900	ENSMUSG00000018900:E001	1		ENSMUSG00000018428	ENSMUSG00000018428:E016	2		ENSMUSG00000022701	5		ENSMUSG00000034940	2			ENSMUSG00000020064	23		ENSMUSG00000029823	26
	ENSMUSG00000019087	ENSMUSG00000019087:E034	3		ENSMUSG00000018476	ENSMUSG00000018476:E001	1		ENSMUSG00000025227	1		ENSMUSG00000037364	12			ENSMUSG00000020097	23		ENSMUSG00000032712	26
	ENSMUSG00000019132	ENSMUSG00000019132:E008	5		ENSMUSG00000018476	ENSMUSG00000018476:E015	1		ENSMUSG00000025269	8		ENSMUSG00000037533	11			ENSMUSG00000020680	23		ENSMUSG00000033565	26
	ENSMUSG00000019173	ENSMUSG00000019173:E002	3		ENSMUSG00000018476	ENSMUSG00000018476:E020	1		ENSMUSG00000026104	18		ENSMUSG00000039427	1			ENSMUSG00000022329	23		ENSMUSG00000034055	26
	ENSMUSG00000019173	ENSMUSG00000019173:E005	3		ENSMUSG00000018501	ENSMUSG00000018501:E052	39		ENSMUSG00000026728	17		ENSMUSG00000040387	1			ENSMUSG00000024019	23		ENSMUSG00000038056	26
	ENSMUSG00000019173	ENSMUSG00000019173:E008	3		ENSMUSG00000018765	ENSMUSG00000018765:E027	16		ENSMUSG00000027333	3		ENSMUSG00000040712	2			ENSMUSG00000024483	23		ENSMUSG00000052331	26
	ENSMUSG00000019370	ENSMUSG00000019370:E002	2		ENSMUSG00000018765	ENSMUSG00000018765:E028	16		ENSMUSG00000027750	13		ENSMUSG00000041264	4			ENSMUSG00000025369	23		ENSMUSG00000054199	26
	ENSMUSG00000019814	ENSMUSG00000019814:E002	1		ENSMUSG00000018770	ENSMUSG00000018770:E001	6		ENSMUSG00000027936	1		ENSMUSG00000045098	8			ENSMUSG00000026134	23		ENSMUSG00000072501	26
	ENSMUSG00000019818	ENSMUSG00000019818:E009	4		ENSMUSG00000018770	ENSMUSG00000018770:E004	6		ENSMUSG00000028159	2		ENSMUSG00000049421	1			ENSMUSG00000028060	23		ENSMUSG00000003778	25
	ENSMUSG00000019838	ENSMUSG00000019838:E006	3		ENSMUSG00000018770	ENSMUSG00000018770:E005	6		ENSMUSG00000028522	9		ENSMUSG00000061950	12			ENSMUSG00000028883	23		ENSMUSG00000005506	25
	ENSMUSG00000019841	ENSMUSG00000019841:E016	67		ENSMUSG00000018900	ENSMUSG00000018900:E001	1		ENSMUSG00000029594	2		ENSMUSG00000074749	7			ENSMUSG00000028995	23		ENSMUSG00000008200	25
	ENSMUSG00000019841	ENSMUSG00000019841:E020	67		ENSMUSG00000019087	ENSMUSG00000019087:E034	10		ENSMUSG00000030067	7		ENSMUSG00000003282	2			ENSMUSG00000029207	23		ENSMUSG00000019943	25
	ENSMUSG00000019843	ENSMUSG00000019843:E028	15		ENSMUSG00000019132	ENSMUSG00000019132:E008	8		ENSMUSG00000030330	3		ENSMUSG00000005505	4			ENSMUSG00000029711	23		ENSMUSG00000022974	25
	ENSMUSG00000019868	ENSMUSG00000019868:E006	14		ENSMUSG00000019173	ENSMUSG00000019173:E002	3		ENSMUSG00000030409	3		ENSMUSG00000011427	1			ENSMUSG00000030102	23		ENSMUSG00000024587	25
	ENSMUSG00000019943	ENSMUSG00000019943:E010	36		ENSMUSG00000019173	ENSMUSG00000019173:E005	3		ENSMUSG00000031818	5		ENSMUSG00000011877	1			ENSMUSG00000032481	23		ENSMUSG00000024795	25
	ENSMUSG00000019943	ENSMUSG00000019943:E012	36		ENSMUSG00000019173	ENSMUSG00000019173:E008	3		ENSMUSG00000032352	1		ENSMUSG00000012296	8			ENSMUSG00000034269	23		ENSMUSG00000027002	25
	ENSMUSG00000019943	ENSMUSG00000019943:E018	36		ENSMUSG00000019370	ENSMUSG00000019370:E002	2		ENSMUSG00000032423	12		ENSMUSG00000018819	1			ENSMUSG00000034647	23		ENSMUSG00000028068	25
	ENSMUSG00000019943	ENSMUSG00000019943:E021	36		ENSMUSG00000019768	ENSMUSG00000019768:E031	1		ENSMUSG00000034088	39		ENSMUSG00000019979	15			ENSMUSG00000036323	23		ENSMUSG00000028134	25
	ENSMUSG00000019969	ENSMUSG00000019969:E006	3		ENSMUSG00000019818	ENSMUSG00000019818:E009	5		ENSMUSG00000034940	3		ENSMUSG00000020212	3			ENSMUSG00000036550	23		ENSMUSG00000029407	25
	ENSMUSG00000019969	ENSMUSG00000019969:E008	3		ENSMUSG00000019841	ENSMUSG00000019841:E016	58		ENSMUSG00000037364	10		ENSMUSG00000020238	2			ENSMUSG00000036777	23		ENSMUSG00000029711	25
	ENSMUSG00000020021	ENSMUSG00000020021:E017	7		ENSMUSG00000019841	ENSMUSG00000019841:E020	58		ENSMUSG00000037533	15		ENSMUSG00000020362	9			ENSMUSG00000037236	23		ENSMUSG00000032437	25
	ENSMUSG00000020021	ENSMUSG00000020021:E018	7		ENSMUSG00000019843	ENSMUSG00000019843:E028	7		ENSMUSG00000039427	3		ENSMUSG00000020459	4			ENSMUSG00000038119	23		ENSMUSG00000032504	25
	ENSMUSG00000020075	ENSMUSG00000020075:E001	1		ENSMUSG00000019868	ENSMUSG00000019868:E006	7		ENSMUSG00000040712	3		ENSMUSG00000020777	7			ENSMUSG00000038290	23		ENSMUSG00000032855	25
	ENSMUSG00000020114	ENSMUSG00000020114:E009	14		ENSMUSG00000019943	ENSMUSG00000019943:E010	25		ENSMUSG00000041264	7		ENSMUSG00000020918	1			ENSMUSG00000039230	23		ENSMUSG00000033705	25
	ENSMUSG00000020128	ENSMUSG00000020128:E002	16		ENSMUSG00000019943	ENSMUSG00000019943:E012	25		ENSMUSG00000045098	13		ENSMUSG00000021661	2			ENSMUSG00000040565	23		ENSMUSG00000034377	25
	ENSMUSG00000020130	ENSMUSG00000020130:E003	9		ENSMUSG00000019943	ENSMUSG00000019943:E018	25		ENSMUSG00000054770	5		ENSMUSG00000022361	2			ENSMUSG00000041763	23		ENSMUSG00000034480	25
	ENSMUSG00000020149	ENSMUSG00000020149:E009	3		ENSMUSG00000019943	ENSMUSG00000019943:E021	25		ENSMUSG00000061950	7		ENSMUSG00000022394	4			ENSMUSG00000042446	23		ENSMUSG00000036273	25
	ENSMUSG00000020149	ENSMUSG00000020149:E012	3		ENSMUSG00000019969	ENSMUSG00000019969:E006	3		ENSMUSG00000074749	10		ENSMUSG00000022773	1			ENSMUSG00000043411	23		ENSMUSG00000036893	25
	ENSMUSG00000020149	ENSMUSG00000020149:E013	3		ENSMUSG00000019969	ENSMUSG00000019969:E008	3		ENSMUSG00000003282	5		ENSMUSG00000022864	2			ENSMUSG00000052533	23		ENSMUSG00000037965	25
	ENSMUSG00000020180	ENSMUSG00000020180:E003	5		ENSMUSG00000020021	ENSMUSG00000020021:E017	9		ENSMUSG00000011877	3		ENSMUSG00000024163	11			ENSMUSG00000052942	23		ENSMUSG00000041168	25
	ENSMUSG00000020180	ENSMUSG00000020180:E005	5		ENSMUSG00000020021	ENSMUSG00000020021:E018	9		ENSMUSG00000012296	14		ENSMUSG00000024238	15			ENSMUSG00000059208	23		ENSMUSG00000041341	25
	ENSMUSG00000020180	ENSMUSG00000020180:E006	5		ENSMUSG00000020075	ENSMUSG00000020075:E001	3		ENSMUSG00000019979	17		ENSMUSG00000024483	24			ENSMUSG00000061175	23		ENSMUSG00000041650	25
	ENSMUSG00000020271	ENSMUSG00000020271:E020	3		ENSMUSG00000020114	ENSMUSG00000020114:E009	17		ENSMUSG00000020212	2		ENSMUSG00000024646	5			ENSMUSG00000097410	23		ENSMUSG00000041685	25
	ENSMUSG00000020273	ENSMUSG00000020273:E019	3		ENSMUSG00000020128	ENSMUSG00000020128:E002	15		ENSMUSG00000020238	2		ENSMUSG00000026153	10			ENSMUSG00000107023	23		ENSMUSG00000042029	25
	ENSMUSG00000020273	ENSMUSG00000020273:E020	3		ENSMUSG00000020130	ENSMUSG00000020130:E003	9		ENSMUSG00000020362	11		ENSMUSG00000026313	13			ENSMUSG00000005610	22		ENSMUSG00000042323	25
	ENSMUSG00000020284	ENSMUSG00000020284:E027	2		ENSMUSG00000020149	ENSMUSG00000020149:E009	7		ENSMUSG00000020777	4		ENSMUSG00000026782	2			ENSMUSG00000012443	22		ENSMUSG00000047045	25
	ENSMUSG00000020290	ENSMUSG00000020290:E013	43		ENSMUSG00000020149	ENSMUSG00000020149:E012	7		ENSMUSG00000020918	1		ENSMUSG00000026958	4			ENSMUSG00000019726	22		ENSMUSG00000047193	25
	ENSMUSG00000020321	ENSMUSG00000020321:E001	5		ENSMUSG00000020149	ENSMUSG00000020149:E013	7		ENSMUSG00000021661	1		ENSMUSG00000027575	8			ENSMUSG00000020124	22		ENSMUSG00000047454	25
	ENSMUSG00000020332	ENSMUSG00000020332:E015	1		ENSMUSG00000020180	ENSMUSG00000020180:E003	6		ENSMUSG00000022394	4		ENSMUSG00000027667	2			ENSMUSG00000020196	22		ENSMUSG00000061533	25
	ENSMUSG00000020366	ENSMUSG00000020366:E013	7		ENSMUSG00000020180	ENSMUSG00000020180:E005	6		ENSMUSG00000022553	1		ENSMUSG00000027667	2			ENSMUSG00000021027	22		ENSMUSG00000070733	25
	ENSMUSG00000020390	ENSMUSG00000020390:E001	14		ENSMUSG00000020180	ENSMUSG00000020180:E006	6		ENSMUSG00000022773	1		ENSMUSG00000028649	102			ENSMUSG00000021036	22		ENSMUSG00000097625	25
	ENSMUSG00000020451	ENSMUSG00000020451:E001	4		ENSMUSG00000020271	ENSMUSG00000020271:E020	8		ENSMUSG00000024163	24		ENSMUSG00000029125	9			ENSMUSG00000021945	22		ENSMUSG00000001119	24
	ENSMUSG00000020454	ENSMUSG00000020454:E034	8		ENSMUSG00000020290	ENSMUSG00000020290:E013	35		ENSMUSG00000024238	14		ENSMUSG00000029207	17			ENSMUSG00000022801	22		ENSMUSG00000004383	24
	ENSMUSG00000020456	ENSMUSG00000020456:E037	6		ENSMUSG00000020321	ENSMUSG00000020321:E001	6		ENSMUSG00000024483	23		ENSMUSG00000029247	5			ENSMUSG00000027433	22		ENSMUSG00000010517	24
	ENSMUSG00000020456	ENSMUSG00000020456:E038	6		ENSMUSG00000020332	ENSMUSG00000020332:E015	1		ENSMUSG00000024646	1		ENSMUSG00000029729	6			ENSMUSG00000027782	22		ENSMUSG00000019916	24
	ENSMUSG00000020463	ENSMUSG00000020463:E008	13		ENSMUSG00000020366	ENSMUSG00000020366:E013	8		ENSMUSG00000026153	6		ENSMUSG00000030598	1			ENSMUSG00000029478	22		ENSMUSG00000021686	24
	ENSMUSG00000020463	ENSMUSG00000020463:E021	13		ENSMUSG00000020390	ENSMUSG00000020390:E001	8		ENSMUSG00000026313	17		ENSMUSG00000030986	2			ENSMUSG00000032187	22		ENSMUSG00000022272	24
	ENSMUSG00000020521	ENSMUSG00000020521:E013	1		ENSMUSG00000020451	ENSMUSG00000020451:E001	5		ENSMUSG00000026782	7		ENSMUSG00000031826	6			ENSMUSG00000032621	22		ENSMUSG00000022364	24
	ENSMUSG00000020528	ENSMUSG00000020528:E002	2		ENSMUSG00000020454	ENSMUSG00000020454:E034	10		ENSMUSG00000026958	6		ENSMUSG00000032103	1			ENSMUSG00000035325	22		ENSMUSG00000022369	24
	ENSMUSG00000020528	ENSMUSG00000020528:E005	2		ENSMUSG00000020456	ENSMUSG00000020456:E037	17		ENSMUSG00000027575	9		ENSMUSG00000032615	1			ENSMUSG00000038084	22		ENSMUSG00000022995	24
	ENSMUSG00000020570	ENSMUSG00000020570:E018	3		ENSMUSG00000020456	ENSMUSG00000020456:E038	17		ENSMUSG00000027667	1		ENSMUSG00000035455	1			ENSMUSG00000038685	22		ENSMUSG00000024483	24
	ENSMUSG00000020585	ENSMUSG00000020585:E003	8		ENSMUSG00000020463	ENSMUSG00000020463:E008	16		ENSMUSG00000027667	1		ENSMUSG00000035517	2			ENSMUSG00000039361	22		ENSMUSG00000024498	24
	ENSMUSG00000020585	ENSMUSG00000020585:E006	8		ENSMUSG00000020463	ENSMUSG00000020463:E021	16		ENSMUSG00000028649	72		ENSMUSG00000036989	4			ENSMUSG00000040850	22		ENSMUSG00000026775	24
	ENSMUSG00000020585	ENSMUSG00000020585:E007	8		ENSMUSG00000020521	ENSMUSG00000020521:E013	4		ENSMUSG00000029125	16		ENSMUSG00000037846	1			ENSMUSG00000041685	22		ENSMUSG00000026977	24
	ENSMUSG00000020594	ENSMUSG00000020594:E021	40		ENSMUSG00000020570	ENSMUSG00000020570:E018	3		ENSMUSG00000029207	23		ENSMUSG00000038860	7			ENSMUSG00000041846	22		ENSMUSG00000027680	24
	ENSMUSG00000020594	ENSMUSG00000020594:E047	40		ENSMUSG00000020585	ENSMUSG00000020585:E003	13		ENSMUSG00000029247	4		ENSMUSG00000040842	1			ENSMUSG00000044150	22		ENSMUSG00000027722	24
	ENSMUSG00000020608	ENSMUSG00000020608:E005	30		ENSMUSG00000020585	ENSMUSG00000020585:E006	13		ENSMUSG00000029729	3		ENSMUSG00000052926	2			ENSMUSG00000046743	22		ENSMUSG00000027782	24
	ENSMUSG00000020608	ENSMUSG00000020608:E012	30		ENSMUSG00000020585	ENSMUSG00000020585:E007	13		ENSMUSG00000031826	9		ENSMUSG00000062110	2			ENSMUSG00000053617	22		ENSMUSG00000029554	24
	ENSMUSG00000020628	ENSMUSG00000020628:E012	2		ENSMUSG00000020594	ENSMUSG00000020594:E021	38		ENSMUSG00000032615	1		ENSMUSG00000003531	1			ENSMUSG00000068823	22		ENSMUSG00000029578	24
	ENSMUSG00000020634	ENSMUSG00000020634:E002	1		ENSMUSG00000020594	ENSMUSG00000020594:E047	38		ENSMUSG00000035504	1		ENSMUSG00000008398	6			ENSMUSG00000097625	22		ENSMUSG00000031502	24
	ENSMUSG00000020634	ENSMUSG00000020634:E004	1		ENSMUSG00000020608	ENSMUSG00000020608:E005	17		ENSMUSG00000035517	11		ENSMUSG00000010453	10			ENSMUSG00000097971	22		ENSMUSG00000031540	24
	ENSMUSG00000020659	ENSMUSG00000020659:E011	2		ENSMUSG00000020608	ENSMUSG00000020608:E012	17		ENSMUSG00000036989	9		ENSMUSG00000014850	8			ENSMUSG00000000568	21		ENSMUSG00000032621	24
	ENSMUSG00000020671	ENSMUSG00000020671:E001	6		ENSMUSG00000020628	ENSMUSG00000020628:E012	2		ENSMUSG00000037846	1		ENSMUSG00000015745	1			ENSMUSG00000001440	21		ENSMUSG00000032624	24
	ENSMUSG00000020694	ENSMUSG00000020694:E024	20		ENSMUSG00000020634	ENSMUSG00000020634:E002	1		ENSMUSG00000038860	3		ENSMUSG00000015748	3			ENSMUSG00000001750	21		ENSMUSG00000037343	24
	ENSMUSG00000020715	ENSMUSG00000020715:E011	11		ENSMUSG00000020634	ENSMUSG00000020634:E004	1		ENSMUSG00000040842	1		ENSMUSG00000018395	8			ENSMUSG00000013663	21		ENSMUSG00000040785	24
	ENSMUSG00000020715	ENSMUSG00000020715:E012	11		ENSMUSG00000020659	ENSMUSG00000020659:E011	1		ENSMUSG00000048997	1		ENSMUSG00000020923	6			ENSMUSG00000019802	21		ENSMUSG00000041236	24
	ENSMUSG00000020715	ENSMUSG00000020715:E015	11		ENSMUSG00000020671	ENSMUSG00000020671:E001	6		ENSMUSG00000052926	2		ENSMUSG00000022957	6			ENSMUSG00000019961	21		ENSMUSG00000041297	24
	ENSMUSG00000020715	ENSMUSG00000020715:E018	11		ENSMUSG00000020694	ENSMUSG00000020694:E024	17		ENSMUSG00000008398	9		ENSMUSG00000024019	16			ENSMUSG00000019971	21		ENSMUSG00000041638	24
	ENSMUSG00000020715	ENSMUSG00000020715:E019	11		ENSMUSG00000020715	ENSMUSG00000020715:E011	21		ENSMUSG00000010453	15		ENSMUSG00000024807	2			ENSMUSG00000019978	21		ENSMUSG00000042605	24
	ENSMUSG00000020783	ENSMUSG00000020783:E011	3		ENSMUSG00000020715	ENSMUSG00000020715:E012	21		ENSMUSG00000014850	7		ENSMUSG00000025085	5			ENSMUSG00000022350	21		ENSMUSG00000053877	24
	ENSMUSG00000020783	ENSMUSG00000020783:E016	3		ENSMUSG00000020715	ENSMUSG00000020715:E015	21		ENSMUSG00000015748	3		ENSMUSG00000026309	13			ENSMUSG00000022364	21		ENSMUSG00000055531	24
	ENSMUSG00000020783	ENSMUSG00000020783:E018	3		ENSMUSG00000020715	ENSMUSG00000020715:E018	21		ENSMUSG00000018395	11		ENSMUSG00000026565	2			ENSMUSG00000022770	21		ENSMUSG00000055737	24
	ENSMUSG00000020832	ENSMUSG00000020832:E001	2		ENSMUSG00000020715	ENSMUSG00000020715:E019	21		ENSMUSG00000020923	4		ENSMUSG00000026782	2			ENSMUSG00000023015	21		ENSMUSG00000057637	24
	ENSMUSG00000020937	ENSMUSG00000020937:E001	1		ENSMUSG00000020783	ENSMUSG00000020783:E011	5		ENSMUSG00000022957	9		ENSMUSG00000028184	2			ENSMUSG00000025246	21		ENSMUSG00000090112	24
	ENSMUSG00000020948	ENSMUSG00000020948:E001	2		ENSMUSG00000020783	ENSMUSG00000020783:E016	5		ENSMUSG00000024019	23		ENSMUSG00000028312	10			ENSMUSG00000025326	21		ENSMUSG00000000278	23
	ENSMUSG00000021000	ENSMUSG00000021000:E054	3		ENSMUSG00000020783	ENSMUSG00000020783:E018	5		ENSMUSG00000024807	7		ENSMUSG00000028416	2			ENSMUSG00000025932	21		ENSMUSG00000000568	23
	ENSMUSG00000021109	ENSMUSG00000021109:E014	6		ENSMUSG00000020937	ENSMUSG00000020937:E001	1		ENSMUSG00000025085	11		ENSMUSG00000028657	5			ENSMUSG00000026229	21		ENSMUSG00000005102	23
	ENSMUSG00000021109	ENSMUSG00000021109:E023	6		ENSMUSG00000020948	ENSMUSG00000020948:E001	1		ENSMUSG00000026309	9		ENSMUSG00000028800	1			ENSMUSG00000027806	21		ENSMUSG00000007850	23
	ENSMUSG00000021140	ENSMUSG00000021140:E026	2		ENSMUSG00000021000	ENSMUSG00000021000:E054	9		ENSMUSG00000026565	2		ENSMUSG00000028809	29			ENSMUSG00000028423	21		ENSMUSG00000010277	23
	ENSMUSG00000021270	ENSMUSG00000021270:E013	4		ENSMUSG00000021109	ENSMUSG00000021109:E014	17		ENSMUSG00000026782	7		ENSMUSG00000029062	10			ENSMUSG00000029068	21		ENSMUSG00000013663	23
	ENSMUSG00000021270	ENSMUSG00000021270:E014	4		ENSMUSG00000021109	ENSMUSG00000021109:E023	17		ENSMUSG00000028184	5		ENSMUSG00000029202	52			ENSMUSG00000030180	21		ENSMUSG00000017291	23
	ENSMUSG00000021275	ENSMUSG00000021275:E021	6		ENSMUSG00000021113	ENSMUSG00000021113:E008	2		ENSMUSG00000028312	19		ENSMUSG00000029705	9			ENSMUSG00000031207	21		ENSMUSG00000017548	23
	ENSMUSG00000021279	ENSMUSG00000021279:E020	13		ENSMUSG00000021140	ENSMUSG00000021140:E026	12		ENSMUSG00000028416	5		ENSMUSG00000029804	1			ENSMUSG00000032293	21		ENSMUSG00000020074	23
	ENSMUSG00000021282	ENSMUSG00000021282:E013	3		ENSMUSG00000021215	ENSMUSG00000021215:E001	1		ENSMUSG00000028657	5		ENSMUSG00000030695	2			ENSMUSG00000032740	21		ENSMUSG00000020458	23
	ENSMUSG00000021338	ENSMUSG00000021338:E003	6		ENSMUSG00000021270	ENSMUSG00000021270:E013	4		ENSMUSG00000028800	4		ENSMUSG00000031309	9			ENSMUSG00000033769	21		ENSMUSG00000021171	23
	ENSMUSG00000021338	ENSMUSG00000021338:E028	6		ENSMUSG00000021270	ENSMUSG00000021270:E014	4		ENSMUSG00000028809	36		ENSMUSG00000031644	4			ENSMUSG00000034055	21		ENSMUSG00000022314	23
	ENSMUSG00000021338	ENSMUSG00000021338:E031	6		ENSMUSG00000021275	ENSMUSG00000021275:E021	5		ENSMUSG00000029062	14		ENSMUSG00000032525	41			ENSMUSG00000034311	21		ENSMUSG00000022324	23
	ENSMUSG00000021338	ENSMUSG00000021338:E032	6		ENSMUSG00000021279	ENSMUSG00000021279:E020	17		ENSMUSG00000029202	35		ENSMUSG00000032806	1			ENSMUSG00000036435	21		ENSMUSG00000023944	23
	ENSMUSG00000021357	ENSMUSG00000021357:E001	2		ENSMUSG00000021282	ENSMUSG00000021282:E013	7		ENSMUSG00000029705	14		ENSMUSG00000034940	2			ENSMUSG00000037343	21		ENSMUSG00000025453	23
	ENSMUSG00000021374	ENSMUSG00000021374:E001	13		ENSMUSG00000021338	ENSMUSG00000021338:E003	4		ENSMUSG00000029804	6		ENSMUSG00000037174	4			ENSMUSG00000039953	21		ENSMUSG00000025609	23
	ENSMUSG00000021374	ENSMUSG00000021374:E009	13		ENSMUSG00000021338	ENSMUSG00000021338:E028	4		ENSMUSG00000030008	1		ENSMUSG00000037876	14			ENSMUSG00000052331	21		ENSMUSG00000027248	23
	ENSMUSG00000021374	ENSMUSG00000021374:E011	13		ENSMUSG00000021338	ENSMUSG00000021338:E031	4		ENSMUSG00000030695	3		ENSMUSG00000037936	16			ENSMUSG00000074305	21		ENSMUSG00000027303	23
	ENSMUSG00000021374	ENSMUSG00000021374:E013	13		ENSMUSG00000021338	ENSMUSG00000021338:E032	4		ENSMUSG00000031309	2		ENSMUSG00000040351	12			ENSMUSG00000004865	20		ENSMUSG00000029687	23
	ENSMUSG00000021385	ENSMUSG00000021385:E004	2		ENSMUSG00000021357	ENSMUSG00000021357:E001	6		ENSMUSG00000031644	7		ENSMUSG00000042289	2			ENSMUSG00000020115	20		ENSMUSG00000029767	23
	ENSMUSG00000021385	ENSMUSG00000021385:E005	2		ENSMUSG00000021374	ENSMUSG00000021374:E001	16		ENSMUSG00000032525	44		ENSMUSG00000042447	2			ENSMUSG00000020694	20		ENSMUSG00000030660	23
	ENSMUSG00000021385	ENSMUSG00000021385:E013	2		ENSMUSG00000021374	ENSMUSG00000021374:E009	16		ENSMUSG00000034940	3		ENSMUSG00000043384	3			ENSMUSG00000020719	20		ENSMUSG00000031360	23
	ENSMUSG00000021428	ENSMUSG00000021428:E001	2		ENSMUSG00000021374	ENSMUSG00000021374:E011	16		ENSMUSG00000035585	1		ENSMUSG00000043940	12			ENSMUSG00000020954	20		ENSMUSG00000032366	23
	ENSMUSG00000021431	ENSMUSG00000021431:E007	4		ENSMUSG00000021374	ENSMUSG00000021374:E013	16		ENSMUSG00000037174	6		ENSMUSG00000048490	2			ENSMUSG00000021413	20		ENSMUSG00000032481	23
	ENSMUSG00000021546	ENSMUSG00000021546:E001	8		ENSMUSG00000021385	ENSMUSG00000021385:E004	4		ENSMUSG00000037876	18		ENSMUSG00000049470	23			ENSMUSG00000022255	20		ENSMUSG00000032582	23
	ENSMUSG00000021557	ENSMUSG00000021557:E005	11		ENSMUSG00000021385	ENSMUSG00000021385:E005	4		ENSMUSG00000037936	3		ENSMUSG00000052139	8			ENSMUSG00000022748	20		ENSMUSG00000033364	23
	ENSMUSG00000021596	ENSMUSG00000021596:E035	1		ENSMUSG00000021385	ENSMUSG00000021385:E013	4		ENSMUSG00000040351	12		ENSMUSG00000052926	2			ENSMUSG00000022811	20		ENSMUSG00000033487	23
	ENSMUSG00000021621	ENSMUSG00000021621:E009	4		ENSMUSG00000021428	ENSMUSG00000021428:E001	6		ENSMUSG00000040699	1		ENSMUSG00000053898	2			ENSMUSG00000023923	20		ENSMUSG00000035236	23
	ENSMUSG00000021629	ENSMUSG00000021629:E004	3		ENSMUSG00000021431	ENSMUSG00000021431:E007	9		ENSMUSG00000042289	2		ENSMUSG00000056870	37			ENSMUSG00000024294	20		ENSMUSG00000037426	23
	ENSMUSG00000021635	ENSMUSG00000021635:E001	3		ENSMUSG00000021546	ENSMUSG00000021546:E001	7		ENSMUSG00000042447	3		ENSMUSG00000057522	9			ENSMUSG00000024817	20		ENSMUSG00000037851	23
	ENSMUSG00000021635	ENSMUSG00000021635:E012	3		ENSMUSG00000021557	ENSMUSG00000021557:E005	14		ENSMUSG00000043384	4		ENSMUSG00000061079	1			ENSMUSG00000025203	20		ENSMUSG00000039852	23
	ENSMUSG00000021650	ENSMUSG00000021650:E001	1		ENSMUSG00000021596	ENSMUSG00000021596:E035	1		ENSMUSG00000043940	3		ENSMUSG00000061859	2			ENSMUSG00000025949	20		ENSMUSG00000041936	23
	ENSMUSG00000021693	ENSMUSG00000021693:E021	9		ENSMUSG00000021621	ENSMUSG00000021621:E009	3		ENSMUSG00000049470	16		ENSMUSG00000068917	7			ENSMUSG00000026721	20		ENSMUSG00000042446	23
	ENSMUSG00000021713	ENSMUSG00000021713:E005	1		ENSMUSG00000021629	ENSMUSG00000021629:E004	2		ENSMUSG00000052139	7		ENSMUSG00000002728	3			ENSMUSG00000026797	20		ENSMUSG00000049470	23
	ENSMUSG00000021733	ENSMUSG00000021733:E021	6		ENSMUSG00000021635	ENSMUSG00000021635:E001	1		ENSMUSG00000052926	2		ENSMUSG00000015222	3			ENSMUSG00000026914	20		ENSMUSG00000057335	23
	ENSMUSG00000021738	ENSMUSG00000021738:E011	9		ENSMUSG00000021635	ENSMUSG00000021635:E012	1		ENSMUSG00000053898	3		ENSMUSG00000016181	1			ENSMUSG00000027652	20		ENSMUSG00000061136	23
	ENSMUSG00000021738	ENSMUSG00000021738:E012	9		ENSMUSG00000021693	ENSMUSG00000021693:E021	8		ENSMUSG00000056870	26		ENSMUSG00000019087	10			ENSMUSG00000028820	20		ENSMUSG00000064127	23
	ENSMUSG00000021779	ENSMUSG00000021779:E012	2		ENSMUSG00000021713	ENSMUSG00000021713:E005	3		ENSMUSG00000057522	12		ENSMUSG00000020290	35			ENSMUSG00000028842	20		ENSMUSG00000068739	23
	ENSMUSG00000021820	ENSMUSG00000021820:E015	5		ENSMUSG00000021733	ENSMUSG00000021733:E021	15		ENSMUSG00000061079	1		ENSMUSG00000022106	4			ENSMUSG00000029267	20		ENSMUSG00000074305	23
	ENSMUSG00000021820	ENSMUSG00000021820:E016	5		ENSMUSG00000021738	ENSMUSG00000021738:E011	11		ENSMUSG00000068917	5		ENSMUSG00000022150	14			ENSMUSG00000029629	20		ENSMUSG00000002625	22
	ENSMUSG00000021832	ENSMUSG00000021832:E011	8		ENSMUSG00000021738	ENSMUSG00000021738:E012	11		ENSMUSG00000070283	1		ENSMUSG00000022377	28			ENSMUSG00000032407	20		ENSMUSG00000003119	22
	ENSMUSG00000021832	ENSMUSG00000021832:E014	8		ENSMUSG00000021779	ENSMUSG00000021779:E012	1		ENSMUSG00000002728	1		ENSMUSG00000024158	1			ENSMUSG00000032504	20		ENSMUSG00000005198	22
	ENSMUSG00000021840	ENSMUSG00000021840:E005	7		ENSMUSG00000021820	ENSMUSG00000021820:E015	6		ENSMUSG00000015222	7		ENSMUSG00000024206	1			ENSMUSG00000033499	20		ENSMUSG00000012443	22
	ENSMUSG00000021870	ENSMUSG00000021870:E007	14		ENSMUSG00000021820	ENSMUSG00000021820:E016	6		ENSMUSG00000016181	1		ENSMUSG00000024663	1			ENSMUSG00000034101	20		ENSMUSG00000020198	22
	ENSMUSG00000021870	ENSMUSG00000021870:E011	14		ENSMUSG00000021832	ENSMUSG00000021832:E011	13		ENSMUSG00000019087	3		ENSMUSG00000025261	106			ENSMUSG00000034602	20		ENSMUSG00000020361	22
	ENSMUSG00000021870	ENSMUSG00000021870:E012	14		ENSMUSG00000021832	ENSMUSG00000021832:E014	13		ENSMUSG00000020290	43		ENSMUSG00000026469	6			ENSMUSG00000035392	20		ENSMUSG00000020954	22
	ENSMUSG00000021890	ENSMUSG00000021890:E006	1		ENSMUSG00000021840	ENSMUSG00000021840:E005	2		ENSMUSG00000022106	2		ENSMUSG00000026584	1			ENSMUSG00000036333	20		ENSMUSG00000021288	22
	ENSMUSG00000021893	ENSMUSG00000021893:E025	7		ENSMUSG00000021870	ENSMUSG00000021870:E007	15		ENSMUSG00000022150	13		ENSMUSG00000026641	1			ENSMUSG00000036768	20		ENSMUSG00000021413	22
	ENSMUSG00000021936	ENSMUSG00000021936:E012	5		ENSMUSG00000021870	ENSMUSG00000021870:E011	15		ENSMUSG00000022377	34		ENSMUSG00000026914	18			ENSMUSG00000038024	20		ENSMUSG00000022255	22
	ENSMUSG00000021936	ENSMUSG00000021936:E016	5		ENSMUSG00000021870	ENSMUSG00000021870:E012	15		ENSMUSG00000024158	1		ENSMUSG00000027160	7			ENSMUSG00000039968	20		ENSMUSG00000022816	22
	ENSMUSG00000021936	ENSMUSG00000021936:E020	5		ENSMUSG00000021879	ENSMUSG00000021879:E070	1		ENSMUSG00000025261	87		ENSMUSG00000028771	8			ENSMUSG00000040738	20		ENSMUSG00000024294	22
	ENSMUSG00000021969	ENSMUSG00000021969:E006	13		ENSMUSG00000021890	ENSMUSG00000021890:E006	2		ENSMUSG00000026469	4		ENSMUSG00000028991	15			ENSMUSG00000045328	20		ENSMUSG00000026721	22
	ENSMUSG00000022016	ENSMUSG00000022016:E001	4		ENSMUSG00000021893	ENSMUSG00000021893:E025	18		ENSMUSG00000026584	2		ENSMUSG00000029177	4			ENSMUSG00000050310	20		ENSMUSG00000027189	22
	ENSMUSG00000022016	ENSMUSG00000022016:E007	4		ENSMUSG00000021936	ENSMUSG00000021936:E012	5		ENSMUSG00000026914	20		ENSMUSG00000029560	5			ENSMUSG00000052752	20		ENSMUSG00000027272	22
	ENSMUSG00000022034	ENSMUSG00000022034:E008	2		ENSMUSG00000021936	ENSMUSG00000021936:E016	5		ENSMUSG00000027160	3		ENSMUSG00000032547	16			ENSMUSG00000055737	20		ENSMUSG00000028820	22
	ENSMUSG00000022048	ENSMUSG00000022048:E001	4		ENSMUSG00000021936	ENSMUSG00000021936:E020	5		ENSMUSG00000028771	9		ENSMUSG00000032786	2			ENSMUSG00000055932	20		ENSMUSG00000028883	22
	ENSMUSG00000022070	ENSMUSG00000022070:E010	5		ENSMUSG00000021969	ENSMUSG00000021969:E006	10		ENSMUSG00000028991	9		ENSMUSG00000036402	2			ENSMUSG00000062604	20		ENSMUSG00000029701	22
	ENSMUSG00000022070	ENSMUSG00000022070:E012	5		ENSMUSG00000022016	ENSMUSG00000022016:E001	11		ENSMUSG00000029145	2		ENSMUSG00000037112	13			ENSMUSG00000069729	20		ENSMUSG00000030172	22
	ENSMUSG00000022090	ENSMUSG00000022090:E005	3		ENSMUSG00000022016	ENSMUSG00000022016:E007	11		ENSMUSG00000029177	4		ENSMUSG00000041763	36			ENSMUSG00000101645	20		ENSMUSG00000031004	22
	ENSMUSG00000022106	ENSMUSG00000022106:E056	2		ENSMUSG00000022034	ENSMUSG00000022034:E008	3		ENSMUSG00000029560	1		ENSMUSG00000041846	16			ENSMUSG00000101970	20		ENSMUSG00000031447	22
	ENSMUSG00000022131	ENSMUSG00000022131:E009	1		ENSMUSG00000022048	ENSMUSG00000022048:E001	8		ENSMUSG00000032547	16		ENSMUSG00000042104	4			ENSMUSG00000000127	19		ENSMUSG00000032116	22
	ENSMUSG00000022141	ENSMUSG00000022141:E042	41		ENSMUSG00000022070	ENSMUSG00000022070:E010	8		ENSMUSG00000032786	1		ENSMUSG00000042303	5			ENSMUSG00000000838	19		ENSMUSG00000032293	22
	ENSMUSG00000022141	ENSMUSG00000022141:E043	41		ENSMUSG00000022070	ENSMUSG00000022070:E012	8		ENSMUSG00000036402	7		ENSMUSG00000051768	3			ENSMUSG00000002413	19		ENSMUSG00000033392	22
	ENSMUSG00000022195	ENSMUSG00000022195:E006	4		ENSMUSG00000022090	ENSMUSG00000022090:E005	3		ENSMUSG00000037112	8		ENSMUSG00000054874	2			ENSMUSG00000004040	19		ENSMUSG00000033653	22
	ENSMUSG00000022241	ENSMUSG00000022241:E005	3		ENSMUSG00000022106	ENSMUSG00000022106:E056	4		ENSMUSG00000041763	23		ENSMUSG00000055024	28			ENSMUSG00000004319	19		ENSMUSG00000036768	22
	ENSMUSG00000022263	ENSMUSG00000022263:E049	42		ENSMUSG00000022131	ENSMUSG00000022131:E009	7		ENSMUSG00000041846	22		ENSMUSG00000055491	2			ENSMUSG00000004364	19		ENSMUSG00000037857	22
	ENSMUSG00000022272	ENSMUSG00000022272:E057	28		ENSMUSG00000022141	ENSMUSG00000022141:E042	31		ENSMUSG00000042104	3		ENSMUSG00000062232	7			ENSMUSG00000005103	19		ENSMUSG00000038241	22
	ENSMUSG00000022295	ENSMUSG00000022295:E012	4		ENSMUSG00000022141	ENSMUSG00000022141:E043	31		ENSMUSG00000042303	8		ENSMUSG00000074247	2			ENSMUSG00000020184	19		ENSMUSG00000038872	22
	ENSMUSG00000022295	ENSMUSG00000022295:E013	4		ENSMUSG00000022195	ENSMUSG00000022195:E006	4		ENSMUSG00000051768	1		ENSMUSG00000084786	3			ENSMUSG00000020576	19		ENSMUSG00000044783	22
	ENSMUSG00000022353	ENSMUSG00000022353:E008	6		ENSMUSG00000022241	ENSMUSG00000022241:E005	8		ENSMUSG00000054874	6		ENSMUSG00000000538	6			ENSMUSG00000020721	19		ENSMUSG00000046169	22
	ENSMUSG00000022360	ENSMUSG00000022360:E011	34		ENSMUSG00000022263	ENSMUSG00000022263:E049	59		ENSMUSG00000055024	31		ENSMUSG00000002718	18			ENSMUSG00000020790	19		ENSMUSG00000048874	22
	ENSMUSG00000022360	ENSMUSG00000022360:E012	34		ENSMUSG00000022272	ENSMUSG00000022272:E057	24		ENSMUSG00000055491	4		ENSMUSG00000003721	2			ENSMUSG00000020900	19		ENSMUSG00000052752	22
	ENSMUSG00000022377	ENSMUSG00000022377:E019	34		ENSMUSG00000022292	ENSMUSG00000022292:E001	2		ENSMUSG00000062232	5		ENSMUSG00000005102	23			ENSMUSG00000022098	19		ENSMUSG00000053617	22
	ENSMUSG00000022385	ENSMUSG00000022385:E012	1		ENSMUSG00000022292	ENSMUSG00000022292:E007	2		ENSMUSG00000084786	3		ENSMUSG00000019738	1			ENSMUSG00000022314	19		ENSMUSG00000055670	22
	ENSMUSG00000022387	ENSMUSG00000022387:E014	15		ENSMUSG00000022295	ENSMUSG00000022295:E012	12		ENSMUSG00000000538	3		ENSMUSG00000020069	14			ENSMUSG00000022687	19		ENSMUSG00000057315	22
	ENSMUSG00000022394	ENSMUSG00000022394:E038	4		ENSMUSG00000022295	ENSMUSG00000022295:E013	12		ENSMUSG00000002718	13		ENSMUSG00000020220	53			ENSMUSG00000022816	19		ENSMUSG00000060012	22
	ENSMUSG00000022433	ENSMUSG00000022433:E019	5		ENSMUSG00000022353	ENSMUSG00000022353:E008	6		ENSMUSG00000003721	3		ENSMUSG00000021756	26			ENSMUSG00000022956	19		ENSMUSG00000062234	22
	ENSMUSG00000022462	ENSMUSG00000022462:E001	18		ENSMUSG00000022360	ENSMUSG00000022360:E011	41		ENSMUSG00000005102	30		ENSMUSG00000025413	5			ENSMUSG00000024251	19		ENSMUSG00000078773	22
	ENSMUSG00000022517	ENSMUSG00000022517:E018	8		ENSMUSG00000022360	ENSMUSG00000022360:E012	41		ENSMUSG00000009566	2		ENSMUSG00000026594	2			ENSMUSG00000025234	19		ENSMUSG00000098374	22
	ENSMUSG00000022533	ENSMUSG00000022533:E012	55		ENSMUSG00000022377	ENSMUSG00000022377:E019	28		ENSMUSG00000020069	9		ENSMUSG00000027951	7			ENSMUSG00000026034	19		ENSMUSG00000107023	22
	ENSMUSG00000022536	ENSMUSG00000022536:E001	10		ENSMUSG00000022385	ENSMUSG00000022385:E012	2		ENSMUSG00000020220	24		ENSMUSG00000028034	33			ENSMUSG00000026083	19		ENSMUSG00000000127	21
	ENSMUSG00000022664	ENSMUSG00000022664:E004	3		ENSMUSG00000022387	ENSMUSG00000022387:E014	20		ENSMUSG00000021756	9		ENSMUSG00000032604	2			ENSMUSG00000026790	19		ENSMUSG00000002455	21
	ENSMUSG00000022698	ENSMUSG00000022698:E004	5		ENSMUSG00000022394	ENSMUSG00000022394:E038	4		ENSMUSG00000025413	2		ENSMUSG00000035311	7			ENSMUSG00000027248	19		ENSMUSG00000002900	21
	ENSMUSG00000022750	ENSMUSG00000022750:E021	4		ENSMUSG00000022433	ENSMUSG00000022433:E019	3		ENSMUSG00000026594	1		ENSMUSG00000035632	3			ENSMUSG00000028312	19		ENSMUSG00000006205	21
	ENSMUSG00000022774	ENSMUSG00000022774:E010	1		ENSMUSG00000022462	ENSMUSG00000022462:E001	15		ENSMUSG00000027951	11		ENSMUSG00000036504	1			ENSMUSG00000031274	19		ENSMUSG00000012609	21
	ENSMUSG00000022774	ENSMUSG00000022774:E012	1		ENSMUSG00000022517	ENSMUSG00000022517:E018	6		ENSMUSG00000028034	31		ENSMUSG00000036817	12			ENSMUSG00000031696	19		ENSMUSG00000016018	21
	ENSMUSG00000022811	ENSMUSG00000022811:E011	20		ENSMUSG00000022533	ENSMUSG00000022533:E012	31		ENSMUSG00000032604	7		ENSMUSG00000042632	2			ENSMUSG00000034154	19		ENSMUSG00000017421	21
	ENSMUSG00000022841	ENSMUSG00000022841:E032	2		ENSMUSG00000022536	ENSMUSG00000022536:E001	11		ENSMUSG00000033272	1		ENSMUSG00000048495	3			ENSMUSG00000034252	19		ENSMUSG00000017485	21
	ENSMUSG00000022858	ENSMUSG00000022858:E001	6		ENSMUSG00000022664	ENSMUSG00000022664:E004	2		ENSMUSG00000035311	2		ENSMUSG00000053754	2			ENSMUSG00000035851	19		ENSMUSG00000019907	21
	ENSMUSG00000022911	ENSMUSG00000022911:E002	5		ENSMUSG00000022698	ENSMUSG00000022698:E004	8		ENSMUSG00000035632	5		ENSMUSG00000006005	45			ENSMUSG00000036097	19		ENSMUSG00000020166	21
	ENSMUSG00000022973	ENSMUSG00000022973:E003	12		ENSMUSG00000022750	ENSMUSG00000022750:E021	6		ENSMUSG00000036504	1		ENSMUSG00000022292	2			ENSMUSG00000036104	19		ENSMUSG00000020256	21
	ENSMUSG00000022973	ENSMUSG00000022973:E020	12		ENSMUSG00000022774	ENSMUSG00000022774:E010	4		ENSMUSG00000036817	4		ENSMUSG00000022377	28			ENSMUSG00000037148	19		ENSMUSG00000020349	21
	ENSMUSG00000023015	ENSMUSG00000023015:E002	21		ENSMUSG00000022774	ENSMUSG00000022774:E012	4		ENSMUSG00000041164	1		ENSMUSG00000029229	3			ENSMUSG00000037572	19		ENSMUSG00000020532	21
	ENSMUSG00000023015	ENSMUSG00000023015:E015	21		ENSMUSG00000022811	ENSMUSG00000022811:E011	14		ENSMUSG00000048495	1		ENSMUSG00000041417	5			ENSMUSG00000038914	19		ENSMUSG00000020705	21
	ENSMUSG00000023025	ENSMUSG00000023025:E009	6		ENSMUSG00000022858	ENSMUSG00000022858:E001	7		ENSMUSG00000053754	2		ENSMUSG00000068823	16			ENSMUSG00000039100	19		ENSMUSG00000020715	21
	ENSMUSG00000023027	ENSMUSG00000023027:E016	1		ENSMUSG00000022895	ENSMUSG00000022895:E018	1		ENSMUSG00000006005	56		ENSMUSG00000012848	6			ENSMUSG00000040297	19		ENSMUSG00000020859	21
	ENSMUSG00000023030	ENSMUSG00000023030:E001	9		ENSMUSG00000022911	ENSMUSG00000022911:E002	9		ENSMUSG00000022377	34		ENSMUSG00000061613	2			ENSMUSG00000041297	19		ENSMUSG00000021500	21
	ENSMUSG00000023030	ENSMUSG00000023030:E002	9		ENSMUSG00000022973	ENSMUSG00000022973:E003	4		ENSMUSG00000029229	5		ENSMUSG00000071172	10			ENSMUSG00000042700	19		ENSMUSG00000022191	21
	ENSMUSG00000023460	ENSMUSG00000023460:E001	3		ENSMUSG00000022973	ENSMUSG00000022973:E020	4		ENSMUSG00000041417	2		ENSMUSG00000045636	11			ENSMUSG00000045078	19		ENSMUSG00000022956	21
	ENSMUSG00000023942	ENSMUSG00000023942:E003	3		ENSMUSG00000023015	ENSMUSG00000023015:E002	9		ENSMUSG00000068823	22						ENSMUSG00000053819	19		ENSMUSG00000024974	21
	ENSMUSG00000023994	ENSMUSG00000023994:E003	4		ENSMUSG00000023015	ENSMUSG00000023015:E015	9		ENSMUSG00000012848	1						ENSMUSG00000060961	19		ENSMUSG00000025199	21
	ENSMUSG00000024042	ENSMUSG00000024042:E001	3		ENSMUSG00000023025	ENSMUSG00000023025:E009	6		ENSMUSG00000061613	1						ENSMUSG00000061731	19		ENSMUSG00000025234	21
	ENSMUSG00000024059	ENSMUSG00000024059:E016	1		ENSMUSG00000023027	ENSMUSG00000023027:E016	3		ENSMUSG00000071172	9						ENSMUSG00000070565	19		ENSMUSG00000026034	21
	ENSMUSG00000024095	ENSMUSG00000024095:E003	13		ENSMUSG00000023030	ENSMUSG00000023030:E001	13		ENSMUSG00000045636	9						ENSMUSG00000072501	19		ENSMUSG00000027006	21
	ENSMUSG00000024122	ENSMUSG00000024122:E009	7		ENSMUSG00000023030	ENSMUSG00000023030:E002	13									ENSMUSG00000089945	19		ENSMUSG00000027699	21
	ENSMUSG00000024122	ENSMUSG00000024122:E022	7		ENSMUSG00000023460	ENSMUSG00000023460:E001	2									ENSMUSG00000100725	19		ENSMUSG00000028431	21
	ENSMUSG00000024122	ENSMUSG00000024122:E024	7		ENSMUSG00000023942	ENSMUSG00000023942:E003	2									ENSMUSG00000101585	19		ENSMUSG00000030287	21
	ENSMUSG00000024158	ENSMUSG00000024158:E022	1		ENSMUSG00000023994	ENSMUSG00000023994:E003	7									ENSMUSG00000000441	18		ENSMUSG00000031375	21
	ENSMUSG00000024219	ENSMUSG00000024219:E029	5		ENSMUSG00000024042	ENSMUSG00000024042:E001	1									ENSMUSG00000001870	18		ENSMUSG00000033031	21
	ENSMUSG00000024234	ENSMUSG00000024234:E005	4		ENSMUSG00000024059	ENSMUSG00000024059:E016	2									ENSMUSG00000002625	18		ENSMUSG00000033769	21
	ENSMUSG00000024270	ENSMUSG00000024270:E003	3		ENSMUSG00000024095	ENSMUSG00000024095:E003	9									ENSMUSG00000003119	18		ENSMUSG00000034135	21
	ENSMUSG00000024287	ENSMUSG00000024287:E010	10		ENSMUSG00000024122	ENSMUSG00000024122:E009	16									ENSMUSG00000004980	18		ENSMUSG00000034269	21
	ENSMUSG00000024290	ENSMUSG00000024290:E002	30		ENSMUSG00000024122	ENSMUSG00000024122:E022	16									ENSMUSG00000005417	18		ENSMUSG00000034329	21
	ENSMUSG00000024290	ENSMUSG00000024290:E006	30		ENSMUSG00000024122	ENSMUSG00000024122:E024	16									ENSMUSG00000007411	18		ENSMUSG00000034349	21
	ENSMUSG00000024290	ENSMUSG00000024290:E012	30		ENSMUSG00000024158	ENSMUSG00000024158:E022	1									ENSMUSG00000014426	18		ENSMUSG00000035325	21
	ENSMUSG00000024290	ENSMUSG00000024290:E025	30		ENSMUSG00000024219	ENSMUSG00000024219:E029	10									ENSMUSG00000014956	18		ENSMUSG00000036097	21
	ENSMUSG00000024293	ENSMUSG00000024293:E015	6		ENSMUSG00000024234	ENSMUSG00000024234:E005	1									ENSMUSG00000017146	18		ENSMUSG00000037148	21
	ENSMUSG00000024563	ENSMUSG00000024563:E010	10		ENSMUSG00000024270	ENSMUSG00000024270:E003	4									ENSMUSG00000017548	18		ENSMUSG00000037210	21
	ENSMUSG00000024576	ENSMUSG00000024576:E007	10		ENSMUSG00000024287	ENSMUSG00000024287:E010	10									ENSMUSG00000017677	18		ENSMUSG00000037234	21
	ENSMUSG00000024576	ENSMUSG00000024576:E015	10		ENSMUSG00000024290	ENSMUSG00000024290:E002	16									ENSMUSG00000019916	18		ENSMUSG00000037400	21
	ENSMUSG00000024583	ENSMUSG00000024583:E004	7		ENSMUSG00000024290	ENSMUSG00000024290:E006	16									ENSMUSG00000019984	18		ENSMUSG00000038685	21
	ENSMUSG00000024594	ENSMUSG00000024594:E009	6		ENSMUSG00000024290	ENSMUSG00000024290:E012	16									ENSMUSG00000020070	18		ENSMUSG00000039219	21
	ENSMUSG00000024646	ENSMUSG00000024646:E005	1		ENSMUSG00000024290	ENSMUSG00000024290:E025	16									ENSMUSG00000021288	18		ENSMUSG00000039753	21
	ENSMUSG00000024646	ENSMUSG00000024646:E012	1		ENSMUSG00000024293	ENSMUSG00000024293:E015	11									ENSMUSG00000021686	18		ENSMUSG00000040738	21
	ENSMUSG00000024725	ENSMUSG00000024725:E003	5		ENSMUSG00000024563	ENSMUSG00000024563:E010	6									ENSMUSG00000022146	18		ENSMUSG00000043909	21
	ENSMUSG00000024750	ENSMUSG00000024750:E013	8		ENSMUSG00000024576	ENSMUSG00000024576:E007	10									ENSMUSG00000022462	18		ENSMUSG00000049658	21
	ENSMUSG00000024750	ENSMUSG00000024750:E014	8		ENSMUSG00000024576	ENSMUSG00000024576:E015	10									ENSMUSG00000024006	18		ENSMUSG00000051329	21
	ENSMUSG00000024750	ENSMUSG00000024750:E016	8		ENSMUSG00000024583	ENSMUSG00000024583:E004	9									ENSMUSG00000024079	18		ENSMUSG00000100725	21
	ENSMUSG00000024758	ENSMUSG00000024758:E001	9		ENSMUSG00000024646	ENSMUSG00000024646:E005	5									ENSMUSG00000024120	18		ENSMUSG00000102805	21
	ENSMUSG00000024758	ENSMUSG00000024758:E003	9		ENSMUSG00000024646	ENSMUSG00000024646:E012	5									ENSMUSG00000024241	18		ENSMUSG00000000751	20
	ENSMUSG00000024758	ENSMUSG00000024758:E005	9		ENSMUSG00000024725	ENSMUSG00000024725:E003	6									ENSMUSG00000024587	18		ENSMUSG00000001089	20
	ENSMUSG00000024795	ENSMUSG00000024795:E031	26		ENSMUSG00000024750	ENSMUSG00000024750:E013	7									ENSMUSG00000025159	18		ENSMUSG00000005103	20
	ENSMUSG00000024816	ENSMUSG00000024816:E001	2		ENSMUSG00000024750	ENSMUSG00000024750:E014	7									ENSMUSG00000026104	18		ENSMUSG00000007411	20
	ENSMUSG00000024908	ENSMUSG00000024908:E002	28		ENSMUSG00000024750	ENSMUSG00000024750:E016	7									ENSMUSG00000026554	18		ENSMUSG00000015880	20
	ENSMUSG00000024974	ENSMUSG00000024974:E032	31		ENSMUSG00000024758	ENSMUSG00000024758:E001	11									ENSMUSG00000026879	18		ENSMUSG00000020263	20
	ENSMUSG00000024976	ENSMUSG00000024976:E008	6		ENSMUSG00000024758	ENSMUSG00000024758:E003	11									ENSMUSG00000027087	18		ENSMUSG00000020719	20
	ENSMUSG00000024976	ENSMUSG00000024976:E009	6		ENSMUSG00000024758	ENSMUSG00000024758:E005	11									ENSMUSG00000027109	18		ENSMUSG00000022261	20
	ENSMUSG00000025026	ENSMUSG00000025026:E016	5		ENSMUSG00000024795	ENSMUSG00000024795:E031	25									ENSMUSG00000027284	18		ENSMUSG00000022387	20
	ENSMUSG00000025026	ENSMUSG00000025026:E017	5		ENSMUSG00000024908	ENSMUSG00000024908:E002	31									ENSMUSG00000027763	18		ENSMUSG00000022403	20
	ENSMUSG00000025086	ENSMUSG00000025086:E010	5		ENSMUSG00000024974	ENSMUSG00000024974:E032	21									ENSMUSG00000029169	18		ENSMUSG00000022471	20
	ENSMUSG00000025135	ENSMUSG00000025135:E008	1		ENSMUSG00000024976	ENSMUSG00000024976:E008	10									ENSMUSG00000029174	18		ENSMUSG00000023066	20
	ENSMUSG00000025135	ENSMUSG00000025135:E009	1		ENSMUSG00000024976	ENSMUSG00000024976:E009	10									ENSMUSG00000029484	18		ENSMUSG00000024614	20
	ENSMUSG00000025154	ENSMUSG00000025154:E002	2		ENSMUSG00000025026	ENSMUSG00000025026:E016	6									ENSMUSG00000029686	18		ENSMUSG00000025151	20
	ENSMUSG00000025162	ENSMUSG00000025162:E001	16		ENSMUSG00000025026	ENSMUSG00000025026:E017	6									ENSMUSG00000029687	18		ENSMUSG00000025203	20
	ENSMUSG00000025234	ENSMUSG00000025234:E001	19		ENSMUSG00000025036	ENSMUSG00000025036:E012	1									ENSMUSG00000030846	18		ENSMUSG00000025326	20
	ENSMUSG00000025234	ENSMUSG00000025234:E002	19		ENSMUSG00000025049	ENSMUSG00000025049:E004	2									ENSMUSG00000031004	18		ENSMUSG00000025348	20
	ENSMUSG00000025245	ENSMUSG00000025245:E005	4		ENSMUSG00000025049	ENSMUSG00000025049:E011	2									ENSMUSG00000031503	18		ENSMUSG00000027806	20
	ENSMUSG00000025278	ENSMUSG00000025278:E002	9		ENSMUSG00000025086	ENSMUSG00000025086:E010	2									ENSMUSG00000032366	18		ENSMUSG00000028059	20
	ENSMUSG00000025278	ENSMUSG00000025278:E046	9		ENSMUSG00000025135	ENSMUSG00000025135:E008	2									ENSMUSG00000033161	18		ENSMUSG00000028136	20
	ENSMUSG00000025283	ENSMUSG00000025283:E001	2		ENSMUSG00000025135	ENSMUSG00000025135:E009	2									ENSMUSG00000034377	18		ENSMUSG00000028842	20
	ENSMUSG00000025326	ENSMUSG00000025326:E044	21		ENSMUSG00000025154	ENSMUSG00000025154:E002	2									ENSMUSG00000036940	18		ENSMUSG00000029287	20
	ENSMUSG00000025332	ENSMUSG00000025332:E040	10		ENSMUSG00000025162	ENSMUSG00000025162:E001	14									ENSMUSG00000037857	18		ENSMUSG00000029478	20
	ENSMUSG00000025428	ENSMUSG00000025428:E023	7		ENSMUSG00000025234	ENSMUSG00000025234:E001	21									ENSMUSG00000037876	18		ENSMUSG00000029484	20
	ENSMUSG00000025451	ENSMUSG00000025451:E012	5		ENSMUSG00000025234	ENSMUSG00000025234:E002	21									ENSMUSG00000037965	18		ENSMUSG00000029816	20
	ENSMUSG00000025451	ENSMUSG00000025451:E013	5		ENSMUSG00000025278	ENSMUSG00000025278:E002	35									ENSMUSG00000038070	18		ENSMUSG00000032393	20
	ENSMUSG00000025451	ENSMUSG00000025451:E016	5		ENSMUSG00000025278	ENSMUSG00000025278:E046	35									ENSMUSG00000038126	18		ENSMUSG00000033237	20
	ENSMUSG00000025544	ENSMUSG00000025544:E013	12		ENSMUSG00000025283	ENSMUSG00000025283:E001	4									ENSMUSG00000038679	18		ENSMUSG00000035933	20
	ENSMUSG00000025584	ENSMUSG00000025584:E027	6		ENSMUSG00000025326	ENSMUSG00000025326:E044	20									ENSMUSG00000039630	18		ENSMUSG00000037012	20
	ENSMUSG00000025626	ENSMUSG00000025626:E014	3		ENSMUSG00000025332	ENSMUSG00000025332:E040	13									ENSMUSG00000040459	18		ENSMUSG00000037933	20
	ENSMUSG00000025626	ENSMUSG00000025626:E018	3		ENSMUSG00000025428	ENSMUSG00000025428:E023	13									ENSMUSG00000040667	18		ENSMUSG00000039000	20
	ENSMUSG00000025757	ENSMUSG00000025757:E036	8		ENSMUSG00000025451	ENSMUSG00000025451:E012	13									ENSMUSG00000042605	18		ENSMUSG00000039630	20
	ENSMUSG00000025758	ENSMUSG00000025758:E031	6		ENSMUSG00000025451	ENSMUSG00000025451:E013	13									ENSMUSG00000042625	18		ENSMUSG00000040675	20
	ENSMUSG00000025782	ENSMUSG00000025782:E005	4		ENSMUSG00000025451	ENSMUSG00000025451:E016	13									ENSMUSG00000044447	18		ENSMUSG00000041921	20
	ENSMUSG00000025860	ENSMUSG00000025860:E024	6		ENSMUSG00000025525	ENSMUSG00000025525:E013	3									ENSMUSG00000048874	18		ENSMUSG00000042520	20
	ENSMUSG00000025878	ENSMUSG00000025878:E002	11		ENSMUSG00000025544	ENSMUSG00000025544:E013	15									ENSMUSG00000049076	18		ENSMUSG00000045328	20
	ENSMUSG00000025898	ENSMUSG00000025898:E015	13		ENSMUSG00000025584	ENSMUSG00000025584:E027	4									ENSMUSG00000051331	18		ENSMUSG00000056763	20
	ENSMUSG00000025912	ENSMUSG00000025912:E010	9		ENSMUSG00000025626	ENSMUSG00000025626:E014	2									ENSMUSG00000053580	18		ENSMUSG00000058388	20
	ENSMUSG00000025921	ENSMUSG00000025921:E002	5		ENSMUSG00000025626	ENSMUSG00000025626:E018	2									ENSMUSG00000054808	18		ENSMUSG00000060261	20
	ENSMUSG00000025921	ENSMUSG00000025921:E003	5		ENSMUSG00000025757	ENSMUSG00000025757:E036	12									ENSMUSG00000061313	18		ENSMUSG00000063077	20
	ENSMUSG00000025921	ENSMUSG00000025921:E004	5		ENSMUSG00000025758	ENSMUSG00000025758:E031	5									ENSMUSG00000063077	18		ENSMUSG00000063358	20
	ENSMUSG00000025935	ENSMUSG00000025935:E013	3		ENSMUSG00000025782	ENSMUSG00000025782:E005	4									ENSMUSG00000070544	18		ENSMUSG00000063511	20
	ENSMUSG00000025935	ENSMUSG00000025935:E014	3		ENSMUSG00000025878	ENSMUSG00000025878:E002	13									ENSMUSG00000071054	18		ENSMUSG00000074582	20
	ENSMUSG00000025937	ENSMUSG00000025937:E005	3		ENSMUSG00000025898	ENSMUSG00000025898:E015	5									ENSMUSG00000072889	18		ENSMUSG00000074746	20
	ENSMUSG00000025940	ENSMUSG00000025940:E008	1		ENSMUSG00000025912	ENSMUSG00000025912:E010	1									ENSMUSG00000091165	18		ENSMUSG00000089945	20
	ENSMUSG00000025940	ENSMUSG00000025940:E009	1		ENSMUSG00000025935	ENSMUSG00000025935:E013	2									ENSMUSG00000002055	17		ENSMUSG00000001833	19
	ENSMUSG00000025979	ENSMUSG00000025979:E015	8		ENSMUSG00000025935	ENSMUSG00000025935:E014	2									ENSMUSG00000002957	17		ENSMUSG00000002602	19
	ENSMUSG00000025995	ENSMUSG00000025995:E031	4		ENSMUSG00000025937	ENSMUSG00000025937:E005	5									ENSMUSG00000004383	17		ENSMUSG00000007029	19
	ENSMUSG00000025995	ENSMUSG00000025995:E032	4		ENSMUSG00000025979	ENSMUSG00000025979:E015	7									ENSMUSG00000005501	17		ENSMUSG00000015653	19
	ENSMUSG00000025995	ENSMUSG00000025995:E033	4		ENSMUSG00000025995	ENSMUSG00000025995:E031	6									ENSMUSG00000007850	17		ENSMUSG00000016534	19
	ENSMUSG00000026000	ENSMUSG00000026000:E002	4		ENSMUSG00000025995	ENSMUSG00000025995:E032	6									ENSMUSG00000011158	17		ENSMUSG00000017707	19
	ENSMUSG00000026035	ENSMUSG00000026035:E012	1		ENSMUSG00000025995	ENSMUSG00000025995:E033	6									ENSMUSG00000014329	17		ENSMUSG00000019942	19
	ENSMUSG00000026072	ENSMUSG00000026072:E015	11		ENSMUSG00000026000	ENSMUSG00000026000:E002	2									ENSMUSG00000016534	17		ENSMUSG00000021156	19
	ENSMUSG00000026098	ENSMUSG00000026098:E002	1		ENSMUSG00000026072	ENSMUSG00000026072:E015	7									ENSMUSG00000017760	17		ENSMUSG00000021666	19
	ENSMUSG00000026153	ENSMUSG00000026153:E005	6		ENSMUSG00000026098	ENSMUSG00000026098:E002	5									ENSMUSG00000019979	17		ENSMUSG00000021939	19
	ENSMUSG00000026193	ENSMUSG00000026193:E004	92		ENSMUSG00000026153	ENSMUSG00000026153:E005	10									ENSMUSG00000020076	17		ENSMUSG00000022505	19
	ENSMUSG00000026219	ENSMUSG00000026219:E032	78		ENSMUSG00000026193	ENSMUSG00000026193:E004	84									ENSMUSG00000020464	17		ENSMUSG00000022665	19
	ENSMUSG00000026219	ENSMUSG00000026219:E046	78		ENSMUSG00000026219	ENSMUSG00000026219:E032	65									ENSMUSG00000020745	17		ENSMUSG00000022801	19
	ENSMUSG00000026219	ENSMUSG00000026219:E048	78		ENSMUSG00000026219	ENSMUSG00000026219:E046	65									ENSMUSG00000021111	17		ENSMUSG00000023150	19
	ENSMUSG00000026341	ENSMUSG00000026341:E015	6		ENSMUSG00000026219	ENSMUSG00000026219:E048	65									ENSMUSG00000021171	17		ENSMUSG00000024045	19
	ENSMUSG00000026349	ENSMUSG00000026349:E014	10		ENSMUSG00000026341	ENSMUSG00000026341:E015	4									ENSMUSG00000021495	17		ENSMUSG00000024660	19
	ENSMUSG00000026349	ENSMUSG00000026349:E016	10		ENSMUSG00000026349	ENSMUSG00000026349:E014	8									ENSMUSG00000021500	17		ENSMUSG00000024759	19
	ENSMUSG00000026374	ENSMUSG00000026374:E001	2		ENSMUSG00000026349	ENSMUSG00000026349:E016	8									ENSMUSG00000021796	17		ENSMUSG00000026014	19
	ENSMUSG00000026385	ENSMUSG00000026385:E002	3		ENSMUSG00000026374	ENSMUSG00000026374:E001	4									ENSMUSG00000021843	17		ENSMUSG00000026134	19
	ENSMUSG00000026385	ENSMUSG00000026385:E003	3		ENSMUSG00000026385	ENSMUSG00000026385:E002	3									ENSMUSG00000021938	17		ENSMUSG00000026229	19
	ENSMUSG00000026470	ENSMUSG00000026470:E027	2		ENSMUSG00000026385	ENSMUSG00000026385:E003	3									ENSMUSG00000022629	17		ENSMUSG00000026355	19
	ENSMUSG00000026484	ENSMUSG00000026484:E003	2		ENSMUSG00000026470	ENSMUSG00000026470:E027	4									ENSMUSG00000022680	17		ENSMUSG00000026553	19
	ENSMUSG00000026484	ENSMUSG00000026484:E007	2		ENSMUSG00000026484	ENSMUSG00000026484:E003	5									ENSMUSG00000023008	17		ENSMUSG00000026674	19
	ENSMUSG00000026484	ENSMUSG00000026484:E009	2		ENSMUSG00000026484	ENSMUSG00000026484:E007	5									ENSMUSG00000023991	17		ENSMUSG00000026728	19
	ENSMUSG00000026484	ENSMUSG00000026484:E011	2		ENSMUSG00000026484	ENSMUSG00000026484:E009	5									ENSMUSG00000024283	17		ENSMUSG00000026797	19
	ENSMUSG00000026566	ENSMUSG00000026566:E001	6		ENSMUSG00000026484	ENSMUSG00000026484:E011	5									ENSMUSG00000024360	17		ENSMUSG00000027326	19
	ENSMUSG00000026594	ENSMUSG00000026594:E029	1		ENSMUSG00000026566	ENSMUSG00000026566:E001	3									ENSMUSG00000024507	17		ENSMUSG00000027778	19
	ENSMUSG00000026596	ENSMUSG00000026596:E020	10		ENSMUSG00000026594	ENSMUSG00000026594:E029	2									ENSMUSG00000024544	17		ENSMUSG00000029106	19
	ENSMUSG00000026600	ENSMUSG00000026600:E019	5		ENSMUSG00000026596	ENSMUSG00000026596:E020	9									ENSMUSG00000024948	17		ENSMUSG00000029169	19
	ENSMUSG00000026600	ENSMUSG00000026600:E020	5		ENSMUSG00000026600	ENSMUSG00000026600:E019	12									ENSMUSG00000025812	17		ENSMUSG00000029313	19
	ENSMUSG00000026605	ENSMUSG00000026605:E025	25		ENSMUSG00000026600	ENSMUSG00000026600:E020	12									ENSMUSG00000025969	17		ENSMUSG00000031835	19
	ENSMUSG00000026626	ENSMUSG00000026626:E001	5		ENSMUSG00000026605	ENSMUSG00000026605:E025	14									ENSMUSG00000026313	17		ENSMUSG00000032423	19
	ENSMUSG00000026670	ENSMUSG00000026670:E004	6		ENSMUSG00000026626	ENSMUSG00000026626:E001	7									ENSMUSG00000026553	17		ENSMUSG00000032479	19
	ENSMUSG00000026743	ENSMUSG00000026743:E023	32		ENSMUSG00000026670	ENSMUSG00000026670:E004	4									ENSMUSG00000026604	17		ENSMUSG00000032633	19
	ENSMUSG00000026743	ENSMUSG00000026743:E042	32		ENSMUSG00000026743	ENSMUSG00000026743:E023	36									ENSMUSG00000026728	17		ENSMUSG00000034154	19
	ENSMUSG00000026753	ENSMUSG00000026753:E003	6		ENSMUSG00000026743	ENSMUSG00000026743:E042	36									ENSMUSG00000027201	17		ENSMUSG00000034602	19
	ENSMUSG00000026775	ENSMUSG00000026775:E029	27		ENSMUSG00000026753	ENSMUSG00000026753:E003	4									ENSMUSG00000027655	17		ENSMUSG00000034647	19
	ENSMUSG00000026782	ENSMUSG00000026782:E036	7		ENSMUSG00000026775	ENSMUSG00000026775:E029	24									ENSMUSG00000027680	17		ENSMUSG00000036435	19
	ENSMUSG00000026803	ENSMUSG00000026803:E018	2		ENSMUSG00000026782	ENSMUSG00000026782:E036	2									ENSMUSG00000028402	17		ENSMUSG00000039100	19
	ENSMUSG00000026821	ENSMUSG00000026821:E039	2		ENSMUSG00000026878	ENSMUSG00000026878:E001	5									ENSMUSG00000028960	17		ENSMUSG00000041258	19
	ENSMUSG00000026878	ENSMUSG00000026878:E001	3		ENSMUSG00000026878	ENSMUSG00000026878:E018	5									ENSMUSG00000029227	17		ENSMUSG00000041459	19
	ENSMUSG00000026878	ENSMUSG00000026878:E018	3		ENSMUSG00000026974	ENSMUSG00000026974:E008	5									ENSMUSG00000029407	17		ENSMUSG00000041859	19
	ENSMUSG00000026974	ENSMUSG00000026974:E008	1		ENSMUSG00000026977	ENSMUSG00000026977:E013	24									ENSMUSG00000029701	17		ENSMUSG00000045078	19
	ENSMUSG00000026977	ENSMUSG00000026977:E013	14		ENSMUSG00000026977	ENSMUSG00000026977:E014	24									ENSMUSG00000029761	17		ENSMUSG00000053436	19
	ENSMUSG00000026977	ENSMUSG00000026977:E014	14		ENSMUSG00000026977	ENSMUSG00000026977:E015	24									ENSMUSG00000031502	17		ENSMUSG00000054808	19
	ENSMUSG00000026977	ENSMUSG00000026977:E015	14		ENSMUSG00000027007	ENSMUSG00000027007:E012	4									ENSMUSG00000032294	17		ENSMUSG00000056851	19
	ENSMUSG00000027007	ENSMUSG00000027007:E012	1		ENSMUSG00000027007	ENSMUSG00000027007:E023	4									ENSMUSG00000032400	17		ENSMUSG00000059439	19
	ENSMUSG00000027007	ENSMUSG00000027007:E023	1		ENSMUSG00000027035	ENSMUSG00000027035:E012	13									ENSMUSG00000033306	17		ENSMUSG00000061313	19
	ENSMUSG00000027035	ENSMUSG00000027035:E012	7		ENSMUSG00000027080	ENSMUSG00000027080:E006	1									ENSMUSG00000038708	17		ENSMUSG00000063273	19
	ENSMUSG00000027111	ENSMUSG00000027111:E037	1		ENSMUSG00000027111	ENSMUSG00000027111:E037	1									ENSMUSG00000038773	17		ENSMUSG00000072812	19
	ENSMUSG00000027162	ENSMUSG00000027162:E002	4		ENSMUSG00000027162	ENSMUSG00000027162:E002	4									ENSMUSG00000039396	17		ENSMUSG00000073557	19
	ENSMUSG00000027162	ENSMUSG00000027162:E003	4		ENSMUSG00000027162	ENSMUSG00000027162:E003	4									ENSMUSG00000039753	17		ENSMUSG00000085396	19
	ENSMUSG00000027162	ENSMUSG00000027162:E004	4		ENSMUSG00000027162	ENSMUSG00000027162:E004	4									ENSMUSG00000040852	17		ENSMUSG00000101970	19
	ENSMUSG00000027162	ENSMUSG00000027162:E007	4		ENSMUSG00000027162	ENSMUSG00000027162:E007	4									ENSMUSG00000041238	17		ENSMUSG00000001750	18
	ENSMUSG00000027167	ENSMUSG00000027167:E001	8		ENSMUSG00000027167	ENSMUSG00000027167:E001	7									ENSMUSG00000041459	17		ENSMUSG00000001911	18
	ENSMUSG00000027176	ENSMUSG00000027176:E004	11		ENSMUSG00000027176	ENSMUSG00000027176:E004	11									ENSMUSG00000043336	17		ENSMUSG00000002055	18
	ENSMUSG00000027206	ENSMUSG00000027206:E006	6		ENSMUSG00000027206	ENSMUSG00000027206:E006	11									ENSMUSG00000043733	17		ENSMUSG00000002718	18
	ENSMUSG00000027206	ENSMUSG00000027206:E007	6		ENSMUSG00000027206	ENSMUSG00000027206:E007	11									ENSMUSG00000044042	17		ENSMUSG00000006740	18
	ENSMUSG00000027210	ENSMUSG00000027210:E008	3		ENSMUSG00000027210	ENSMUSG00000027210:E008	5									ENSMUSG00000051166	17		ENSMUSG00000006932	18
	ENSMUSG00000027233	ENSMUSG00000027233:E002	7		ENSMUSG00000027233	ENSMUSG00000027233:E002	9									ENSMUSG00000053470	17		ENSMUSG00000014329	18
	ENSMUSG00000027242	ENSMUSG00000027242:E015	6		ENSMUSG00000027242	ENSMUSG00000027242:E015	4									ENSMUSG00000054280	17		ENSMUSG00000014956	18
	ENSMUSG00000027242	ENSMUSG00000027242:E017	6		ENSMUSG00000027242	ENSMUSG00000027242:E017	4									ENSMUSG00000054693	17		ENSMUSG00000017677	18
	ENSMUSG00000027242	ENSMUSG00000027242:E022	6		ENSMUSG00000027242	ENSMUSG00000027242:E022	4									ENSMUSG00000055067	17		ENSMUSG00000018593	18
	ENSMUSG00000027244	ENSMUSG00000027244:E002	3		ENSMUSG00000027244	ENSMUSG00000027244:E002	4									ENSMUSG00000055531	17		ENSMUSG00000018697	18
	ENSMUSG00000027288	ENSMUSG00000027288:E002	4		ENSMUSG00000027288	ENSMUSG00000027288:E002	8									ENSMUSG00000061887	17		ENSMUSG00000020422	18
	ENSMUSG00000027288	ENSMUSG00000027288:E030	4		ENSMUSG00000027288	ENSMUSG00000027288:E030	8									ENSMUSG00000064210	17		ENSMUSG00000020457	18
	ENSMUSG00000027293	ENSMUSG00000027293:E001	3		ENSMUSG00000027293	ENSMUSG00000027293:E001	4									ENSMUSG00000106106	17		ENSMUSG00000020516	18
	ENSMUSG00000027293	ENSMUSG00000027293:E003	3		ENSMUSG00000027293	ENSMUSG00000027293:E003	4									ENSMUSG00000108563	17		ENSMUSG00000020817	18
	ENSMUSG00000027293	ENSMUSG00000027293:E004	3		ENSMUSG00000027293	ENSMUSG00000027293:E004	4									ENSMUSG00000000787	16		ENSMUSG00000021115	18
	ENSMUSG00000027293	ENSMUSG00000027293:E009	3		ENSMUSG00000027293	ENSMUSG00000027293:E009	4									ENSMUSG00000004356	16		ENSMUSG00000021577	18
	ENSMUSG00000027304	ENSMUSG00000027304:E008	13		ENSMUSG00000027304	ENSMUSG00000027304:E008	7									ENSMUSG00000008763	16		ENSMUSG00000021585	18
	ENSMUSG00000027304	ENSMUSG00000027304:E009	13		ENSMUSG00000027304	ENSMUSG00000027304:E009	7									ENSMUSG00000010277	16		ENSMUSG00000021597	18
	ENSMUSG00000027340	ENSMUSG00000027340:E003	5		ENSMUSG00000027351	ENSMUSG00000027351:E009	4									ENSMUSG00000013076	16		ENSMUSG00000021681	18
	ENSMUSG00000027340	ENSMUSG00000027340:E020	5		ENSMUSG00000027361	ENSMUSG00000027361:E005	2									ENSMUSG00000014786	16		ENSMUSG00000021782	18
	ENSMUSG00000027340	ENSMUSG00000027340:E022	5		ENSMUSG00000027361	ENSMUSG00000027361:E006	2									ENSMUSG00000015291	16		ENSMUSG00000021893	18
	ENSMUSG00000027351	ENSMUSG00000027351:E009	6		ENSMUSG00000027361	ENSMUSG00000027361:E007	2									ENSMUSG00000015697	16		ENSMUSG00000022146	18
	ENSMUSG00000027361	ENSMUSG00000027361:E005	3		ENSMUSG00000027379	ENSMUSG00000027379:E001	8									ENSMUSG00000017561	16		ENSMUSG00000024085	18
	ENSMUSG00000027361	ENSMUSG00000027361:E006	3		ENSMUSG00000027475	ENSMUSG00000027475:E002	4									ENSMUSG00000017781	16		ENSMUSG00000024811	18
	ENSMUSG00000027361	ENSMUSG00000027361:E007	3		ENSMUSG00000027479	ENSMUSG00000027479:E011	7									ENSMUSG00000020128	16		ENSMUSG00000025159	18
	ENSMUSG00000027379	ENSMUSG00000027379:E001	7		ENSMUSG00000027506	ENSMUSG00000027506:E006	2									ENSMUSG00000020170	16		ENSMUSG00000025437	18
	ENSMUSG00000027475	ENSMUSG00000027475:E002	1		ENSMUSG00000027506	ENSMUSG00000027506:E007	2									ENSMUSG00000020457	16		ENSMUSG00000025555	18
	ENSMUSG00000027479	ENSMUSG00000027479:E011	7		ENSMUSG00000027589	ENSMUSG00000027589:E025	6									ENSMUSG00000020467	16		ENSMUSG00000026740	18
	ENSMUSG00000027510	ENSMUSG00000027510:E006	1		ENSMUSG00000027599	ENSMUSG00000027599:E002	4									ENSMUSG00000020516	16		ENSMUSG00000026914	18
	ENSMUSG00000027510	ENSMUSG00000027510:E013	1		ENSMUSG00000027599	ENSMUSG00000027599:E006	4									ENSMUSG00000020538	16		ENSMUSG00000027469	18
	ENSMUSG00000027510	ENSMUSG00000027510:E020	1		ENSMUSG00000027650	ENSMUSG00000027650:E003	1									ENSMUSG00000020841	16		ENSMUSG00000027598	18
	ENSMUSG00000027510	ENSMUSG00000027510:E021	1		ENSMUSG00000027652	ENSMUSG00000027652:E016	15									ENSMUSG00000021597	16		ENSMUSG00000027642	18
	ENSMUSG00000027589	ENSMUSG00000027589:E025	4		ENSMUSG00000027654	ENSMUSG00000027654:E005	1									ENSMUSG00000022672	16		ENSMUSG00000027823	18
	ENSMUSG00000027650	ENSMUSG00000027650:E003	2		ENSMUSG00000027668	ENSMUSG00000027668:E019	9									ENSMUSG00000024236	16		ENSMUSG00000028926	18
	ENSMUSG00000027652	ENSMUSG00000027652:E016	20		ENSMUSG00000027678	ENSMUSG00000027678:E019	3									ENSMUSG00000024376	16		ENSMUSG00000028960	18
	ENSMUSG00000027668	ENSMUSG00000027668:E019	9		ENSMUSG00000027695	ENSMUSG00000027695:E039	3									ENSMUSG00000025162	16		ENSMUSG00000029068	18
	ENSMUSG00000027678	ENSMUSG00000027678:E019	5		ENSMUSG00000027695	ENSMUSG00000027695:E040	3									ENSMUSG00000025348	16		ENSMUSG00000029227	18
	ENSMUSG00000027695	ENSMUSG00000027695:E039	2		ENSMUSG00000027737	ENSMUSG00000027737:E008	1									ENSMUSG00000026965	16		ENSMUSG00000029647	18
	ENSMUSG00000027695	ENSMUSG00000027695:E040	2		ENSMUSG00000027737	ENSMUSG00000027737:E011	1									ENSMUSG00000027820	16		ENSMUSG00000032374	18
	ENSMUSG00000027797	ENSMUSG00000027797:E045	8		ENSMUSG00000027797	ENSMUSG00000027797:E045	2									ENSMUSG00000027823	16		ENSMUSG00000032745	18
	ENSMUSG00000027806	ENSMUSG00000027806:E010	21		ENSMUSG00000027806	ENSMUSG00000027806:E010	20									ENSMUSG00000027868	16		ENSMUSG00000033386	18
	ENSMUSG00000027828	ENSMUSG00000027828:E001	12		ENSMUSG00000027828	ENSMUSG00000027828:E001	12									ENSMUSG00000028059	16		ENSMUSG00000034007	18
	ENSMUSG00000027828	ENSMUSG00000027828:E007	12		ENSMUSG00000027828	ENSMUSG00000027828:E007	12									ENSMUSG00000028161	16		ENSMUSG00000036879	18
	ENSMUSG00000027829	ENSMUSG00000027829:E004	14		ENSMUSG00000027829	ENSMUSG00000027829:E004	10									ENSMUSG00000029064	16		ENSMUSG00000037119	18
	ENSMUSG00000027829	ENSMUSG00000027829:E005	14		ENSMUSG00000027829	ENSMUSG00000027829:E005	10									ENSMUSG00000029125	16		ENSMUSG00000037266	18
	ENSMUSG00000027829	ENSMUSG00000027829:E011	14		ENSMUSG00000027829	ENSMUSG00000027829:E011	10									ENSMUSG00000029647	16		ENSMUSG00000037461	18
	ENSMUSG00000027864	ENSMUSG00000027864:E001	7		ENSMUSG00000027864	ENSMUSG00000027864:E001	11									ENSMUSG00000029767	16		ENSMUSG00000037486	18
	ENSMUSG00000027882	ENSMUSG00000027882:E001	5		ENSMUSG00000027882	ENSMUSG00000027882:E001	4									ENSMUSG00000031093	16		ENSMUSG00000038126	18
	ENSMUSG00000028060	ENSMUSG00000028060:E008	23		ENSMUSG00000027997	ENSMUSG00000027997:E013	2									ENSMUSG00000031540	16		ENSMUSG00000039509	18
	ENSMUSG00000028060	ENSMUSG00000028060:E012	23		ENSMUSG00000028060	ENSMUSG00000028060:E008	26									ENSMUSG00000032050	16		ENSMUSG00000040033	18
	ENSMUSG00000028121	ENSMUSG00000028121:E027	2		ENSMUSG00000028060	ENSMUSG00000028060:E012	26									ENSMUSG00000032437	16		ENSMUSG00000040297	18
	ENSMUSG00000028165	ENSMUSG00000028165:E001	2		ENSMUSG00000028121	ENSMUSG00000028121:E027	1									ENSMUSG00000032547	16		ENSMUSG00000040423	18
	ENSMUSG00000028165	ENSMUSG00000028165:E003	2		ENSMUSG00000028165	ENSMUSG00000028165:E001	4									ENSMUSG00000033295	16		ENSMUSG00000040459	18
	ENSMUSG00000028228	ENSMUSG00000028228:E001	9		ENSMUSG00000028165	ENSMUSG00000028165:E003	4									ENSMUSG00000033991	16		ENSMUSG00000040560	18
	ENSMUSG00000028261	ENSMUSG00000028261:E005	1		ENSMUSG00000028228	ENSMUSG00000028228:E001	3									ENSMUSG00000037234	16		ENSMUSG00000041974	18
	ENSMUSG00000028261	ENSMUSG00000028261:E006	1		ENSMUSG00000028261	ENSMUSG00000028261:E005	1									ENSMUSG00000037791	16		ENSMUSG00000042700	18
	ENSMUSG00000028261	ENSMUSG00000028261:E007	1		ENSMUSG00000028261	ENSMUSG00000028261:E006	1									ENSMUSG00000038324	16		ENSMUSG00000047213	18
	ENSMUSG00000028282	ENSMUSG00000028282:E018	10		ENSMUSG00000028261	ENSMUSG00000028261:E007	1									ENSMUSG00000038729	16		ENSMUSG00000047866	18
	ENSMUSG00000028345	ENSMUSG00000028345:E018	8		ENSMUSG00000028282	ENSMUSG00000028282:E018	9									ENSMUSG00000038759	16		ENSMUSG00000052533	18
	ENSMUSG00000028345	ENSMUSG00000028345:E022	8		ENSMUSG00000028345	ENSMUSG00000028345:E018	11									ENSMUSG00000039000	16		ENSMUSG00000053510	18
	ENSMUSG00000028382	ENSMUSG00000028382:E012	9		ENSMUSG00000028345	ENSMUSG00000028345:E022	11									ENSMUSG00000039219	16		ENSMUSG00000055296	18
	ENSMUSG00000028383	ENSMUSG00000028383:E008	1		ENSMUSG00000028382	ENSMUSG00000028382:E012	9									ENSMUSG00000041638	16		ENSMUSG00000056536	18
	ENSMUSG00000028383	ENSMUSG00000028383:E009	1		ENSMUSG00000028412	ENSMUSG00000028412:E012	2									ENSMUSG00000041921	16		ENSMUSG00000062949	18
	ENSMUSG00000028419	ENSMUSG00000028419:E008	2		ENSMUSG00000028412	ENSMUSG00000028412:E022	2									ENSMUSG00000042520	16		ENSMUSG00000067629	18
	ENSMUSG00000028426	ENSMUSG00000028426:E007	12		ENSMUSG00000028419	ENSMUSG00000028419:E008	6									ENSMUSG00000044783	16		ENSMUSG00000097213	18
	ENSMUSG00000028426	ENSMUSG00000028426:E009	12		ENSMUSG00000028426	ENSMUSG00000028426:E007	12									ENSMUSG00000049470	16		ENSMUSG00000097971	18
	ENSMUSG00000028426	ENSMUSG00000028426:E011	12		ENSMUSG00000028426	ENSMUSG00000028426:E009	12									ENSMUSG00000050730	16		ENSMUSG00000101585	18
	ENSMUSG00000028426	ENSMUSG00000028426:E013	12		ENSMUSG00000028426	ENSMUSG00000028426:E011	12									ENSMUSG00000056394	16		ENSMUSG00000106106	18
	ENSMUSG00000028426	ENSMUSG00000028426:E014	12		ENSMUSG00000028426	ENSMUSG00000028426:E013	12									ENSMUSG00000056763	16		ENSMUSG00000000787	17
	ENSMUSG00000028426	ENSMUSG00000028426:E016	12		ENSMUSG00000028426	ENSMUSG00000028426:E014	12									ENSMUSG00000057236	16		ENSMUSG00000005871	17
	ENSMUSG00000028426	ENSMUSG00000028426:E017	12		ENSMUSG00000028426	ENSMUSG00000028426:E016	12									ENSMUSG00000057637	16		ENSMUSG00000009073	17
	ENSMUSG00000028438	ENSMUSG00000028438:E015	1		ENSMUSG00000028426	ENSMUSG00000028426:E017	12									ENSMUSG00000058835	16		ENSMUSG00000009585	17
	ENSMUSG00000028468	ENSMUSG00000028468:E023	2		ENSMUSG00000028438	ENSMUSG00000028438:E015	5									ENSMUSG00000063358	16		ENSMUSG00000011831	17
	ENSMUSG00000028496	ENSMUSG00000028496:E006	6		ENSMUSG00000028468	ENSMUSG00000028468:E023	1									ENSMUSG00000067336	16		ENSMUSG00000015143	17
	ENSMUSG00000028530	ENSMUSG00000028530:E022	10		ENSMUSG00000028496	ENSMUSG00000028496:E006	1									ENSMUSG00000067851	16		ENSMUSG00000015937	17
	ENSMUSG00000028532	ENSMUSG00000028532:E012	7		ENSMUSG00000028530	ENSMUSG00000028530:E022	15									ENSMUSG00000079487	16		ENSMUSG00000018412	17
	ENSMUSG00000028552	ENSMUSG00000028552:E019	15		ENSMUSG00000028532	ENSMUSG00000028532:E012	5									ENSMUSG00000090100	16		ENSMUSG00000020064	17
	ENSMUSG00000028552	ENSMUSG00000028552:E035	15		ENSMUSG00000028552	ENSMUSG00000028552:E019	10									ENSMUSG00000096992	16		ENSMUSG00000020114	17
	ENSMUSG00000028560	ENSMUSG00000028560:E008	2		ENSMUSG00000028552	ENSMUSG00000028552:E035	10									ENSMUSG00000097039	16		ENSMUSG00000020456	17
	ENSMUSG00000028560	ENSMUSG00000028560:E009	2		ENSMUSG00000028560	ENSMUSG00000028560:E008	4									ENSMUSG00000097213	16		ENSMUSG00000020608	17
	ENSMUSG00000028560	ENSMUSG00000028560:E010	2		ENSMUSG00000028560	ENSMUSG00000028560:E009	4									ENSMUSG00000101628	16		ENSMUSG00000020694	17
	ENSMUSG00000028560	ENSMUSG00000028560:E011	2		ENSMUSG00000028560	ENSMUSG00000028560:E010	4									ENSMUSG00000103593	16		ENSMUSG00000020700	17
	ENSMUSG00000028560	ENSMUSG00000028560:E012	2		ENSMUSG00000028560	ENSMUSG00000028560:E011	4									ENSMUSG00000002221	15		ENSMUSG00000020721	17
	ENSMUSG00000028560	ENSMUSG00000028560:E015	2		ENSMUSG00000028560	ENSMUSG00000028560:E012	4									ENSMUSG00000005198	15		ENSMUSG00000020745	17
	ENSMUSG00000028577	ENSMUSG00000028577:E016	10		ENSMUSG00000028560	ENSMUSG00000028560:E015	4									ENSMUSG00000005682	15		ENSMUSG00000020936	17
	ENSMUSG00000028613	ENSMUSG00000028613:E037	3		ENSMUSG00000028577	ENSMUSG00000028577:E016	7									ENSMUSG00000005871	15		ENSMUSG00000021036	17
	ENSMUSG00000028633	ENSMUSG00000028633:E007	2		ENSMUSG00000028613	ENSMUSG00000028613:E037	6									ENSMUSG00000006276	15		ENSMUSG00000021109	17
	ENSMUSG00000028676	ENSMUSG00000028676:E023	8		ENSMUSG00000028633	ENSMUSG00000028633:E007	8									ENSMUSG00000009545	15		ENSMUSG00000021188	17
	ENSMUSG00000028826	ENSMUSG00000028826:E013	2		ENSMUSG00000028676	ENSMUSG00000028676:E023	7									ENSMUSG00000010453	15		ENSMUSG00000021279	17
	ENSMUSG00000028826	ENSMUSG00000028826:E014	2		ENSMUSG00000028826	ENSMUSG00000028826:E013	6									ENSMUSG00000010461	15		ENSMUSG00000021427	17
	ENSMUSG00000028869	ENSMUSG00000028869:E009	9		ENSMUSG00000028826	ENSMUSG00000028826:E014	6									ENSMUSG00000012609	15		ENSMUSG00000021938	17
	ENSMUSG00000028923	ENSMUSG00000028923:E001	2		ENSMUSG00000028869	ENSMUSG00000028869:E009	6									ENSMUSG00000019843	15		ENSMUSG00000021945	17
	ENSMUSG00000028945	ENSMUSG00000028945:E003	7		ENSMUSG00000028945	ENSMUSG00000028945:E003	6									ENSMUSG00000020231	15		ENSMUSG00000022329	17
	ENSMUSG00000029014	ENSMUSG00000029014:E019	3		ENSMUSG00000029014	ENSMUSG00000029014:E019	1									ENSMUSG00000020412	15		ENSMUSG00000022748	17
	ENSMUSG00000029017	ENSMUSG00000029017:E024	8		ENSMUSG00000029017	ENSMUSG00000029017:E024	9									ENSMUSG00000020458	15		ENSMUSG00000023353	17
	ENSMUSG00000029089	ENSMUSG00000029089:E009	4		ENSMUSG00000029089	ENSMUSG00000029089:E009	4									ENSMUSG00000020817	15		ENSMUSG00000024404	17
	ENSMUSG00000029094	ENSMUSG00000029094:E023	12		ENSMUSG00000029094	ENSMUSG00000029094:E023	12									ENSMUSG00000021156	15		ENSMUSG00000025217	17
	ENSMUSG00000029135	ENSMUSG00000029135:E008	7		ENSMUSG00000029135	ENSMUSG00000029135:E008	1									ENSMUSG00000022191	15		ENSMUSG00000025423	17
	ENSMUSG00000029152	ENSMUSG00000029152:E025	7		ENSMUSG00000029152	ENSMUSG00000029152:E025	7									ENSMUSG00000022246	15		ENSMUSG00000025613	17
	ENSMUSG00000029174	ENSMUSG00000029174:E032	18		ENSMUSG00000029174	ENSMUSG00000029174:E032	30									ENSMUSG00000022324	15		ENSMUSG00000025932	17
	ENSMUSG00000029174	ENSMUSG00000029174:E034	18		ENSMUSG00000029174	ENSMUSG00000029174:E034	30									ENSMUSG00000022387	15		ENSMUSG00000026024	17
	ENSMUSG00000029312	ENSMUSG00000029312:E005	1		ENSMUSG00000029313	ENSMUSG00000029313:E018	19									ENSMUSG00000022403	15		ENSMUSG00000026965	17
	ENSMUSG00000029312	ENSMUSG00000029312:E008	1		ENSMUSG00000029313	ENSMUSG00000029313:E028	19									ENSMUSG00000022463	15		ENSMUSG00000026970	17
	ENSMUSG00000029312	ENSMUSG00000029312:E009	1		ENSMUSG00000029385	ENSMUSG00000029385:E020	1									ENSMUSG00000022607	15		ENSMUSG00000026980	17
	ENSMUSG00000029312	ENSMUSG00000029312:E010	1		ENSMUSG00000029397	ENSMUSG00000029397:E003	3									ENSMUSG00000022710	15		ENSMUSG00000027109	17
	ENSMUSG00000029312	ENSMUSG00000029312:E012	1		ENSMUSG00000029405	ENSMUSG00000029405:E021	14									ENSMUSG00000022974	15		ENSMUSG00000027706	17
	ENSMUSG00000029312	ENSMUSG00000029312:E013	1		ENSMUSG00000029407	ENSMUSG00000029407:E018	25									ENSMUSG00000022983	15		ENSMUSG00000027712	17
	ENSMUSG00000029312	ENSMUSG00000029312:E014	1		ENSMUSG00000029407	ENSMUSG00000029407:E033	25									ENSMUSG00000023026	15		ENSMUSG00000028542	17
	ENSMUSG00000029313	ENSMUSG00000029313:E018	10		ENSMUSG00000029407	ENSMUSG00000029407:E034	25									ENSMUSG00000024044	15		ENSMUSG00000028763	17
	ENSMUSG00000029313	ENSMUSG00000029313:E028	10		ENSMUSG00000029427	ENSMUSG00000029427:E010	4									ENSMUSG00000024242	15		ENSMUSG00000029064	17
	ENSMUSG00000029385	ENSMUSG00000029385:E020	3		ENSMUSG00000029427	ENSMUSG00000029427:E011	4									ENSMUSG00000024359	15		ENSMUSG00000029203	17
	ENSMUSG00000029397	ENSMUSG00000029397:E003	4		ENSMUSG00000029427	ENSMUSG00000029427:E015	4									ENSMUSG00000025130	15		ENSMUSG00000029207	17
	ENSMUSG00000029405	ENSMUSG00000029405:E021	14		ENSMUSG00000029427	ENSMUSG00000029427:E016	4									ENSMUSG00000025137	15		ENSMUSG00000029283	17
	ENSMUSG00000029407	ENSMUSG00000029407:E018	17		ENSMUSG00000029430	ENSMUSG00000029430:E010	5									ENSMUSG00000025199	15		ENSMUSG00000031508	17
	ENSMUSG00000029407	ENSMUSG00000029407:E033	17		ENSMUSG00000029430	ENSMUSG00000029430:E011	5									ENSMUSG00000025220	15		ENSMUSG00000033319	17
	ENSMUSG00000029407	ENSMUSG00000029407:E034	17		ENSMUSG00000029465	ENSMUSG00000029465:E017	3									ENSMUSG00000025437	15		ENSMUSG00000036057	17
	ENSMUSG00000029427	ENSMUSG00000029427:E010	5		ENSMUSG00000029512	ENSMUSG00000029512:E001	4									ENSMUSG00000025571	15		ENSMUSG00000036940	17
	ENSMUSG00000029427	ENSMUSG00000029427:E011	5		ENSMUSG00000029516	ENSMUSG00000029516:E038	53									ENSMUSG00000026812	15		ENSMUSG00000037110	17
	ENSMUSG00000029427	ENSMUSG00000029427:E015	5		ENSMUSG00000029581	ENSMUSG00000029581:E020	8									ENSMUSG00000026842	15		ENSMUSG00000037926	17
	ENSMUSG00000029427	ENSMUSG00000029427:E016	5		ENSMUSG00000029622	ENSMUSG00000029622:E031	4									ENSMUSG00000026970	15		ENSMUSG00000038773	17
	ENSMUSG00000029430	ENSMUSG00000029430:E010	2		ENSMUSG00000029622	ENSMUSG00000029622:E032	4									ENSMUSG00000027010	15		ENSMUSG00000039530	17
	ENSMUSG00000029430	ENSMUSG00000029430:E011	2		ENSMUSG00000029673	ENSMUSG00000029673:E041	1									ENSMUSG00000027309	15		ENSMUSG00000040852	17
	ENSMUSG00000029512	ENSMUSG00000029512:E001	3		ENSMUSG00000029684	ENSMUSG00000029684:E001	3									ENSMUSG00000027639	15		ENSMUSG00000042726	17
	ENSMUSG00000029516	ENSMUSG00000029516:E038	32		ENSMUSG00000029684	ENSMUSG00000029684:E003	3									ENSMUSG00000028248	15		ENSMUSG00000043962	17
	ENSMUSG00000029581	ENSMUSG00000029581:E020	4		ENSMUSG00000029684	ENSMUSG00000029684:E005	3									ENSMUSG00000028465	15		ENSMUSG00000051323	17
	ENSMUSG00000029622	ENSMUSG00000029622:E031	3		ENSMUSG00000029686	ENSMUSG00000029686:E010	27									ENSMUSG00000028542	15		ENSMUSG00000053641	17
	ENSMUSG00000029622	ENSMUSG00000029622:E032	3		ENSMUSG00000029686	ENSMUSG00000029686:E017	27									ENSMUSG00000028552	15		ENSMUSG00000054387	17
	ENSMUSG00000029684	ENSMUSG00000029684:E001	5		ENSMUSG00000029710	ENSMUSG00000029710:E026	3									ENSMUSG00000028759	15		ENSMUSG00000067336	17
	ENSMUSG00000029684	ENSMUSG00000029684:E003	5		ENSMUSG00000029767	ENSMUSG00000029767:E020	23									ENSMUSG00000029203	15		ENSMUSG00000067851	17
	ENSMUSG00000029684	ENSMUSG00000029684:E005	5		ENSMUSG00000029782	ENSMUSG00000029782:E005	4									ENSMUSG00000029461	15		ENSMUSG00000099703	17
	ENSMUSG00000029686	ENSMUSG00000029686:E010	18		ENSMUSG00000029815	ENSMUSG00000029815:E005	3									ENSMUSG00000029578	15		ENSMUSG00000101645	17
	ENSMUSG00000029686	ENSMUSG00000029686:E017	18		ENSMUSG00000029823	ENSMUSG00000029823:E036	26									ENSMUSG00000030660	15		ENSMUSG00000101678	17
	ENSMUSG00000029710	ENSMUSG00000029710:E026	6		ENSMUSG00000029924	ENSMUSG00000029924:E001	4									ENSMUSG00000031565	15		ENSMUSG00000002297	16
	ENSMUSG00000029767	ENSMUSG00000029767:E020	16		ENSMUSG00000030016	ENSMUSG00000030016:E067	30									ENSMUSG00000031960	15		ENSMUSG00000002957	16
	ENSMUSG00000029782	ENSMUSG00000029782:E005	6		ENSMUSG00000030061	ENSMUSG00000030061:E004	7									ENSMUSG00000032116	15		ENSMUSG00000003617	16
	ENSMUSG00000029815	ENSMUSG00000029815:E005	1		ENSMUSG00000030061	ENSMUSG00000030061:E008	7									ENSMUSG00000032633	15		ENSMUSG00000003810	16
	ENSMUSG00000029823	ENSMUSG00000029823:E036	34		ENSMUSG00000030061	ENSMUSG00000030061:E009	7									ENSMUSG00000033031	15		ENSMUSG00000004085	16
	ENSMUSG00000029924	ENSMUSG00000029924:E001	4		ENSMUSG00000030105	ENSMUSG00000030105:E001	4									ENSMUSG00000033253	15		ENSMUSG00000004364	16
	ENSMUSG00000030016	ENSMUSG00000030016:E067	29		ENSMUSG00000030138	ENSMUSG00000030138:E023	5									ENSMUSG00000033364	15		ENSMUSG00000005656	16
	ENSMUSG00000030061	ENSMUSG00000030061:E004	7		ENSMUSG00000030180	ENSMUSG00000030180:E046	15									ENSMUSG00000033396	15		ENSMUSG00000016541	16
	ENSMUSG00000030061	ENSMUSG00000030061:E008	7		ENSMUSG00000030189	ENSMUSG00000030189:E003	8									ENSMUSG00000033705	15		ENSMUSG00000017119	16
	ENSMUSG00000030061	ENSMUSG00000030061:E009	7		ENSMUSG00000030231	ENSMUSG00000030231:E054	5									ENSMUSG00000034329	15		ENSMUSG00000017146	16
	ENSMUSG00000030105	ENSMUSG00000030105:E001	1		ENSMUSG00000030232	ENSMUSG00000030232:E012	8									ENSMUSG00000035673	15		ENSMUSG00000017550	16
	ENSMUSG00000030138	ENSMUSG00000030138:E023	6		ENSMUSG00000030254	ENSMUSG00000030254:E010	6									ENSMUSG00000035842	15		ENSMUSG00000017760	16
	ENSMUSG00000030180	ENSMUSG00000030180:E046	21		ENSMUSG00000030447	ENSMUSG00000030447:E053	11									ENSMUSG00000036371	15		ENSMUSG00000018076	16
	ENSMUSG00000030189	ENSMUSG00000030189:E003	4		ENSMUSG00000030451	ENSMUSG00000030451:E050	45									ENSMUSG00000036591	15		ENSMUSG00000018765	16
	ENSMUSG00000030231	ENSMUSG00000030231:E054	8		ENSMUSG00000030516	ENSMUSG00000030516:E003	14									ENSMUSG00000036792	15		ENSMUSG00000019978	16
	ENSMUSG00000030232	ENSMUSG00000030232:E012	7		ENSMUSG00000030516	ENSMUSG00000030516:E007	14									ENSMUSG00000037426	15		ENSMUSG00000020115	16
	ENSMUSG00000030254	ENSMUSG00000030254:E010	10		ENSMUSG00000030516	ENSMUSG00000030516:E018	14									ENSMUSG00000037461	15		ENSMUSG00000020463	16
	ENSMUSG00000030447	ENSMUSG00000030447:E053	5		ENSMUSG00000030583	ENSMUSG00000030583:E002	2									ENSMUSG00000037533	15		ENSMUSG00000020576	16
	ENSMUSG00000030451	ENSMUSG00000030451:E050	57		ENSMUSG00000030583	ENSMUSG00000030583:E043	2									ENSMUSG00000038240	15		ENSMUSG00000021068	16
	ENSMUSG00000030516	ENSMUSG00000030516:E003	8		ENSMUSG00000030613	ENSMUSG00000030613:E007	1									ENSMUSG00000038241	15		ENSMUSG00000021374	16
	ENSMUSG00000030516	ENSMUSG00000030516:E007	8		ENSMUSG00000030652	ENSMUSG00000030652:E003	1									ENSMUSG00000038481	15		ENSMUSG00000021709	16
	ENSMUSG00000030516	ENSMUSG00000030516:E018	8		ENSMUSG00000030652	ENSMUSG00000030652:E008	1									ENSMUSG00000038949	15		ENSMUSG00000021838	16
	ENSMUSG00000030583	ENSMUSG00000030583:E002	3		ENSMUSG00000030671	ENSMUSG00000030671:E007	1									ENSMUSG00000039116	15		ENSMUSG00000022463	16
	ENSMUSG00000030583	ENSMUSG00000030583:E043	3		ENSMUSG00000030671	ENSMUSG00000030671:E009	1									ENSMUSG00000040033	15		ENSMUSG00000024006	16
	ENSMUSG00000030652	ENSMUSG00000030652:E003	2		ENSMUSG00000030695	ENSMUSG00000030695:E003	2									ENSMUSG00000040043	15		ENSMUSG00000024019	16
	ENSMUSG00000030652	ENSMUSG00000030652:E008	2		ENSMUSG00000030741	ENSMUSG00000030741:E002	2									ENSMUSG00000042133	15		ENSMUSG00000024083	16
	ENSMUSG00000030695	ENSMUSG00000030695:E003	3		ENSMUSG00000030751	ENSMUSG00000030751:E001	6									ENSMUSG00000043241	15		ENSMUSG00000024097	16
	ENSMUSG00000030741	ENSMUSG00000030741:E002	1		ENSMUSG00000030752	ENSMUSG00000030752:E010	1									ENSMUSG00000043909	15		ENSMUSG00000024122	16
	ENSMUSG00000030751	ENSMUSG00000030751:E001	5		ENSMUSG00000030753	ENSMUSG00000030753:E003	1									ENSMUSG00000043962	15		ENSMUSG00000024251	16
	ENSMUSG00000030752	ENSMUSG00000030752:E010	1		ENSMUSG00000030759	ENSMUSG00000030759:E020	10									ENSMUSG00000046169	15		ENSMUSG00000024290	16
	ENSMUSG00000030759	ENSMUSG00000030759:E020	11		ENSMUSG00000030779	ENSMUSG00000030779:E036	3									ENSMUSG00000047213	15		ENSMUSG00000024833	16
	ENSMUSG00000030779	ENSMUSG00000030779:E036	3		ENSMUSG00000030788	ENSMUSG00000030788:E005	1									ENSMUSG00000048118	15		ENSMUSG00000025949	16
	ENSMUSG00000030788	ENSMUSG00000030788:E005	1		ENSMUSG00000030788	ENSMUSG00000030788:E006	1									ENSMUSG00000048332	15		ENSMUSG00000026082	16
	ENSMUSG00000030788	ENSMUSG00000030788:E006	1		ENSMUSG00000030788	ENSMUSG00000030788:E007	1									ENSMUSG00000051285	15		ENSMUSG00000026083	16
	ENSMUSG00000030788	ENSMUSG00000030788:E007	1		ENSMUSG00000030795	ENSMUSG00000030795:E047	12									ENSMUSG00000056537	15		ENSMUSG00000026425	16
	ENSMUSG00000030795	ENSMUSG00000030795:E047	6		ENSMUSG00000030876	ENSMUSG00000030876:E005	5									ENSMUSG00000058655	15		ENSMUSG00000026663	16
	ENSMUSG00000030876	ENSMUSG00000030876:E005	5		ENSMUSG00000031007	ENSMUSG00000031007:E010	11									ENSMUSG00000060012	15		ENSMUSG00000026761	16
	ENSMUSG00000031007	ENSMUSG00000031007:E010	5		ENSMUSG00000031012	ENSMUSG00000031012:E002	9									ENSMUSG00000068739	15		ENSMUSG00000026790	16
	ENSMUSG00000031012	ENSMUSG00000031012:E002	14		ENSMUSG00000031012	ENSMUSG00000031012:E012	9									ENSMUSG00000074415	15		ENSMUSG00000026825	16
	ENSMUSG00000031012	ENSMUSG00000031012:E012	14		ENSMUSG00000031012	ENSMUSG00000031012:E013	9									ENSMUSG00000101609	15		ENSMUSG00000026842	16
	ENSMUSG00000031012	ENSMUSG00000031012:E013	14		ENSMUSG00000031012	ENSMUSG00000031012:E017	9									ENSMUSG00000001150	14		ENSMUSG00000027018	16
	ENSMUSG00000031012	ENSMUSG00000031012:E017	14		ENSMUSG00000031078	ENSMUSG00000031078:E002	12									ENSMUSG00000001833	14		ENSMUSG00000027204	16
	ENSMUSG00000031078	ENSMUSG00000031078:E002	13		ENSMUSG00000031095	ENSMUSG00000031095:E004	14									ENSMUSG00000001986	14		ENSMUSG00000027309	16
	ENSMUSG00000031095	ENSMUSG00000031095:E004	9		ENSMUSG00000031095	ENSMUSG00000031095:E014	14									ENSMUSG00000002052	14		ENSMUSG00000028149	16
	ENSMUSG00000031095	ENSMUSG00000031095:E014	9		ENSMUSG00000031095	ENSMUSG00000031095:E023	14									ENSMUSG00000003660	14		ENSMUSG00000028180	16
	ENSMUSG00000031095	ENSMUSG00000031095:E023	9		ENSMUSG00000031221	ENSMUSG00000031221:E007	2									ENSMUSG00000004591	14		ENSMUSG00000028248	16
	ENSMUSG00000031156	ENSMUSG00000031156:E012	1		ENSMUSG00000031232	ENSMUSG00000031232:E002	8									ENSMUSG00000005533	14		ENSMUSG00000028423	16
	ENSMUSG00000031221	ENSMUSG00000031221:E007	2		ENSMUSG00000031262	ENSMUSG00000031262:E030	12									ENSMUSG00000012296	14		ENSMUSG00000028790	16
	ENSMUSG00000031232	ENSMUSG00000031232:E002	11		ENSMUSG00000031278	ENSMUSG00000031278:E001	10									ENSMUSG00000015522	14		ENSMUSG00000029238	16
	ENSMUSG00000031262	ENSMUSG00000031262:E030	8		ENSMUSG00000031292	ENSMUSG00000031292:E005	1									ENSMUSG00000016487	14		ENSMUSG00000030846	16
	ENSMUSG00000031278	ENSMUSG00000031278:E001	11		ENSMUSG00000031353	ENSMUSG00000031353:E007	14									ENSMUSG00000018076	14		ENSMUSG00000031093	16
	ENSMUSG00000031292	ENSMUSG00000031292:E005	5		ENSMUSG00000031353	ENSMUSG00000031353:E014	14									ENSMUSG00000019868	14		ENSMUSG00000031555	16
	ENSMUSG00000031353	ENSMUSG00000031353:E007	8		ENSMUSG00000031353	ENSMUSG00000031353:E015	14									ENSMUSG00000019947	14		ENSMUSG00000032220	16
	ENSMUSG00000031353	ENSMUSG00000031353:E014	8		ENSMUSG00000031565	ENSMUSG00000031565:E048	28									ENSMUSG00000020114	14		ENSMUSG00000032328	16
	ENSMUSG00000031353	ENSMUSG00000031353:E015	8		ENSMUSG00000031585	ENSMUSG00000031585:E014	10									ENSMUSG00000020189	14		ENSMUSG00000032329	16
	ENSMUSG00000031565	ENSMUSG00000031565:E048	15		ENSMUSG00000031601	ENSMUSG00000031601:E019	12									ENSMUSG00000020305	14		ENSMUSG00000032547	16
	ENSMUSG00000031585	ENSMUSG00000031585:E014	5		ENSMUSG00000031605	ENSMUSG00000031605:E002	4									ENSMUSG00000020385	14		ENSMUSG00000032562	16
	ENSMUSG00000031601	ENSMUSG00000031601:E019	9		ENSMUSG00000031609	ENSMUSG00000031609:E001	1									ENSMUSG00000020390	14		ENSMUSG00000032575	16
	ENSMUSG00000031605	ENSMUSG00000031605:E002	4		ENSMUSG00000031696	ENSMUSG00000031696:E001	30									ENSMUSG00000020530	14		ENSMUSG00000033396	16
	ENSMUSG00000031609	ENSMUSG00000031609:E001	1		ENSMUSG00000031696	ENSMUSG00000031696:E002	30									ENSMUSG00000020590	14		ENSMUSG00000033793	16
	ENSMUSG00000031696	ENSMUSG00000031696:E001	19		ENSMUSG00000031715	ENSMUSG00000031715:E016	7									ENSMUSG00000021051	14		ENSMUSG00000034024	16
	ENSMUSG00000031696	ENSMUSG00000031696:E002	19		ENSMUSG00000031751	ENSMUSG00000031751:E008	14									ENSMUSG00000021391	14		ENSMUSG00000034621	16
	ENSMUSG00000031715	ENSMUSG00000031715:E016	7		ENSMUSG00000031751	ENSMUSG00000031751:E012	14									ENSMUSG00000021669	14		ENSMUSG00000034820	16
	ENSMUSG00000031751	ENSMUSG00000031751:E008	14		ENSMUSG00000031878	ENSMUSG00000031878:E018	6									ENSMUSG00000021870	14		ENSMUSG00000035726	16
	ENSMUSG00000031751	ENSMUSG00000031751:E012	14		ENSMUSG00000031878	ENSMUSG00000031878:E019	6									ENSMUSG00000022185	14		ENSMUSG00000036103	16
	ENSMUSG00000031781	ENSMUSG00000031781:E003	2		ENSMUSG00000031918	ENSMUSG00000031918:E027	7									ENSMUSG00000022568	14		ENSMUSG00000036636	16
	ENSMUSG00000031878	ENSMUSG00000031878:E018	5		ENSMUSG00000031924	ENSMUSG00000031924:E005	5									ENSMUSG00000022771	14		ENSMUSG00000036792	16
	ENSMUSG00000031878	ENSMUSG00000031878:E019	5		ENSMUSG00000031939	ENSMUSG00000031939:E008	2									ENSMUSG00000023088	14		ENSMUSG00000037355	16
	ENSMUSG00000031907	ENSMUSG00000031907:E004	1		ENSMUSG00000031967	ENSMUSG00000031967:E025	1									ENSMUSG00000024238	14		ENSMUSG00000037936	16
	ENSMUSG00000031918	ENSMUSG00000031918:E027	5		ENSMUSG00000032113	ENSMUSG00000032113:E007	3									ENSMUSG00000024853	14		ENSMUSG00000038119	16
	ENSMUSG00000031924	ENSMUSG00000031924:E005	2		ENSMUSG00000032113	ENSMUSG00000032113:E008	3									ENSMUSG00000026384	14		ENSMUSG00000038696	16
	ENSMUSG00000031939	ENSMUSG00000031939:E008	2		ENSMUSG00000032113	ENSMUSG00000032113:E009	3									ENSMUSG00000026867	14		ENSMUSG00000038914	16
	ENSMUSG00000031955	ENSMUSG00000031955:E001	4		ENSMUSG00000032113	ENSMUSG00000032113:E010	3									ENSMUSG00000026977	14		ENSMUSG00000039318	16
	ENSMUSG00000032113	ENSMUSG00000032113:E007	5		ENSMUSG00000032113	ENSMUSG00000032113:E011	3									ENSMUSG00000027002	14		ENSMUSG00000040325	16
	ENSMUSG00000032113	ENSMUSG00000032113:E008	5		ENSMUSG00000032113	ENSMUSG00000032113:E012	3									ENSMUSG00000027018	14		ENSMUSG00000040473	16
	ENSMUSG00000032113	ENSMUSG00000032113:E009	5		ENSMUSG00000032217	ENSMUSG00000032217:E002	11									ENSMUSG00000027620	14		ENSMUSG00000040661	16
	ENSMUSG00000032113	ENSMUSG00000032113:E010	5		ENSMUSG00000032217	ENSMUSG00000032217:E011	11									ENSMUSG00000027677	14		ENSMUSG00000040865	16
	ENSMUSG00000032113	ENSMUSG00000032113:E011	5		ENSMUSG00000032232	ENSMUSG00000032232:E025	2									ENSMUSG00000027829	14		ENSMUSG00000041225	16
	ENSMUSG00000032113	ENSMUSG00000032113:E012	5		ENSMUSG00000032253	ENSMUSG00000032253:E001	57									ENSMUSG00000028274	14		ENSMUSG00000041846	16
	ENSMUSG00000032217	ENSMUSG00000032217:E002	13		ENSMUSG00000032293	ENSMUSG00000032293:E016	22									ENSMUSG00000028330	14		ENSMUSG00000042197	16
	ENSMUSG00000032217	ENSMUSG00000032217:E011	13		ENSMUSG00000032324	ENSMUSG00000032324:E001	8									ENSMUSG00000028483	14		ENSMUSG00000043336	16
	ENSMUSG00000032232	ENSMUSG00000032232:E025	2		ENSMUSG00000032328	ENSMUSG00000032328:E007	16									ENSMUSG00000028559	14		ENSMUSG00000045962	16
	ENSMUSG00000032253	ENSMUSG00000032253:E001	63		ENSMUSG00000032384	ENSMUSG00000032384:E013	28									ENSMUSG00000028763	14		ENSMUSG00000049659	16
	ENSMUSG00000032293	ENSMUSG00000032293:E016	21		ENSMUSG00000032405	ENSMUSG00000032405:E006	3									ENSMUSG00000029062	14		ENSMUSG00000050730	16
	ENSMUSG00000032324	ENSMUSG00000032324:E001	2		ENSMUSG00000032418	ENSMUSG00000032418:E014	4									ENSMUSG00000029405	14		ENSMUSG00000051934	16
	ENSMUSG00000032328	ENSMUSG00000032328:E007	10		ENSMUSG00000032468	ENSMUSG00000032468:E019	7									ENSMUSG00000029705	14		ENSMUSG00000056076	16
	ENSMUSG00000032384	ENSMUSG00000032384:E013	12		ENSMUSG00000032555	ENSMUSG00000032555:E048	42									ENSMUSG00000029718	14		ENSMUSG00000060301	16
	ENSMUSG00000032405	ENSMUSG00000032405:E006	4		ENSMUSG00000032571	ENSMUSG00000032571:E031	1									ENSMUSG00000030921	14		ENSMUSG00000061032	16
	ENSMUSG00000032418	ENSMUSG00000032418:E014	4		ENSMUSG00000032601	ENSMUSG00000032601:E020	8									ENSMUSG00000031012	14		ENSMUSG00000061731	16
	ENSMUSG00000032468	ENSMUSG00000032468:E019	6		ENSMUSG00000032601	ENSMUSG00000032601:E024	8									ENSMUSG00000031447	14		ENSMUSG00000062604	16
	ENSMUSG00000032555	ENSMUSG00000032555:E048	28		ENSMUSG00000032612	ENSMUSG00000032612:E037	12									ENSMUSG00000031508	14		ENSMUSG00000068823	16
	ENSMUSG00000032571	ENSMUSG00000032571:E031	3		ENSMUSG00000032612	ENSMUSG00000032612:E041	12									ENSMUSG00000031751	14		ENSMUSG00000071337	16
	ENSMUSG00000032601	ENSMUSG00000032601:E020	1		ENSMUSG00000032637	ENSMUSG00000032637:E002	10									ENSMUSG00000032624	14		ENSMUSG00000072889	16
	ENSMUSG00000032601	ENSMUSG00000032601:E024	1		ENSMUSG00000032712	ENSMUSG00000032712:E006	26									ENSMUSG00000032712	14		ENSMUSG00000073664	16
	ENSMUSG00000032612	ENSMUSG00000032612:E037	12		ENSMUSG00000032712	ENSMUSG00000032712:E022	26									ENSMUSG00000032745	14		ENSMUSG00000000194	15
	ENSMUSG00000032612	ENSMUSG00000032612:E041	12		ENSMUSG00000032712	ENSMUSG00000032712:E023	26									ENSMUSG00000033722	14		ENSMUSG00000005397	15
	ENSMUSG00000032637	ENSMUSG00000032637:E002	6		ENSMUSG00000032712	ENSMUSG00000032712:E025	26									ENSMUSG00000034206	14		ENSMUSG00000005514	15
	ENSMUSG00000032640	ENSMUSG00000032640:E002	1		ENSMUSG00000032712	ENSMUSG00000032712:E027	26									ENSMUSG00000034621	14		ENSMUSG00000005610	15
	ENSMUSG00000032640	ENSMUSG00000032640:E003	1		ENSMUSG00000033004	ENSMUSG00000033004:E041	39									ENSMUSG00000035093	14		ENSMUSG00000009470	15
	ENSMUSG00000032712	ENSMUSG00000032712:E006	14		ENSMUSG00000033004	ENSMUSG00000033004:E048	39									ENSMUSG00000035236	14		ENSMUSG00000011158	15
	ENSMUSG00000032712	ENSMUSG00000032712:E022	14		ENSMUSG00000033004	ENSMUSG00000033004:E049	39									ENSMUSG00000035933	14		ENSMUSG00000013593	15
	ENSMUSG00000032712	ENSMUSG00000032712:E023	14		ENSMUSG00000033004	ENSMUSG00000033004:E051	39									ENSMUSG00000036053	14		ENSMUSG00000015961	15
	ENSMUSG00000032712	ENSMUSG00000032712:E025	14		ENSMUSG00000033031	ENSMUSG00000033031:E036	21									ENSMUSG00000036636	14		ENSMUSG00000016921	15
	ENSMUSG00000032712	ENSMUSG00000032712:E027	14		ENSMUSG00000033054	ENSMUSG00000033054:E016	7									ENSMUSG00000036986	14		ENSMUSG00000017466	15
	ENSMUSG00000032899	ENSMUSG00000032899:E014	1		ENSMUSG00000033054	ENSMUSG00000033054:E019	7									ENSMUSG00000037266	14		ENSMUSG00000019979	15
	ENSMUSG00000033004	ENSMUSG00000033004:E041	38		ENSMUSG00000033128	ENSMUSG00000033128:E017	9									ENSMUSG00000037458	14		ENSMUSG00000020070	15
	ENSMUSG00000033004	ENSMUSG00000033004:E048	38		ENSMUSG00000033257	ENSMUSG00000033257:E037	10									ENSMUSG00000037470	14		ENSMUSG00000020128	15
	ENSMUSG00000033004	ENSMUSG00000033004:E049	38		ENSMUSG00000033257	ENSMUSG00000033257:E040	10									ENSMUSG00000037474	14		ENSMUSG00000020170	15
	ENSMUSG00000033004	ENSMUSG00000033004:E051	38		ENSMUSG00000033411	ENSMUSG00000033411:E008	8									ENSMUSG00000038546	14		ENSMUSG00000020385	15
	ENSMUSG00000033031	ENSMUSG00000033031:E036	15		ENSMUSG00000033411	ENSMUSG00000033411:E014	8									ENSMUSG00000038784	14		ENSMUSG00000020720	15
	ENSMUSG00000033054	ENSMUSG00000033054:E016	11		ENSMUSG00000033411	ENSMUSG00000033411:E023	8									ENSMUSG00000038872	14		ENSMUSG00000021111	15
	ENSMUSG00000033054	ENSMUSG00000033054:E019	11		ENSMUSG00000033411	ENSMUSG00000033411:E025	8									ENSMUSG00000039218	14		ENSMUSG00000021391	15
	ENSMUSG00000033128	ENSMUSG00000033128:E017	7		ENSMUSG00000033632	ENSMUSG00000033632:E016	2									ENSMUSG00000039671	14		ENSMUSG00000021733	15
	ENSMUSG00000033257	ENSMUSG00000033257:E037	10		ENSMUSG00000033671	ENSMUSG00000033671:E001	39									ENSMUSG00000039840	14		ENSMUSG00000021870	15
	ENSMUSG00000033257	ENSMUSG00000033257:E040	10		ENSMUSG00000033773	ENSMUSG00000033773:E026	2									ENSMUSG00000039844	14		ENSMUSG00000022462	15
	ENSMUSG00000033411	ENSMUSG00000033411:E008	5		ENSMUSG00000033799	ENSMUSG00000033799:E019	9									ENSMUSG00000039959	14		ENSMUSG00000022817	15
	ENSMUSG00000033411	ENSMUSG00000033411:E014	5		ENSMUSG00000033904	ENSMUSG00000033904:E012	7									ENSMUSG00000040506	14		ENSMUSG00000022855	15
	ENSMUSG00000033411	ENSMUSG00000033411:E023	5		ENSMUSG00000034120	ENSMUSG00000034120:E007	8									ENSMUSG00000040945	14		ENSMUSG00000023022	15
	ENSMUSG00000033411	ENSMUSG00000033411:E025	5		ENSMUSG00000034120	ENSMUSG00000034120:E014	8									ENSMUSG00000041406	14		ENSMUSG00000023026	15
	ENSMUSG00000033632	ENSMUSG00000033632:E016	7		ENSMUSG00000034152	ENSMUSG00000034152:E010	5									ENSMUSG00000041702	14		ENSMUSG00000023972	15
	ENSMUSG00000033671	ENSMUSG00000033671:E001	30		ENSMUSG00000034154	ENSMUSG00000034154:E021	19									ENSMUSG00000047879	14		ENSMUSG00000024070	15
	ENSMUSG00000033799	ENSMUSG00000033799:E019	8		ENSMUSG00000034157	ENSMUSG00000034157:E023	2									ENSMUSG00000048661	14		ENSMUSG00000024079	15
	ENSMUSG00000033904	ENSMUSG00000033904:E012	3		ENSMUSG00000034157	ENSMUSG00000034157:E024	2									ENSMUSG00000054051	14		ENSMUSG00000024135	15
	ENSMUSG00000034120	ENSMUSG00000034120:E007	4		ENSMUSG00000034160	ENSMUSG00000034160:E038	75									ENSMUSG00000055013	14		ENSMUSG00000024238	15
	ENSMUSG00000034120	ENSMUSG00000034120:E014	4		ENSMUSG00000034187	ENSMUSG00000034187:E012	6									ENSMUSG00000056211	14		ENSMUSG00000024376	15
	ENSMUSG00000034152	ENSMUSG00000034152:E010	2		ENSMUSG00000034187	ENSMUSG00000034187:E014	6									ENSMUSG00000058318	14		ENSMUSG00000024589	15
	ENSMUSG00000034154	ENSMUSG00000034154:E021	19		ENSMUSG00000034252	ENSMUSG00000034252:E031	12									ENSMUSG00000059323	14		ENSMUSG00000024639	15
	ENSMUSG00000034157	ENSMUSG00000034157:E023	1		ENSMUSG00000034252	ENSMUSG00000034252:E034	12									ENSMUSG00000060301	14		ENSMUSG00000024948	15
	ENSMUSG00000034157	ENSMUSG00000034157:E024	1		ENSMUSG00000034329	ENSMUSG00000034329:E004	21									ENSMUSG00000062234	14		ENSMUSG00000025369	15
	ENSMUSG00000034160	ENSMUSG00000034160:E038	57		ENSMUSG00000034349	ENSMUSG00000034349:E012	21									ENSMUSG00000063273	14		ENSMUSG00000025544	15
	ENSMUSG00000034187	ENSMUSG00000034187:E012	5		ENSMUSG00000034349	ENSMUSG00000034349:E018	21									ENSMUSG00000064215	14		ENSMUSG00000025812	15
	ENSMUSG00000034187	ENSMUSG00000034187:E014	5		ENSMUSG00000034349	ENSMUSG00000034349:E028	21									ENSMUSG00000066232	14		ENSMUSG00000025816	15
	ENSMUSG00000034252	ENSMUSG00000034252:E031	19		ENSMUSG00000034349	ENSMUSG00000034349:E031	21									ENSMUSG00000068882	14		ENSMUSG00000026043	15
	ENSMUSG00000034252	ENSMUSG00000034252:E034	19		ENSMUSG00000034349	ENSMUSG00000034349:E032	21									ENSMUSG00000068922	14		ENSMUSG00000026276	15
	ENSMUSG00000034321	ENSMUSG00000034321:E002	2		ENSMUSG00000034349	ENSMUSG00000034349:E034	21									ENSMUSG00000070047	14		ENSMUSG00000026434	15
	ENSMUSG00000034321	ENSMUSG00000034321:E003	2		ENSMUSG00000034349	ENSMUSG00000034349:E035	21									ENSMUSG00000085396	14		ENSMUSG00000026496	15
	ENSMUSG00000034321	ENSMUSG00000034321:E004	2		ENSMUSG00000034349	ENSMUSG00000034349:E039	21									ENSMUSG00000097412	14		ENSMUSG00000026864	15
	ENSMUSG00000034321	ENSMUSG00000034321:E005	2		ENSMUSG00000034349	ENSMUSG00000034349:E040	21									ENSMUSG00000002602	13		ENSMUSG00000027652	15
	ENSMUSG00000034329	ENSMUSG00000034329:E004	15		ENSMUSG00000034349	ENSMUSG00000034349:E041	21									ENSMUSG00000002718	13		ENSMUSG00000028063	15
	ENSMUSG00000034349	ENSMUSG00000034349:E012	45		ENSMUSG00000034349	ENSMUSG00000034349:E042	21									ENSMUSG00000002833	13		ENSMUSG00000028397	15
	ENSMUSG00000034349	ENSMUSG00000034349:E018	45		ENSMUSG00000034349	ENSMUSG00000034349:E045	21									ENSMUSG00000002900	13		ENSMUSG00000028433	15
	ENSMUSG00000034349	ENSMUSG00000034349:E028	45		ENSMUSG00000034349	ENSMUSG00000034349:E047	21									ENSMUSG00000003378	13		ENSMUSG00000028530	15
	ENSMUSG00000034349	ENSMUSG00000034349:E031	45		ENSMUSG00000034349	ENSMUSG00000034349:E048	21									ENSMUSG00000005886	13		ENSMUSG00000028991	15
	ENSMUSG00000034349	ENSMUSG00000034349:E032	45		ENSMUSG00000034349	ENSMUSG00000034349:E049	21									ENSMUSG00000006205	13		ENSMUSG00000029147	15
	ENSMUSG00000034349	ENSMUSG00000034349:E034	45		ENSMUSG00000034432	ENSMUSG00000034432:E024	1									ENSMUSG00000006673	13		ENSMUSG00000029613	15
	ENSMUSG00000034349	ENSMUSG00000034349:E035	45		ENSMUSG00000034591	ENSMUSG00000034591:E001	7									ENSMUSG00000007080	13		ENSMUSG00000029777	15
	ENSMUSG00000034349	ENSMUSG00000034349:E039	45		ENSMUSG00000034593	ENSMUSG00000034593:E028	45									ENSMUSG00000015880	13		ENSMUSG00000030180	15
	ENSMUSG00000034349	ENSMUSG00000034349:E040	45		ENSMUSG00000034602	ENSMUSG00000034602:E010	19									ENSMUSG00000015937	13		ENSMUSG00000031537	15
	ENSMUSG00000034349	ENSMUSG00000034349:E041	45		ENSMUSG00000034647	ENSMUSG00000034647:E013	19									ENSMUSG00000016018	13		ENSMUSG00000032185	15
	ENSMUSG00000034349	ENSMUSG00000034349:E042	45		ENSMUSG00000034653	ENSMUSG00000034653:E029	6									ENSMUSG00000016664	13		ENSMUSG00000032558	15
	ENSMUSG00000034349	ENSMUSG00000034349:E045	45		ENSMUSG00000034724	ENSMUSG00000034724:E006	6									ENSMUSG00000017550	13		ENSMUSG00000033335	15
	ENSMUSG00000034349	ENSMUSG00000034349:E047	45		ENSMUSG00000034724	ENSMUSG00000034724:E009	6									ENSMUSG00000017707	13		ENSMUSG00000033792	15
	ENSMUSG00000034349	ENSMUSG00000034349:E048	45		ENSMUSG00000034724	ENSMUSG00000034724:E019	6									ENSMUSG00000018340	13		ENSMUSG00000033991	15
	ENSMUSG00000034349	ENSMUSG00000034349:E049	45		ENSMUSG00000034724	ENSMUSG00000034724:E020	6									ENSMUSG00000018593	13		ENSMUSG00000034101	15
	ENSMUSG00000034432	ENSMUSG00000034432:E024	3		ENSMUSG00000034832	ENSMUSG00000034832:E001	3									ENSMUSG00000019777	13		ENSMUSG00000034610	15
	ENSMUSG00000034591	ENSMUSG00000034591:E001	2		ENSMUSG00000034832	ENSMUSG00000034832:E002	3									ENSMUSG00000019878	13		ENSMUSG00000035024	15
	ENSMUSG00000034593	ENSMUSG00000034593:E028	32		ENSMUSG00000034832	ENSMUSG00000034832:E006	3									ENSMUSG00000019977	13		ENSMUSG00000035392	15
	ENSMUSG00000034602	ENSMUSG00000034602:E010	20		ENSMUSG00000034832	ENSMUSG00000034832:E007	3									ENSMUSG00000020166	13		ENSMUSG00000037149	15
	ENSMUSG00000034647	ENSMUSG00000034647:E013	23		ENSMUSG00000034867	ENSMUSG00000034867:E047	3									ENSMUSG00000020289	13		ENSMUSG00000037572	15
	ENSMUSG00000034653	ENSMUSG00000034653:E029	1		ENSMUSG00000034903	ENSMUSG00000034903:E002	2									ENSMUSG00000020463	13		ENSMUSG00000038467	15
	ENSMUSG00000034724	ENSMUSG00000034724:E006	7		ENSMUSG00000034903	ENSMUSG00000034903:E003	2									ENSMUSG00000020695	13		ENSMUSG00000038564	15
	ENSMUSG00000034724	ENSMUSG00000034724:E009	7		ENSMUSG00000034903	ENSMUSG00000034903:E004	2									ENSMUSG00000020700	13		ENSMUSG00000039033	15
	ENSMUSG00000034724	ENSMUSG00000034724:E019	7		ENSMUSG00000034940	ENSMUSG00000034940:E033	2									ENSMUSG00000020849	13		ENSMUSG00000039578	15
	ENSMUSG00000034724	ENSMUSG00000034724:E020	7		ENSMUSG00000034940	ENSMUSG00000034940:E040	2									ENSMUSG00000020883	13		ENSMUSG00000039840	15
	ENSMUSG00000034832	ENSMUSG00000034832:E001	4		ENSMUSG00000034973	ENSMUSG00000034973:E045	11									ENSMUSG00000020982	13		ENSMUSG00000039844	15
	ENSMUSG00000034832	ENSMUSG00000034832:E002	4		ENSMUSG00000035064	ENSMUSG00000035064:E007	3									ENSMUSG00000021279	13		ENSMUSG00000041570	15
	ENSMUSG00000034832	ENSMUSG00000034832:E006	4		ENSMUSG00000035064	ENSMUSG00000035064:E017	3									ENSMUSG00000021374	13		ENSMUSG00000042772	15
	ENSMUSG00000034832	ENSMUSG00000034832:E007	4		ENSMUSG00000035064	ENSMUSG00000035064:E021	3									ENSMUSG00000021969	13		ENSMUSG00000045751	15
	ENSMUSG00000034867	ENSMUSG00000034867:E047	1		ENSMUSG00000035064	ENSMUSG00000035064:E027	3									ENSMUSG00000022139	13		ENSMUSG00000049076	15
	ENSMUSG00000034903	ENSMUSG00000034903:E002	4		ENSMUSG00000035064	ENSMUSG00000035064:E035	3									ENSMUSG00000022150	13		ENSMUSG00000051285	15
	ENSMUSG00000034903	ENSMUSG00000034903:E003	4		ENSMUSG00000035150	ENSMUSG00000035150:E010	1									ENSMUSG00000022306	13		ENSMUSG00000055485	15
	ENSMUSG00000034903	ENSMUSG00000034903:E004	4		ENSMUSG00000035150	ENSMUSG00000035150:E011	1									ENSMUSG00000022781	13		ENSMUSG00000055932	15
	ENSMUSG00000034940	ENSMUSG00000034940:E033	3		ENSMUSG00000035173	ENSMUSG00000035173:E001	7									ENSMUSG00000023022	13		ENSMUSG00000057110	15
	ENSMUSG00000034940	ENSMUSG00000034940:E040	3		ENSMUSG00000035227	ENSMUSG00000035227:E001	2									ENSMUSG00000024045	13		ENSMUSG00000060657	15
	ENSMUSG00000034973	ENSMUSG00000034973:E045	9		ENSMUSG00000035227	ENSMUSG00000035227:E002	2									ENSMUSG00000024095	13		ENSMUSG00000063550	15
	ENSMUSG00000035173	ENSMUSG00000035173:E001	6		ENSMUSG00000035245	ENSMUSG00000035245:E001	1									ENSMUSG00000024097	13		ENSMUSG00000063873	15
	ENSMUSG00000035227	ENSMUSG00000035227:E001	2		ENSMUSG00000035311	ENSMUSG00000035311:E034	7									ENSMUSG00000024384	13		ENSMUSG00000069094	15
	ENSMUSG00000035227	ENSMUSG00000035227:E002	2		ENSMUSG00000035455	ENSMUSG00000035455:E008	1									ENSMUSG00000024392	13		ENSMUSG00000079487	15
	ENSMUSG00000035245	ENSMUSG00000035245:E001	1		ENSMUSG00000035572	ENSMUSG00000035572:E012	1									ENSMUSG00000025316	13		ENSMUSG00000097415	15
	ENSMUSG00000035311	ENSMUSG00000035311:E034	2		ENSMUSG00000035614	ENSMUSG00000035614:E003	3									ENSMUSG00000025453	13		ENSMUSG00000106864	15
	ENSMUSG00000035572	ENSMUSG00000035572:E012	4		ENSMUSG00000035614	ENSMUSG00000035614:E004	3									ENSMUSG00000025555	13		ENSMUSG00000108563	15
	ENSMUSG00000035614	ENSMUSG00000035614:E003	2		ENSMUSG00000035629	ENSMUSG00000035629:E022	5									ENSMUSG00000025898	13		ENSMUSG00000001729	14
	ENSMUSG00000035614	ENSMUSG00000035614:E004	2		ENSMUSG00000035764	ENSMUSG00000035764:E001	1									ENSMUSG00000025907	13		ENSMUSG00000002052	14
	ENSMUSG00000035629	ENSMUSG00000035629:E022	3		ENSMUSG00000035778	ENSMUSG00000035778:E001	9									ENSMUSG00000026116	13		ENSMUSG00000003068	14
	ENSMUSG00000035764	ENSMUSG00000035764:E001	2		ENSMUSG00000035941	ENSMUSG00000035941:E018	11									ENSMUSG00000026277	13		ENSMUSG00000003360	14
	ENSMUSG00000035778	ENSMUSG00000035778:E001	3		ENSMUSG00000035992	ENSMUSG00000035992:E014	42									ENSMUSG00000026496	13		ENSMUSG00000005534	14
	ENSMUSG00000035941	ENSMUSG00000035941:E018	8		ENSMUSG00000035992	ENSMUSG00000035992:E015	42									ENSMUSG00000026740	13		ENSMUSG00000005981	14
	ENSMUSG00000035992	ENSMUSG00000035992:E014	42		ENSMUSG00000036087	ENSMUSG00000036087:E011	3									ENSMUSG00000026825	13		ENSMUSG00000006169	14
	ENSMUSG00000035992	ENSMUSG00000035992:E015	42		ENSMUSG00000036087	ENSMUSG00000036087:E012	3									ENSMUSG00000027304	13		ENSMUSG00000014426	14
	ENSMUSG00000036087	ENSMUSG00000036087:E011	4		ENSMUSG00000036104	ENSMUSG00000036104:E015	14									ENSMUSG00000027346	13		ENSMUSG00000014786	14
	ENSMUSG00000036087	ENSMUSG00000036087:E012	4		ENSMUSG00000036202	ENSMUSG00000036202:E007	33									ENSMUSG00000027469	13		ENSMUSG00000015087	14
	ENSMUSG00000036104	ENSMUSG00000036104:E015	19		ENSMUSG00000036202	ENSMUSG00000036202:E033	33									ENSMUSG00000027699	13		ENSMUSG00000017765	14
	ENSMUSG00000036202	ENSMUSG00000036202:E007	24		ENSMUSG00000036202	ENSMUSG00000036202:E053	33									ENSMUSG00000027722	13		ENSMUSG00000018651	14
	ENSMUSG00000036202	ENSMUSG00000036202:E033	24		ENSMUSG00000036223	ENSMUSG00000036223:E008	3									ENSMUSG00000027750	13		ENSMUSG00000019795	14
	ENSMUSG00000036202	ENSMUSG00000036202:E053	24		ENSMUSG00000036282	ENSMUSG00000036282:E008	3									ENSMUSG00000028063	13		ENSMUSG00000020069	14
	ENSMUSG00000036223	ENSMUSG00000036223:E008	4		ENSMUSG00000036282	ENSMUSG00000036282:E014	3									ENSMUSG00000028068	13		ENSMUSG00000020085	14
	ENSMUSG00000036282	ENSMUSG00000036282:E008	5		ENSMUSG00000036391	ENSMUSG00000036391:E026	1									ENSMUSG00000028233	13		ENSMUSG00000020412	14
	ENSMUSG00000036282	ENSMUSG00000036282:E014	5		ENSMUSG00000036499	ENSMUSG00000036499:E017	28									ENSMUSG00000028329	13		ENSMUSG00000020530	14
	ENSMUSG00000036391	ENSMUSG00000036391:E026	3		ENSMUSG00000036591	ENSMUSG00000036591:E023	14									ENSMUSG00000028478	13		ENSMUSG00000020546	14
	ENSMUSG00000036432	ENSMUSG00000036432:E001	2		ENSMUSG00000036636	ENSMUSG00000036636:E039	16									ENSMUSG00000028484	13		ENSMUSG00000020841	14
	ENSMUSG00000036499	ENSMUSG00000036499:E017	31		ENSMUSG00000036644	ENSMUSG00000036644:E035	3									ENSMUSG00000029166	13		ENSMUSG00000020964	14
	ENSMUSG00000036591	ENSMUSG00000036591:E023	15		ENSMUSG00000036676	ENSMUSG00000036676:E007	5									ENSMUSG00000029176	13		ENSMUSG00000020994	14
	ENSMUSG00000036636	ENSMUSG00000036636:E039	14		ENSMUSG00000036777	ENSMUSG00000036777:E021	40									ENSMUSG00000029283	13		ENSMUSG00000021012	14
	ENSMUSG00000036676	ENSMUSG00000036676:E007	5		ENSMUSG00000036792	ENSMUSG00000036792:E030	16									ENSMUSG00000029502	13		ENSMUSG00000021103	14
	ENSMUSG00000036707	ENSMUSG00000036707:E019	1		ENSMUSG00000036822	ENSMUSG00000036822:E001	1									ENSMUSG00000029777	13		ENSMUSG00000021143	14
	ENSMUSG00000036777	ENSMUSG00000036777:E021	23		ENSMUSG00000036959	ENSMUSG00000036959:E023	3									ENSMUSG00000029816	13		ENSMUSG00000021557	14
	ENSMUSG00000036792	ENSMUSG00000036792:E030	15		ENSMUSG00000036990	ENSMUSG00000036990:E019	13									ENSMUSG00000030096	13		ENSMUSG00000021796	14
	ENSMUSG00000036959	ENSMUSG00000036959:E023	3		ENSMUSG00000036990	ENSMUSG00000036990:E032	13									ENSMUSG00000031078	13		ENSMUSG00000021816	14
	ENSMUSG00000036990	ENSMUSG00000036990:E019	12		ENSMUSG00000037058	ENSMUSG00000037058:E020	6									ENSMUSG00000031703	13		ENSMUSG00000022105	14
	ENSMUSG00000036990	ENSMUSG00000036990:E032	12		ENSMUSG00000037103	ENSMUSG00000037103:E001	6									ENSMUSG00000032198	13		ENSMUSG00000022150	14
	ENSMUSG00000037058	ENSMUSG00000037058:E020	3		ENSMUSG00000037210	ENSMUSG00000037210:E004	21									ENSMUSG00000032217	13		ENSMUSG00000022234	14
	ENSMUSG00000037103	ENSMUSG00000037103:E001	11		ENSMUSG00000037210	ENSMUSG00000037210:E005	21									ENSMUSG00000032220	13		ENSMUSG00000022472	14
	ENSMUSG00000037210	ENSMUSG00000037210:E004	13		ENSMUSG00000037262	ENSMUSG00000037262:E010	2									ENSMUSG00000032340	13		ENSMUSG00000022477	14
	ENSMUSG00000037210	ENSMUSG00000037210:E005	13		ENSMUSG00000037266	ENSMUSG00000037266:E025	18									ENSMUSG00000032582	13		ENSMUSG00000022568	14
	ENSMUSG00000037262	ENSMUSG00000037262:E010	1		ENSMUSG00000037286	ENSMUSG00000037286:E064	37									ENSMUSG00000033065	13		ENSMUSG00000022672	14
	ENSMUSG00000037266	ENSMUSG00000037266:E025	14		ENSMUSG00000037395	ENSMUSG00000037395:E003	4									ENSMUSG00000033326	13		ENSMUSG00000022685	14
	ENSMUSG00000037286	ENSMUSG00000037286:E064	24		ENSMUSG00000037416	ENSMUSG00000037416:E027	32									ENSMUSG00000033653	13		ENSMUSG00000022811	14
	ENSMUSG00000037395	ENSMUSG00000037395:E003	8		ENSMUSG00000037458	ENSMUSG00000037458:E003	8									ENSMUSG00000033767	13		ENSMUSG00000023008	14
	ENSMUSG00000037416	ENSMUSG00000037416:E027	44		ENSMUSG00000037458	ENSMUSG00000037458:E004	8									ENSMUSG00000035181	13		ENSMUSG00000023923	14
	ENSMUSG00000037458	ENSMUSG00000037458:E003	14		ENSMUSG00000037474	ENSMUSG00000037474:E002	13									ENSMUSG00000035293	13		ENSMUSG00000023991	14
	ENSMUSG00000037458	ENSMUSG00000037458:E004	14		ENSMUSG00000037474	ENSMUSG00000037474:E005	13									ENSMUSG00000035726	13		ENSMUSG00000024308	14
	ENSMUSG00000037474	ENSMUSG00000037474:E002	14		ENSMUSG00000037519	ENSMUSG00000037519:E040	14									ENSMUSG00000035770	13		ENSMUSG00000024527	14
	ENSMUSG00000037474	ENSMUSG00000037474:E005	14		ENSMUSG00000037608	ENSMUSG00000037608:E012	40									ENSMUSG00000037012	13		ENSMUSG00000025130	14
	ENSMUSG00000037519	ENSMUSG00000037519:E040	13		ENSMUSG00000037710	ENSMUSG00000037710:E001	1									ENSMUSG00000037119	13		ENSMUSG00000025162	14
	ENSMUSG00000037608	ENSMUSG00000037608:E012	25		ENSMUSG00000037725	ENSMUSG00000037725:E001	6									ENSMUSG00000037210	13		ENSMUSG00000025240	14
	ENSMUSG00000037710	ENSMUSG00000037710:E001	3		ENSMUSG00000037725	ENSMUSG00000037725:E005	6									ENSMUSG00000037400	13		ENSMUSG00000025571	14
	ENSMUSG00000037725	ENSMUSG00000037725:E001	2		ENSMUSG00000037795	ENSMUSG00000037795:E014	2									ENSMUSG00000037519	13		ENSMUSG00000025969	14
	ENSMUSG00000037725	ENSMUSG00000037725:E005	2		ENSMUSG00000037795	ENSMUSG00000037795:E035	2									ENSMUSG00000037643	13		ENSMUSG00000026482	14
	ENSMUSG00000037795	ENSMUSG00000037795:E014	1		ENSMUSG00000037824	ENSMUSG00000037824:E006	2									ENSMUSG00000037851	13		ENSMUSG00000026605	14
	ENSMUSG00000037795	ENSMUSG00000037795:E035	1		ENSMUSG00000037876	ENSMUSG00000037876:E046	14									ENSMUSG00000038039	13		ENSMUSG00000026771	14
	ENSMUSG00000037824	ENSMUSG00000037824:E006	1		ENSMUSG00000037933	ENSMUSG00000037933:E010	20									ENSMUSG00000038538	13		ENSMUSG00000026812	14
	ENSMUSG00000037876	ENSMUSG00000037876:E046	18		ENSMUSG00000038005	ENSMUSG00000038005:E005	8									ENSMUSG00000039852	13		ENSMUSG00000027201	14
	ENSMUSG00000037933	ENSMUSG00000037933:E010	6		ENSMUSG00000038014	ENSMUSG00000038014:E001	39									ENSMUSG00000040084	13		ENSMUSG00000027284	14
	ENSMUSG00000038005	ENSMUSG00000038005:E005	10		ENSMUSG00000038023	ENSMUSG00000038023:E035	3									ENSMUSG00000040725	13		ENSMUSG00000027639	14
	ENSMUSG00000038014	ENSMUSG00000038014:E001	30		ENSMUSG00000038024	ENSMUSG00000038024:E007	7									ENSMUSG00000042548	13		ENSMUSG00000027893	14
	ENSMUSG00000038023	ENSMUSG00000038023:E035	2		ENSMUSG00000038024	ENSMUSG00000038024:E012	7									ENSMUSG00000045098	13		ENSMUSG00000028163	14
	ENSMUSG00000038024	ENSMUSG00000038024:E007	20		ENSMUSG00000038039	ENSMUSG00000038039:E043	12									ENSMUSG00000045751	13		ENSMUSG00000028995	14
	ENSMUSG00000038024	ENSMUSG00000038024:E012	20		ENSMUSG00000038056	ENSMUSG00000038056:E001	26									ENSMUSG00000050017	13		ENSMUSG00000029176	14
	ENSMUSG00000038039	ENSMUSG00000038039:E043	13		ENSMUSG00000038156	ENSMUSG00000038156:E008	3									ENSMUSG00000050965	13		ENSMUSG00000029190	14
	ENSMUSG00000038056	ENSMUSG00000038056:E001	37		ENSMUSG00000038174	ENSMUSG00000038174:E004	5									ENSMUSG00000051586	13		ENSMUSG00000029201	14
	ENSMUSG00000038174	ENSMUSG00000038174:E004	4		ENSMUSG00000038187	ENSMUSG00000038187:E002	5									ENSMUSG00000051934	13		ENSMUSG00000029221	14
	ENSMUSG00000038187	ENSMUSG00000038187:E002	3		ENSMUSG00000038187	ENSMUSG00000038187:E008	5									ENSMUSG00000052812	13		ENSMUSG00000029405	14
	ENSMUSG00000038187	ENSMUSG00000038187:E008	3		ENSMUSG00000038235	ENSMUSG00000038235:E015	8									ENSMUSG00000053510	13		ENSMUSG00000029434	14
	ENSMUSG00000038235	ENSMUSG00000038235:E015	5		ENSMUSG00000038250	ENSMUSG00000038250:E003	2									ENSMUSG00000055670	13		ENSMUSG00000030279	14
	ENSMUSG00000038250	ENSMUSG00000038250:E003	1		ENSMUSG00000038250	ENSMUSG00000038250:E009	2									ENSMUSG00000060261	13		ENSMUSG00000030516	14
	ENSMUSG00000038250	ENSMUSG00000038250:E009	1		ENSMUSG00000038291	ENSMUSG00000038291:E003	7									ENSMUSG00000062627	13		ENSMUSG00000030978	14
	ENSMUSG00000038291	ENSMUSG00000038291:E003	6		ENSMUSG00000038369	ENSMUSG00000038369:E018	13									ENSMUSG00000064061	13		ENSMUSG00000031095	14
	ENSMUSG00000038369	ENSMUSG00000038369:E018	5		ENSMUSG00000038379	ENSMUSG00000038379:E018	1									ENSMUSG00000091237	13		ENSMUSG00000031353	14
	ENSMUSG00000038379	ENSMUSG00000038379:E018	3		ENSMUSG00000038379	ENSMUSG00000038379:E020	1									ENSMUSG00000000278	12		ENSMUSG00000031751	14
	ENSMUSG00000038379	ENSMUSG00000038379:E020	3		ENSMUSG00000038379	ENSMUSG00000038379:E021	1									ENSMUSG00000000751	12		ENSMUSG00000032383	14
	ENSMUSG00000038379	ENSMUSG00000038379:E021	3		ENSMUSG00000038388	ENSMUSG00000038388:E031	1									ENSMUSG00000001052	12		ENSMUSG00000033306	14
	ENSMUSG00000038446	ENSMUSG00000038446:E009	7		ENSMUSG00000038446	ENSMUSG00000038446:E009	3									ENSMUSG00000001472	12		ENSMUSG00000033326	14
	ENSMUSG00000038456	ENSMUSG00000038456:E001	2		ENSMUSG00000038456	ENSMUSG00000038456:E001	7									ENSMUSG00000001924	12		ENSMUSG00000033943	14
	ENSMUSG00000038485	ENSMUSG00000038485:E006	3		ENSMUSG00000038518	ENSMUSG00000038518:E034	12									ENSMUSG00000004565	12		ENSMUSG00000034601	14
	ENSMUSG00000038485	ENSMUSG00000038485:E007	3		ENSMUSG00000038518	ENSMUSG00000038518:E036	12									ENSMUSG00000008575	12		ENSMUSG00000034667	14
	ENSMUSG00000038485	ENSMUSG00000038485:E008	3		ENSMUSG00000038518	ENSMUSG00000038518:E051	12									ENSMUSG00000009470	12		ENSMUSG00000034893	14
	ENSMUSG00000038485	ENSMUSG00000038485:E009	3		ENSMUSG00000038658	ENSMUSG00000038658:E022	10									ENSMUSG00000009585	12		ENSMUSG00000034906	14
	ENSMUSG00000038485	ENSMUSG00000038485:E012	3		ENSMUSG00000038658	ENSMUSG00000038658:E035	10									ENSMUSG00000009621	12		ENSMUSG00000035168	14
	ENSMUSG00000038518	ENSMUSG00000038518:E034	8		ENSMUSG00000038683	ENSMUSG00000038683:E018	4									ENSMUSG00000015087	12		ENSMUSG00000035266	14
	ENSMUSG00000038518	ENSMUSG00000038518:E036	8		ENSMUSG00000038685	ENSMUSG00000038685:E072	21									ENSMUSG00000015869	12		ENSMUSG00000035851	14
	ENSMUSG00000038518	ENSMUSG00000038518:E051	8		ENSMUSG00000038718	ENSMUSG00000038718:E001	6									ENSMUSG00000017670	12		ENSMUSG00000036104	14
	ENSMUSG00000038658	ENSMUSG00000038658:E022	12		ENSMUSG00000038914	ENSMUSG00000038914:E016	16									ENSMUSG00000017756	12		ENSMUSG00000036591	14
	ENSMUSG00000038658	ENSMUSG00000038658:E035	12		ENSMUSG00000039001	ENSMUSG00000039001:E006	1									ENSMUSG00000018068	12		ENSMUSG00000037072	14
	ENSMUSG00000038683	ENSMUSG00000038683:E018	2		ENSMUSG00000039001	ENSMUSG00000039001:E008	1									ENSMUSG00000020111	12		ENSMUSG00000037519	14
	ENSMUSG00000038685	ENSMUSG00000038685:E072	22		ENSMUSG00000039047	ENSMUSG00000039047:E025	2									ENSMUSG00000020349	12		ENSMUSG00000037852	14
	ENSMUSG00000038718	ENSMUSG00000038718:E001	5		ENSMUSG00000039206	ENSMUSG00000039206:E008	1									ENSMUSG00000020705	12		ENSMUSG00000037876	14
	ENSMUSG00000038914	ENSMUSG00000038914:E016	19		ENSMUSG00000039219	ENSMUSG00000039219:E026	21									ENSMUSG00000021012	12		ENSMUSG00000037896	14
	ENSMUSG00000039047	ENSMUSG00000039047:E025	9		ENSMUSG00000039286	ENSMUSG00000039286:E001	33									ENSMUSG00000021488	12		ENSMUSG00000038070	14
	ENSMUSG00000039219	ENSMUSG00000039219:E026	16		ENSMUSG00000039286	ENSMUSG00000039286:E004	33									ENSMUSG00000021939	12		ENSMUSG00000038122	14
	ENSMUSG00000039286	ENSMUSG00000039286:E001	30		ENSMUSG00000039286	ENSMUSG00000039286:E005	33									ENSMUSG00000022019	12		ENSMUSG00000038991	14
	ENSMUSG00000039286	ENSMUSG00000039286:E004	30		ENSMUSG00000039318	ENSMUSG00000039318:E046	16									ENSMUSG00000022105	12		ENSMUSG00000039178	14
	ENSMUSG00000039286	ENSMUSG00000039286:E005	30		ENSMUSG00000039361	ENSMUSG00000039361:E016	28									ENSMUSG00000022186	12		ENSMUSG00000039470	14
	ENSMUSG00000039318	ENSMUSG00000039318:E046	12		ENSMUSG00000039361	ENSMUSG00000039361:E017	28									ENSMUSG00000022325	12		ENSMUSG00000039703	14
	ENSMUSG00000039361	ENSMUSG00000039361:E016	22		ENSMUSG00000039361	ENSMUSG00000039361:E019	28									ENSMUSG00000022475	12		ENSMUSG00000040524	14
	ENSMUSG00000039361	ENSMUSG00000039361:E017	22		ENSMUSG00000039456	ENSMUSG00000039456:E006	11									ENSMUSG00000022718	12		ENSMUSG00000040725	14
	ENSMUSG00000039361	ENSMUSG00000039361:E019	22		ENSMUSG00000039458	ENSMUSG00000039458:E024	2									ENSMUSG00000022817	12		ENSMUSG00000040990	14
	ENSMUSG00000039456	ENSMUSG00000039456:E006	7		ENSMUSG00000039458	ENSMUSG00000039458:E025	2									ENSMUSG00000022973	12		ENSMUSG00000041702	14
	ENSMUSG00000039458	ENSMUSG00000039458:E024	3		ENSMUSG00000039473	ENSMUSG00000039473:E008	9									ENSMUSG00000023944	12		ENSMUSG00000041977	14
	ENSMUSG00000039458	ENSMUSG00000039458:E025	3		ENSMUSG00000039473	ENSMUSG00000039473:E016	9									ENSMUSG00000023952	12		ENSMUSG00000042015	14
	ENSMUSG00000039461	ENSMUSG00000039461:E001	1		ENSMUSG00000039473	ENSMUSG00000039473:E019	9									ENSMUSG00000024018	12		ENSMUSG00000042133	14
	ENSMUSG00000039473	ENSMUSG00000039473:E008	9		ENSMUSG00000039480	ENSMUSG00000039480:E002	3									ENSMUSG00000024074	12		ENSMUSG00000042942	14
	ENSMUSG00000039473	ENSMUSG00000039473:E016	9		ENSMUSG00000039530	ENSMUSG00000039530:E003	17									ENSMUSG00000024400	12		ENSMUSG00000043279	14
	ENSMUSG00000039473	ENSMUSG00000039473:E019	9		ENSMUSG00000039697	ENSMUSG00000039697:E009	3									ENSMUSG00000024589	12		ENSMUSG00000043733	14
	ENSMUSG00000039480	ENSMUSG00000039480:E002	6		ENSMUSG00000039701	ENSMUSG00000039701:E011	3									ENSMUSG00000024660	12		ENSMUSG00000045038	14
	ENSMUSG00000039530	ENSMUSG00000039530:E003	9		ENSMUSG00000039840	ENSMUSG00000039840:E044	15									ENSMUSG00000024780	12		ENSMUSG00000048000	14
	ENSMUSG00000039697	ENSMUSG00000039697:E009	4		ENSMUSG00000039842	ENSMUSG00000039842:E013	5									ENSMUSG00000025372	12		ENSMUSG00000048154	14
	ENSMUSG00000039701	ENSMUSG00000039701:E011	5		ENSMUSG00000039842	ENSMUSG00000039842:E014	5									ENSMUSG00000025395	12		ENSMUSG00000052299	14
	ENSMUSG00000039840	ENSMUSG00000039840:E044	14		ENSMUSG00000039842	ENSMUSG00000039842:E027	5									ENSMUSG00000025544	12		ENSMUSG00000053774	14
	ENSMUSG00000039842	ENSMUSG00000039842:E013	3		ENSMUSG00000039844	ENSMUSG00000039844:E038	15									ENSMUSG00000025816	12		ENSMUSG00000055067	14
	ENSMUSG00000039842	ENSMUSG00000039842:E014	3		ENSMUSG00000039988	ENSMUSG00000039988:E025	4									ENSMUSG00000026024	12		ENSMUSG00000057236	14
	ENSMUSG00000039842	ENSMUSG00000039842:E027	3		ENSMUSG00000040151	ENSMUSG00000040151:E001	4									ENSMUSG00000026082	12		ENSMUSG00000057530	14
	ENSMUSG00000039844	ENSMUSG00000039844:E038	14		ENSMUSG00000040225	ENSMUSG00000040225:E004	77									ENSMUSG00000026355	12		ENSMUSG00000057531	14
	ENSMUSG00000039988	ENSMUSG00000039988:E025	2		ENSMUSG00000040249	ENSMUSG00000040249:E001	116									ENSMUSG00000026504	12		ENSMUSG00000058070	14
	ENSMUSG00000040151	ENSMUSG00000040151:E001	2		ENSMUSG00000040351	ENSMUSG00000040351:E020	12									ENSMUSG00000027598	12		ENSMUSG00000058230	14
	ENSMUSG00000040225	ENSMUSG00000040225:E004	76		ENSMUSG00000040389	ENSMUSG00000040389:E015	7									ENSMUSG00000027642	12		ENSMUSG00000058444	14
	ENSMUSG00000040234	ENSMUSG00000040234:E002	1		ENSMUSG00000040423	ENSMUSG00000040423:E024	18									ENSMUSG00000027778	12		ENSMUSG00000061665	14
	ENSMUSG00000040234	ENSMUSG00000040234:E003	1		ENSMUSG00000040451	ENSMUSG00000040451:E006	1									ENSMUSG00000027828	12		ENSMUSG00000061778	14
	ENSMUSG00000040249	ENSMUSG00000040249:E001	98		ENSMUSG00000040451	ENSMUSG00000040451:E007	1									ENSMUSG00000027893	12		ENSMUSG00000063146	14
	ENSMUSG00000040351	ENSMUSG00000040351:E020	12		ENSMUSG00000040451	ENSMUSG00000040451:E012	1									ENSMUSG00000028180	12		ENSMUSG00000064289	14
	ENSMUSG00000040389	ENSMUSG00000040389:E015	7		ENSMUSG00000040586	ENSMUSG00000040586:E004	1									ENSMUSG00000028273	12		ENSMUSG00000066037	14
	ENSMUSG00000040423	ENSMUSG00000040423:E024	11		ENSMUSG00000040586	ENSMUSG00000040586:E006	1									ENSMUSG00000028426	12		ENSMUSG00000067567	14
	ENSMUSG00000040451	ENSMUSG00000040451:E006	4		ENSMUSG00000040586	ENSMUSG00000040586:E012	1									ENSMUSG00000029094	12		ENSMUSG00000070469	14
	ENSMUSG00000040451	ENSMUSG00000040451:E007	4		ENSMUSG00000040596	ENSMUSG00000040596:E003	1									ENSMUSG00000029185	12		ENSMUSG00000071054	14
	ENSMUSG00000040451	ENSMUSG00000040451:E012	4		ENSMUSG00000040640	ENSMUSG00000040640:E002	1									ENSMUSG00000029190	12		ENSMUSG00000071454	14
	ENSMUSG00000040586	ENSMUSG00000040586:E004	3		ENSMUSG00000040640	ENSMUSG00000040640:E016	1									ENSMUSG00000029287	12		ENSMUSG00000078489	14
	ENSMUSG00000040586	ENSMUSG00000040586:E006	3		ENSMUSG00000040760	ENSMUSG00000040760:E009	2									ENSMUSG00000029290	12		ENSMUSG00000087338	14
	ENSMUSG00000040586	ENSMUSG00000040586:E012	3		ENSMUSG00000040865	ENSMUSG00000040865:E006	16									ENSMUSG00000029714	12		ENSMUSG00000087700	14
	ENSMUSG00000040640	ENSMUSG00000040640:E002	2		ENSMUSG00000040957	ENSMUSG00000040957:E011	1									ENSMUSG00000029798	12		ENSMUSG00000097412	14
	ENSMUSG00000040640	ENSMUSG00000040640:E016	2		ENSMUSG00000040990	ENSMUSG00000040990:E033	14									ENSMUSG00000029833	12		ENSMUSG00000098178	14
	ENSMUSG00000040699	ENSMUSG00000040699:E001	1		ENSMUSG00000041219	ENSMUSG00000041219:E015	8									ENSMUSG00000030754	12		ENSMUSG00000101674	14
	ENSMUSG00000040699	ENSMUSG00000040699:E003	1		ENSMUSG00000041225	ENSMUSG00000041225:E004	16									ENSMUSG00000031555	12		ENSMUSG00000001376	13
	ENSMUSG00000040717	ENSMUSG00000040717:E013	1		ENSMUSG00000041235	ENSMUSG00000041235:E052	5									ENSMUSG00000031583	12		ENSMUSG00000001472	13
	ENSMUSG00000040760	ENSMUSG00000040760:E009	5		ENSMUSG00000041241	ENSMUSG00000041241:E011	2									ENSMUSG00000031691	12		ENSMUSG00000002835	13
	ENSMUSG00000040865	ENSMUSG00000040865:E006	8		ENSMUSG00000041303	ENSMUSG00000041303:E001	1									ENSMUSG00000031858	12		ENSMUSG00000004319	13
	ENSMUSG00000040990	ENSMUSG00000040990:E033	9		ENSMUSG00000041341	ENSMUSG00000041341:E001	25									ENSMUSG00000032384	12		ENSMUSG00000005410	13
	ENSMUSG00000041219	ENSMUSG00000041219:E015	6		ENSMUSG00000041360	ENSMUSG00000041360:E003	1									ENSMUSG00000032423	12		ENSMUSG00000005682	13
	ENSMUSG00000041225	ENSMUSG00000041225:E004	26		ENSMUSG00000041417	ENSMUSG00000041417:E001	5									ENSMUSG00000032612	12		ENSMUSG00000006676	13
	ENSMUSG00000041235	ENSMUSG00000041235:E052	4		ENSMUSG00000041417	ENSMUSG00000041417:E011	5									ENSMUSG00000032815	12		ENSMUSG00000007880	13
	ENSMUSG00000041303	ENSMUSG00000041303:E001	1		ENSMUSG00000041570	ENSMUSG00000041570:E003	15									ENSMUSG00000032867	12		ENSMUSG00000008763	13
	ENSMUSG00000041341	ENSMUSG00000041341:E001	11		ENSMUSG00000041570	ENSMUSG00000041570:E012	15									ENSMUSG00000033047	12		ENSMUSG00000009575	13
	ENSMUSG00000041360	ENSMUSG00000041360:E003	1		ENSMUSG00000041570	ENSMUSG00000041570:E013	15									ENSMUSG00000033237	12		ENSMUSG00000010476	13
	ENSMUSG00000041417	ENSMUSG00000041417:E001	2		ENSMUSG00000041685	ENSMUSG00000041685:E004	25									ENSMUSG00000033335	12		ENSMUSG00000014668	13
	ENSMUSG00000041417	ENSMUSG00000041417:E011	2		ENSMUSG00000041712	ENSMUSG00000041712:E011	4									ENSMUSG00000033382	12		ENSMUSG00000018398	13
	ENSMUSG00000041570	ENSMUSG00000041570:E003	11		ENSMUSG00000041718	ENSMUSG00000041718:E035	8									ENSMUSG00000034708	12		ENSMUSG00000018848	13
	ENSMUSG00000041570	ENSMUSG00000041570:E012	11		ENSMUSG00000041763	ENSMUSG00000041763:E032	36									ENSMUSG00000034807	12		ENSMUSG00000019699	13
	ENSMUSG00000041570	ENSMUSG00000041570:E013	11		ENSMUSG00000041765	ENSMUSG00000041765:E008	3									ENSMUSG00000035133	12		ENSMUSG00000019947	13
	ENSMUSG00000041685	ENSMUSG00000041685:E004	22		ENSMUSG00000041765	ENSMUSG00000041765:E009	3									ENSMUSG00000035354	12		ENSMUSG00000020076	13
	ENSMUSG00000041718	ENSMUSG00000041718:E035	4		ENSMUSG00000041781	ENSMUSG00000041781:E015	8									ENSMUSG00000035649	12		ENSMUSG00000020124	13
	ENSMUSG00000041763	ENSMUSG00000041763:E032	23		ENSMUSG00000041817	ENSMUSG00000041817:E014	1									ENSMUSG00000036270	12		ENSMUSG00000020571	13
	ENSMUSG00000041765	ENSMUSG00000041765:E008	6		ENSMUSG00000041870	ENSMUSG00000041870:E008	4									ENSMUSG00000036503	12		ENSMUSG00000020585	13
	ENSMUSG00000041765	ENSMUSG00000041765:E009	6		ENSMUSG00000041915	ENSMUSG00000041915:E002	4									ENSMUSG00000036990	12		ENSMUSG00000020590	13
	ENSMUSG00000041777	ENSMUSG00000041777:E011	1		ENSMUSG00000041915	ENSMUSG00000041915:E004	4									ENSMUSG00000038102	12		ENSMUSG00000020807	13
	ENSMUSG00000041781	ENSMUSG00000041781:E015	3		ENSMUSG00000041915	ENSMUSG00000041915:E008	4									ENSMUSG00000038658	12		ENSMUSG00000020849	13
	ENSMUSG00000041817	ENSMUSG00000041817:E014	1		ENSMUSG00000042029	ENSMUSG00000042029:E027	25									ENSMUSG00000038780	12		ENSMUSG00000020917	13
	ENSMUSG00000041870	ENSMUSG00000041870:E008	3		ENSMUSG00000042029	ENSMUSG00000042029:E029	25									ENSMUSG00000039318	12		ENSMUSG00000021477	13
	ENSMUSG00000041915	ENSMUSG00000041915:E002	3		ENSMUSG00000042032	ENSMUSG00000042032:E016	7									ENSMUSG00000039703	12		ENSMUSG00000021665	13
	ENSMUSG00000041915	ENSMUSG00000041915:E004	3		ENSMUSG00000042055	ENSMUSG00000042055:E045	3									ENSMUSG00000040296	12		ENSMUSG00000021668	13
	ENSMUSG00000041915	ENSMUSG00000041915:E008	3		ENSMUSG00000042079	ENSMUSG00000042079:E020	1									ENSMUSG00000040325	12		ENSMUSG00000021832	13
	ENSMUSG00000042029	ENSMUSG00000042029:E027	12		ENSMUSG00000042082	ENSMUSG00000042082:E008	8									ENSMUSG00000040351	12		ENSMUSG00000021892	13
	ENSMUSG00000042029	ENSMUSG00000042029:E029	12		ENSMUSG00000042133	ENSMUSG00000042133:E028	14									ENSMUSG00000041650	12		ENSMUSG00000022185	13
	ENSMUSG00000042032	ENSMUSG00000042032:E016	5		ENSMUSG00000042167	ENSMUSG00000042167:E001	3									ENSMUSG00000041815	12		ENSMUSG00000022246	13
	ENSMUSG00000042055	ENSMUSG00000042055:E045	5		ENSMUSG00000042197	ENSMUSG00000042197:E001	16									ENSMUSG00000042029	12		ENSMUSG00000022781	13
	ENSMUSG00000042082	ENSMUSG00000042082:E008	1		ENSMUSG00000042197	ENSMUSG00000042197:E003	16									ENSMUSG00000042292	12		ENSMUSG00000022789	13
	ENSMUSG00000042133	ENSMUSG00000042133:E028	15		ENSMUSG00000042348	ENSMUSG00000042348:E005	8									ENSMUSG00000042726	12		ENSMUSG00000022800	13
	ENSMUSG00000042167	ENSMUSG00000042167:E001	4		ENSMUSG00000042390	ENSMUSG00000042390:E021	9									ENSMUSG00000042772	12		ENSMUSG00000022867	13
	ENSMUSG00000042197	ENSMUSG00000042197:E001	11		ENSMUSG00000042390	ENSMUSG00000042390:E022	9									ENSMUSG00000045624	12		ENSMUSG00000023030	13
	ENSMUSG00000042197	ENSMUSG00000042197:E003	11		ENSMUSG00000042390	ENSMUSG00000042390:E023	9									ENSMUSG00000046138	12		ENSMUSG00000023467	13
	ENSMUSG00000042348	ENSMUSG00000042348:E005	4		ENSMUSG00000042390	ENSMUSG00000042390:E024	9									ENSMUSG00000048264	12		ENSMUSG00000023800	13
	ENSMUSG00000042390	ENSMUSG00000042390:E021	11		ENSMUSG00000042410	ENSMUSG00000042410:E033	11									ENSMUSG00000053436	12		ENSMUSG00000023951	13
	ENSMUSG00000042390	ENSMUSG00000042390:E022	11		ENSMUSG00000042487	ENSMUSG00000042487:E007	6									ENSMUSG00000056999	12		ENSMUSG00000023965	13
	ENSMUSG00000042390	ENSMUSG00000042390:E023	11		ENSMUSG00000042508	ENSMUSG00000042508:E006	11									ENSMUSG00000057133	12		ENSMUSG00000024188	13
	ENSMUSG00000042390	ENSMUSG00000042390:E024	11		ENSMUSG00000042508	ENSMUSG00000042508:E039	11									ENSMUSG00000057522	12		ENSMUSG00000024298	13
	ENSMUSG00000042396	ENSMUSG00000042396:E001	1		ENSMUSG00000042599	ENSMUSG00000042599:E001	3									ENSMUSG00000058013	12		ENSMUSG00000024515	13
	ENSMUSG00000042410	ENSMUSG00000042410:E033	8		ENSMUSG00000042599	ENSMUSG00000042599:E003	3									ENSMUSG00000058881	12		ENSMUSG00000024544	13
	ENSMUSG00000042487	ENSMUSG00000042487:E007	3		ENSMUSG00000042599	ENSMUSG00000042599:E006	3									ENSMUSG00000059182	12		ENSMUSG00000024853	13
	ENSMUSG00000042508	ENSMUSG00000042508:E006	8		ENSMUSG00000042599	ENSMUSG00000042599:E011	3									ENSMUSG00000059811	12		ENSMUSG00000024966	13
	ENSMUSG00000042508	ENSMUSG00000042508:E039	8		ENSMUSG00000042605	ENSMUSG00000042605:E059	24									ENSMUSG00000062949	12		ENSMUSG00000025027	13
	ENSMUSG00000042599	ENSMUSG00000042599:E001	11		ENSMUSG00000042699	ENSMUSG00000042699:E017	36									ENSMUSG00000063511	12		ENSMUSG00000025142	13
	ENSMUSG00000042599	ENSMUSG00000042599:E003	11		ENSMUSG00000043153	ENSMUSG00000043153:E010	1									ENSMUSG00000063663	12		ENSMUSG00000025332	13
	ENSMUSG00000042599	ENSMUSG00000042599:E006	11		ENSMUSG00000043668	ENSMUSG00000043668:E004	1									ENSMUSG00000064080	12		ENSMUSG00000025404	13
	ENSMUSG00000042599	ENSMUSG00000042599:E011	11		ENSMUSG00000043987	ENSMUSG00000043987:E001	4									ENSMUSG00000068663	12		ENSMUSG00000025428	13
	ENSMUSG00000042605	ENSMUSG00000042605:E059	18		ENSMUSG00000044573	ENSMUSG00000044573:E001	1									ENSMUSG00000069094	12		ENSMUSG00000025451	13
	ENSMUSG00000042699	ENSMUSG00000042699:E017	27		ENSMUSG00000045078	ENSMUSG00000045078:E001	19									ENSMUSG00000069565	12		ENSMUSG00000025558	13
	ENSMUSG00000043668	ENSMUSG00000043668:E004	1		ENSMUSG00000045078	ENSMUSG00000045078:E004	19									ENSMUSG00000072812	12		ENSMUSG00000025878	13
	ENSMUSG00000043987	ENSMUSG00000043987:E001	9		ENSMUSG00000045078	ENSMUSG00000045078:E007	19									ENSMUSG00000073557	12		ENSMUSG00000025907	13
	ENSMUSG00000045078	ENSMUSG00000045078:E001	19		ENSMUSG00000045205	ENSMUSG00000045205:E003	4									ENSMUSG00000074582	12		ENSMUSG00000025968	13
	ENSMUSG00000045078	ENSMUSG00000045078:E004	19		ENSMUSG00000045210	ENSMUSG00000045210:E001	13									ENSMUSG00000078489	12		ENSMUSG00000026069	13
	ENSMUSG00000045078	ENSMUSG00000045078:E007	19		ENSMUSG00000045210	ENSMUSG00000045210:E003	13									ENSMUSG00000085767	12		ENSMUSG00000026277	13
	ENSMUSG00000045205	ENSMUSG00000045205:E003	10		ENSMUSG00000045636	ENSMUSG00000045636:E028	11									ENSMUSG00000098178	12		ENSMUSG00000026289	13
	ENSMUSG00000045210	ENSMUSG00000045210:E001	11		ENSMUSG00000045636	ENSMUSG00000045636:E029	11									ENSMUSG00000102805	12		ENSMUSG00000026309	13
	ENSMUSG00000045210	ENSMUSG00000045210:E003	11		ENSMUSG00000045636	ENSMUSG00000045636:E035	11									ENSMUSG00000000028	11		ENSMUSG00000026313	13
	ENSMUSG00000045636	ENSMUSG00000045636:E028	9		ENSMUSG00000045671	ENSMUSG00000045671:E011	2									ENSMUSG00000002870	11		ENSMUSG00000027035	13
	ENSMUSG00000045636	ENSMUSG00000045636:E029	9		ENSMUSG00000045962	ENSMUSG00000045962:E029	16									ENSMUSG00000002996	11		ENSMUSG00000027312	13
	ENSMUSG00000045636	ENSMUSG00000045636:E035	9		ENSMUSG00000046201	ENSMUSG00000046201:E005	31									ENSMUSG00000003814	11		ENSMUSG00000027596	13
	ENSMUSG00000045671	ENSMUSG00000045671:E011	5		ENSMUSG00000046311	ENSMUSG00000046311:E025	1									ENSMUSG00000004085	11		ENSMUSG00000027763	13
	ENSMUSG00000045962	ENSMUSG00000045962:E029	25		ENSMUSG00000046311	ENSMUSG00000046311:E029	1									ENSMUSG00000005410	11		ENSMUSG00000027884	13
	ENSMUSG00000046201	ENSMUSG00000046201:E005	28		ENSMUSG00000046442	ENSMUSG00000046442:E001	1									ENSMUSG00000009073	11		ENSMUSG00000027933	13
	ENSMUSG00000046311	ENSMUSG00000046311:E025	1		ENSMUSG00000046671	ENSMUSG00000046671:E003	1									ENSMUSG00000009090	11		ENSMUSG00000028464	13
	ENSMUSG00000046311	ENSMUSG00000046311:E029	1		ENSMUSG00000046876	ENSMUSG00000046876:E001	10									ENSMUSG00000009376	11		ENSMUSG00000028465	13
	ENSMUSG00000046442	ENSMUSG00000046442:E001	2		ENSMUSG00000046876	ENSMUSG00000046876:E003	10									ENSMUSG00000010755	11		ENSMUSG00000029016	13
	ENSMUSG00000046671	ENSMUSG00000046671:E003	2		ENSMUSG00000046962	ENSMUSG00000046962:E001	3									ENSMUSG00000012114	11		ENSMUSG00000029166	13
	ENSMUSG00000046876	ENSMUSG00000046876:E001	10		ENSMUSG00000046962	ENSMUSG00000046962:E003	3									ENSMUSG00000014498	11		ENSMUSG00000029502	13
	ENSMUSG00000046876	ENSMUSG00000046876:E003	10		ENSMUSG00000047045	ENSMUSG00000047045:E016	25									ENSMUSG00000014668	11		ENSMUSG00000029718	13
	ENSMUSG00000047045	ENSMUSG00000047045:E016	11		ENSMUSG00000047126	ENSMUSG00000047126:E004	33									ENSMUSG00000015165	11		ENSMUSG00000029798	13
	ENSMUSG00000047126	ENSMUSG00000047126:E004	36		ENSMUSG00000047126	ENSMUSG00000047126:E018	33									ENSMUSG00000016128	11		ENSMUSG00000030824	13
	ENSMUSG00000047126	ENSMUSG00000047126:E018	36		ENSMUSG00000047126	ENSMUSG00000047126:E026	33									ENSMUSG00000016382	11		ENSMUSG00000031954	13
	ENSMUSG00000047126	ENSMUSG00000047126:E026	36		ENSMUSG00000047534	ENSMUSG00000047534:E009	8									ENSMUSG00000016921	11		ENSMUSG00000032097	13
	ENSMUSG00000047534	ENSMUSG00000047534:E009	2		ENSMUSG00000047534	ENSMUSG00000047534:E010	8									ENSMUSG00000017144	11		ENSMUSG00000032198	13
	ENSMUSG00000047534	ENSMUSG00000047534:E010	2		ENSMUSG00000047534	ENSMUSG00000047534:E020	8									ENSMUSG00000017466	11		ENSMUSG00000032231	13
	ENSMUSG00000047534	ENSMUSG00000047534:E020	2		ENSMUSG00000047539	ENSMUSG00000047539:E004	1									ENSMUSG00000018171	11		ENSMUSG00000032507	13
	ENSMUSG00000047539	ENSMUSG00000047539:E004	1		ENSMUSG00000047539	ENSMUSG00000047539:E011	1									ENSMUSG00000018379	11		ENSMUSG00000032740	13
	ENSMUSG00000047539	ENSMUSG00000047539:E011	1		ENSMUSG00000047804	ENSMUSG00000047804:E016	5									ENSMUSG00000018395	11		ENSMUSG00000033065	13
	ENSMUSG00000047804	ENSMUSG00000047804:E016	3		ENSMUSG00000047866	ENSMUSG00000047866:E006	18									ENSMUSG00000018548	11		ENSMUSG00000034206	13
	ENSMUSG00000047866	ENSMUSG00000047866:E006	11		ENSMUSG00000047866	ENSMUSG00000047866:E007	18									ENSMUSG00000018765	11		ENSMUSG00000034707	13
	ENSMUSG00000047866	ENSMUSG00000047866:E007	11		ENSMUSG00000048000	ENSMUSG00000048000:E069	14									ENSMUSG00000019432	11		ENSMUSG00000035181	13
	ENSMUSG00000048000	ENSMUSG00000048000:E069	31		ENSMUSG00000048232	ENSMUSG00000048232:E003	1									ENSMUSG00000019942	11		ENSMUSG00000036030	13
	ENSMUSG00000048232	ENSMUSG00000048232:E003	1		ENSMUSG00000048249	ENSMUSG00000048249:E020	10									ENSMUSG00000020105	11		ENSMUSG00000036403	13
	ENSMUSG00000048249	ENSMUSG00000048249:E020	4		ENSMUSG00000048271	ENSMUSG00000048271:E029	38									ENSMUSG00000020241	11		ENSMUSG00000036718	13
	ENSMUSG00000048271	ENSMUSG00000048271:E029	39		ENSMUSG00000048701	ENSMUSG00000048701:E010	9									ENSMUSG00000020362	11		ENSMUSG00000036833	13
	ENSMUSG00000048701	ENSMUSG00000048701:E010	8		ENSMUSG00000048701	ENSMUSG00000048701:E011	9									ENSMUSG00000020473	11		ENSMUSG00000036990	13
	ENSMUSG00000048701	ENSMUSG00000048701:E011	8		ENSMUSG00000048701	ENSMUSG00000048701:E015	9									ENSMUSG00000020647	11		ENSMUSG00000037112	13
	ENSMUSG00000048701	ENSMUSG00000048701:E015	8		ENSMUSG00000048833	ENSMUSG00000048833:E007	1									ENSMUSG00000020715	11		ENSMUSG00000037474	13
	ENSMUSG00000048911	ENSMUSG00000048911:E007	1		ENSMUSG00000048911	ENSMUSG00000048911:E007	1									ENSMUSG00000020739	11		ENSMUSG00000037652	13
	ENSMUSG00000048915	ENSMUSG00000048915:E001	6		ENSMUSG00000048915	ENSMUSG00000048915:E001	1									ENSMUSG00000020917	11		ENSMUSG00000038369	13
	ENSMUSG00000049659	ENSMUSG00000049659:E001	8		ENSMUSG00000049659	ENSMUSG00000049659:E001	16									ENSMUSG00000020936	11		ENSMUSG00000038481	13
	ENSMUSG00000049659	ENSMUSG00000049659:E015	8		ENSMUSG00000049659	ENSMUSG00000049659:E015	16									ENSMUSG00000021134	11		ENSMUSG00000038546	13
	ENSMUSG00000049659	ENSMUSG00000049659:E022	8		ENSMUSG00000049659	ENSMUSG00000049659:E022	16									ENSMUSG00000021144	11		ENSMUSG00000038831	13
	ENSMUSG00000049811	ENSMUSG00000049811:E011	1		ENSMUSG00000049939	ENSMUSG00000049939:E002	6									ENSMUSG00000021458	11		ENSMUSG00000038861	13
	ENSMUSG00000049811	ENSMUSG00000049811:E017	1		ENSMUSG00000049939	ENSMUSG00000049939:E003	6									ENSMUSG00000021549	11		ENSMUSG00000039068	13
	ENSMUSG00000049939	ENSMUSG00000049939:E002	5		ENSMUSG00000050192	ENSMUSG00000050192:E005	1									ENSMUSG00000021557	11		ENSMUSG00000039515	13
	ENSMUSG00000049939	ENSMUSG00000049939:E003	5		ENSMUSG00000050730	ENSMUSG00000050730:E007	16									ENSMUSG00000022507	11		ENSMUSG00000039735	13
	ENSMUSG00000050730	ENSMUSG00000050730:E007	16		ENSMUSG00000051517	ENSMUSG00000051517:E004	1									ENSMUSG00000022702	11		ENSMUSG00000039901	13
	ENSMUSG00000051367	ENSMUSG00000051367:E002	1		ENSMUSG00000051747	ENSMUSG00000051747:E263	1									ENSMUSG00000022800	11		ENSMUSG00000039959	13
	ENSMUSG00000051517	ENSMUSG00000051517:E004	3		ENSMUSG00000051989	ENSMUSG00000051989:E003	3									ENSMUSG00000022838	11		ENSMUSG00000040029	13
	ENSMUSG00000051747	ENSMUSG00000051747:E263	1		ENSMUSG00000052534	ENSMUSG00000052534:E002	1									ENSMUSG00000022897	11		ENSMUSG00000040043	13
	ENSMUSG00000052534	ENSMUSG00000052534:E002	4		ENSMUSG00000052593	ENSMUSG00000052593:E021	13									ENSMUSG00000024070	11		ENSMUSG00000040084	13
	ENSMUSG00000052593	ENSMUSG00000052593:E021	6		ENSMUSG00000052593	ENSMUSG00000052593:E029	13									ENSMUSG00000024151	11		ENSMUSG00000040296	13
	ENSMUSG00000052593	ENSMUSG00000052593:E029	6		ENSMUSG00000052593	ENSMUSG00000052593:E030	13									ENSMUSG00000024188	11		ENSMUSG00000040731	13
	ENSMUSG00000052593	ENSMUSG00000052593:E030	6		ENSMUSG00000052609	ENSMUSG00000052609:E007	2									ENSMUSG00000024335	11		ENSMUSG00000040943	13
	ENSMUSG00000052707	ENSMUSG00000052707:E047	4		ENSMUSG00000052707	ENSMUSG00000052707:E047	1									ENSMUSG00000024393	11		ENSMUSG00000041238	13
	ENSMUSG00000052727	ENSMUSG00000052727:E002	2		ENSMUSG00000052727	ENSMUSG00000052727:E002	4									ENSMUSG00000024515	11		ENSMUSG00000041997	13
	ENSMUSG00000052812	ENSMUSG00000052812:E029	13		ENSMUSG00000052812	ENSMUSG00000052812:E029	11									ENSMUSG00000024590	11		ENSMUSG00000042207	13
	ENSMUSG00000053110	ENSMUSG00000053110:E001	6		ENSMUSG00000053110	ENSMUSG00000053110:E001	9									ENSMUSG00000024833	11		ENSMUSG00000042292	13
	ENSMUSG00000053253	ENSMUSG00000053253:E011	3		ENSMUSG00000053253	ENSMUSG00000053253:E011	2									ENSMUSG00000025016	11		ENSMUSG00000042408	13
	ENSMUSG00000053289	ENSMUSG00000053289:E005	3		ENSMUSG00000053289	ENSMUSG00000053289:E005	6									ENSMUSG00000025085	11		ENSMUSG00000042625	13
	ENSMUSG00000053754	ENSMUSG00000053754:E062	2		ENSMUSG00000053754	ENSMUSG00000053754:E062	2									ENSMUSG00000025878	11		ENSMUSG00000045210	13
	ENSMUSG00000053768	ENSMUSG00000053768:E007	8		ENSMUSG00000053768	ENSMUSG00000053768:E007	10									ENSMUSG00000026072	11		ENSMUSG00000048376	13
	ENSMUSG00000054309	ENSMUSG00000054309:E013	2		ENSMUSG00000054309	ENSMUSG00000054309:E013	1									ENSMUSG00000026276	11		ENSMUSG00000050017	13
	ENSMUSG00000054648	ENSMUSG00000054648:E001	1		ENSMUSG00000054693	ENSMUSG00000054693:E007	28									ENSMUSG00000026393	11		ENSMUSG00000052337	13
	ENSMUSG00000054693	ENSMUSG00000054693:E007	17		ENSMUSG00000054693	ENSMUSG00000054693:E008	28									ENSMUSG00000026727	11		ENSMUSG00000052593	13
	ENSMUSG00000054693	ENSMUSG00000054693:E008	17		ENSMUSG00000054693	ENSMUSG00000054693:E017	28									ENSMUSG00000026843	11		ENSMUSG00000053819	13
	ENSMUSG00000054693	ENSMUSG00000054693:E017	17		ENSMUSG00000054693	ENSMUSG00000054693:E019	28									ENSMUSG00000026864	11		ENSMUSG00000055884	13
	ENSMUSG00000054693	ENSMUSG00000054693:E019	17		ENSMUSG00000054693	ENSMUSG00000054693:E022	28									ENSMUSG00000026927	11		ENSMUSG00000056211	13
	ENSMUSG00000054693	ENSMUSG00000054693:E022	17		ENSMUSG00000054737	ENSMUSG00000054737:E002	2									ENSMUSG00000026980	11		ENSMUSG00000058655	13
	ENSMUSG00000054717	ENSMUSG00000054717:E002	1		ENSMUSG00000054737	ENSMUSG00000054737:E003	2									ENSMUSG00000027176	11		ENSMUSG00000068206	13
	ENSMUSG00000054717	ENSMUSG00000054717:E003	1		ENSMUSG00000055204	ENSMUSG00000055204:E001	49									ENSMUSG00000027195	11		ENSMUSG00000069565	13
	ENSMUSG00000054717	ENSMUSG00000054717:E004	1		ENSMUSG00000055204	ENSMUSG00000055204:E052	49									ENSMUSG00000027605	11		ENSMUSG00000073643	13
	ENSMUSG00000054717	ENSMUSG00000054717:E005	1		ENSMUSG00000055531	ENSMUSG00000055531:E004	24									ENSMUSG00000027951	11		ENSMUSG00000084946	13
	ENSMUSG00000054737	ENSMUSG00000054737:E002	1		ENSMUSG00000055567	ENSMUSG00000055567:E051	1									ENSMUSG00000028127	11		ENSMUSG00000089704	13
	ENSMUSG00000054737	ENSMUSG00000054737:E003	1		ENSMUSG00000056211	ENSMUSG00000056211:E054	13									ENSMUSG00000028136	11		ENSMUSG00000091237	13
	ENSMUSG00000055204	ENSMUSG00000055204:E001	45		ENSMUSG00000056342	ENSMUSG00000056342:E004	87									ENSMUSG00000028149	11		ENSMUSG00000101152	13
	ENSMUSG00000055204	ENSMUSG00000055204:E052	45		ENSMUSG00000056342	ENSMUSG00000056342:E065	87									ENSMUSG00000028163	11		ENSMUSG00000001052	12
	ENSMUSG00000055531	ENSMUSG00000055531:E004	17		ENSMUSG00000056342	ENSMUSG00000056342:E066	87									ENSMUSG00000028693	11		ENSMUSG00000001542	12
	ENSMUSG00000056211	ENSMUSG00000056211:E054	14		ENSMUSG00000056342	ENSMUSG00000056342:E088	87									ENSMUSG00000028790	11		ENSMUSG00000002015	12
	ENSMUSG00000056342	ENSMUSG00000056342:E004	83		ENSMUSG00000056493	ENSMUSG00000056493:E005	6									ENSMUSG00000029050	11		ENSMUSG00000002413	12
	ENSMUSG00000056342	ENSMUSG00000056342:E065	83		ENSMUSG00000056531	ENSMUSG00000056531:E031	9									ENSMUSG00000029422	11		ENSMUSG00000002524	12
	ENSMUSG00000056342	ENSMUSG00000056342:E066	83		ENSMUSG00000056531	ENSMUSG00000056531:E032	9									ENSMUSG00000029554	11		ENSMUSG00000002996	12
	ENSMUSG00000056342	ENSMUSG00000056342:E088	83		ENSMUSG00000056629	ENSMUSG00000056629:E001	3									ENSMUSG00000029625	11		ENSMUSG00000004069	12
	ENSMUSG00000056531	ENSMUSG00000056531:E031	24		ENSMUSG00000056629	ENSMUSG00000056629:E005	3									ENSMUSG00000029655	11		ENSMUSG00000004535	12
	ENSMUSG00000056531	ENSMUSG00000056531:E032	24		ENSMUSG00000057315	ENSMUSG00000057315:E019	22									ENSMUSG00000029817	11		ENSMUSG00000004952	12
	ENSMUSG00000056629	ENSMUSG00000056629:E001	4		ENSMUSG00000057469	ENSMUSG00000057469:E007	1									ENSMUSG00000030059	11		ENSMUSG00000005370	12
	ENSMUSG00000056629	ENSMUSG00000056629:E005	4		ENSMUSG00000058267	ENSMUSG00000058267:E005	1									ENSMUSG00000030084	11		ENSMUSG00000006276	12
	ENSMUSG00000057315	ENSMUSG00000057315:E019	6		ENSMUSG00000058290	ENSMUSG00000058290:E031	11									ENSMUSG00000030287	11		ENSMUSG00000015291	12
	ENSMUSG00000058267	ENSMUSG00000058267:E005	2		ENSMUSG00000058301	ENSMUSG00000058301:E001	8									ENSMUSG00000030304	11		ENSMUSG00000015647	12
	ENSMUSG00000058290	ENSMUSG00000058290:E031	10		ENSMUSG00000058301	ENSMUSG00000058301:E006	8									ENSMUSG00000030738	11		ENSMUSG00000015668	12
	ENSMUSG00000058301	ENSMUSG00000058301:E001	11		ENSMUSG00000058440	ENSMUSG00000058440:E038	4									ENSMUSG00000030759	11		ENSMUSG00000017144	12
	ENSMUSG00000058301	ENSMUSG00000058301:E006	11		ENSMUSG00000058690	ENSMUSG00000058690:E013	10									ENSMUSG00000030805	11		ENSMUSG00000017561	12
	ENSMUSG00000058440	ENSMUSG00000058440:E038	9		ENSMUSG00000059897	ENSMUSG00000059897:E002	1									ENSMUSG00000030978	11		ENSMUSG00000017670	12
	ENSMUSG00000058690	ENSMUSG00000058690:E013	8		ENSMUSG00000059897	ENSMUSG00000059897:E003	1									ENSMUSG00000031015	11		ENSMUSG00000017781	12
	ENSMUSG00000059493	ENSMUSG00000059493:E001	1		ENSMUSG00000059921	ENSMUSG00000059921:E017	8									ENSMUSG00000031232	11		ENSMUSG00000018171	12
	ENSMUSG00000059493	ENSMUSG00000059493:E004	1		ENSMUSG00000059921	ENSMUSG00000059921:E022	8									ENSMUSG00000031278	11		ENSMUSG00000018379	12
	ENSMUSG00000059921	ENSMUSG00000059921:E017	5		ENSMUSG00000060166	ENSMUSG00000060166:E002	1									ENSMUSG00000031333	11		ENSMUSG00000018736	12
	ENSMUSG00000059921	ENSMUSG00000059921:E022	5		ENSMUSG00000061130	ENSMUSG00000061130:E004	6									ENSMUSG00000031529	11		ENSMUSG00000019984	12
	ENSMUSG00000060166	ENSMUSG00000060166:E002	5		ENSMUSG00000061455	ENSMUSG00000061455:E019	1									ENSMUSG00000031996	11		ENSMUSG00000020156	12
	ENSMUSG00000061130	ENSMUSG00000061130:E004	7		ENSMUSG00000061607	ENSMUSG00000061607:E019	11									ENSMUSG00000032212	11		ENSMUSG00000020790	12
	ENSMUSG00000061455	ENSMUSG00000061455:E019	3		ENSMUSG00000061887	ENSMUSG00000061887:E044	7									ENSMUSG00000032231	11		ENSMUSG00000020982	12
	ENSMUSG00000061607	ENSMUSG00000061607:E019	7		ENSMUSG00000062078	ENSMUSG00000062078:E006	11									ENSMUSG00000032336	11		ENSMUSG00000021003	12
	ENSMUSG00000061887	ENSMUSG00000061887:E044	17		ENSMUSG00000062078	ENSMUSG00000062078:E009	11									ENSMUSG00000032376	11		ENSMUSG00000021140	12
	ENSMUSG00000062078	ENSMUSG00000062078:E006	10		ENSMUSG00000062203	ENSMUSG00000062203:E003	6									ENSMUSG00000032479	11		ENSMUSG00000021311	12
	ENSMUSG00000062078	ENSMUSG00000062078:E009	10		ENSMUSG00000062373	ENSMUSG00000062373:E001	5									ENSMUSG00000032558	11		ENSMUSG00000021495	12
	ENSMUSG00000062203	ENSMUSG00000062203:E003	8		ENSMUSG00000062604	ENSMUSG00000062604:E013	16									ENSMUSG00000032875	11		ENSMUSG00000022295	12
	ENSMUSG00000062373	ENSMUSG00000062373:E001	2		ENSMUSG00000062949	ENSMUSG00000062949:E007	18									ENSMUSG00000032939	11		ENSMUSG00000022306	12
	ENSMUSG00000062604	ENSMUSG00000062604:E013	20		ENSMUSG00000063358	ENSMUSG00000063358:E008	20									ENSMUSG00000033054	11		ENSMUSG00000022710	12
	ENSMUSG00000062949	ENSMUSG00000062949:E007	12		ENSMUSG00000063358	ENSMUSG00000063358:E020	20									ENSMUSG00000033282	11		ENSMUSG00000022718	12
	ENSMUSG00000063145	ENSMUSG00000063145:E022	1		ENSMUSG00000063550	ENSMUSG00000063550:E001	15									ENSMUSG00000033319	11		ENSMUSG00000022838	12
	ENSMUSG00000063358	ENSMUSG00000063358:E008	16		ENSMUSG00000063659	ENSMUSG00000063659:E031	1									ENSMUSG00000033423	11		ENSMUSG00000022994	12
	ENSMUSG00000063358	ENSMUSG00000063358:E020	16		ENSMUSG00000064061	ENSMUSG00000064061:E005	11									ENSMUSG00000034135	11		ENSMUSG00000023175	12
	ENSMUSG00000063550	ENSMUSG00000063550:E001	5		ENSMUSG00000064289	ENSMUSG00000064289:E016	14									ENSMUSG00000034484	11		ENSMUSG00000023883	12
	ENSMUSG00000064061	ENSMUSG00000064061:E005	13		ENSMUSG00000064289	ENSMUSG00000064289:E030	14									ENSMUSG00000034544	11		ENSMUSG00000024074	12
	ENSMUSG00000064120	ENSMUSG00000064120:E024	2		ENSMUSG00000066150	ENSMUSG00000066150:E007	1									ENSMUSG00000034771	11		ENSMUSG00000024236	12
	ENSMUSG00000064289	ENSMUSG00000064289:E016	5		ENSMUSG00000066568	ENSMUSG00000066568:E002	2									ENSMUSG00000035024	11		ENSMUSG00000024360	12
	ENSMUSG00000064289	ENSMUSG00000064289:E030	5		ENSMUSG00000066568	ENSMUSG00000066568:E020	2									ENSMUSG00000035248	11		ENSMUSG00000024393	12
	ENSMUSG00000066568	ENSMUSG00000066568:E002	4		ENSMUSG00000066568	ENSMUSG00000066568:E021	2									ENSMUSG00000035365	11		ENSMUSG00000024780	12
	ENSMUSG00000066568	ENSMUSG00000066568:E020	4		ENSMUSG00000066568	ENSMUSG00000066568:E022	2									ENSMUSG00000035517	11		ENSMUSG00000024949	12
	ENSMUSG00000066568	ENSMUSG00000066568:E021	4		ENSMUSG00000067851	ENSMUSG00000067851:E001	17									ENSMUSG00000036879	11		ENSMUSG00000025372	12
	ENSMUSG00000066568	ENSMUSG00000066568:E022	4		ENSMUSG00000068823	ENSMUSG00000068823:E038	16									ENSMUSG00000037103	11		ENSMUSG00000025395	12
	ENSMUSG00000067851	ENSMUSG00000067851:E001	16		ENSMUSG00000068823	ENSMUSG00000068823:E055	16									ENSMUSG00000037852	11		ENSMUSG00000025410	12
	ENSMUSG00000068823	ENSMUSG00000068823:E038	22		ENSMUSG00000068823	ENSMUSG00000068823:E056	16									ENSMUSG00000038047	11		ENSMUSG00000025474	12
	ENSMUSG00000068823	ENSMUSG00000068823:E055	22		ENSMUSG00000068882	ENSMUSG00000068882:E014	11									ENSMUSG00000038495	11		ENSMUSG00000025616	12
	ENSMUSG00000068823	ENSMUSG00000068823:E056	22		ENSMUSG00000069495	ENSMUSG00000069495:E014	6									ENSMUSG00000038696	11		ENSMUSG00000025757	12
	ENSMUSG00000068882	ENSMUSG00000068882:E014	14		ENSMUSG00000069539	ENSMUSG00000069539:E013	1									ENSMUSG00000039033	11		ENSMUSG00000026353	12
	ENSMUSG00000069495	ENSMUSG00000069495:E014	4		ENSMUSG00000069539	ENSMUSG00000069539:E017	1									ENSMUSG00000039153	11		ENSMUSG00000026466	12
	ENSMUSG00000069539	ENSMUSG00000069539:E013	4		ENSMUSG00000069729	ENSMUSG00000069729:E018	8									ENSMUSG00000039263	11		ENSMUSG00000026600	12
	ENSMUSG00000069539	ENSMUSG00000069539:E017	4		ENSMUSG00000069729	ENSMUSG00000069729:E019	8									ENSMUSG00000039735	11		ENSMUSG00000026683	12
	ENSMUSG00000069729	ENSMUSG00000069729:E018	20		ENSMUSG00000069729	ENSMUSG00000069729:E020	8									ENSMUSG00000039901	11		ENSMUSG00000026879	12
	ENSMUSG00000069729	ENSMUSG00000069729:E019	20		ENSMUSG00000069729	ENSMUSG00000069729:E021	8									ENSMUSG00000040423	11		ENSMUSG00000027012	12
	ENSMUSG00000069729	ENSMUSG00000069729:E020	20		ENSMUSG00000069729	ENSMUSG00000069729:E025	8									ENSMUSG00000040433	11		ENSMUSG00000027523	12
	ENSMUSG00000069729	ENSMUSG00000069729:E021	20		ENSMUSG00000069729	ENSMUSG00000069729:E027	8									ENSMUSG00000040524	11		ENSMUSG00000027624	12
	ENSMUSG00000069729	ENSMUSG00000069729:E025	20		ENSMUSG00000069729	ENSMUSG00000069729:E030	8									ENSMUSG00000040651	11		ENSMUSG00000027828	12
	ENSMUSG00000069729	ENSMUSG00000069729:E027	20		ENSMUSG00000069910	ENSMUSG00000069910:E005	4									ENSMUSG00000040928	11		ENSMUSG00000028127	12
	ENSMUSG00000069729	ENSMUSG00000069729:E030	20		ENSMUSG00000069910	ENSMUSG00000069910:E009	4									ENSMUSG00000041168	11		ENSMUSG00000028426	12
	ENSMUSG00000069910	ENSMUSG00000069910:E005	1		ENSMUSG00000070002	ENSMUSG00000070002:E008	5									ENSMUSG00000041236	11		ENSMUSG00000028484	12
	ENSMUSG00000069910	ENSMUSG00000069910:E009	1		ENSMUSG00000070002	ENSMUSG00000070002:E012	5									ENSMUSG00000041341	11		ENSMUSG00000028962	12
	ENSMUSG00000070002	ENSMUSG00000070002:E008	6		ENSMUSG00000070544	ENSMUSG00000070544:E008	7									ENSMUSG00000041570	11		ENSMUSG00000028970	12
	ENSMUSG00000070002	ENSMUSG00000070002:E012	6		ENSMUSG00000071074	ENSMUSG00000071074:E020	1									ENSMUSG00000041688	11		ENSMUSG00000029094	12
	ENSMUSG00000070544	ENSMUSG00000070544:E008	18		ENSMUSG00000071074	ENSMUSG00000071074:E021	1									ENSMUSG00000042197	11		ENSMUSG00000029469	12
	ENSMUSG00000073478	ENSMUSG00000073478:E004	1		ENSMUSG00000073481	ENSMUSG00000073481:E020	4									ENSMUSG00000042390	11		ENSMUSG00000029580	12
	ENSMUSG00000073481	ENSMUSG00000073481:E020	3		ENSMUSG00000073889	ENSMUSG00000073889:E034	3									ENSMUSG00000042599	11		ENSMUSG00000029655	12
	ENSMUSG00000073889	ENSMUSG00000073889:E034	6		ENSMUSG00000074994	ENSMUSG00000074994:E007	3									ENSMUSG00000042688	11		ENSMUSG00000029714	12
	ENSMUSG00000075376	ENSMUSG00000075376:E002	27		ENSMUSG00000075376	ENSMUSG00000075376:E002	2									ENSMUSG00000044340	11		ENSMUSG00000030770	12
	ENSMUSG00000078435	ENSMUSG00000078435:E005	2		ENSMUSG00000078435	ENSMUSG00000078435:E005	1									ENSMUSG00000045210	11		ENSMUSG00000030795	12
	ENSMUSG00000079111	ENSMUSG00000079111:E005	2		ENSMUSG00000079111	ENSMUSG00000079111:E005	8									ENSMUSG00000047045	11		ENSMUSG00000031078	12
	ENSMUSG00000079553	ENSMUSG00000079553:E005	1		ENSMUSG00000079553	ENSMUSG00000079553:E005	6									ENSMUSG00000047866	11		ENSMUSG00000031262	12
	ENSMUSG00000079658	ENSMUSG00000079658:E026	1		ENSMUSG00000079658	ENSMUSG00000079658:E026	2									ENSMUSG00000049606	11		ENSMUSG00000031387	12
	ENSMUSG00000085208	ENSMUSG00000085208:E004	39		ENSMUSG00000085208	ENSMUSG00000085208:E004	31									ENSMUSG00000052155	11		ENSMUSG00000031601	12
	ENSMUSG00000089872	ENSMUSG00000089872:E011	3		ENSMUSG00000089872	ENSMUSG00000089872:E011	5									ENSMUSG00000052459	11		ENSMUSG00000031865	12
	ENSMUSG00000001440	ENSMUSG00000001440:E012	21		ENSMUSG00000000346	ENSMUSG00000000346:E003	2									ENSMUSG00000054263	11		ENSMUSG00000031996	12
	ENSMUSG00000001440	ENSMUSG00000001440:E013	21		ENSMUSG00000001440	ENSMUSG00000001440:E012	30									ENSMUSG00000054387	11		ENSMUSG00000032350	12
	ENSMUSG00000001552	ENSMUSG00000001552:E016	1		ENSMUSG00000001440	ENSMUSG00000001440:E013	30									ENSMUSG00000054823	11		ENSMUSG00000032497	12
	ENSMUSG00000002064	ENSMUSG00000002064:E001	1		ENSMUSG00000001552	ENSMUSG00000001552:E016	1									ENSMUSG00000056076	11		ENSMUSG00000032612	12
	ENSMUSG00000003226	ENSMUSG00000003226:E007	44		ENSMUSG00000002064	ENSMUSG00000002064:E001	4									ENSMUSG00000056851	11		ENSMUSG00000032815	12
	ENSMUSG00000003226	ENSMUSG00000003226:E017	44		ENSMUSG00000003226	ENSMUSG00000003226:E007	41									ENSMUSG00000056919	11		ENSMUSG00000032867	12
	ENSMUSG00000003360	ENSMUSG00000003360:E009	8		ENSMUSG00000003226	ENSMUSG00000003226:E017	41									ENSMUSG00000058301	11		ENSMUSG00000032939	12
	ENSMUSG00000004508	ENSMUSG00000004508:E003	2		ENSMUSG00000003360	ENSMUSG00000003360:E009	14									ENSMUSG00000060279	11		ENSMUSG00000033282	12
	ENSMUSG00000004768	ENSMUSG00000004768:E022	2		ENSMUSG00000003604	ENSMUSG00000003604:E008	2									ENSMUSG00000061458	11		ENSMUSG00000033577	12
	ENSMUSG00000005506	ENSMUSG00000005506:E029	26		ENSMUSG00000004508	ENSMUSG00000004508:E003	6									ENSMUSG00000064115	11		ENSMUSG00000034252	12
	ENSMUSG00000005886	ENSMUSG00000005886:E024	13		ENSMUSG00000004768	ENSMUSG00000004768:E022	4									ENSMUSG00000071659	11		ENSMUSG00000034557	12
	ENSMUSG00000005886	ENSMUSG00000005886:E025	13		ENSMUSG00000005506	ENSMUSG00000005506:E029	25									ENSMUSG00000073682	11		ENSMUSG00000034761	12
	ENSMUSG00000006301	ENSMUSG00000006301:E007	2		ENSMUSG00000005886	ENSMUSG00000005886:E024	7									ENSMUSG00000074024	11		ENSMUSG00000035133	12
	ENSMUSG00000009907	ENSMUSG00000009907:E009	10		ENSMUSG00000005886	ENSMUSG00000005886:E025	7									ENSMUSG00000082286	11		ENSMUSG00000035365	12
	ENSMUSG00000012117	ENSMUSG00000012117:E004	2		ENSMUSG00000006301	ENSMUSG00000006301:E007	4									ENSMUSG00000082848	11		ENSMUSG00000035545	12
	ENSMUSG00000014418	ENSMUSG00000014418:E004	7		ENSMUSG00000009907	ENSMUSG00000009907:E009	11									ENSMUSG00000092541	11		ENSMUSG00000036180	12
	ENSMUSG00000014859	ENSMUSG00000014859:E003	4		ENSMUSG00000012117	ENSMUSG00000012117:E004	6									ENSMUSG00000093752	11		ENSMUSG00000036561	12
	ENSMUSG00000015659	ENSMUSG00000015659:E006	3		ENSMUSG00000014418	ENSMUSG00000014418:E004	4									ENSMUSG00000098302	11		ENSMUSG00000036817	12
	ENSMUSG00000015711	ENSMUSG00000015711:E005	2		ENSMUSG00000014859	ENSMUSG00000014859:E003	2									ENSMUSG00000099703	11		ENSMUSG00000037364	12
	ENSMUSG00000015961	ENSMUSG00000015961:E016	10		ENSMUSG00000015659	ENSMUSG00000015659:E006	9									ENSMUSG00000099908	11		ENSMUSG00000037643	12
	ENSMUSG00000016181	ENSMUSG00000016181:E016	1		ENSMUSG00000015961	ENSMUSG00000015961:E016	15									ENSMUSG00000101678	11		ENSMUSG00000037808	12
	ENSMUSG00000018076	ENSMUSG00000018076:E026	14		ENSMUSG00000016181	ENSMUSG00000016181:E016	1									ENSMUSG00000108112	11		ENSMUSG00000038039	12
	ENSMUSG00000018501	ENSMUSG00000018501:E012	37		ENSMUSG00000018076	ENSMUSG00000018076:E026	16									ENSMUSG00000000738	10		ENSMUSG00000038047	12
	ENSMUSG00000019370	ENSMUSG00000019370:E008	2		ENSMUSG00000018501	ENSMUSG00000018501:E012	39									ENSMUSG00000001127	10		ENSMUSG00000038324	12
	ENSMUSG00000019370	ENSMUSG00000019370:E009	2		ENSMUSG00000019370	ENSMUSG00000019370:E008	2									ENSMUSG00000001211	10		ENSMUSG00000038518	12
	ENSMUSG00000019370	ENSMUSG00000019370:E011	2		ENSMUSG00000019370	ENSMUSG00000019370:E009	2									ENSMUSG00000001525	10		ENSMUSG00000038729	12
	ENSMUSG00000019370	ENSMUSG00000019370:E012	2		ENSMUSG00000019370	ENSMUSG00000019370:E011	2									ENSMUSG00000001855	10		ENSMUSG00000038844	12
	ENSMUSG00000019943	ENSMUSG00000019943:E016	36		ENSMUSG00000019370	ENSMUSG00000019370:E012	2									ENSMUSG00000001918	10		ENSMUSG00000039116	12
	ENSMUSG00000019977	ENSMUSG00000019977:E013	13		ENSMUSG00000019943	ENSMUSG00000019943:E016	25									ENSMUSG00000002455	10		ENSMUSG00000039497	12
	ENSMUSG00000020038	ENSMUSG00000020038:E006	3		ENSMUSG00000019977	ENSMUSG00000019977:E013	11									ENSMUSG00000002845	10		ENSMUSG00000039637	12
	ENSMUSG00000020075	ENSMUSG00000020075:E010	1		ENSMUSG00000020038	ENSMUSG00000020038:E006	3									ENSMUSG00000009569	10		ENSMUSG00000039738	12
	ENSMUSG00000020212	ENSMUSG00000020212:E007	2		ENSMUSG00000020075	ENSMUSG00000020075:E010	3									ENSMUSG00000009907	10		ENSMUSG00000040312	12
	ENSMUSG00000020212	ENSMUSG00000020212:E009	2		ENSMUSG00000020212	ENSMUSG00000020212:E007	3									ENSMUSG00000010110	10		ENSMUSG00000040351	12
	ENSMUSG00000020326	ENSMUSG00000020326:E001	3		ENSMUSG00000020212	ENSMUSG00000020212:E009	3									ENSMUSG00000010358	10		ENSMUSG00000040594	12
	ENSMUSG00000020366	ENSMUSG00000020366:E007	7		ENSMUSG00000020257	ENSMUSG00000020257:E008	2									ENSMUSG00000011831	10		ENSMUSG00000040667	12
	ENSMUSG00000020463	ENSMUSG00000020463:E010	13		ENSMUSG00000020366	ENSMUSG00000020366:E007	8									ENSMUSG00000014303	10		ENSMUSG00000041688	12
	ENSMUSG00000020463	ENSMUSG00000020463:E026	13		ENSMUSG00000020463	ENSMUSG00000020463:E010	16									ENSMUSG00000015002	10		ENSMUSG00000041779	12
	ENSMUSG00000020521	ENSMUSG00000020521:E009	1		ENSMUSG00000020463	ENSMUSG00000020463:E026	16									ENSMUSG00000015143	10		ENSMUSG00000042156	12
	ENSMUSG00000020585	ENSMUSG00000020585:E002	8		ENSMUSG00000020521	ENSMUSG00000020521:E009	4									ENSMUSG00000015837	10		ENSMUSG00000043535	12
	ENSMUSG00000020590	ENSMUSG00000020590:E010	14		ENSMUSG00000020549	ENSMUSG00000020549:E013	2									ENSMUSG00000015961	10		ENSMUSG00000043940	12
	ENSMUSG00000020640	ENSMUSG00000020640:E011	5		ENSMUSG00000020585	ENSMUSG00000020585:E002	13									ENSMUSG00000016541	10		ENSMUSG00000046743	12
	ENSMUSG00000020706	ENSMUSG00000020706:E010	2		ENSMUSG00000020590	ENSMUSG00000020590:E010	13									ENSMUSG00000017765	10		ENSMUSG00000048332	12
	ENSMUSG00000020739	ENSMUSG00000020739:E011	11		ENSMUSG00000020640	ENSMUSG00000020640:E011	1									ENSMUSG00000018378	10		ENSMUSG00000050088	12
	ENSMUSG00000020770	ENSMUSG00000020770:E011	7		ENSMUSG00000020706	ENSMUSG00000020706:E010	1									ENSMUSG00000020156	10		ENSMUSG00000051331	12
	ENSMUSG00000020770	ENSMUSG00000020770:E013	7		ENSMUSG00000020739	ENSMUSG00000020739:E011	10									ENSMUSG00000020176	10		ENSMUSG00000054280	12
	ENSMUSG00000020903	ENSMUSG00000020903:E017	1		ENSMUSG00000020770	ENSMUSG00000020770:E011	3									ENSMUSG00000020664	10		ENSMUSG00000056999	12
	ENSMUSG00000020948	ENSMUSG00000020948:E003	2		ENSMUSG00000020770	ENSMUSG00000020770:E013	3									ENSMUSG00000020728	10		ENSMUSG00000058013	12
	ENSMUSG00000021338	ENSMUSG00000021338:E008	6		ENSMUSG00000020903	ENSMUSG00000020903:E017	5									ENSMUSG00000020780	10		ENSMUSG00000058240	12
	ENSMUSG00000021374	ENSMUSG00000021374:E012	13		ENSMUSG00000020948	ENSMUSG00000020948:E003	1									ENSMUSG00000021114	10		ENSMUSG00000059323	12
	ENSMUSG00000021596	ENSMUSG00000021596:E034	1		ENSMUSG00000021338	ENSMUSG00000021338:E008	4									ENSMUSG00000021188	10		ENSMUSG00000060227	12
	ENSMUSG00000021621	ENSMUSG00000021621:E001	4		ENSMUSG00000021374	ENSMUSG00000021374:E012	16									ENSMUSG00000021377	10		ENSMUSG00000061950	12
	ENSMUSG00000021629	ENSMUSG00000021629:E006	3		ENSMUSG00000021596	ENSMUSG00000021596:E034	1									ENSMUSG00000021577	10		ENSMUSG00000066043	12
	ENSMUSG00000021635	ENSMUSG00000021635:E013	3		ENSMUSG00000021621	ENSMUSG00000021621:E001	3									ENSMUSG00000021670	10		ENSMUSG00000066232	12
	ENSMUSG00000021686	ENSMUSG00000021686:E004	18		ENSMUSG00000021629	ENSMUSG00000021629:E006	2									ENSMUSG00000022066	10		ENSMUSG00000066440	12
	ENSMUSG00000021756	ENSMUSG00000021756:E014	9		ENSMUSG00000021635	ENSMUSG00000021635:E013	1									ENSMUSG00000022300	10		ENSMUSG00000074513	12
	ENSMUSG00000021911	ENSMUSG00000021911:E008	8		ENSMUSG00000021686	ENSMUSG00000021686:E004	24									ENSMUSG00000022471	10		ENSMUSG00000079659	12
	ENSMUSG00000021938	ENSMUSG00000021938:E009	17		ENSMUSG00000021756	ENSMUSG00000021756:E014	26									ENSMUSG00000022536	10		ENSMUSG00000082286	12
	ENSMUSG00000021981	ENSMUSG00000021981:E005	1		ENSMUSG00000021911	ENSMUSG00000021911:E008	5									ENSMUSG00000022789	10		ENSMUSG00000085169	12
	ENSMUSG00000022064	ENSMUSG00000022064:E014	3		ENSMUSG00000021938	ENSMUSG00000021938:E009	17									ENSMUSG00000023150	10		ENSMUSG00000090625	12
	ENSMUSG00000022241	ENSMUSG00000022241:E014	3		ENSMUSG00000022064	ENSMUSG00000022064:E014	2									ENSMUSG00000023175	10		ENSMUSG00000090626	12
	ENSMUSG00000022246	ENSMUSG00000022246:E016	15		ENSMUSG00000022241	ENSMUSG00000022241:E014	8									ENSMUSG00000023800	10		ENSMUSG00000091165	12
	ENSMUSG00000022263	ENSMUSG00000022263:E015	42		ENSMUSG00000022246	ENSMUSG00000022246:E016	13									ENSMUSG00000024083	10		ENSMUSG00000093752	12
	ENSMUSG00000022307	ENSMUSG00000022307:E013	4		ENSMUSG00000022263	ENSMUSG00000022263:E015	59									ENSMUSG00000024271	10		ENSMUSG00000099908	12
	ENSMUSG00000022314	ENSMUSG00000022314:E003	19		ENSMUSG00000022307	ENSMUSG00000022307:E013	4									ENSMUSG00000024287	10		ENSMUSG00000108112	12
	ENSMUSG00000022387	ENSMUSG00000022387:E015	15		ENSMUSG00000022314	ENSMUSG00000022314:E003	23									ENSMUSG00000024383	10		ENSMUSG00000000631	11
	ENSMUSG00000022432	ENSMUSG00000022432:E023	1		ENSMUSG00000022387	ENSMUSG00000022387:E015	20									ENSMUSG00000024404	10		ENSMUSG00000001467	11
	ENSMUSG00000022723	ENSMUSG00000022723:E004	2		ENSMUSG00000022432	ENSMUSG00000022432:E023	1									ENSMUSG00000024425	10		ENSMUSG00000002833	11
	ENSMUSG00000022772	ENSMUSG00000022772:E005	3		ENSMUSG00000022723	ENSMUSG00000022723:E004	4									ENSMUSG00000024454	10		ENSMUSG00000003166	11
	ENSMUSG00000022774	ENSMUSG00000022774:E006	1		ENSMUSG00000022772	ENSMUSG00000022772:E005	8									ENSMUSG00000024477	10		ENSMUSG00000003200	11
	ENSMUSG00000022865	ENSMUSG00000022865:E009	3		ENSMUSG00000022774	ENSMUSG00000022774:E006	4									ENSMUSG00000024563	10		ENSMUSG00000004591	11
	ENSMUSG00000023026	ENSMUSG00000023026:E013	15		ENSMUSG00000022895	ENSMUSG00000022895:E015	1									ENSMUSG00000024576	10		ENSMUSG00000004677	11
	ENSMUSG00000023791	ENSMUSG00000023791:E010	3		ENSMUSG00000023026	ENSMUSG00000023026:E013	15									ENSMUSG00000024659	10		ENSMUSG00000004798	11
	ENSMUSG00000024044	ENSMUSG00000024044:E022	15		ENSMUSG00000024044	ENSMUSG00000024044:E022	26									ENSMUSG00000024789	10		ENSMUSG00000007891	11
	ENSMUSG00000024085	ENSMUSG00000024085:E007	3		ENSMUSG00000024085	ENSMUSG00000024085:E007	18									ENSMUSG00000024913	10		ENSMUSG00000009907	11
	ENSMUSG00000024085	ENSMUSG00000024085:E022	3		ENSMUSG00000024085	ENSMUSG00000024085:E022	18									ENSMUSG00000025060	10		ENSMUSG00000010097	11
	ENSMUSG00000024122	ENSMUSG00000024122:E017	7		ENSMUSG00000024122	ENSMUSG00000024122:E017	16									ENSMUSG00000025151	10		ENSMUSG00000012535	11
	ENSMUSG00000024234	ENSMUSG00000024234:E004	4		ENSMUSG00000024234	ENSMUSG00000024234:E004	1									ENSMUSG00000025153	10		ENSMUSG00000015002	11
	ENSMUSG00000024290	ENSMUSG00000024290:E033	30		ENSMUSG00000024290	ENSMUSG00000024290:E033	16									ENSMUSG00000025332	10		ENSMUSG00000015837	11
	ENSMUSG00000024304	ENSMUSG00000024304:E011	4		ENSMUSG00000024304	ENSMUSG00000024304:E011	6									ENSMUSG00000025358	10		ENSMUSG00000016128	11
	ENSMUSG00000024542	ENSMUSG00000024542:E025	28		ENSMUSG00000024542	ENSMUSG00000024542:E025	45									ENSMUSG00000025366	10		ENSMUSG00000017264	11
	ENSMUSG00000024576	ENSMUSG00000024576:E006	10		ENSMUSG00000024576	ENSMUSG00000024576:E006	10									ENSMUSG00000025404	10		ENSMUSG00000017376	11
	ENSMUSG00000024908	ENSMUSG00000024908:E010	28		ENSMUSG00000024908	ENSMUSG00000024908:E010	31									ENSMUSG00000025410	10		ENSMUSG00000018042	11
	ENSMUSG00000024949	ENSMUSG00000024949:E020	7		ENSMUSG00000024949	ENSMUSG00000024949:E020	12									ENSMUSG00000025474	10		ENSMUSG00000018378	11
	ENSMUSG00000025085	ENSMUSG00000025085:E043	11		ENSMUSG00000024998	ENSMUSG00000024998:E040	1									ENSMUSG00000025487	10		ENSMUSG00000019432	11
	ENSMUSG00000025404	ENSMUSG00000025404:E046	10		ENSMUSG00000025085	ENSMUSG00000025085:E043	5									ENSMUSG00000025607	10		ENSMUSG00000019971	11
	ENSMUSG00000025404	ENSMUSG00000025404:E048	10		ENSMUSG00000025404	ENSMUSG00000025404:E046	13									ENSMUSG00000025745	10		ENSMUSG00000019977	11
	ENSMUSG00000025404	ENSMUSG00000025404:E049	10		ENSMUSG00000025404	ENSMUSG00000025404:E048	13									ENSMUSG00000025968	10		ENSMUSG00000020078	11
	ENSMUSG00000025860	ENSMUSG00000025860:E020	6		ENSMUSG00000025404	ENSMUSG00000025404:E049	13									ENSMUSG00000026245	10		ENSMUSG00000020277	11
	ENSMUSG00000025860	ENSMUSG00000025860:E021	6		ENSMUSG00000025898	ENSMUSG00000025898:E010	5									ENSMUSG00000026349	10		ENSMUSG00000020280	11
	ENSMUSG00000025860	ENSMUSG00000025860:E022	6		ENSMUSG00000025907	ENSMUSG00000025907:E012	13									ENSMUSG00000026519	10		ENSMUSG00000020380	11
	ENSMUSG00000025898	ENSMUSG00000025898:E010	13		ENSMUSG00000025968	ENSMUSG00000025968:E025	13									ENSMUSG00000026596	10		ENSMUSG00000021048	11
	ENSMUSG00000025907	ENSMUSG00000025907:E012	13		ENSMUSG00000026048	ENSMUSG00000026048:E022	2									ENSMUSG00000026674	10		ENSMUSG00000021114	11
	ENSMUSG00000025968	ENSMUSG00000025968:E025	10		ENSMUSG00000026349	ENSMUSG00000026349:E015	8									ENSMUSG00000026761	10		ENSMUSG00000021134	11
	ENSMUSG00000026048	ENSMUSG00000026048:E022	2		ENSMUSG00000026349	ENSMUSG00000026349:E017	8									ENSMUSG00000026796	10		ENSMUSG00000021144	11
	ENSMUSG00000026349	ENSMUSG00000026349:E015	10		ENSMUSG00000026425	ENSMUSG00000026425:E002	16									ENSMUSG00000026960	10		ENSMUSG00000021218	11
	ENSMUSG00000026349	ENSMUSG00000026349:E017	10		ENSMUSG00000026439	ENSMUSG00000026439:E020	7									ENSMUSG00000027006	10		ENSMUSG00000021377	11
	ENSMUSG00000026425	ENSMUSG00000026425:E002	24		ENSMUSG00000026767	ENSMUSG00000026767:E027	2									ENSMUSG00000027363	10		ENSMUSG00000021671	11
	ENSMUSG00000026439	ENSMUSG00000026439:E020	4		ENSMUSG00000026767	ENSMUSG00000026767:E032	2									ENSMUSG00000027706	10		ENSMUSG00000021706	11
	ENSMUSG00000026767	ENSMUSG00000026767:E027	2		ENSMUSG00000026781	ENSMUSG00000026781:E008	4									ENSMUSG00000027787	10		ENSMUSG00000021738	11
	ENSMUSG00000026767	ENSMUSG00000026767:E032	2		ENSMUSG00000026782	ENSMUSG00000026782:E008	2									ENSMUSG00000028126	10		ENSMUSG00000022016	11
	ENSMUSG00000026781	ENSMUSG00000026781:E008	1		ENSMUSG00000026842	ENSMUSG00000026842:E017	16									ENSMUSG00000028256	10		ENSMUSG00000022223	11
	ENSMUSG00000026782	ENSMUSG00000026782:E008	7		ENSMUSG00000026915	ENSMUSG00000026915:E014	44									ENSMUSG00000028282	10		ENSMUSG00000022507	11
	ENSMUSG00000026842	ENSMUSG00000026842:E017	15		ENSMUSG00000026991	ENSMUSG00000026991:E049	8									ENSMUSG00000028397	10		ENSMUSG00000022536	11
	ENSMUSG00000026915	ENSMUSG00000026915:E014	31		ENSMUSG00000027012	ENSMUSG00000027012:E022	12									ENSMUSG00000028431	10		ENSMUSG00000022702	11
	ENSMUSG00000026991	ENSMUSG00000026991:E049	3		ENSMUSG00000027080	ENSMUSG00000027080:E005	1									ENSMUSG00000028487	10		ENSMUSG00000022752	11
	ENSMUSG00000027012	ENSMUSG00000027012:E022	9		ENSMUSG00000027091	ENSMUSG00000027091:E011	4									ENSMUSG00000028530	10		ENSMUSG00000023032	11
	ENSMUSG00000027091	ENSMUSG00000027091:E011	3		ENSMUSG00000027160	ENSMUSG00000027160:E013	7									ENSMUSG00000028577	10		ENSMUSG00000024151	11
	ENSMUSG00000027160	ENSMUSG00000027160:E013	3		ENSMUSG00000027160	ENSMUSG00000027160:E017	7									ENSMUSG00000028689	10		ENSMUSG00000024163	11
	ENSMUSG00000027160	ENSMUSG00000027160:E017	3		ENSMUSG00000027176	ENSMUSG00000027176:E006	11									ENSMUSG00000028954	10		ENSMUSG00000024241	11
	ENSMUSG00000027176	ENSMUSG00000027176:E006	11		ENSMUSG00000027184	ENSMUSG00000027184:E011	32									ENSMUSG00000028962	10		ENSMUSG00000024283	11
	ENSMUSG00000027184	ENSMUSG00000027184:E011	24		ENSMUSG00000027201	ENSMUSG00000027201:E005	14									ENSMUSG00000028986	10		ENSMUSG00000024293	11
	ENSMUSG00000027201	ENSMUSG00000027201:E005	17		ENSMUSG00000027242	ENSMUSG00000027242:E014	4									ENSMUSG00000029106	10		ENSMUSG00000024590	11
	ENSMUSG00000027242	ENSMUSG00000027242:E014	6		ENSMUSG00000027288	ENSMUSG00000027288:E032	8									ENSMUSG00000029250	10		ENSMUSG00000024620	11
	ENSMUSG00000027288	ENSMUSG00000027288:E032	4		ENSMUSG00000027293	ENSMUSG00000027293:E005	4									ENSMUSG00000029253	10		ENSMUSG00000024758	11
	ENSMUSG00000027293	ENSMUSG00000027293:E005	3		ENSMUSG00000027312	ENSMUSG00000027312:E017	13									ENSMUSG00000029313	10		ENSMUSG00000024843	11
	ENSMUSG00000027312	ENSMUSG00000027312:E017	3		ENSMUSG00000027346	ENSMUSG00000027346:E022	7									ENSMUSG00000029328	10		ENSMUSG00000025078	11
	ENSMUSG00000027340	ENSMUSG00000027340:E013	5		ENSMUSG00000027365	ENSMUSG00000027365:E053	54									ENSMUSG00000029428	10		ENSMUSG00000025137	11
	ENSMUSG00000027346	ENSMUSG00000027346:E022	13		ENSMUSG00000027509	ENSMUSG00000027509:E009	1									ENSMUSG00000029454	10		ENSMUSG00000025220	11
	ENSMUSG00000027365	ENSMUSG00000027365:E053	44		ENSMUSG00000027652	ENSMUSG00000027652:E046	15									ENSMUSG00000030254	10		ENSMUSG00000025764	11
	ENSMUSG00000027652	ENSMUSG00000027652:E046	20		ENSMUSG00000027668	ENSMUSG00000027668:E012	9									ENSMUSG00000030718	10		ENSMUSG00000025856	11
	ENSMUSG00000027668	ENSMUSG00000027668:E012	9		ENSMUSG00000027668	ENSMUSG00000027668:E015	9									ENSMUSG00000031161	10		ENSMUSG00000025858	11
	ENSMUSG00000027668	ENSMUSG00000027668:E015	9		ENSMUSG00000027864	ENSMUSG00000027864:E007	11									ENSMUSG00000031386	10		ENSMUSG00000026116	11
	ENSMUSG00000027864	ENSMUSG00000027864:E007	7		ENSMUSG00000027998	ENSMUSG00000027998:E005	6									ENSMUSG00000031563	10		ENSMUSG00000026361	11
	ENSMUSG00000027998	ENSMUSG00000027998:E005	3		ENSMUSG00000028032	ENSMUSG00000028032:E015	7									ENSMUSG00000031822	10		ENSMUSG00000026393	11
	ENSMUSG00000028032	ENSMUSG00000028032:E015	2		ENSMUSG00000028080	ENSMUSG00000028080:E018	53									ENSMUSG00000031985	10		ENSMUSG00000026657	11
	ENSMUSG00000028080	ENSMUSG00000028080:E018	36		ENSMUSG00000028180	ENSMUSG00000028180:E023	16									ENSMUSG00000032002	10		ENSMUSG00000026754	11
	ENSMUSG00000028180	ENSMUSG00000028180:E023	12		ENSMUSG00000028207	ENSMUSG00000028207:E002	5									ENSMUSG00000032328	10		ENSMUSG00000027067	11
	ENSMUSG00000028207	ENSMUSG00000028207:E002	6		ENSMUSG00000028228	ENSMUSG00000028228:E016	3									ENSMUSG00000032329	10		ENSMUSG00000027176	11
	ENSMUSG00000028228	ENSMUSG00000028228:E016	9		ENSMUSG00000028312	ENSMUSG00000028312:E022	10									ENSMUSG00000032393	10		ENSMUSG00000027195	11
	ENSMUSG00000028312	ENSMUSG00000028312:E022	19		ENSMUSG00000028343	ENSMUSG00000028343:E011	8									ENSMUSG00000032422	10		ENSMUSG00000027206	11
	ENSMUSG00000028343	ENSMUSG00000028343:E011	5		ENSMUSG00000028403	ENSMUSG00000028403:E005	1									ENSMUSG00000032462	10		ENSMUSG00000027331	11
	ENSMUSG00000028403	ENSMUSG00000028403:E005	3		ENSMUSG00000028412	ENSMUSG00000028412:E018	2									ENSMUSG00000033257	10		ENSMUSG00000027363	11
	ENSMUSG00000028419	ENSMUSG00000028419:E006	2		ENSMUSG00000028419	ENSMUSG00000028419:E006	6									ENSMUSG00000033792	10		ENSMUSG00000027620	11
	ENSMUSG00000028438	ENSMUSG00000028438:E010	1		ENSMUSG00000028438	ENSMUSG00000028438:E010	5									ENSMUSG00000033955	10		ENSMUSG00000027655	11
	ENSMUSG00000028438	ENSMUSG00000028438:E012	1		ENSMUSG00000028438	ENSMUSG00000028438:E012	5									ENSMUSG00000034024	10		ENSMUSG00000027679	11
	ENSMUSG00000028438	ENSMUSG00000028438:E013	1		ENSMUSG00000028438	ENSMUSG00000028438:E013	5									ENSMUSG00000034032	10		ENSMUSG00000027864	11
	ENSMUSG00000028456	ENSMUSG00000028456:E065	1		ENSMUSG00000028530	ENSMUSG00000028530:E024	15									ENSMUSG00000034290	10		ENSMUSG00000027868	11
	ENSMUSG00000028530	ENSMUSG00000028530:E024	10		ENSMUSG00000028532	ENSMUSG00000028532:E029	5									ENSMUSG00000034438	10		ENSMUSG00000027883	11
	ENSMUSG00000028532	ENSMUSG00000028532:E029	7		ENSMUSG00000028576	ENSMUSG00000028576:E009	3									ENSMUSG00000034667	10		ENSMUSG00000028256	11
	ENSMUSG00000028576	ENSMUSG00000028576:E009	1		ENSMUSG00000028587	ENSMUSG00000028587:E022	4									ENSMUSG00000034820	10		ENSMUSG00000028273	11
	ENSMUSG00000028587	ENSMUSG00000028587:E022	8		ENSMUSG00000028633	ENSMUSG00000028633:E013	8									ENSMUSG00000035161	10		ENSMUSG00000028345	11
	ENSMUSG00000028633	ENSMUSG00000028633:E013	2		ENSMUSG00000028676	ENSMUSG00000028676:E017	7									ENSMUSG00000035569	10		ENSMUSG00000028487	11
	ENSMUSG00000028676	ENSMUSG00000028676:E017	8		ENSMUSG00000029174	ENSMUSG00000029174:E030	30									ENSMUSG00000035900	10		ENSMUSG00000028580	11
	ENSMUSG00000029174	ENSMUSG00000029174:E030	18		ENSMUSG00000029313	ENSMUSG00000029313:E027	19									ENSMUSG00000036057	10		ENSMUSG00000028678	11
	ENSMUSG00000029312	ENSMUSG00000029312:E011	1		ENSMUSG00000029328	ENSMUSG00000029328:E007	9									ENSMUSG00000036180	10		ENSMUSG00000028708	11
	ENSMUSG00000029313	ENSMUSG00000029313:E027	10		ENSMUSG00000029407	ENSMUSG00000029407:E017	25									ENSMUSG00000036273	10		ENSMUSG00000028718	11
	ENSMUSG00000029328	ENSMUSG00000029328:E007	10		ENSMUSG00000029415	ENSMUSG00000029415:E002	2									ENSMUSG00000037108	10		ENSMUSG00000029056	11
	ENSMUSG00000029407	ENSMUSG00000029407:E017	17		ENSMUSG00000029422	ENSMUSG00000029422:E008	11									ENSMUSG00000037149	10		ENSMUSG00000029076	11
	ENSMUSG00000029415	ENSMUSG00000029415:E002	1		ENSMUSG00000029422	ENSMUSG00000029422:E009	11									ENSMUSG00000037313	10		ENSMUSG00000029338	11
	ENSMUSG00000029422	ENSMUSG00000029422:E008	11		ENSMUSG00000029472	ENSMUSG00000029472:E018	42									ENSMUSG00000037355	10		ENSMUSG00000029422	11
	ENSMUSG00000029422	ENSMUSG00000029422:E009	11		ENSMUSG00000029673	ENSMUSG00000029673:E004	1									ENSMUSG00000037364	10		ENSMUSG00000029446	11
	ENSMUSG00000029472	ENSMUSG00000029472:E018	28		ENSMUSG00000029767	ENSMUSG00000029767:E017	23									ENSMUSG00000037679	10		ENSMUSG00000029594	11
	ENSMUSG00000029767	ENSMUSG00000029767:E017	16		ENSMUSG00000029782	ENSMUSG00000029782:E020	4									ENSMUSG00000037921	10		ENSMUSG00000029629	11
	ENSMUSG00000029782	ENSMUSG00000029782:E020	6		ENSMUSG00000030231	ENSMUSG00000030231:E050	5									ENSMUSG00000038005	10		ENSMUSG00000029913	11
	ENSMUSG00000030231	ENSMUSG00000030231:E050	8		ENSMUSG00000030254	ENSMUSG00000030254:E014	6									ENSMUSG00000038467	10		ENSMUSG00000030102	11
	ENSMUSG00000030254	ENSMUSG00000030254:E014	10		ENSMUSG00000030451	ENSMUSG00000030451:E082	45									ENSMUSG00000039202	10		ENSMUSG00000030447	11
	ENSMUSG00000030451	ENSMUSG00000030451:E082	57		ENSMUSG00000030516	ENSMUSG00000030516:E004	14									ENSMUSG00000039220	10		ENSMUSG00000030528	11
	ENSMUSG00000030516	ENSMUSG00000030516:E004	8		ENSMUSG00000030516	ENSMUSG00000030516:E006	14									ENSMUSG00000039470	10		ENSMUSG00000030921	11
	ENSMUSG00000030516	ENSMUSG00000030516:E006	8		ENSMUSG00000030583	ENSMUSG00000030583:E022	2									ENSMUSG00000039476	10		ENSMUSG00000030934	11
	ENSMUSG00000030583	ENSMUSG00000030583:E022	3		ENSMUSG00000030655	ENSMUSG00000030655:E064	88									ENSMUSG00000039477	10		ENSMUSG00000031007	11
	ENSMUSG00000030655	ENSMUSG00000030655:E064	54		ENSMUSG00000031012	ENSMUSG00000031012:E015	9									ENSMUSG00000040028	10		ENSMUSG00000031065	11
	ENSMUSG00000031012	ENSMUSG00000031012:E015	14		ENSMUSG00000031311	ENSMUSG00000031311:E009	8									ENSMUSG00000040044	10		ENSMUSG00000031284	11
	ENSMUSG00000031311	ENSMUSG00000031311:E009	8		ENSMUSG00000031311	ENSMUSG00000031311:E012	8									ENSMUSG00000040354	10		ENSMUSG00000031453	11
	ENSMUSG00000031311	ENSMUSG00000031311:E012	8		ENSMUSG00000031516	ENSMUSG00000031516:E007	2									ENSMUSG00000040675	10		ENSMUSG00000031902	11
	ENSMUSG00000031516	ENSMUSG00000031516:E007	1		ENSMUSG00000031575	ENSMUSG00000031575:E028	10									ENSMUSG00000040720	10		ENSMUSG00000032047	11
	ENSMUSG00000031575	ENSMUSG00000031575:E028	8		ENSMUSG00000031577	ENSMUSG00000031577:E001	4									ENSMUSG00000042156	10		ENSMUSG00000032217	11
	ENSMUSG00000031577	ENSMUSG00000031577:E001	2		ENSMUSG00000031681	ENSMUSG00000031681:E003	2									ENSMUSG00000042207	10		ENSMUSG00000032340	11
	ENSMUSG00000031701	ENSMUSG00000031701:E009	3		ENSMUSG00000031701	ENSMUSG00000031701:E009	2									ENSMUSG00000042408	10		ENSMUSG00000032349	11
	ENSMUSG00000031822	ENSMUSG00000031822:E021	10		ENSMUSG00000031822	ENSMUSG00000031822:E021	3									ENSMUSG00000042590	10		ENSMUSG00000032557	11
	ENSMUSG00000031976	ENSMUSG00000031976:E005	1		ENSMUSG00000032030	ENSMUSG00000032030:E019	6									ENSMUSG00000043535	10		ENSMUSG00000033170	11
	ENSMUSG00000032030	ENSMUSG00000032030:E019	7		ENSMUSG00000032096	ENSMUSG00000032096:E013	4									ENSMUSG00000044906	10		ENSMUSG00000034290	11
	ENSMUSG00000032096	ENSMUSG00000032096:E013	3		ENSMUSG00000032212	ENSMUSG00000032212:E012	10									ENSMUSG00000045205	10		ENSMUSG00000034973	11
	ENSMUSG00000032212	ENSMUSG00000032212:E012	11		ENSMUSG00000032217	ENSMUSG00000032217:E014	11									ENSMUSG00000046139	10		ENSMUSG00000035027	11
	ENSMUSG00000032217	ENSMUSG00000032217:E014	13		ENSMUSG00000032264	ENSMUSG00000032264:E005	9									ENSMUSG00000046876	10		ENSMUSG00000035770	11
	ENSMUSG00000032264	ENSMUSG00000032264:E005	9		ENSMUSG00000032293	ENSMUSG00000032293:E006	22									ENSMUSG00000047454	10		ENSMUSG00000035842	11
	ENSMUSG00000032293	ENSMUSG00000032293:E006	21		ENSMUSG00000032468	ENSMUSG00000032468:E018	7									ENSMUSG00000049807	10		ENSMUSG00000035941	11
	ENSMUSG00000032468	ENSMUSG00000032468:E018	6		ENSMUSG00000032740	ENSMUSG00000032740:E025	13									ENSMUSG00000051786	10		ENSMUSG00000036026	11
	ENSMUSG00000032740	ENSMUSG00000032740:E025	21		ENSMUSG00000032740	ENSMUSG00000032740:E026	13									ENSMUSG00000052911	10		ENSMUSG00000036086	11
	ENSMUSG00000032740	ENSMUSG00000032740:E026	21		ENSMUSG00000033054	ENSMUSG00000033054:E007	7									ENSMUSG00000055053	10		ENSMUSG00000036275	11
	ENSMUSG00000032899	ENSMUSG00000032899:E011	1		ENSMUSG00000033282	ENSMUSG00000033282:E011	12									ENSMUSG00000055296	10		ENSMUSG00000036323	11
	ENSMUSG00000033054	ENSMUSG00000033054:E007	11		ENSMUSG00000033282	ENSMUSG00000033282:E012	12									ENSMUSG00000056091	10		ENSMUSG00000036678	11
	ENSMUSG00000033282	ENSMUSG00000033282:E011	11		ENSMUSG00000033295	ENSMUSG00000033295:E025	8									ENSMUSG00000057230	10		ENSMUSG00000037313	11
	ENSMUSG00000033282	ENSMUSG00000033282:E012	11		ENSMUSG00000033382	ENSMUSG00000033382:E024	7									ENSMUSG00000057719	10		ENSMUSG00000037533	11
	ENSMUSG00000033295	ENSMUSG00000033295:E025	16		ENSMUSG00000033382	ENSMUSG00000033382:E025	7									ENSMUSG00000058056	10		ENSMUSG00000038372	11
	ENSMUSG00000033382	ENSMUSG00000033382:E024	12		ENSMUSG00000033701	ENSMUSG00000033701:E012	3									ENSMUSG00000058290	10		ENSMUSG00000038679	11
	ENSMUSG00000033382	ENSMUSG00000033382:E025	12		ENSMUSG00000034007	ENSMUSG00000034007:E010	18									ENSMUSG00000058704	10		ENSMUSG00000038708	11
	ENSMUSG00000033701	ENSMUSG00000033701:E012	6		ENSMUSG00000034163	ENSMUSG00000034163:E011	52									ENSMUSG00000058997	10		ENSMUSG00000038822	11
	ENSMUSG00000034007	ENSMUSG00000034007:E010	25		ENSMUSG00000034269	ENSMUSG00000034269:E045	21									ENSMUSG00000060227	10		ENSMUSG00000038902	11
	ENSMUSG00000034163	ENSMUSG00000034163:E011	48		ENSMUSG00000034297	ENSMUSG00000034297:E013	41									ENSMUSG00000060657	10		ENSMUSG00000038909	11
	ENSMUSG00000034269	ENSMUSG00000034269:E045	23		ENSMUSG00000034574	ENSMUSG00000034574:E017	4									ENSMUSG00000061032	10		ENSMUSG00000039128	11
	ENSMUSG00000034297	ENSMUSG00000034297:E013	45		ENSMUSG00000034601	ENSMUSG00000034601:E022	14									ENSMUSG00000062078	10		ENSMUSG00000039220	11
	ENSMUSG00000034601	ENSMUSG00000034601:E022	8		ENSMUSG00000034602	ENSMUSG00000034602:E035	19									ENSMUSG00000062312	10		ENSMUSG00000039456	11
	ENSMUSG00000034602	ENSMUSG00000034602:E035	20		ENSMUSG00000034940	ENSMUSG00000034940:E006	2									ENSMUSG00000063972	10		ENSMUSG00000039952	11
	ENSMUSG00000034940	ENSMUSG00000034940:E006	3		ENSMUSG00000035051	ENSMUSG00000035051:E002	6									ENSMUSG00000064127	10		ENSMUSG00000040010	11
	ENSMUSG00000035051	ENSMUSG00000035051:E002	7		ENSMUSG00000035064	ENSMUSG00000035064:E018	3									ENSMUSG00000067629	10		ENSMUSG00000040152	11
	ENSMUSG00000035168	ENSMUSG00000035168:E020	8		ENSMUSG00000035064	ENSMUSG00000035064:E019	3									ENSMUSG00000067713	10		ENSMUSG00000040415	11
	ENSMUSG00000035181	ENSMUSG00000035181:E025	13		ENSMUSG00000035168	ENSMUSG00000035168:E020	14									ENSMUSG00000068015	10		ENSMUSG00000041028	11
	ENSMUSG00000035310	ENSMUSG00000035310:E014	3		ENSMUSG00000035181	ENSMUSG00000035181:E025	13									ENSMUSG00000068040	10		ENSMUSG00000041406	11
	ENSMUSG00000035311	ENSMUSG00000035311:E033	2		ENSMUSG00000035310	ENSMUSG00000035310:E014	6									ENSMUSG00000070280	10		ENSMUSG00000042410	11
	ENSMUSG00000035329	ENSMUSG00000035329:E010	2		ENSMUSG00000035311	ENSMUSG00000035311:E033	7									ENSMUSG00000071337	10		ENSMUSG00000042508	11
	ENSMUSG00000035476	ENSMUSG00000035476:E010	2		ENSMUSG00000035476	ENSMUSG00000035476:E010	3									ENSMUSG00000074749	10		ENSMUSG00000042590	11
	ENSMUSG00000035621	ENSMUSG00000035621:E009	7		ENSMUSG00000035621	ENSMUSG00000035621:E009	4									ENSMUSG00000075415	10		ENSMUSG00000042688	11
	ENSMUSG00000035649	ENSMUSG00000035649:E012	12		ENSMUSG00000035649	ENSMUSG00000035649:E012	10									ENSMUSG00000079562	10		ENSMUSG00000044201	11
	ENSMUSG00000035683	ENSMUSG00000035683:E013	2		ENSMUSG00000035683	ENSMUSG00000035683:E013	10									ENSMUSG00000084946	10		ENSMUSG00000044252	11
	ENSMUSG00000035683	ENSMUSG00000035683:E014	2		ENSMUSG00000035683	ENSMUSG00000035683:E014	10									ENSMUSG00000085465	10		ENSMUSG00000045636	11
	ENSMUSG00000035919	ENSMUSG00000035919:E027	9		ENSMUSG00000035919	ENSMUSG00000035919:E027	7									ENSMUSG00000085695	10		ENSMUSG00000048109	11
	ENSMUSG00000035992	ENSMUSG00000035992:E019	42		ENSMUSG00000035992	ENSMUSG00000035992:E019	42									ENSMUSG00000085862	10		ENSMUSG00000048118	11
	ENSMUSG00000036104	ENSMUSG00000036104:E026	19		ENSMUSG00000036104	ENSMUSG00000036104:E026	14									ENSMUSG00000087159	10		ENSMUSG00000048445	11
	ENSMUSG00000036104	ENSMUSG00000036104:E027	19		ENSMUSG00000036104	ENSMUSG00000036104:E027	14									ENSMUSG00000090626	10		ENSMUSG00000051586	11
	ENSMUSG00000036199	ENSMUSG00000036199:E003	2		ENSMUSG00000036199	ENSMUSG00000036199:E003	3									ENSMUSG00000101674	10		ENSMUSG00000051864	11
	ENSMUSG00000036202	ENSMUSG00000036202:E029	24		ENSMUSG00000036202	ENSMUSG00000036202:E029	33									ENSMUSG00000105340	10		ENSMUSG00000052812	11
	ENSMUSG00000036257	ENSMUSG00000036257:E010	3		ENSMUSG00000036257	ENSMUSG00000036257:E010	1									ENSMUSG00000105552	10		ENSMUSG00000052911	11
	ENSMUSG00000036282	ENSMUSG00000036282:E007	5		ENSMUSG00000036282	ENSMUSG00000036282:E007	3									ENSMUSG00000106864	10		ENSMUSG00000053470	11
	ENSMUSG00000036323	ENSMUSG00000036323:E016	23		ENSMUSG00000036323	ENSMUSG00000036323:E016	11									ENSMUSG00000000631	9		ENSMUSG00000053799	11
	ENSMUSG00000036323	ENSMUSG00000036323:E017	23		ENSMUSG00000036323	ENSMUSG00000036323:E017	11									ENSMUSG00000000901	9		ENSMUSG00000053931	11
	ENSMUSG00000036959	ENSMUSG00000036959:E020	3		ENSMUSG00000036617	ENSMUSG00000036617:E044	1									ENSMUSG00000001228	9		ENSMUSG00000056268	11
	ENSMUSG00000036990	ENSMUSG00000036990:E022	12		ENSMUSG00000036959	ENSMUSG00000036959:E020	3									ENSMUSG00000001376	9		ENSMUSG00000056579	11
	ENSMUSG00000036990	ENSMUSG00000036990:E023	12		ENSMUSG00000036990	ENSMUSG00000036990:E022	13									ENSMUSG00000001542	9		ENSMUSG00000056919	11
	ENSMUSG00000036990	ENSMUSG00000036990:E024	12		ENSMUSG00000036990	ENSMUSG00000036990:E023	13									ENSMUSG00000001729	9		ENSMUSG00000057554	11
	ENSMUSG00000036990	ENSMUSG00000036990:E025	12		ENSMUSG00000036990	ENSMUSG00000036990:E024	13									ENSMUSG00000001891	9		ENSMUSG00000058290	11
	ENSMUSG00000036990	ENSMUSG00000036990:E026	12		ENSMUSG00000036990	ENSMUSG00000036990:E025	13									ENSMUSG00000002015	9		ENSMUSG00000058587	11
	ENSMUSG00000037270	ENSMUSG00000037270:E011	70		ENSMUSG00000036990	ENSMUSG00000036990:E026	13									ENSMUSG00000002109	9		ENSMUSG00000061232	11
	ENSMUSG00000037315	ENSMUSG00000037315:E014	3		ENSMUSG00000037270	ENSMUSG00000037270:E011	85									ENSMUSG00000002297	9		ENSMUSG00000061607	11
	ENSMUSG00000037355	ENSMUSG00000037355:E019	10		ENSMUSG00000037315	ENSMUSG00000037315:E014	1									ENSMUSG00000002365	9		ENSMUSG00000062078	11
	ENSMUSG00000037458	ENSMUSG00000037458:E008	14		ENSMUSG00000037355	ENSMUSG00000037355:E019	16									ENSMUSG00000003068	9		ENSMUSG00000063663	11
	ENSMUSG00000037458	ENSMUSG00000037458:E009	14		ENSMUSG00000037458	ENSMUSG00000037458:E008	8									ENSMUSG00000005705	9		ENSMUSG00000064061	11
	ENSMUSG00000037474	ENSMUSG00000037474:E011	14		ENSMUSG00000037458	ENSMUSG00000037458:E009	8									ENSMUSG00000006169	9		ENSMUSG00000064210	11
	ENSMUSG00000037475	ENSMUSG00000037475:E048	28		ENSMUSG00000037474	ENSMUSG00000037474:E011	13									ENSMUSG00000006699	9		ENSMUSG00000067150	11
	ENSMUSG00000037608	ENSMUSG00000037608:E011	25		ENSMUSG00000037475	ENSMUSG00000037475:E048	37									ENSMUSG00000007029	9		ENSMUSG00000068663	11
	ENSMUSG00000037949	ENSMUSG00000037949:E008	9		ENSMUSG00000037608	ENSMUSG00000037608:E011	40									ENSMUSG00000007670	9		ENSMUSG00000068882	11
	ENSMUSG00000038039	ENSMUSG00000038039:E020	13		ENSMUSG00000037720	ENSMUSG00000037720:E015	3									ENSMUSG00000008398	9		ENSMUSG00000068922	11
	ENSMUSG00000038070	ENSMUSG00000038070:E021	18		ENSMUSG00000037949	ENSMUSG00000037949:E008	9									ENSMUSG00000009575	9		ENSMUSG00000070436	11
	ENSMUSG00000038379	ENSMUSG00000038379:E031	3		ENSMUSG00000038039	ENSMUSG00000038039:E020	12									ENSMUSG00000010097	9		ENSMUSG00000071659	11
	ENSMUSG00000038446	ENSMUSG00000038446:E010	7		ENSMUSG00000038070	ENSMUSG00000038070:E021	14									ENSMUSG00000011958	9		ENSMUSG00000079614	11
	ENSMUSG00000038518	ENSMUSG00000038518:E032	8		ENSMUSG00000038379	ENSMUSG00000038379:E031	1									ENSMUSG00000012519	9		ENSMUSG00000085695	11
	ENSMUSG00000038518	ENSMUSG00000038518:E033	8		ENSMUSG00000038446	ENSMUSG00000038446:E010	3									ENSMUSG00000013593	9		ENSMUSG00000085862	11
	ENSMUSG00000038658	ENSMUSG00000038658:E021	12		ENSMUSG00000038518	ENSMUSG00000038518:E032	12									ENSMUSG00000014503	9		ENSMUSG00000090086	11
	ENSMUSG00000038773	ENSMUSG00000038773:E008	17		ENSMUSG00000038518	ENSMUSG00000038518:E033	12									ENSMUSG00000017119	9		ENSMUSG00000092470	11
	ENSMUSG00000038774	ENSMUSG00000038774:E041	48		ENSMUSG00000038658	ENSMUSG00000038658:E021	10									ENSMUSG00000017715	9		ENSMUSG00000097039	11
	ENSMUSG00000038872	ENSMUSG00000038872:E007	14		ENSMUSG00000038773	ENSMUSG00000038773:E008	17									ENSMUSG00000018209	9		ENSMUSG00000106218	11
	ENSMUSG00000038949	ENSMUSG00000038949:E006	15		ENSMUSG00000038774	ENSMUSG00000038774:E041	48									ENSMUSG00000018412	9		ENSMUSG00000001016	10
	ENSMUSG00000038954	ENSMUSG00000038954:E009	2		ENSMUSG00000038872	ENSMUSG00000038872:E007	22									ENSMUSG00000018474	9		ENSMUSG00000001228	10
	ENSMUSG00000039242	ENSMUSG00000039242:E006	6		ENSMUSG00000038949	ENSMUSG00000038949:E006	8									ENSMUSG00000018666	9		ENSMUSG00000001416	10
	ENSMUSG00000039473	ENSMUSG00000039473:E014	9		ENSMUSG00000038954	ENSMUSG00000038954:E009	4									ENSMUSG00000018697	9		ENSMUSG00000001855	10
	ENSMUSG00000039497	ENSMUSG00000039497:E005	5		ENSMUSG00000039242	ENSMUSG00000039242:E006	7									ENSMUSG00000018736	9		ENSMUSG00000001918	10
	ENSMUSG00000039671	ENSMUSG00000039671:E027	14		ENSMUSG00000039473	ENSMUSG00000039473:E014	9									ENSMUSG00000018848	9		ENSMUSG00000002102	10
	ENSMUSG00000039671	ENSMUSG00000039671:E028	14		ENSMUSG00000039497	ENSMUSG00000039497:E005	12									ENSMUSG00000019518	9		ENSMUSG00000002365	10
	ENSMUSG00000039753	ENSMUSG00000039753:E005	17		ENSMUSG00000039671	ENSMUSG00000039671:E027	3									ENSMUSG00000019790	9		ENSMUSG00000002496	10
	ENSMUSG00000039756	ENSMUSG00000039756:E003	3		ENSMUSG00000039671	ENSMUSG00000039671:E028	3									ENSMUSG00000019795	9		ENSMUSG00000003814	10
	ENSMUSG00000039840	ENSMUSG00000039840:E020	14		ENSMUSG00000039753	ENSMUSG00000039753:E005	21									ENSMUSG00000019842	9		ENSMUSG00000005371	10
	ENSMUSG00000039840	ENSMUSG00000039840:E029	14		ENSMUSG00000039756	ENSMUSG00000039756:E003	2									ENSMUSG00000019854	9		ENSMUSG00000005732	10
	ENSMUSG00000039842	ENSMUSG00000039842:E022	3		ENSMUSG00000039840	ENSMUSG00000039840:E020	15									ENSMUSG00000019966	9		ENSMUSG00000005846	10
	ENSMUSG00000040351	ENSMUSG00000040351:E019	12		ENSMUSG00000039840	ENSMUSG00000039840:E029	15									ENSMUSG00000020069	9		ENSMUSG00000006191	10
	ENSMUSG00000040351	ENSMUSG00000040351:E027	12		ENSMUSG00000039842	ENSMUSG00000039842:E022	5									ENSMUSG00000020130	9		ENSMUSG00000009995	10
	ENSMUSG00000040389	ENSMUSG00000040389:E016	7		ENSMUSG00000040351	ENSMUSG00000040351:E019	12									ENSMUSG00000020359	9		ENSMUSG00000010453	10
	ENSMUSG00000040389	ENSMUSG00000040389:E017	7		ENSMUSG00000040351	ENSMUSG00000040351:E027	12									ENSMUSG00000020612	9		ENSMUSG00000011960	10
	ENSMUSG00000040423	ENSMUSG00000040423:E023	11		ENSMUSG00000040389	ENSMUSG00000040389:E016	7									ENSMUSG00000020821	9		ENSMUSG00000013415	10
	ENSMUSG00000040565	ENSMUSG00000040565:E007	23		ENSMUSG00000040389	ENSMUSG00000040389:E017	7									ENSMUSG00000020823	9		ENSMUSG00000014592	10
	ENSMUSG00000040651	ENSMUSG00000040651:E013	11		ENSMUSG00000040423	ENSMUSG00000040423:E023	18									ENSMUSG00000021193	9		ENSMUSG00000015522	10
	ENSMUSG00000040717	ENSMUSG00000040717:E008	1		ENSMUSG00000040565	ENSMUSG00000040565:E007	38									ENSMUSG00000021390	9		ENSMUSG00000015697	10
	ENSMUSG00000040760	ENSMUSG00000040760:E011	5		ENSMUSG00000040651	ENSMUSG00000040651:E013	9									ENSMUSG00000021555	9		ENSMUSG00000016487	10
	ENSMUSG00000040760	ENSMUSG00000040760:E012	5		ENSMUSG00000040760	ENSMUSG00000040760:E011	2									ENSMUSG00000021693	9		ENSMUSG00000016664	10
	ENSMUSG00000040990	ENSMUSG00000040990:E036	9		ENSMUSG00000040760	ENSMUSG00000040760:E012	2									ENSMUSG00000021703	9		ENSMUSG00000017686	10
	ENSMUSG00000041303	ENSMUSG00000041303:E003	1		ENSMUSG00000040859	ENSMUSG00000040859:E023	1									ENSMUSG00000021738	9		ENSMUSG00000018340	10
	ENSMUSG00000041417	ENSMUSG00000041417:E019	2		ENSMUSG00000040990	ENSMUSG00000040990:E036	14									ENSMUSG00000021756	9		ENSMUSG00000018417	10
	ENSMUSG00000041417	ENSMUSG00000041417:E025	2		ENSMUSG00000041303	ENSMUSG00000041303:E003	1									ENSMUSG00000021782	9		ENSMUSG00000018481	10
	ENSMUSG00000041471	ENSMUSG00000041471:E005	1		ENSMUSG00000041417	ENSMUSG00000041417:E019	5									ENSMUSG00000021816	9		ENSMUSG00000018846	10
	ENSMUSG00000041471	ENSMUSG00000041471:E006	1		ENSMUSG00000041417	ENSMUSG00000041417:E025	5									ENSMUSG00000021929	9		ENSMUSG00000018974	10
	ENSMUSG00000041570	ENSMUSG00000041570:E015	11		ENSMUSG00000041570	ENSMUSG00000041570:E015	15									ENSMUSG00000022020	9		ENSMUSG00000019087	10
	ENSMUSG00000041570	ENSMUSG00000041570:E016	11		ENSMUSG00000041570	ENSMUSG00000041570:E016	15									ENSMUSG00000022108	9		ENSMUSG00000019302	10
	ENSMUSG00000041685	ENSMUSG00000041685:E002	22		ENSMUSG00000041685	ENSMUSG00000041685:E002	25									ENSMUSG00000022257	9		ENSMUSG00000019861	10
	ENSMUSG00000041685	ENSMUSG00000041685:E003	22		ENSMUSG00000041685	ENSMUSG00000041685:E003	25									ENSMUSG00000022404	9		ENSMUSG00000019877	10
	ENSMUSG00000041688	ENSMUSG00000041688:E002	11		ENSMUSG00000041688	ENSMUSG00000041688:E002	12									ENSMUSG00000022472	9		ENSMUSG00000020015	10
	ENSMUSG00000041740	ENSMUSG00000041740:E028	3		ENSMUSG00000041769	ENSMUSG00000041769:E017	3									ENSMUSG00000022505	9		ENSMUSG00000020176	10
	ENSMUSG00000041740	ENSMUSG00000041740:E031	3		ENSMUSG00000042010	ENSMUSG00000042010:E039	4									ENSMUSG00000022663	9		ENSMUSG00000020305	10
	ENSMUSG00000041769	ENSMUSG00000041769:E017	2		ENSMUSG00000042029	ENSMUSG00000042029:E025	25									ENSMUSG00000022685	9		ENSMUSG00000020454	10
	ENSMUSG00000042010	ENSMUSG00000042010:E039	2		ENSMUSG00000042029	ENSMUSG00000042029:E026	25									ENSMUSG00000022749	9		ENSMUSG00000020538	10
	ENSMUSG00000042029	ENSMUSG00000042029:E025	12		ENSMUSG00000042104	ENSMUSG00000042104:E004	4									ENSMUSG00000022837	9		ENSMUSG00000020564	10
	ENSMUSG00000042029	ENSMUSG00000042029:E026	12		ENSMUSG00000042104	ENSMUSG00000042104:E045	4									ENSMUSG00000022893	9		ENSMUSG00000020647	10
	ENSMUSG00000042104	ENSMUSG00000042104:E004	3		ENSMUSG00000042185	ENSMUSG00000042185:E026	5									ENSMUSG00000022957	9		ENSMUSG00000020739	10
	ENSMUSG00000042104	ENSMUSG00000042104:E045	3		ENSMUSG00000042272	ENSMUSG00000042272:E012	8									ENSMUSG00000022960	9		ENSMUSG00000020850	10
	ENSMUSG00000042185	ENSMUSG00000042185:E026	2		ENSMUSG00000042348	ENSMUSG00000042348:E004	8									ENSMUSG00000023030	9		ENSMUSG00000021224	10
	ENSMUSG00000042272	ENSMUSG00000042272:E012	6		ENSMUSG00000042410	ENSMUSG00000042410:E029	11									ENSMUSG00000023050	9		ENSMUSG00000021390	10
	ENSMUSG00000042348	ENSMUSG00000042348:E004	4		ENSMUSG00000042508	ENSMUSG00000042508:E007	11									ENSMUSG00000023972	9		ENSMUSG00000021549	10
	ENSMUSG00000042396	ENSMUSG00000042396:E003	1		ENSMUSG00000042508	ENSMUSG00000042508:E016	11									ENSMUSG00000024664	9		ENSMUSG00000021764	10
	ENSMUSG00000042410	ENSMUSG00000042410:E029	8		ENSMUSG00000042599	ENSMUSG00000042599:E022	3									ENSMUSG00000024758	9		ENSMUSG00000021969	10
	ENSMUSG00000042508	ENSMUSG00000042508:E007	8		ENSMUSG00000043909	ENSMUSG00000043909:E022	21									ENSMUSG00000024759	9		ENSMUSG00000022391	10
	ENSMUSG00000042508	ENSMUSG00000042508:E016	8		ENSMUSG00000043909	ENSMUSG00000043909:E023	21									ENSMUSG00000024826	9		ENSMUSG00000022475	10
	ENSMUSG00000042599	ENSMUSG00000042599:E022	11		ENSMUSG00000043940	ENSMUSG00000043940:E058	12									ENSMUSG00000024985	9		ENSMUSG00000022905	10
	ENSMUSG00000043909	ENSMUSG00000043909:E022	15		ENSMUSG00000044573	ENSMUSG00000044573:E002	1									ENSMUSG00000025133	9		ENSMUSG00000022983	10
	ENSMUSG00000043909	ENSMUSG00000043909:E023	15		ENSMUSG00000044573	ENSMUSG00000044573:E003	1									ENSMUSG00000025142	9		ENSMUSG00000023079	10
	ENSMUSG00000043940	ENSMUSG00000043940:E058	3		ENSMUSG00000045095	ENSMUSG00000045095:E021	3									ENSMUSG00000025217	9		ENSMUSG00000023088	10
	ENSMUSG00000045095	ENSMUSG00000045095:E021	9		ENSMUSG00000045095	ENSMUSG00000045095:E034	3									ENSMUSG00000025224	9		ENSMUSG00000023106	10
	ENSMUSG00000045095	ENSMUSG00000045095:E034	9		ENSMUSG00000046201	ENSMUSG00000046201:E006	31									ENSMUSG00000025278	9		ENSMUSG00000024169	10
	ENSMUSG00000046201	ENSMUSG00000046201:E006	28		ENSMUSG00000046671	ENSMUSG00000046671:E006	1									ENSMUSG00000025357	9		ENSMUSG00000024219	10
	ENSMUSG00000046671	ENSMUSG00000046671:E006	2		ENSMUSG00000046671	ENSMUSG00000046671:E007	1									ENSMUSG00000025531	9		ENSMUSG00000024287	10
	ENSMUSG00000046671	ENSMUSG00000046671:E007	2		ENSMUSG00000047045	ENSMUSG00000047045:E014	25									ENSMUSG00000025613	9		ENSMUSG00000024335	10
	ENSMUSG00000047045	ENSMUSG00000047045:E014	11		ENSMUSG00000047804	ENSMUSG00000047804:E017	5									ENSMUSG00000025702	9		ENSMUSG00000024381	10
	ENSMUSG00000047804	ENSMUSG00000047804:E017	3		ENSMUSG00000048118	ENSMUSG00000048118:E027	11									ENSMUSG00000025912	9		ENSMUSG00000024384	10
	ENSMUSG00000048118	ENSMUSG00000048118:E027	15		ENSMUSG00000048170	ENSMUSG00000048170:E016	5									ENSMUSG00000025925	9		ENSMUSG00000024392	10
	ENSMUSG00000048170	ENSMUSG00000048170:E016	6		ENSMUSG00000048249	ENSMUSG00000048249:E012	10									ENSMUSG00000026159	9		ENSMUSG00000024507	10
	ENSMUSG00000048249	ENSMUSG00000048249:E012	4		ENSMUSG00000051378	ENSMUSG00000051378:E004	3									ENSMUSG00000026309	9		ENSMUSG00000024576	10
	ENSMUSG00000049811	ENSMUSG00000049811:E012	1		ENSMUSG00000052593	ENSMUSG00000052593:E033	13									ENSMUSG00000026509	9		ENSMUSG00000024659	10
	ENSMUSG00000051378	ENSMUSG00000051378:E004	7		ENSMUSG00000052748	ENSMUSG00000052748:E019	6									ENSMUSG00000026585	9		ENSMUSG00000024695	10
	ENSMUSG00000052593	ENSMUSG00000052593:E033	6		ENSMUSG00000053754	ENSMUSG00000053754:E011	2									ENSMUSG00000026718	9		ENSMUSG00000024926	10
	ENSMUSG00000052748	ENSMUSG00000052748:E019	4		ENSMUSG00000053799	ENSMUSG00000053799:E006	11									ENSMUSG00000026754	9		ENSMUSG00000024937	10
	ENSMUSG00000053754	ENSMUSG00000053754:E011	2		ENSMUSG00000053841	ENSMUSG00000053841:E008	7									ENSMUSG00000027012	9		ENSMUSG00000024940	10
	ENSMUSG00000053799	ENSMUSG00000053799:E006	4		ENSMUSG00000053931	ENSMUSG00000053931:E008	11									ENSMUSG00000027104	9		ENSMUSG00000024942	10
	ENSMUSG00000053841	ENSMUSG00000053841:E008	7		ENSMUSG00000054051	ENSMUSG00000054051:E002	9									ENSMUSG00000027364	9		ENSMUSG00000024976	10
	ENSMUSG00000053931	ENSMUSG00000053931:E008	6		ENSMUSG00000054874	ENSMUSG00000054874:E027	2									ENSMUSG00000027550	9		ENSMUSG00000025153	10
	ENSMUSG00000054051	ENSMUSG00000054051:E002	14		ENSMUSG00000055013	ENSMUSG00000055013:E013	30									ENSMUSG00000027575	9		ENSMUSG00000025198	10
	ENSMUSG00000054874	ENSMUSG00000054874:E027	6		ENSMUSG00000055296	ENSMUSG00000055296:E007	18									ENSMUSG00000027596	9		ENSMUSG00000025232	10
	ENSMUSG00000055013	ENSMUSG00000055013:E013	14		ENSMUSG00000055567	ENSMUSG00000055567:E053	1									ENSMUSG00000027624	9		ENSMUSG00000025745	10
	ENSMUSG00000055296	ENSMUSG00000055296:E007	10		ENSMUSG00000055884	ENSMUSG00000055884:E009	13									ENSMUSG00000027668	9		ENSMUSG00000026004	10
	ENSMUSG00000055884	ENSMUSG00000055884:E009	4		ENSMUSG00000056211	ENSMUSG00000056211:E049	13									ENSMUSG00000027881	9		ENSMUSG00000026113	10
	ENSMUSG00000056211	ENSMUSG00000056211:E049	14		ENSMUSG00000056267	ENSMUSG00000056267:E020	3									ENSMUSG00000027889	9		ENSMUSG00000026153	10
	ENSMUSG00000056267	ENSMUSG00000056267:E020	4		ENSMUSG00000056531	ENSMUSG00000056531:E017	9									ENSMUSG00000028228	9		ENSMUSG00000026356	10
	ENSMUSG00000056531	ENSMUSG00000056531:E017	24		ENSMUSG00000057367	ENSMUSG00000057367:E005	8									ENSMUSG00000028245	9		ENSMUSG00000026384	10
	ENSMUSG00000057367	ENSMUSG00000057367:E005	7		ENSMUSG00000058835	ENSMUSG00000058835:E010	10									ENSMUSG00000028382	9		ENSMUSG00000026623	10
	ENSMUSG00000058835	ENSMUSG00000058835:E010	16		ENSMUSG00000059890	ENSMUSG00000059890:E022	2									ENSMUSG00000028413	9		ENSMUSG00000026643	10
	ENSMUSG00000059890	ENSMUSG00000059890:E022	8		ENSMUSG00000060961	ENSMUSG00000060961:E041	3									ENSMUSG00000028522	9		ENSMUSG00000026843	10
	ENSMUSG00000060961	ENSMUSG00000060961:E041	19		ENSMUSG00000061607	ENSMUSG00000061607:E012	11									ENSMUSG00000028614	9		ENSMUSG00000027104	10
	ENSMUSG00000061607	ENSMUSG00000061607:E012	7		ENSMUSG00000061859	ENSMUSG00000061859:E059	2									ENSMUSG00000028708	9		ENSMUSG00000027185	10
	ENSMUSG00000062373	ENSMUSG00000062373:E003	2		ENSMUSG00000062110	ENSMUSG00000062110:E009	2									ENSMUSG00000028771	9		ENSMUSG00000027207	10
	ENSMUSG00000062949	ENSMUSG00000062949:E016	12		ENSMUSG00000062373	ENSMUSG00000062373:E003	5									ENSMUSG00000028869	9		ENSMUSG00000027323	10
	ENSMUSG00000062949	ENSMUSG00000062949:E017	12		ENSMUSG00000062949	ENSMUSG00000062949:E016	18									ENSMUSG00000028906	9		ENSMUSG00000027364	10
	ENSMUSG00000063358	ENSMUSG00000063358:E009	16		ENSMUSG00000062949	ENSMUSG00000062949:E017	18									ENSMUSG00000028911	9		ENSMUSG00000027466	10
	ENSMUSG00000063358	ENSMUSG00000063358:E010	16		ENSMUSG00000063358	ENSMUSG00000063358:E009	20									ENSMUSG00000028957	9		ENSMUSG00000027829	10
	ENSMUSG00000066037	ENSMUSG00000066037:E017	29		ENSMUSG00000063358	ENSMUSG00000063358:E010	20									ENSMUSG00000028991	9		ENSMUSG00000027957	10
	ENSMUSG00000066152	ENSMUSG00000066152:E007	1		ENSMUSG00000066037	ENSMUSG00000066037:E017	14									ENSMUSG00000029147	9		ENSMUSG00000028030	10
	ENSMUSG00000066568	ENSMUSG00000066568:E008	4		ENSMUSG00000066568	ENSMUSG00000066568:E008	2									ENSMUSG00000029469	9		ENSMUSG00000028312	10
	ENSMUSG00000066900	ENSMUSG00000066900:E007	4		ENSMUSG00000066900	ENSMUSG00000066900:E007	7									ENSMUSG00000029561	9		ENSMUSG00000028522	10
	ENSMUSG00000068663	ENSMUSG00000068663:E036	12		ENSMUSG00000068663	ENSMUSG00000068663:E036	11									ENSMUSG00000029580	9		ENSMUSG00000028552	10
	ENSMUSG00000068823	ENSMUSG00000068823:E039	22		ENSMUSG00000068823	ENSMUSG00000068823:E039	16									ENSMUSG00000029613	9		ENSMUSG00000028759	10
	ENSMUSG00000069539	ENSMUSG00000069539:E015	4		ENSMUSG00000069539	ENSMUSG00000069539:E015	1									ENSMUSG00000029635	9		ENSMUSG00000028886	10
	ENSMUSG00000071660	ENSMUSG00000071660:E009	1		ENSMUSG00000071074	ENSMUSG00000071074:E013	1									ENSMUSG00000030029	9		ENSMUSG00000029062	10
	ENSMUSG00000072889	ENSMUSG00000072889:E025	18		ENSMUSG00000071660	ENSMUSG00000071660:E009	1									ENSMUSG00000030058	9		ENSMUSG00000029101	10
	ENSMUSG00000075376	ENSMUSG00000075376:E018	27		ENSMUSG00000072889	ENSMUSG00000072889:E025	16									ENSMUSG00000030279	9		ENSMUSG00000029122	10
	ENSMUSG00000078247	ENSMUSG00000078247:E009	5		ENSMUSG00000075376	ENSMUSG00000075376:E018	2									ENSMUSG00000030770	9		ENSMUSG00000029234	10
	ENSMUSG00000079562	ENSMUSG00000079562:E014	10		ENSMUSG00000078247	ENSMUSG00000078247:E009	6									ENSMUSG00000031065	9		ENSMUSG00000029475	10
	ENSMUSG00000090112	ENSMUSG00000090112:E013	26		ENSMUSG00000079562	ENSMUSG00000079562:E014	8									ENSMUSG00000031095	9		ENSMUSG00000029482	10
	ENSMUSG00000001891	ENSMUSG00000001891:E005	9		ENSMUSG00000090112	ENSMUSG00000090112:E013	24									ENSMUSG00000031154	9		ENSMUSG00000029577	10
	ENSMUSG00000003810	ENSMUSG00000003810:E024	33		ENSMUSG00000001891	ENSMUSG00000001891:E005	6									ENSMUSG00000031360	9		ENSMUSG00000029635	10
	ENSMUSG00000004364	ENSMUSG00000004364:E021	19		ENSMUSG00000003810	ENSMUSG00000003810:E024	16									ENSMUSG00000031375	9		ENSMUSG00000029817	10
	ENSMUSG00000005871	ENSMUSG00000005871:E011	15		ENSMUSG00000004364	ENSMUSG00000004364:E021	16									ENSMUSG00000031453	9		ENSMUSG00000030199	10
	ENSMUSG00000006010	ENSMUSG00000006010:E008	4		ENSMUSG00000005871	ENSMUSG00000005871:E011	17									ENSMUSG00000031601	9		ENSMUSG00000030208	10
	ENSMUSG00000006299	ENSMUSG00000006299:E003	2		ENSMUSG00000006010	ENSMUSG00000006010:E008	5									ENSMUSG00000031622	9		ENSMUSG00000030213	10
	ENSMUSG00000007670	ENSMUSG00000007670:E011	9		ENSMUSG00000006299	ENSMUSG00000006299:E003	3									ENSMUSG00000031826	9		ENSMUSG00000030754	10
	ENSMUSG00000009535	ENSMUSG00000009535:E013	3		ENSMUSG00000007670	ENSMUSG00000007670:E011	8									ENSMUSG00000031885	9		ENSMUSG00000030759	10
	ENSMUSG00000014496	ENSMUSG00000014496:E015	31		ENSMUSG00000009535	ENSMUSG00000009535:E013	1									ENSMUSG00000031954	9		ENSMUSG00000030850	10
	ENSMUSG00000014550	ENSMUSG00000014550:E018	2		ENSMUSG00000014496	ENSMUSG00000014496:E015	31									ENSMUSG00000031979	9		ENSMUSG00000031015	10
	ENSMUSG00000015002	ENSMUSG00000015002:E041	10		ENSMUSG00000014550	ENSMUSG00000014550:E018	1									ENSMUSG00000032097	9		ENSMUSG00000031161	10
	ENSMUSG00000015971	ENSMUSG00000015971:E006	2		ENSMUSG00000015002	ENSMUSG00000015002:E041	11									ENSMUSG00000032178	9		ENSMUSG00000031278	10
	ENSMUSG00000017418	ENSMUSG00000017418:E019	2		ENSMUSG00000015971	ENSMUSG00000015971:E006	3									ENSMUSG00000032249	9		ENSMUSG00000031575	10
	ENSMUSG00000017485	ENSMUSG00000017485:E031	23		ENSMUSG00000017485	ENSMUSG00000017485:E031	21									ENSMUSG00000032264	9		ENSMUSG00000031585	10
	ENSMUSG00000018417	ENSMUSG00000018417:E027	4		ENSMUSG00000018417	ENSMUSG00000018417:E027	10									ENSMUSG00000032458	9		ENSMUSG00000031703	10
	ENSMUSG00000018501	ENSMUSG00000018501:E011	37		ENSMUSG00000018501	ENSMUSG00000018501:E011	39									ENSMUSG00000032507	9		ENSMUSG00000031928	10
	ENSMUSG00000019370	ENSMUSG00000019370:E010	2		ENSMUSG00000019370	ENSMUSG00000019370:E010	2									ENSMUSG00000032536	9		ENSMUSG00000032002	10
	ENSMUSG00000019792	ENSMUSG00000019792:E011	8		ENSMUSG00000019792	ENSMUSG00000019792:E011	4									ENSMUSG00000032562	9		ENSMUSG00000032035	10
	ENSMUSG00000019820	ENSMUSG00000019820:E004	99		ENSMUSG00000019820	ENSMUSG00000019820:E004	104									ENSMUSG00000033014	9		ENSMUSG00000032212	10
	ENSMUSG00000019899	ENSMUSG00000019899:E055	2		ENSMUSG00000019899	ENSMUSG00000019899:E055	4									ENSMUSG00000033228	9		ENSMUSG00000032637	10
	ENSMUSG00000020393	ENSMUSG00000020393:E003	5		ENSMUSG00000020393	ENSMUSG00000020393:E003	3									ENSMUSG00000033545	9		ENSMUSG00000032849	10
	ENSMUSG00000020594	ENSMUSG00000020594:E025	40		ENSMUSG00000020459	ENSMUSG00000020459:E012	4									ENSMUSG00000033808	9		ENSMUSG00000033161	10
	ENSMUSG00000020717	ENSMUSG00000020717:E012	1		ENSMUSG00000020594	ENSMUSG00000020594:E025	38									ENSMUSG00000034243	9		ENSMUSG00000033228	10
	ENSMUSG00000020929	ENSMUSG00000020929:E026	6		ENSMUSG00000020929	ENSMUSG00000020929:E026	5									ENSMUSG00000034709	9		ENSMUSG00000033253	10
	ENSMUSG00000020986	ENSMUSG00000020986:E020	3		ENSMUSG00000020986	ENSMUSG00000020986:E020	4									ENSMUSG00000034893	9		ENSMUSG00000033257	10
	ENSMUSG00000021048	ENSMUSG00000021048:E005	6		ENSMUSG00000021048	ENSMUSG00000021048:E005	11									ENSMUSG00000034973	9		ENSMUSG00000033545	10
	ENSMUSG00000021144	ENSMUSG00000021144:E031	11		ENSMUSG00000021144	ENSMUSG00000021144:E031	11									ENSMUSG00000035623	9		ENSMUSG00000033684	10
	ENSMUSG00000021193	ENSMUSG00000021193:E002	9		ENSMUSG00000021193	ENSMUSG00000021193:E002	7									ENSMUSG00000035901	9		ENSMUSG00000033722	10
	ENSMUSG00000021488	ENSMUSG00000021488:E011	12		ENSMUSG00000021488	ENSMUSG00000021488:E011	9									ENSMUSG00000035919	9		ENSMUSG00000033985	10
	ENSMUSG00000021596	ENSMUSG00000021596:E032	1		ENSMUSG00000021596	ENSMUSG00000021596:E032	1									ENSMUSG00000036403	9		ENSMUSG00000034190	10
	ENSMUSG00000021890	ENSMUSG00000021890:E005	1		ENSMUSG00000021890	ENSMUSG00000021890:E005	2									ENSMUSG00000036461	9		ENSMUSG00000034342	10
	ENSMUSG00000022241	ENSMUSG00000022241:E013	3		ENSMUSG00000022241	ENSMUSG00000022241:E013	8									ENSMUSG00000036745	9		ENSMUSG00000034573	10
	ENSMUSG00000022325	ENSMUSG00000022325:E003	12		ENSMUSG00000022325	ENSMUSG00000022325:E003	6									ENSMUSG00000036989	9		ENSMUSG00000035086	10
	ENSMUSG00000022614	ENSMUSG00000022614:E010	1		ENSMUSG00000022614	ENSMUSG00000022614:E010	1									ENSMUSG00000037300	9		ENSMUSG00000035107	10
	ENSMUSG00000022656	ENSMUSG00000022656:E006	3		ENSMUSG00000022656	ENSMUSG00000022656:E006	5									ENSMUSG00000037415	9		ENSMUSG00000035354	10
	ENSMUSG00000022774	ENSMUSG00000022774:E007	1		ENSMUSG00000022774	ENSMUSG00000022774:E007	4									ENSMUSG00000037443	9		ENSMUSG00000035649	10
	ENSMUSG00000022841	ENSMUSG00000022841:E021	2		ENSMUSG00000023015	ENSMUSG00000023015:E018	9									ENSMUSG00000037486	9		ENSMUSG00000035683	10
	ENSMUSG00000023015	ENSMUSG00000023015:E018	21		ENSMUSG00000023050	ENSMUSG00000023050:E009	7									ENSMUSG00000037706	9		ENSMUSG00000035967	10
	ENSMUSG00000023050	ENSMUSG00000023050:E009	9		ENSMUSG00000023994	ENSMUSG00000023994:E021	7									ENSMUSG00000037926	9		ENSMUSG00000036099	10
	ENSMUSG00000023994	ENSMUSG00000023994:E021	4		ENSMUSG00000024193	ENSMUSG00000024193:E006	2									ENSMUSG00000037949	9		ENSMUSG00000036371	10
	ENSMUSG00000024193	ENSMUSG00000024193:E006	1		ENSMUSG00000024287	ENSMUSG00000024287:E002	10									ENSMUSG00000038766	9		ENSMUSG00000036555	10
	ENSMUSG00000024287	ENSMUSG00000024287:E002	10		ENSMUSG00000024576	ENSMUSG00000024576:E024	10									ENSMUSG00000039047	9		ENSMUSG00000036572	10
	ENSMUSG00000024576	ENSMUSG00000024576:E024	10		ENSMUSG00000024614	ENSMUSG00000024614:E008	20									ENSMUSG00000039128	9		ENSMUSG00000036779	10
	ENSMUSG00000024614	ENSMUSG00000024614:E008	8		ENSMUSG00000025154	ENSMUSG00000025154:E005	2									ENSMUSG00000039473	9		ENSMUSG00000037351	10
	ENSMUSG00000024924	ENSMUSG00000024924:E030	5		ENSMUSG00000025162	ENSMUSG00000025162:E012	14									ENSMUSG00000039509	9		ENSMUSG00000037443	10
	ENSMUSG00000025154	ENSMUSG00000025154:E005	2		ENSMUSG00000025278	ENSMUSG00000025278:E023	35									ENSMUSG00000039512	9		ENSMUSG00000037712	10
	ENSMUSG00000025162	ENSMUSG00000025162:E012	16		ENSMUSG00000025283	ENSMUSG00000025283:E008	4									ENSMUSG00000039515	9		ENSMUSG00000038240	10
	ENSMUSG00000025278	ENSMUSG00000025278:E023	9		ENSMUSG00000025862	ENSMUSG00000025862:E013	27									ENSMUSG00000039530	9		ENSMUSG00000038658	10
	ENSMUSG00000025283	ENSMUSG00000025283:E008	2		ENSMUSG00000025862	ENSMUSG00000025862:E035	27									ENSMUSG00000040312	9		ENSMUSG00000038766	10
	ENSMUSG00000025860	ENSMUSG00000025860:E019	6		ENSMUSG00000025907	ENSMUSG00000025907:E009	13									ENSMUSG00000040322	9		ENSMUSG00000038930	10
	ENSMUSG00000025862	ENSMUSG00000025862:E013	34		ENSMUSG00000025907	ENSMUSG00000025907:E011	13									ENSMUSG00000040415	9		ENSMUSG00000038943	10
	ENSMUSG00000025862	ENSMUSG00000025862:E035	34		ENSMUSG00000026048	ENSMUSG00000026048:E021	2									ENSMUSG00000040446	9		ENSMUSG00000039202	10
	ENSMUSG00000025907	ENSMUSG00000025907:E009	13		ENSMUSG00000026333	ENSMUSG00000026333:E013	1									ENSMUSG00000040473	9		ENSMUSG00000039230	10
	ENSMUSG00000025907	ENSMUSG00000025907:E011	13		ENSMUSG00000026470	ENSMUSG00000026470:E026	4									ENSMUSG00000040661	9		ENSMUSG00000039285	10
	ENSMUSG00000026048	ENSMUSG00000026048:E021	2		ENSMUSG00000026571	ENSMUSG00000026571:E011	27									ENSMUSG00000040731	9		ENSMUSG00000039414	10
	ENSMUSG00000026333	ENSMUSG00000026333:E013	1		ENSMUSG00000026594	ENSMUSG00000026594:E008	2									ENSMUSG00000040990	9		ENSMUSG00000040720	10
	ENSMUSG00000026470	ENSMUSG00000026470:E026	2		ENSMUSG00000027007	ENSMUSG00000027007:E022	4									ENSMUSG00000041028	9		ENSMUSG00000041130	10
	ENSMUSG00000026510	ENSMUSG00000026510:E023	2		ENSMUSG00000027091	ENSMUSG00000027091:E013	4									ENSMUSG00000041258	9		ENSMUSG00000041949	10
	ENSMUSG00000026571	ENSMUSG00000026571:E011	39		ENSMUSG00000027180	ENSMUSG00000027180:E010	8									ENSMUSG00000041268	9		ENSMUSG00000042208	10
	ENSMUSG00000026594	ENSMUSG00000026594:E008	1		ENSMUSG00000027184	ENSMUSG00000027184:E010	32									ENSMUSG00000041498	9		ENSMUSG00000043154	10
	ENSMUSG00000027007	ENSMUSG00000027007:E022	1		ENSMUSG00000027367	ENSMUSG00000027367:E023	2									ENSMUSG00000042211	9		ENSMUSG00000044303	10
	ENSMUSG00000027091	ENSMUSG00000027091:E013	3		ENSMUSG00000027778	ENSMUSG00000027778:E029	19									ENSMUSG00000042298	9		ENSMUSG00000046876	10
	ENSMUSG00000027180	ENSMUSG00000027180:E010	8		ENSMUSG00000027940	ENSMUSG00000027940:E039	6									ENSMUSG00000042323	9		ENSMUSG00000047793	10
	ENSMUSG00000027184	ENSMUSG00000027184:E010	24		ENSMUSG00000027951	ENSMUSG00000027951:E017	7									ENSMUSG00000042557	9		ENSMUSG00000048249	10
	ENSMUSG00000027367	ENSMUSG00000027367:E023	4		ENSMUSG00000028228	ENSMUSG00000028228:E018	3									ENSMUSG00000042942	9		ENSMUSG00000049807	10
	ENSMUSG00000027778	ENSMUSG00000027778:E029	12		ENSMUSG00000028292	ENSMUSG00000028292:E018	1									ENSMUSG00000043822	9		ENSMUSG00000050248	10
	ENSMUSG00000027940	ENSMUSG00000027940:E039	5		ENSMUSG00000028633	ENSMUSG00000028633:E011	8									ENSMUSG00000043987	9		ENSMUSG00000050565	10
	ENSMUSG00000027951	ENSMUSG00000027951:E017	11		ENSMUSG00000028970	ENSMUSG00000028970:E020	12									ENSMUSG00000044303	9		ENSMUSG00000051149	10
	ENSMUSG00000028228	ENSMUSG00000028228:E018	9		ENSMUSG00000029263	ENSMUSG00000029263:E013	5									ENSMUSG00000045095	9		ENSMUSG00000052798	10
	ENSMUSG00000028292	ENSMUSG00000028292:E018	3		ENSMUSG00000029512	ENSMUSG00000029512:E049	4									ENSMUSG00000045636	9		ENSMUSG00000052833	10
	ENSMUSG00000028633	ENSMUSG00000028633:E011	2		ENSMUSG00000029634	ENSMUSG00000029634:E005	2									ENSMUSG00000046897	9		ENSMUSG00000053768	10
	ENSMUSG00000028970	ENSMUSG00000028970:E020	4		ENSMUSG00000029673	ENSMUSG00000029673:E043	1									ENSMUSG00000050891	9		ENSMUSG00000054115	10
	ENSMUSG00000029390	ENSMUSG00000029390:E011	1		ENSMUSG00000029804	ENSMUSG00000029804:E014	1									ENSMUSG00000051329	9		ENSMUSG00000054277	10
	ENSMUSG00000029512	ENSMUSG00000029512:E049	3		ENSMUSG00000030516	ENSMUSG00000030516:E030	14									ENSMUSG00000052512	9		ENSMUSG00000055371	10
	ENSMUSG00000029634	ENSMUSG00000029634:E005	4		ENSMUSG00000030583	ENSMUSG00000030583:E017	2									ENSMUSG00000052681	9		ENSMUSG00000056220	10
	ENSMUSG00000029804	ENSMUSG00000029804:E014	6		ENSMUSG00000030718	ENSMUSG00000030718:E005	4									ENSMUSG00000055239	9		ENSMUSG00000056394	10
	ENSMUSG00000030516	ENSMUSG00000030516:E030	8		ENSMUSG00000031262	ENSMUSG00000031262:E026	12									ENSMUSG00000055371	9		ENSMUSG00000057230	10
	ENSMUSG00000030583	ENSMUSG00000030583:E017	3		ENSMUSG00000031327	ENSMUSG00000031327:E004	2									ENSMUSG00000055485	9		ENSMUSG00000058690	10
	ENSMUSG00000030718	ENSMUSG00000030718:E005	10		ENSMUSG00000031367	ENSMUSG00000031367:E011	4									ENSMUSG00000058298	9		ENSMUSG00000058835	10
	ENSMUSG00000031262	ENSMUSG00000031262:E026	8		ENSMUSG00000031467	ENSMUSG00000031467:E004	1									ENSMUSG00000058440	9		ENSMUSG00000058881	10
	ENSMUSG00000031327	ENSMUSG00000031327:E004	3		ENSMUSG00000031555	ENSMUSG00000031555:E010	16									ENSMUSG00000058799	9		ENSMUSG00000058886	10
	ENSMUSG00000031367	ENSMUSG00000031367:E011	8		ENSMUSG00000031565	ENSMUSG00000031565:E045	28									ENSMUSG00000059005	9		ENSMUSG00000059981	10
	ENSMUSG00000031467	ENSMUSG00000031467:E004	2		ENSMUSG00000031666	ENSMUSG00000031666:E014	4									ENSMUSG00000059586	9		ENSMUSG00000061175	10
	ENSMUSG00000031555	ENSMUSG00000031555:E010	12		ENSMUSG00000032235	ENSMUSG00000032235:E016	2									ENSMUSG00000059834	9		ENSMUSG00000063410	10
	ENSMUSG00000031565	ENSMUSG00000031565:E045	15		ENSMUSG00000032264	ENSMUSG00000032264:E004	9									ENSMUSG00000061306	9		ENSMUSG00000063884	10
	ENSMUSG00000031666	ENSMUSG00000031666:E014	2		ENSMUSG00000032279	ENSMUSG00000032279:E005	3									ENSMUSG00000063952	9		ENSMUSG00000066406	10
	ENSMUSG00000032235	ENSMUSG00000032235:E016	2		ENSMUSG00000032525	ENSMUSG00000032525:E024	41									ENSMUSG00000064068	9		ENSMUSG00000067369	10
	ENSMUSG00000032264	ENSMUSG00000032264:E004	9		ENSMUSG00000032740	ENSMUSG00000032740:E042	13									ENSMUSG00000068206	9		ENSMUSG00000069135	10
	ENSMUSG00000032279	ENSMUSG00000032279:E005	4		ENSMUSG00000032815	ENSMUSG00000032815:E008	12									ENSMUSG00000069135	9		ENSMUSG00000070280	10
	ENSMUSG00000032525	ENSMUSG00000032525:E024	44		ENSMUSG00000033004	ENSMUSG00000033004:E070	39									ENSMUSG00000071172	9		ENSMUSG00000071172	10
	ENSMUSG00000032740	ENSMUSG00000032740:E042	21		ENSMUSG00000033216	ENSMUSG00000033216:E010	1									ENSMUSG00000071454	9		ENSMUSG00000071646	10
	ENSMUSG00000032815	ENSMUSG00000032815:E008	12		ENSMUSG00000033790	ENSMUSG00000033790:E026	3									ENSMUSG00000073563	9		ENSMUSG00000073725	10
	ENSMUSG00000032841	ENSMUSG00000032841:E003	1		ENSMUSG00000034163	ENSMUSG00000034163:E003	52									ENSMUSG00000082454	9		ENSMUSG00000078622	10
	ENSMUSG00000033004	ENSMUSG00000033004:E070	38		ENSMUSG00000034501	ENSMUSG00000034501:E006	4									ENSMUSG00000086220	9		ENSMUSG00000078653	10
	ENSMUSG00000033216	ENSMUSG00000033216:E010	1		ENSMUSG00000034557	ENSMUSG00000034557:E016	12									ENSMUSG00000090086	9		ENSMUSG00000082454	10
	ENSMUSG00000033790	ENSMUSG00000033790:E026	6		ENSMUSG00000034593	ENSMUSG00000034593:E026	45									ENSMUSG00000097380	9		ENSMUSG00000090100	10
	ENSMUSG00000034163	ENSMUSG00000034163:E003	48		ENSMUSG00000034653	ENSMUSG00000034653:E014	6									ENSMUSG00000097479	9		ENSMUSG00000090266	10
	ENSMUSG00000034501	ENSMUSG00000034501:E006	1		ENSMUSG00000035310	ENSMUSG00000035310:E012	6									ENSMUSG00000105617	9		ENSMUSG00000092541	10
	ENSMUSG00000034557	ENSMUSG00000034557:E016	7		ENSMUSG00000035649	ENSMUSG00000035649:E025	10									ENSMUSG00000000420	8		ENSMUSG00000097111	10
	ENSMUSG00000034593	ENSMUSG00000034593:E026	32		ENSMUSG00000036054	ENSMUSG00000036054:E010	2									ENSMUSG00000001120	8		ENSMUSG00000097469	10
	ENSMUSG00000034653	ENSMUSG00000034653:E014	1		ENSMUSG00000036291	ENSMUSG00000036291:E006	1									ENSMUSG00000001416	8		ENSMUSG00000101695	10
	ENSMUSG00000035310	ENSMUSG00000035310:E012	3		ENSMUSG00000036291	ENSMUSG00000036291:E007	1									ENSMUSG00000001911	8		ENSMUSG00000000439	9
	ENSMUSG00000035649	ENSMUSG00000035649:E025	12		ENSMUSG00000036617	ENSMUSG00000036617:E045	1									ENSMUSG00000001998	8		ENSMUSG00000000753	9
	ENSMUSG00000036291	ENSMUSG00000036291:E006	1		ENSMUSG00000036890	ENSMUSG00000036890:E011	3									ENSMUSG00000002524	8		ENSMUSG00000000957	9
	ENSMUSG00000036291	ENSMUSG00000036291:E007	1		ENSMUSG00000037266	ENSMUSG00000037266:E010	18									ENSMUSG00000003166	8		ENSMUSG00000001415	9
	ENSMUSG00000036890	ENSMUSG00000036890:E011	2		ENSMUSG00000037266	ENSMUSG00000037266:E011	18									ENSMUSG00000003200	8		ENSMUSG00000001924	9
	ENSMUSG00000037266	ENSMUSG00000037266:E010	14		ENSMUSG00000037458	ENSMUSG00000037458:E012	8									ENSMUSG00000003360	8		ENSMUSG00000002109	9
	ENSMUSG00000037266	ENSMUSG00000037266:E011	14		ENSMUSG00000037608	ENSMUSG00000037608:E037	40									ENSMUSG00000003435	8		ENSMUSG00000002221	9
	ENSMUSG00000037458	ENSMUSG00000037458:E012	14		ENSMUSG00000038000	ENSMUSG00000038000:E006	1									ENSMUSG00000003992	8		ENSMUSG00000003378	9
	ENSMUSG00000037608	ENSMUSG00000037608:E037	25		ENSMUSG00000038368	ENSMUSG00000038368:E056	2									ENSMUSG00000004071	8		ENSMUSG00000003623	9
	ENSMUSG00000038368	ENSMUSG00000038368:E056	6		ENSMUSG00000038456	ENSMUSG00000038456:E005	7									ENSMUSG00000004267	8		ENSMUSG00000004936	9
	ENSMUSG00000038456	ENSMUSG00000038456:E005	2		ENSMUSG00000038518	ENSMUSG00000038518:E002	12									ENSMUSG00000004535	8		ENSMUSG00000005481	9
	ENSMUSG00000038518	ENSMUSG00000038518:E002	8		ENSMUSG00000038658	ENSMUSG00000038658:E006	10									ENSMUSG00000004567	8		ENSMUSG00000005873	9
	ENSMUSG00000038658	ENSMUSG00000038658:E006	12		ENSMUSG00000039285	ENSMUSG00000039285:E014	10									ENSMUSG00000004677	8		ENSMUSG00000005893	9
	ENSMUSG00000039285	ENSMUSG00000039285:E014	4		ENSMUSG00000039473	ENSMUSG00000039473:E011	9									ENSMUSG00000005514	8		ENSMUSG00000005936	9
	ENSMUSG00000039473	ENSMUSG00000039473:E011	9		ENSMUSG00000039480	ENSMUSG00000039480:E014	3									ENSMUSG00000005534	8		ENSMUSG00000006673	9
	ENSMUSG00000039480	ENSMUSG00000039480:E014	6		ENSMUSG00000039840	ENSMUSG00000039840:E040	15									ENSMUSG00000005802	8		ENSMUSG00000007041	9
	ENSMUSG00000039840	ENSMUSG00000039840:E040	14		ENSMUSG00000040043	ENSMUSG00000040043:E007	13									ENSMUSG00000006191	8		ENSMUSG00000009090	9
	ENSMUSG00000040043	ENSMUSG00000040043:E007	15		ENSMUSG00000040302	ENSMUSG00000040302:E010	1									ENSMUSG00000006498	8		ENSMUSG00000009569	9
	ENSMUSG00000040302	ENSMUSG00000040302:E010	1		ENSMUSG00000041712	ENSMUSG00000041712:E010	4									ENSMUSG00000006586	8		ENSMUSG00000009647	9
	ENSMUSG00000041720	ENSMUSG00000041720:E045	8		ENSMUSG00000041720	ENSMUSG00000041720:E045	4									ENSMUSG00000006998	8		ENSMUSG00000010110	9
	ENSMUSG00000042029	ENSMUSG00000042029:E016	12		ENSMUSG00000042029	ENSMUSG00000042029:E016	25									ENSMUSG00000007646	8		ENSMUSG00000010205	9
	ENSMUSG00000042104	ENSMUSG00000042104:E031	3		ENSMUSG00000042104	ENSMUSG00000042104:E031	4									ENSMUSG00000007827	8		ENSMUSG00000011958	9
	ENSMUSG00000042185	ENSMUSG00000042185:E025	2		ENSMUSG00000042185	ENSMUSG00000042185:E025	5									ENSMUSG00000007872	8		ENSMUSG00000012519	9
	ENSMUSG00000042272	ENSMUSG00000042272:E014	6		ENSMUSG00000042272	ENSMUSG00000042272:E014	8									ENSMUSG00000009647	8		ENSMUSG00000013160	9
	ENSMUSG00000042508	ENSMUSG00000042508:E008	8		ENSMUSG00000042508	ENSMUSG00000042508:E008	11									ENSMUSG00000009733	8		ENSMUSG00000014353	9
	ENSMUSG00000043411	ENSMUSG00000043411:E010	23		ENSMUSG00000043411	ENSMUSG00000043411:E010	28									ENSMUSG00000014778	8		ENSMUSG00000014444	9
	ENSMUSG00000047804	ENSMUSG00000047804:E008	3		ENSMUSG00000047804	ENSMUSG00000047804:E008	5									ENSMUSG00000015653	8		ENSMUSG00000014498	9
	ENSMUSG00000047804	ENSMUSG00000047804:E010	3		ENSMUSG00000047804	ENSMUSG00000047804:E010	5									ENSMUSG00000015757	8		ENSMUSG00000015659	9
	ENSMUSG00000053347	ENSMUSG00000053347:E005	3		ENSMUSG00000053347	ENSMUSG00000053347:E005	4									ENSMUSG00000017631	8		ENSMUSG00000015749	9
	ENSMUSG00000054582	ENSMUSG00000054582:E001	1		ENSMUSG00000054693	ENSMUSG00000054693:E021	28									ENSMUSG00000017774	8		ENSMUSG00000016256	9
	ENSMUSG00000054693	ENSMUSG00000054693:E021	17		ENSMUSG00000055737	ENSMUSG00000055737:E015	24									ENSMUSG00000018042	8		ENSMUSG00000017221	9
	ENSMUSG00000055737	ENSMUSG00000055737:E015	20		ENSMUSG00000056167	ENSMUSG00000056167:E010	6									ENSMUSG00000018398	8		ENSMUSG00000018906	9
	ENSMUSG00000056167	ENSMUSG00000056167:E010	2		ENSMUSG00000060373	ENSMUSG00000060373:E006	8									ENSMUSG00000018481	8		ENSMUSG00000018932	9
	ENSMUSG00000057572	ENSMUSG00000057572:E003	1		ENSMUSG00000061079	ENSMUSG00000061079:E015	1									ENSMUSG00000018974	8		ENSMUSG00000019467	9
	ENSMUSG00000060373	ENSMUSG00000060373:E006	5		ENSMUSG00000061576	ENSMUSG00000061576:E022	1									ENSMUSG00000019792	8		ENSMUSG00000019779	9
	ENSMUSG00000061079	ENSMUSG00000061079:E015	1		ENSMUSG00000062373	ENSMUSG00000062373:E005	5									ENSMUSG00000019920	8		ENSMUSG00000019878	9
	ENSMUSG00000062373	ENSMUSG00000062373:E005	2		ENSMUSG00000063800	ENSMUSG00000063800:E015	5									ENSMUSG00000020152	8		ENSMUSG00000019923	9
	ENSMUSG00000063800	ENSMUSG00000063800:E015	2		ENSMUSG00000064061	ENSMUSG00000064061:E011	11									ENSMUSG00000020167	8		ENSMUSG00000020021	9
	ENSMUSG00000064061	ENSMUSG00000064061:E011	13		ENSMUSG00000064302	ENSMUSG00000064302:E025	29									ENSMUSG00000020256	8		ENSMUSG00000020130	9
	ENSMUSG00000064302	ENSMUSG00000064302:E025	32		ENSMUSG00000064302	ENSMUSG00000064302:E061	29									ENSMUSG00000020261	8		ENSMUSG00000020228	9
	ENSMUSG00000064302	ENSMUSG00000064302:E061	32		ENSMUSG00000071074	ENSMUSG00000071074:E011	1									ENSMUSG00000020454	8		ENSMUSG00000020246	9
	ENSMUSG00000071253	ENSMUSG00000071253:E014	1		ENSMUSG00000071660	ENSMUSG00000071660:E008	1									ENSMUSG00000020585	8		ENSMUSG00000020358	9
	ENSMUSG00000071253	ENSMUSG00000071253:E015	1		ENSMUSG00000072501	ENSMUSG00000072501:E011	26									ENSMUSG00000020747	8		ENSMUSG00000020359	9
	ENSMUSG00000071660	ENSMUSG00000071660:E008	1		ENSMUSG00000074582	ENSMUSG00000074582:E012	20									ENSMUSG00000020994	8		ENSMUSG00000020362	9
	ENSMUSG00000072501	ENSMUSG00000072501:E011	19		ENSMUSG00000079562	ENSMUSG00000079562:E013	8									ENSMUSG00000021068	8		ENSMUSG00000020612	9
	ENSMUSG00000074582	ENSMUSG00000074582:E012	12		ENSMUSG00000001424	ENSMUSG00000001424:E028	30									ENSMUSG00000021103	8		ENSMUSG00000020737	9
	ENSMUSG00000079562	ENSMUSG00000079562:E013	10		ENSMUSG00000004319	ENSMUSG00000004319:E010	13									ENSMUSG00000021192	8		ENSMUSG00000021000	9
	ENSMUSG00000097616	ENSMUSG00000097616:E003	1		ENSMUSG00000004677	ENSMUSG00000004677:E038	11									ENSMUSG00000021318	8		ENSMUSG00000021051	9
	ENSMUSG00000001424	ENSMUSG00000001424:E028	28		ENSMUSG00000005936	ENSMUSG00000005936:E016	9									ENSMUSG00000021546	8		ENSMUSG00000021072	9
	ENSMUSG00000004319	ENSMUSG00000004319:E010	19		ENSMUSG00000008200	ENSMUSG00000008200:E005	25									ENSMUSG00000021767	8		ENSMUSG00000021096	9
	ENSMUSG00000004677	ENSMUSG00000004677:E038	8		ENSMUSG00000008683	ENSMUSG00000008683:E007	1									ENSMUSG00000021819	8		ENSMUSG00000021190	9
	ENSMUSG00000005936	ENSMUSG00000005936:E016	5		ENSMUSG00000009907	ENSMUSG00000009907:E010	11									ENSMUSG00000021832	8		ENSMUSG00000021264	9
	ENSMUSG00000008200	ENSMUSG00000008200:E005	26		ENSMUSG00000017412	ENSMUSG00000017412:E005	1									ENSMUSG00000021838	8		ENSMUSG00000021318	9
	ENSMUSG00000008683	ENSMUSG00000008683:E007	2		ENSMUSG00000018974	ENSMUSG00000018974:E028	10									ENSMUSG00000021911	8		ENSMUSG00000021431	9
	ENSMUSG00000009907	ENSMUSG00000009907:E010	10		ENSMUSG00000019189	ENSMUSG00000019189:E013	5									ENSMUSG00000021972	8		ENSMUSG00000021488	9
	ENSMUSG00000018974	ENSMUSG00000018974:E028	8		ENSMUSG00000019792	ENSMUSG00000019792:E010	4									ENSMUSG00000022234	8		ENSMUSG00000021831	9
	ENSMUSG00000019189	ENSMUSG00000019189:E013	3		ENSMUSG00000019889	ENSMUSG00000019889:E025	35									ENSMUSG00000022312	8		ENSMUSG00000021929	9
	ENSMUSG00000019792	ENSMUSG00000019792:E010	8		ENSMUSG00000020585	ENSMUSG00000020585:E001	13									ENSMUSG00000022337	8		ENSMUSG00000022031	9
	ENSMUSG00000019889	ENSMUSG00000019889:E025	41		ENSMUSG00000020770	ENSMUSG00000020770:E025	3									ENSMUSG00000022351	8		ENSMUSG00000022407	9
	ENSMUSG00000020585	ENSMUSG00000020585:E001	8		ENSMUSG00000020903	ENSMUSG00000020903:E008	5									ENSMUSG00000022391	8		ENSMUSG00000022564	9
	ENSMUSG00000020770	ENSMUSG00000020770:E025	7		ENSMUSG00000021733	ENSMUSG00000021733:E005	15									ENSMUSG00000022414	8		ENSMUSG00000022610	9
	ENSMUSG00000020903	ENSMUSG00000020903:E008	1		ENSMUSG00000021938	ENSMUSG00000021938:E008	17									ENSMUSG00000022477	8		ENSMUSG00000022663	9
	ENSMUSG00000021733	ENSMUSG00000021733:E005	6		ENSMUSG00000022106	ENSMUSG00000022106:E048	4									ENSMUSG00000022517	8		ENSMUSG00000022673	9
	ENSMUSG00000021918	ENSMUSG00000021918:E013	1		ENSMUSG00000022664	ENSMUSG00000022664:E015	2									ENSMUSG00000022867	8		ENSMUSG00000022771	9
	ENSMUSG00000021938	ENSMUSG00000021938:E008	17		ENSMUSG00000022781	ENSMUSG00000022781:E002	13									ENSMUSG00000022906	8		ENSMUSG00000022911	9
	ENSMUSG00000022106	ENSMUSG00000022106:E048	2		ENSMUSG00000022822	ENSMUSG00000022822:E006	39									ENSMUSG00000024077	8		ENSMUSG00000023015	9
	ENSMUSG00000022664	ENSMUSG00000022664:E015	3		ENSMUSG00000022837	ENSMUSG00000022837:E010	8									ENSMUSG00000024135	8		ENSMUSG00000024095	9
	ENSMUSG00000022781	ENSMUSG00000022781:E002	13		ENSMUSG00000022961	ENSMUSG00000022961:E021	50									ENSMUSG00000024182	8		ENSMUSG00000024271	9
	ENSMUSG00000022822	ENSMUSG00000022822:E006	46		ENSMUSG00000022973	ENSMUSG00000022973:E045	4									ENSMUSG00000024212	8		ENSMUSG00000024383	9
	ENSMUSG00000022837	ENSMUSG00000022837:E010	9		ENSMUSG00000024222	ENSMUSG00000024222:E013	5									ENSMUSG00000024240	8		ENSMUSG00000024454	9
	ENSMUSG00000022961	ENSMUSG00000022961:E021	38		ENSMUSG00000024335	ENSMUSG00000024335:E018	10									ENSMUSG00000024260	8		ENSMUSG00000024457	9
	ENSMUSG00000022973	ENSMUSG00000022973:E045	12		ENSMUSG00000024352	ENSMUSG00000024352:E002	1									ENSMUSG00000024298	8		ENSMUSG00000024533	9
	ENSMUSG00000024222	ENSMUSG00000024222:E013	7		ENSMUSG00000024614	ENSMUSG00000024614:E014	20									ENSMUSG00000024370	8		ENSMUSG00000024583	9
	ENSMUSG00000024335	ENSMUSG00000024335:E018	11		ENSMUSG00000025085	ENSMUSG00000025085:E025	5									ENSMUSG00000024472	8		ENSMUSG00000024622	9
	ENSMUSG00000024352	ENSMUSG00000024352:E002	1		ENSMUSG00000025326	ENSMUSG00000025326:E014	20									ENSMUSG00000024474	8		ENSMUSG00000024855	9
	ENSMUSG00000024614	ENSMUSG00000024614:E014	8		ENSMUSG00000025531	ENSMUSG00000025531:E016	7									ENSMUSG00000024533	8		ENSMUSG00000025007	9
	ENSMUSG00000025085	ENSMUSG00000025085:E025	11		ENSMUSG00000025927	ENSMUSG00000025927:E010	2									ENSMUSG00000024614	8		ENSMUSG00000025041	9
	ENSMUSG00000025326	ENSMUSG00000025326:E014	21		ENSMUSG00000025950	ENSMUSG00000025950:E011	1									ENSMUSG00000024750	8		ENSMUSG00000025239	9
	ENSMUSG00000025531	ENSMUSG00000025531:E016	9		ENSMUSG00000026384	ENSMUSG00000026384:E018	10									ENSMUSG00000024966	8		ENSMUSG00000025241	9
	ENSMUSG00000025927	ENSMUSG00000025927:E010	4		ENSMUSG00000026384	ENSMUSG00000026384:E019	10									ENSMUSG00000025037	8		ENSMUSG00000025817	9
	ENSMUSG00000025950	ENSMUSG00000025950:E011	2		ENSMUSG00000026775	ENSMUSG00000026775:E008	24									ENSMUSG00000025041	8		ENSMUSG00000026003	9
	ENSMUSG00000026384	ENSMUSG00000026384:E018	14		ENSMUSG00000026775	ENSMUSG00000026775:E021	24									ENSMUSG00000025212	8		ENSMUSG00000026029	9
	ENSMUSG00000026384	ENSMUSG00000026384:E019	14		ENSMUSG00000027367	ENSMUSG00000027367:E024	2									ENSMUSG00000025269	8		ENSMUSG00000026260	9
	ENSMUSG00000026775	ENSMUSG00000026775:E008	27		ENSMUSG00000027367	ENSMUSG00000027367:E025	2									ENSMUSG00000025616	8		ENSMUSG00000026335	9
	ENSMUSG00000026775	ENSMUSG00000026775:E021	27		ENSMUSG00000028514	ENSMUSG00000028514:E073	45									ENSMUSG00000025733	8		ENSMUSG00000026456	9
	ENSMUSG00000027367	ENSMUSG00000027367:E024	4		ENSMUSG00000029328	ENSMUSG00000029328:E006	9									ENSMUSG00000025747	8		ENSMUSG00000026596	9
	ENSMUSG00000027367	ENSMUSG00000027367:E025	4		ENSMUSG00000029439	ENSMUSG00000029439:E024	34									ENSMUSG00000025757	8		ENSMUSG00000026603	9
	ENSMUSG00000028514	ENSMUSG00000028514:E073	31		ENSMUSG00000031284	ENSMUSG00000031284:E034	11									ENSMUSG00000025979	8		ENSMUSG00000026727	9
	ENSMUSG00000029328	ENSMUSG00000029328:E006	10		ENSMUSG00000032324	ENSMUSG00000032324:E002	8									ENSMUSG00000026004	8		ENSMUSG00000026926	9
	ENSMUSG00000029390	ENSMUSG00000029390:E009	1		ENSMUSG00000032624	ENSMUSG00000032624:E022	24									ENSMUSG00000026111	8		ENSMUSG00000027233	9
	ENSMUSG00000029439	ENSMUSG00000029439:E024	30		ENSMUSG00000032637	ENSMUSG00000032637:E010	10									ENSMUSG00000026207	8		ENSMUSG00000027668	9
	ENSMUSG00000030861	ENSMUSG00000030861:E015	2		ENSMUSG00000033222	ENSMUSG00000033222:E003	3									ENSMUSG00000026353	8		ENSMUSG00000027803	9
	ENSMUSG00000031284	ENSMUSG00000031284:E034	4		ENSMUSG00000033628	ENSMUSG00000033628:E022	6									ENSMUSG00000026427	8		ENSMUSG00000027820	9
	ENSMUSG00000032324	ENSMUSG00000032324:E002	2		ENSMUSG00000034708	ENSMUSG00000034708:E013	8									ENSMUSG00000026657	8		ENSMUSG00000027889	9
	ENSMUSG00000032624	ENSMUSG00000032624:E022	14		ENSMUSG00000035245	ENSMUSG00000035245:E017	1									ENSMUSG00000026683	8		ENSMUSG00000028098	9
	ENSMUSG00000032637	ENSMUSG00000032637:E010	6		ENSMUSG00000035919	ENSMUSG00000035919:E024	7									ENSMUSG00000026750	8		ENSMUSG00000028161	9
	ENSMUSG00000033628	ENSMUSG00000033628:E022	8		ENSMUSG00000037553	ENSMUSG00000037553:E004	4									ENSMUSG00000027099	8		ENSMUSG00000028282	9
	ENSMUSG00000034708	ENSMUSG00000034708:E013	12		ENSMUSG00000038014	ENSMUSG00000038014:E018	39									ENSMUSG00000027167	8		ENSMUSG00000028382	9
	ENSMUSG00000035245	ENSMUSG00000035245:E017	1		ENSMUSG00000038084	ENSMUSG00000038084:E028	30									ENSMUSG00000027180	8		ENSMUSG00000028478	9
	ENSMUSG00000035919	ENSMUSG00000035919:E024	9		ENSMUSG00000038563	ENSMUSG00000038563:E005	7									ENSMUSG00000027366	8		ENSMUSG00000028483	9
	ENSMUSG00000037553	ENSMUSG00000037553:E004	4		ENSMUSG00000039428	ENSMUSG00000039428:E012	5									ENSMUSG00000027775	8		ENSMUSG00000028693	9
	ENSMUSG00000038014	ENSMUSG00000038014:E018	30		ENSMUSG00000039480	ENSMUSG00000039480:E015	3									ENSMUSG00000027797	8		ENSMUSG00000028932	9
	ENSMUSG00000038084	ENSMUSG00000038084:E028	22		ENSMUSG00000039994	ENSMUSG00000039994:E031	7									ENSMUSG00000027883	8		ENSMUSG00000029017	9
	ENSMUSG00000038563	ENSMUSG00000038563:E005	8		ENSMUSG00000041341	ENSMUSG00000041341:E015	25									ENSMUSG00000027933	8		ENSMUSG00000029090	9
	ENSMUSG00000039428	ENSMUSG00000039428:E012	4		ENSMUSG00000041341	ENSMUSG00000041341:E035	25									ENSMUSG00000027959	8		ENSMUSG00000029125	9
	ENSMUSG00000039480	ENSMUSG00000039480:E015	6		ENSMUSG00000041720	ENSMUSG00000041720:E044	4									ENSMUSG00000028037	8		ENSMUSG00000029246	9
	ENSMUSG00000039835	ENSMUSG00000039835:E022	1		ENSMUSG00000041763	ENSMUSG00000041763:E029	36									ENSMUSG00000028047	8		ENSMUSG00000029250	9
	ENSMUSG00000039994	ENSMUSG00000039994:E031	8		ENSMUSG00000041859	ENSMUSG00000041859:E018	19									ENSMUSG00000028221	8		ENSMUSG00000029253	9
	ENSMUSG00000041341	ENSMUSG00000041341:E015	11		ENSMUSG00000042029	ENSMUSG00000042029:E007	25									ENSMUSG00000028345	8		ENSMUSG00000029290	9
	ENSMUSG00000041341	ENSMUSG00000041341:E035	11		ENSMUSG00000042029	ENSMUSG00000042029:E008	25									ENSMUSG00000028464	8		ENSMUSG00000029328	9
	ENSMUSG00000041720	ENSMUSG00000041720:E044	8		ENSMUSG00000043411	ENSMUSG00000043411:E011	28									ENSMUSG00000028587	8		ENSMUSG00000029547	9
	ENSMUSG00000041763	ENSMUSG00000041763:E029	23		ENSMUSG00000044573	ENSMUSG00000044573:E006	1									ENSMUSG00000028618	8		ENSMUSG00000029633	9
	ENSMUSG00000041859	ENSMUSG00000041859:E018	7		ENSMUSG00000048271	ENSMUSG00000048271:E022	38									ENSMUSG00000028676	8		ENSMUSG00000029705	9
	ENSMUSG00000042029	ENSMUSG00000042029:E007	12		ENSMUSG00000050555	ENSMUSG00000050555:E004	1									ENSMUSG00000028811	8		ENSMUSG00000030074	9
	ENSMUSG00000042029	ENSMUSG00000042029:E008	12		ENSMUSG00000051403	ENSMUSG00000051403:E009	3									ENSMUSG00000028854	8		ENSMUSG00000030082	9
	ENSMUSG00000043411	ENSMUSG00000043411:E011	23		ENSMUSG00000051586	ENSMUSG00000051586:E052	11									ENSMUSG00000028879	8		ENSMUSG00000030304	9
	ENSMUSG00000048271	ENSMUSG00000048271:E022	39		ENSMUSG00000051747	ENSMUSG00000051747:E025	1									ENSMUSG00000028919	8		ENSMUSG00000030602	9
	ENSMUSG00000051403	ENSMUSG00000051403:E009	3		ENSMUSG00000052534	ENSMUSG00000052534:E004	1									ENSMUSG00000028932	8		ENSMUSG00000030761	9
	ENSMUSG00000051586	ENSMUSG00000051586:E052	13		ENSMUSG00000052798	ENSMUSG00000052798:E024	10									ENSMUSG00000029017	8		ENSMUSG00000031012	9
	ENSMUSG00000051747	ENSMUSG00000051747:E025	1		ENSMUSG00000057421	ENSMUSG00000057421:E008	3									ENSMUSG00000029298	8		ENSMUSG00000031024	9
	ENSMUSG00000052534	ENSMUSG00000052534:E004	4		ENSMUSG00000062115	ENSMUSG00000062115:E009	7									ENSMUSG00000029458	8		ENSMUSG00000031309	9
	ENSMUSG00000052798	ENSMUSG00000052798:E024	7		ENSMUSG00000062373	ENSMUSG00000062373:E004	5									ENSMUSG00000029471	8		ENSMUSG00000031333	9
	ENSMUSG00000057421	ENSMUSG00000057421:E008	5		ENSMUSG00000063077	ENSMUSG00000063077:E031	20									ENSMUSG00000029521	8		ENSMUSG00000031486	9
	ENSMUSG00000062115	ENSMUSG00000062115:E009	4		ENSMUSG00000069601	ENSMUSG00000069601:E099	3									ENSMUSG00000029822	8		ENSMUSG00000031563	9
	ENSMUSG00000062373	ENSMUSG00000062373:E004	2		ENSMUSG00000014496	ENSMUSG00000014496:E016	31									ENSMUSG00000029913	8		ENSMUSG00000031583	9
	ENSMUSG00000063077	ENSMUSG00000063077:E031	18		ENSMUSG00000021193	ENSMUSG00000021193:E001	7									ENSMUSG00000030231	8		ENSMUSG00000031591	9
	ENSMUSG00000063362	ENSMUSG00000063362:E004	1		ENSMUSG00000021890	ENSMUSG00000021890:E004	2									ENSMUSG00000030342	8		ENSMUSG00000031600	9
	ENSMUSG00000068328	ENSMUSG00000068328:E045	2		ENSMUSG00000023079	ENSMUSG00000023079:E019	10									ENSMUSG00000030516	8		ENSMUSG00000031622	9
	ENSMUSG00000069601	ENSMUSG00000069601:E099	5		ENSMUSG00000026696	ENSMUSG00000026696:E012	7									ENSMUSG00000030760	8		ENSMUSG00000031642	9
	ENSMUSG00000014496	ENSMUSG00000014496:E016	31		ENSMUSG00000026775	ENSMUSG00000026775:E007	24									ENSMUSG00000031262	8		ENSMUSG00000031684	9
	ENSMUSG00000021193	ENSMUSG00000021193:E001	9		ENSMUSG00000027108	ENSMUSG00000027108:E006	7									ENSMUSG00000031311	8		ENSMUSG00000031858	9
	ENSMUSG00000021890	ENSMUSG00000021890:E004	1		ENSMUSG00000028438	ENSMUSG00000028438:E011	5									ENSMUSG00000031353	8		ENSMUSG00000032050	9
	ENSMUSG00000023079	ENSMUSG00000023079:E019	7		ENSMUSG00000028622	ENSMUSG00000028622:E011	1									ENSMUSG00000031367	8		ENSMUSG00000032193	9
	ENSMUSG00000026696	ENSMUSG00000026696:E012	5		ENSMUSG00000030104	ENSMUSG00000030104:E011	2									ENSMUSG00000031486	8		ENSMUSG00000032264	9
	ENSMUSG00000026775	ENSMUSG00000026775:E007	27		ENSMUSG00000034269	ENSMUSG00000034269:E041	21									ENSMUSG00000031558	8		ENSMUSG00000032332	9
	ENSMUSG00000027108	ENSMUSG00000027108:E006	7		ENSMUSG00000036257	ENSMUSG00000036257:E011	1									ENSMUSG00000031575	8		ENSMUSG00000032336	9
	ENSMUSG00000028438	ENSMUSG00000028438:E011	1		ENSMUSG00000039233	ENSMUSG00000039233:E033	6									ENSMUSG00000031600	8		ENSMUSG00000032422	9
	ENSMUSG00000028622	ENSMUSG00000028622:E011	1		ENSMUSG00000042121	ENSMUSG00000042121:E008	7									ENSMUSG00000032314	8		ENSMUSG00000032536	9
	ENSMUSG00000030104	ENSMUSG00000030104:E011	2		ENSMUSG00000042426	ENSMUSG00000042426:E010	2									ENSMUSG00000032383	8		ENSMUSG00000032737	9
	ENSMUSG00000034269	ENSMUSG00000034269:E041	23		ENSMUSG00000050312	ENSMUSG00000050312:E005	2									ENSMUSG00000032575	8		ENSMUSG00000032998	9
	ENSMUSG00000036257	ENSMUSG00000036257:E011	3		ENSMUSG00000087017	ENSMUSG00000087017:E018	2									ENSMUSG00000032883	8		ENSMUSG00000033047	9
	ENSMUSG00000039233	ENSMUSG00000039233:E033	7		ENSMUSG00000020464	ENSMUSG00000020464:E019	7									ENSMUSG00000032965	8		ENSMUSG00000033075	9
	ENSMUSG00000042121	ENSMUSG00000042121:E008	5		ENSMUSG00000034088	ENSMUSG00000034088:E022	48									ENSMUSG00000033577	8		ENSMUSG00000033128	9
	ENSMUSG00000042426	ENSMUSG00000042426:E010	2		ENSMUSG00000014349	ENSMUSG00000014349:E006	5									ENSMUSG00000033628	8		ENSMUSG00000033530	9
	ENSMUSG00000050312	ENSMUSG00000050312:E005	2		ENSMUSG00000020864	ENSMUSG00000020864:E010	3									ENSMUSG00000033799	8		ENSMUSG00000033623	9
	ENSMUSG00000087017	ENSMUSG00000087017:E018	1		ENSMUSG00000025477	ENSMUSG00000025477:E007	6									ENSMUSG00000033985	8		ENSMUSG00000033629	9
	ENSMUSG00000020464	ENSMUSG00000020464:E019	17		ENSMUSG00000019971	ENSMUSG00000019971:E035	11									ENSMUSG00000034601	8		ENSMUSG00000033799	9
	ENSMUSG00000034088	ENSMUSG00000034088:E022	39		ENSMUSG00000033166	ENSMUSG00000033166:E015	6									ENSMUSG00000034675	8		ENSMUSG00000033808	9
	ENSMUSG00000014349	ENSMUSG00000014349:E006	3		ENSMUSG00000034707	ENSMUSG00000034707:E008	13									ENSMUSG00000034684	8		ENSMUSG00000034243	9
	ENSMUSG00000020864	ENSMUSG00000020864:E010	1		ENSMUSG00000052656	ENSMUSG00000052656:E008	2									ENSMUSG00000034761	8		ENSMUSG00000034484	9
	ENSMUSG00000025477	ENSMUSG00000025477:E007	3		ENSMUSG00000014077	ENSMUSG00000014077:E007	1									ENSMUSG00000035027	8		ENSMUSG00000034544	9
	ENSMUSG00000019971	ENSMUSG00000019971:E035	21		ENSMUSG00000023460	ENSMUSG00000023460:E008	2									ENSMUSG00000035086	8		ENSMUSG00000035293	9
	ENSMUSG00000033166	ENSMUSG00000033166:E015	6		ENSMUSG00000026037	ENSMUSG00000026037:E024	6									ENSMUSG00000035107	8		ENSMUSG00000035762	9
	ENSMUSG00000034707	ENSMUSG00000034707:E008	4		ENSMUSG00000038976	ENSMUSG00000038976:E010	5									ENSMUSG00000035168	8		ENSMUSG00000035778	9
	ENSMUSG00000052656	ENSMUSG00000052656:E008	2		ENSMUSG00000040188	ENSMUSG00000040188:E008	2									ENSMUSG00000035545	8		ENSMUSG00000036270	9
	ENSMUSG00000014077	ENSMUSG00000014077:E007	1		ENSMUSG00000042682	ENSMUSG00000042682:E002	1									ENSMUSG00000035722	8		ENSMUSG00000036712	9
	ENSMUSG00000022451	ENSMUSG00000022451:E010	2		ENSMUSG00000073155	ENSMUSG00000073155:E002	2									ENSMUSG00000035916	8		ENSMUSG00000036769	9
	ENSMUSG00000023460	ENSMUSG00000023460:E008	3		ENSMUSG00000020790	ENSMUSG00000020790:E020	12									ENSMUSG00000035941	8		ENSMUSG00000037098	9
	ENSMUSG00000024594	ENSMUSG00000024594:E006	6		ENSMUSG00000021712	ENSMUSG00000021712:E013	5									ENSMUSG00000036192	8		ENSMUSG00000037949	9
	ENSMUSG00000026037	ENSMUSG00000026037:E024	5		ENSMUSG00000022124	ENSMUSG00000022124:E012	1									ENSMUSG00000036438	8		ENSMUSG00000038025	9
	ENSMUSG00000038976	ENSMUSG00000038976:E010	1		ENSMUSG00000022283	ENSMUSG00000022283:E026	7									ENSMUSG00000036459	8		ENSMUSG00000038416	9
	ENSMUSG00000040188	ENSMUSG00000040188:E008	2		ENSMUSG00000030224	ENSMUSG00000030224:E003	3									ENSMUSG00000036572	8		ENSMUSG00000038507	9
	ENSMUSG00000059493	ENSMUSG00000059493:E006	1		ENSMUSG00000032786	ENSMUSG00000032786:E019	2									ENSMUSG00000036779	8		ENSMUSG00000038533	9
	ENSMUSG00000020790	ENSMUSG00000020790:E020	19		ENSMUSG00000033326	ENSMUSG00000033326:E017	14									ENSMUSG00000036916	8		ENSMUSG00000038759	9
	ENSMUSG00000021712	ENSMUSG00000021712:E013	7		ENSMUSG00000034252	ENSMUSG00000034252:E051	12									ENSMUSG00000037112	8		ENSMUSG00000038780	9
	ENSMUSG00000022124	ENSMUSG00000022124:E012	4		ENSMUSG00000054484	ENSMUSG00000054484:E010	4									ENSMUSG00000037242	8		ENSMUSG00000038784	9
	ENSMUSG00000022283	ENSMUSG00000022283:E026	3		ENSMUSG00000059674	ENSMUSG00000059674:E007	4									ENSMUSG00000037395	8		ENSMUSG00000038816	9
	ENSMUSG00000030224	ENSMUSG00000030224:E003	6		ENSMUSG00000064138	ENSMUSG00000064138:E008	3									ENSMUSG00000037514	8		ENSMUSG00000038970	9
	ENSMUSG00000032786	ENSMUSG00000032786:E019	1		ENSMUSG00000005881	ENSMUSG00000005881:E008	4									ENSMUSG00000038260	8		ENSMUSG00000039218	9
	ENSMUSG00000033326	ENSMUSG00000033326:E017	13		ENSMUSG00000018900	ENSMUSG00000018900:E011	1									ENSMUSG00000038518	8		ENSMUSG00000039473	9
	ENSMUSG00000034252	ENSMUSG00000034252:E051	19		ENSMUSG00000025791	ENSMUSG00000025791:E011	4									ENSMUSG00000038563	8		ENSMUSG00000040044	9
	ENSMUSG00000054484	ENSMUSG00000054484:E010	3		ENSMUSG00000026289	ENSMUSG00000026289:E015	13									ENSMUSG00000038732	8		ENSMUSG00000040268	9
	ENSMUSG00000059674	ENSMUSG00000059674:E007	4		ENSMUSG00000026670	ENSMUSG00000026670:E009	4									ENSMUSG00000038886	8		ENSMUSG00000040354	9
	ENSMUSG00000064138	ENSMUSG00000064138:E008	8		ENSMUSG00000026782	ENSMUSG00000026782:E013	2									ENSMUSG00000038909	8		ENSMUSG00000040462	9
	ENSMUSG00000005881	ENSMUSG00000005881:E008	5		ENSMUSG00000027985	ENSMUSG00000027985:E018	2									ENSMUSG00000039178	8		ENSMUSG00000040651	9
	ENSMUSG00000018900	ENSMUSG00000018900:E011	1		ENSMUSG00000030846	ENSMUSG00000030846:E001	16									ENSMUSG00000039523	8		ENSMUSG00000041058	9
	ENSMUSG00000019846	ENSMUSG00000019846:E016	1		ENSMUSG00000030880	ENSMUSG00000030880:E018	6									ENSMUSG00000039952	8		ENSMUSG00000041815	9
	ENSMUSG00000025791	ENSMUSG00000025791:E011	1		ENSMUSG00000031262	ENSMUSG00000031262:E019	12									ENSMUSG00000039994	8		ENSMUSG00000042211	9
	ENSMUSG00000026289	ENSMUSG00000026289:E015	3		ENSMUSG00000031631	ENSMUSG00000031631:E012	6									ENSMUSG00000040021	8		ENSMUSG00000042305	9
	ENSMUSG00000026670	ENSMUSG00000026670:E009	6		ENSMUSG00000032386	ENSMUSG00000032386:E012	8									ENSMUSG00000040029	8		ENSMUSG00000042390	9
	ENSMUSG00000026782	ENSMUSG00000026782:E013	7		ENSMUSG00000033703	ENSMUSG00000033703:E013	1									ENSMUSG00000040560	8		ENSMUSG00000042557	9
	ENSMUSG00000030846	ENSMUSG00000030846:E001	18		ENSMUSG00000033792	ENSMUSG00000033792:E021	15									ENSMUSG00000040591	8		ENSMUSG00000044042	9
	ENSMUSG00000030880	ENSMUSG00000030880:E018	4		ENSMUSG00000034591	ENSMUSG00000034591:E008	7									ENSMUSG00000040594	8		ENSMUSG00000045624	9
	ENSMUSG00000031262	ENSMUSG00000031262:E019	8		ENSMUSG00000035284	ENSMUSG00000035284:E068	41									ENSMUSG00000040865	8		ENSMUSG00000046707	9
	ENSMUSG00000031631	ENSMUSG00000031631:E012	2		ENSMUSG00000035310	ENSMUSG00000035310:E002	6									ENSMUSG00000040943	8		ENSMUSG00000047879	9
	ENSMUSG00000032386	ENSMUSG00000032386:E012	3		ENSMUSG00000038368	ENSMUSG00000038368:E016	2									ENSMUSG00000041130	8		ENSMUSG00000048279	9
	ENSMUSG00000033703	ENSMUSG00000033703:E013	3		ENSMUSG00000039396	ENSMUSG00000039396:E008	28									ENSMUSG00000041528	8		ENSMUSG00000048701	9
	ENSMUSG00000033792	ENSMUSG00000033792:E021	10		ENSMUSG00000048154	ENSMUSG00000048154:E027	14									ENSMUSG00000041720	8		ENSMUSG00000049439	9
	ENSMUSG00000034591	ENSMUSG00000034591:E008	2		ENSMUSG00000068921	ENSMUSG00000068921:E025	7									ENSMUSG00000041935	8		ENSMUSG00000049878	9
	ENSMUSG00000035284	ENSMUSG00000035284:E068	28		ENSMUSG00000078435	ENSMUSG00000078435:E003	1									ENSMUSG00000041949	8		ENSMUSG00000050891	9
	ENSMUSG00000035310	ENSMUSG00000035310:E002	3		ENSMUSG00000000305	ENSMUSG00000000305:E014	1									ENSMUSG00000042303	8		ENSMUSG00000051344	9
	ENSMUSG00000038368	ENSMUSG00000038368:E016	6		ENSMUSG00000006299	ENSMUSG00000006299:E016	3									ENSMUSG00000042305	8		ENSMUSG00000052125	9
	ENSMUSG00000039396	ENSMUSG00000039396:E008	17		ENSMUSG00000011158	ENSMUSG00000011158:E013	15									ENSMUSG00000042410	8		ENSMUSG00000052336	9
	ENSMUSG00000048154	ENSMUSG00000048154:E027	8		ENSMUSG00000022186	ENSMUSG00000022186:E013	28									ENSMUSG00000042508	8		ENSMUSG00000052681	9
	ENSMUSG00000068921	ENSMUSG00000068921:E025	6		ENSMUSG00000024566	ENSMUSG00000024566:E018	47									ENSMUSG00000042628	8		ENSMUSG00000052942	9
	ENSMUSG00000078435	ENSMUSG00000078435:E003	2		ENSMUSG00000025041	ENSMUSG00000025041:E010	9									ENSMUSG00000044252	8		ENSMUSG00000053110	9
	ENSMUSG00000000305	ENSMUSG00000000305:E014	1		ENSMUSG00000026017	ENSMUSG00000026017:E033	2									ENSMUSG00000044857	8		ENSMUSG00000053333	9
	ENSMUSG00000006299	ENSMUSG00000006299:E016	2		ENSMUSG00000026031	ENSMUSG00000026031:E036	4									ENSMUSG00000045038	8		ENSMUSG00000054051	9
	ENSMUSG00000011158	ENSMUSG00000011158:E013	17		ENSMUSG00000026031	ENSMUSG00000026031:E037	4									ENSMUSG00000045039	8		ENSMUSG00000054414	9
	ENSMUSG00000022186	ENSMUSG00000022186:E013	12		ENSMUSG00000029406	ENSMUSG00000029406:E010	1									ENSMUSG00000047735	8		ENSMUSG00000054823	9
	ENSMUSG00000024566	ENSMUSG00000024566:E018	41		ENSMUSG00000035245	ENSMUSG00000035245:E016	1									ENSMUSG00000048154	8		ENSMUSG00000056531	9
	ENSMUSG00000025041	ENSMUSG00000025041:E010	8		ENSMUSG00000035245	ENSMUSG00000035245:E019	1									ENSMUSG00000048701	8		ENSMUSG00000056537	9
	ENSMUSG00000026017	ENSMUSG00000026017:E033	1		ENSMUSG00000038664	ENSMUSG00000038664:E014	28									ENSMUSG00000049659	8		ENSMUSG00000057440	9
	ENSMUSG00000026031	ENSMUSG00000026031:E036	4		ENSMUSG00000039187	ENSMUSG00000039187:E028	1									ENSMUSG00000049878	8		ENSMUSG00000057522	9
	ENSMUSG00000026031	ENSMUSG00000026031:E037	4		ENSMUSG00000041763	ENSMUSG00000041763:E008	36									ENSMUSG00000050565	8		ENSMUSG00000058291	9
	ENSMUSG00000029406	ENSMUSG00000029406:E010	6		ENSMUSG00000055296	ENSMUSG00000055296:E004	18									ENSMUSG00000051149	8		ENSMUSG00000058586	9
	ENSMUSG00000035245	ENSMUSG00000035245:E016	1		ENSMUSG00000056870	ENSMUSG00000056870:E021	37									ENSMUSG00000051236	8		ENSMUSG00000058799	9
	ENSMUSG00000035245	ENSMUSG00000035245:E019	1		ENSMUSG00000056870	ENSMUSG00000056870:E022	37									ENSMUSG00000053768	8		ENSMUSG00000059005	9
	ENSMUSG00000038664	ENSMUSG00000038664:E014	32		ENSMUSG00000057530	ENSMUSG00000057530:E025	14									ENSMUSG00000054277	8		ENSMUSG00000059182	9
	ENSMUSG00000039187	ENSMUSG00000039187:E028	5		ENSMUSG00000061232	ENSMUSG00000061232:E021	11									ENSMUSG00000055436	8		ENSMUSG00000059248	9
	ENSMUSG00000039621	ENSMUSG00000039621:E024	1		ENSMUSG00000024169	ENSMUSG00000024169:E038	10									ENSMUSG00000056220	8		ENSMUSG00000059811	9
	ENSMUSG00000041763	ENSMUSG00000041763:E008	23		ENSMUSG00000030199	ENSMUSG00000030199:E011	10									ENSMUSG00000057147	8		ENSMUSG00000059939	9
	ENSMUSG00000042404	ENSMUSG00000042404:E014	1		ENSMUSG00000040848	ENSMUSG00000040848:E003	1									ENSMUSG00000057193	8		ENSMUSG00000061244	9
	ENSMUSG00000055296	ENSMUSG00000055296:E004	10		ENSMUSG00000055670	ENSMUSG00000055670:E042	22									ENSMUSG00000057531	8		ENSMUSG00000061306	9
	ENSMUSG00000056870	ENSMUSG00000056870:E021	26		ENSMUSG00000055670	ENSMUSG00000055670:E062	22									ENSMUSG00000058690	8		ENSMUSG00000062202	9
	ENSMUSG00000056870	ENSMUSG00000056870:E022	26		ENSMUSG00000021635	ENSMUSG00000021635:E006	1									ENSMUSG00000059890	8		ENSMUSG00000062627	9
	ENSMUSG00000057530	ENSMUSG00000057530:E025	5		ENSMUSG00000022420	ENSMUSG00000022420:E013	1									ENSMUSG00000061981	8		ENSMUSG00000063406	9
	ENSMUSG00000061232	ENSMUSG00000061232:E021	4		ENSMUSG00000022604	ENSMUSG00000022604:E005	2									ENSMUSG00000062203	8		ENSMUSG00000063952	9
	ENSMUSG00000024169	ENSMUSG00000024169:E038	6		ENSMUSG00000028030	ENSMUSG00000028030:E004	10									ENSMUSG00000063268	8		ENSMUSG00000064215	9
	ENSMUSG00000030199	ENSMUSG00000030199:E011	5		ENSMUSG00000028550	ENSMUSG00000028550:E004	5									ENSMUSG00000063410	8		ENSMUSG00000066643	9
	ENSMUSG00000032352	ENSMUSG00000032352:E014	1		ENSMUSG00000031093	ENSMUSG00000031093:E037	16									ENSMUSG00000063884	8		ENSMUSG00000070426	9
	ENSMUSG00000051900	ENSMUSG00000051900:E026	1		ENSMUSG00000059834	ENSMUSG00000059834:E018	7									ENSMUSG00000064138	8		ENSMUSG00000071650	9
	ENSMUSG00000055670	ENSMUSG00000055670:E042	13		ENSMUSG00000020456	ENSMUSG00000020456:E010	17									ENSMUSG00000066043	8		ENSMUSG00000071669	9
	ENSMUSG00000055670	ENSMUSG00000055670:E062	13		ENSMUSG00000032058	ENSMUSG00000032058:E034	2									ENSMUSG00000067567	8		ENSMUSG00000074024	9
	ENSMUSG00000021635	ENSMUSG00000021635:E006	3		ENSMUSG00000024044	ENSMUSG00000024044:E012	26									ENSMUSG00000067995	8		ENSMUSG00000075703	9
	ENSMUSG00000022604	ENSMUSG00000022604:E005	1		ENSMUSG00000040351	ENSMUSG00000040351:E026	12									ENSMUSG00000073434	8		ENSMUSG00000078578	9
	ENSMUSG00000028030	ENSMUSG00000028030:E004	4		ENSMUSG00000006301	ENSMUSG00000006301:E010	4									ENSMUSG00000073643	8		ENSMUSG00000085465	9
	ENSMUSG00000028550	ENSMUSG00000028550:E004	5		ENSMUSG00000038215	ENSMUSG00000038215:E019	2									ENSMUSG00000074746	8		ENSMUSG00000089911	9
	ENSMUSG00000031093	ENSMUSG00000031093:E037	16		ENSMUSG00000063273	ENSMUSG00000063273:E030	19									ENSMUSG00000075703	8		ENSMUSG00000097335	9
	ENSMUSG00000059834	ENSMUSG00000059834:E018	9		ENSMUSG00000070327	ENSMUSG00000070327:E055	90									ENSMUSG00000078517	8		ENSMUSG00000098243	9
	ENSMUSG00000032834	ENSMUSG00000032834:E016	2		ENSMUSG00000019715	ENSMUSG00000019715:E019	3									ENSMUSG00000078653	8		ENSMUSG00000102222	9
	ENSMUSG00000020456	ENSMUSG00000020456:E010	6		ENSMUSG00000033902	ENSMUSG00000033902:E026	6									ENSMUSG00000079659	8		ENSMUSG00000102440	9
	ENSMUSG00000032058	ENSMUSG00000032058:E034	2		ENSMUSG00000042010	ENSMUSG00000042010:E044	4									ENSMUSG00000084984	8		ENSMUSG00000102742	9
	ENSMUSG00000024044	ENSMUSG00000024044:E012	15		ENSMUSG00000020776	ENSMUSG00000020776:E025	8									ENSMUSG00000087641	8		ENSMUSG00000102748	9
	ENSMUSG00000040351	ENSMUSG00000040351:E026	12		ENSMUSG00000014418	ENSMUSG00000014418:E005	4									ENSMUSG00000092470	8		ENSMUSG00000102836	9
	ENSMUSG00000006301	ENSMUSG00000006301:E010	2													ENSMUSG00000093387	8		ENSMUSG00000103037	9
	ENSMUSG00000038215	ENSMUSG00000038215:E019	6													ENSMUSG00000096370	8		ENSMUSG00000103081	9
	ENSMUSG00000063273	ENSMUSG00000063273:E030	14													ENSMUSG00000097051	8		ENSMUSG00000103088	9
	ENSMUSG00000070327	ENSMUSG00000070327:E055	95													ENSMUSG00000097414	8		ENSMUSG00000103125	9
	ENSMUSG00000019715	ENSMUSG00000019715:E019	5													ENSMUSG00000097415	8		ENSMUSG00000103144	9
	ENSMUSG00000033902	ENSMUSG00000033902:E026	3													ENSMUSG00000097536	8		ENSMUSG00000103332	9
	ENSMUSG00000042010	ENSMUSG00000042010:E044	2													ENSMUSG00000099329	8		ENSMUSG00000103458	9
	ENSMUSG00000020776	ENSMUSG00000020776:E025	4													ENSMUSG00000105704	8		ENSMUSG00000103472	9
	ENSMUSG00000014418	ENSMUSG00000014418:E005	7													ENSMUSG00000106218	8		ENSMUSG00000103567	9
																ENSMUSG00000000131	7		ENSMUSG00000103585	9
																ENSMUSG00000000753	7		ENSMUSG00000103593	9
																ENSMUSG00000000826	7		ENSMUSG00000103677	9
																ENSMUSG00000001016	7		ENSMUSG00000103749	9
																ENSMUSG00000001025	7		ENSMUSG00000103793	9
																ENSMUSG00000001288	7		ENSMUSG00000103897	9
																ENSMUSG00000001415	7		ENSMUSG00000104063	9
																ENSMUSG00000001467	7		ENSMUSG00000104346	9
																ENSMUSG00000001627	7		ENSMUSG00000105103	9
																ENSMUSG00000001786	7		ENSMUSG00000105617	9
																ENSMUSG00000002010	7		ENSMUSG00000001525	8
																ENSMUSG00000002102	7		ENSMUSG00000001627	8
																ENSMUSG00000002342	7		ENSMUSG00000003033	8
																ENSMUSG00000002428	7		ENSMUSG00000003660	8
																ENSMUSG00000002835	7		ENSMUSG00000004040	8
																ENSMUSG00000002981	7		ENSMUSG00000004071	8
																ENSMUSG00000003352	7		ENSMUSG00000004267	8
																ENSMUSG00000004233	7		ENSMUSG00000004356	8
																ENSMUSG00000004317	7		ENSMUSG00000004642	8
																ENSMUSG00000004530	7		ENSMUSG00000004880	8
																ENSMUSG00000004789	7		ENSMUSG00000005533	8
																ENSMUSG00000005299	7		ENSMUSG00000005566	8
																ENSMUSG00000005371	7		ENSMUSG00000006494	8
																ENSMUSG00000005397	7		ENSMUSG00000006699	8
																ENSMUSG00000005481	7		ENSMUSG00000006800	8
																ENSMUSG00000005566	7		ENSMUSG00000007670	8
[truncated: 7,335 more rows]

## Sheet: Enrichment analyses output
					SRSF1 binding site enrichment in DEXSeq+iSAR relative to all genes													SRSF2 binding site enrichment in DEXSeq+iSAR relative to all genes
			Two-sample Kolmogorov-Smirnov test						Two-sample Kolmogorov-Smirnov test							Two-sample Kolmogorov-Smirnov test						Two-sample Kolmogorov-Smirnov test
			D = 0.23893, p-value < 2.2e-16						D = 0.14825, p-value = 9.776e-10							D = 0.26259, p-value < 2.2e-16						D = 0.13633, p-value = 3.121e-08
			alternative hypothesis: two-sided						alternative hypothesis: two-sided							alternative hypothesis: two-sided						alternative hypothesis: two-sided
			Wilcoxon rank sum test with continuity correction						Wilcoxon rank sum test with continuity correction							Wilcoxon rank sum test with continuity correction						Wilcoxon rank sum test with continuity correction
			W = 12050822, p-value < 2.2e-16						W = 2862688, p-value = 6.878e-16							W = 12253856, p-value < 2.2e-16						W = 2832938, p-value = 9.395e-14
			alternative hypothesis: true location shift is greater than 0						alternative hypothesis: true location shift is greater than 0							alternative hypothesis: true location shift is greater than 0						alternative hypothesis: true location shift is greater than 0
			Welch Two Sample t-test						Welch Two Sample t-test							Welch Two Sample t-test						Welch Two Sample t-test
			t = 15.168, df = 2408.3, p-value < 2.2e-16						t = 5.3381, df = 545.91, p-value = 6.898e-08							t = 14.968, df = 2434.1, p-value < 2.2e-16						t = 4.751, df = 534.89, p-value = 1.302e-06
			alternative hypothesis: true difference in means is greater than 0						alternative hypothesis: true difference in means is greater than 0							alternative hypothesis: true difference in means is greater than 0						alternative hypothesis: true difference in means is greater than 0
			95 percent confidence interval:						95 percent confidence interval:							95 percent confidence interval:						95 percent confidence interval:
			3.863773 Inf						1.898138 Inf							4.088838 Inf						1.954005 Inf
			sample estimates:						sample estimates:							sample estimates:						sample estimates:
			mean of x mean of y						mean of x mean of y							mean of x mean of y						mean of x mean of y
			10.023315 5.689364						8.434951 5.689364							10.800407 6.206557						9.198039 6.206557

## Sheet: GenometriCorr (GC) input 
DEXSeq coordinates from this study used in GenometriCorr								iSAR coordinates from this study used in GenometriCorr							SRSF1 coordinates used in GenometriCorr								SRSF2 coordinates used in GenometriCorr								MBNL3 coordinates used in GenometriCorr								YY1 coordinates used in GenometriCorr
	Chromosome	Start	End	Gene:Exon identifier	Exon size	Interval size			Chromosome	Start	End	Transcript identifier	Interval size			Chromosome	Start	End	Identifier	Interval size	Strand			Chromosome	Start	End	Identifier	Interval size	Strand			Chromosome	Start	End	Identifier	Interval size	Strand			Chromosome	Start	End	Identifier	Interval size	Strand
	chr1	6229959	6230073	ENSMUSG00000025907:E009	115	114			chr1	33852052	33853367	ENSMUST00000126724	1315			chr1	3532304	3532319	nongenic-1_1	4	+			chr1	4529068	4529090	nongenic-1_1	5	+			chr1	7148670	7148676	114[gene=319263][PH=6][PH0=0.01][P=3.3e-11]	6	+			chr1	4529016	4529149	1	64	+
	chr1	6233961	6234010	ENSMUSG00000025907:E011	50	49			chr1	33852052	33853367	ENSMUST00000139700	1315			chr1	4735093	4735124	nongenic-683_1	6	-			chr1	4688989	4689010	nongenic-683_1	4	-			chr1	9547177	9547202	156[gene=59014][PH=4][PH0=0.02][P=1.6e-05]	4	+			chr1	4857856	4858036	2	64	+
	chr1	6234011	6234087	ENSMUSG00000025907:E012	77	76			chr1	33862654	33862773	ENSMUST00000126724	119			chr1	4735225	4735242	nongenic-683_2	4	-			chr1	4771316	4771344	nongenic-1_1	6	+			chr1	9723434	9723450	91[gene=70675][PH=4][PH0=0.02][P=1.3e-05]	4	-			chr1	4859484	4859691	3	64	+
	chr1	6858460	6858813	ENSMUSG00000033740:E045	354	353			chr1	33862654	33862773	ENSMUST00000129464	119			chr1	4858410	4858423	cluster-2_1	6	+			chr1	4776708	4776728	cluster-682_1	7	-			chr1	9723613	9723616	101[gene=70675][PH=5][PH0=0.02][P=5.1e-08]	5	-			chr1	5083156	5083374	4	64	+
	chr1	9576470	9576901	ENSMUSG00000025911:E022	432	431			chr1	33862654	33862773	ENSMUST00000139700	119			chr1	4892034	4892043	cluster-2_2	5	+			chr1	4784070	4784088	cluster-682_2	8	-			chr1	10105316	10105320	197[gene=211660][PH=4][PH0=0.00][P=2.9e-07]	4	+			chr1	6214661	6215112	5	64	+
	chr1	9678272	9678505	ENSMUSG00000025912:E010	234	233			chr1	33863156	33863742	ENSMUST00000062289	586			chr1	4894718	4894739	cluster-2_3	6	+			chr1	4808460	4808493	cluster-1_1	9	+			chr1	10137829	10137844	131[gene=211673][PH=7][PH0=0.02][P=1.9e-12]	7	-			chr1	7091787	7092188	6	64	+
	chr1	9718622	9725350	ENSMUSG00000045210:E001	6729	6728			chr1	33863156	33863742	ENSMUST00000115161	586			chr1	4927191	4927205	cluster-683_1	4	-			chr1	4855167	4855190	nongenic-684_1	8	-			chr1	10137899	10137920	140[gene=211673][PH=6][PH0=0.02][P=6.5e-10]	6	-			chr1	7370707	7370914	6149	64	-
	chr1	9745450	9748382	ENSMUSG00000045210:E003	2933	2932			chr1	33863156	33863934	ENSMUST00000129464	778			chr1	5084459	5084495	cluster-3_1	11	+			chr1	4878042	4878067	cluster-2_1	7	+			chr1	13139277	13139296	236[gene=17978][PH=4][PH0=0.01][P=4.4e-05]	4	-			chr1	7417169	7417255	6150	64	-
	chr1	10137571	10138689	ENSMUSG00000067851:E001	1119	1118			chr1	33863156	33863934	ENSMUST00000139700	778			chr1	5117405	5117431	cluster-3_3	7	+			chr1	4880498	4880522	nongenic-684_2	5	-			chr1	13330498	13330532	346[gene=17978][PH=5][PH0=0.01][P=1.5e-07]	5	-			chr1	8938993	8939441	7	64	+
	chr1	12871348	12872328	ENSMUSG00000025938:E003	981	980			chr1	33864523	33864743	ENSMUST00000129464	220			chr1	5124365	5124383	cluster-3_4	5	+			chr1	4887231	4887242	cluster-2_2	5	+			chr1	13564929	13564936	417[gene=72265][PH=15][PH0=0.15][P=1.3e-13]	15	-			chr1	9699366	9700349	6151	64	-
	chr1	13139159	13142474	ENSMUSG00000005886:E002	3316	3315			chr1	33864523	33864743	ENSMUST00000139700	220			chr1	5135833	5135869	cluster-3_5	8	+			chr1	5083163	5083172	nongenic-3_1	7	+			chr1	13565079	13565081	455[gene=72265][PH=60][PH0=0.15][P=1.3e-13]	60	-			chr1	9928134	9928298	8	64	+
	chr1	13164896	13165102	ENSMUSG00000005886:E020	207	206			chr1	33873758	33873911	ENSMUST00000062289	153			chr1	5135896	5135914	cluster-3_6	6	+			chr1	5083172	5083184	cluster-3_1	6	+			chr1	13566119	13566132	506[gene=72265][PH=11][PH0=0.15][P=3.9e-13]	11	-			chr1	9942304	9942692	6152	64	-
	chr1	13177074	13177221	ENSMUSG00000005886:E024	148	147			chr1	33873758	33873911	ENSMUST00000115161	153			chr1	5143788	5143811	cluster-3_7	11	+			chr1	5084445	5084497	cluster-3_2	16	+			chr1	13566199	13566205	524[gene=72265][PH=27][PH0=0.15][P=1.3e-13]	27	-			chr1	9943623	9944119	6153	64	-
	chr1	13180481	13180624	ENSMUSG00000005886:E025	144	143			chr1	33873758	33873911	ENSMUST00000126724	153			chr1	5149957	5149979	cluster-3_8	6	+			chr1	5084501	5084523	cluster-3_3	7	+			chr1	13566270	13566278	545[gene=72265][PH=8][PH0=0.15][P=5.3e-08]	8	-			chr1	10060826	10061026	9	64	+
	chr1	13181216	13181317	ENSMUSG00000005886:E026	102	101			chr1	33873758	33873911	ENSMUST00000129464	153			chr1	6213845	6213855	nongenic-686_1	4	-			chr1	5089062	5089082	cluster-3_4	8	+			chr1	16597096	16597131	682[gene=66799][PH=4][PH0=0.01][P=1.8e-06]	4	-			chr1	10226237	10226397	6154	64	-
	chr1	13581023	13581086	ENSMUSG00000025935:E013	64	63			chr1	33878260	33878437	ENSMUST00000129464	177			chr1	6213865	6213880	nongenic-686_3	4	-			chr1	5092118	5092147	cluster-3_6	9	+			chr1	24027264	24027299	881[gene=68187][PH=4][PH0=0.01][P=1.2e-05]	4	-			chr1	10232047	10233090	6155	64	-
	chr1	13589600	13589875	ENSMUSG00000025935:E014	276	275			chr1	33883441	33883842	ENSMUST00000115161	401			chr1	6214064	6214087	nongenic-686_4	6	-			chr1	5093381	5093418	cluster-3_7	12	+			chr1	24053124	24053131	896[gene=68187][PH=4][PH0=0.01][P=1.2e-05]	4	-			chr1	12374956	12375076	10	64	+
	chr1	13638231	13638409	ENSMUSG00000025937:E005	179	178			chr1	33883490	33883842	ENSMUST00000139700	352			chr1	6214137	6214162	nongenic-686_6	5	-			chr1	5098047	5098064	cluster-3_9	7	+			chr1	33627926	33627944	1026[gene=19076][PH=4][PH0=0.00][P=1.5e-07]	4	-			chr1	13069895	13070268	11	64	+
	chr1	16107795	16108030	ENSMUSG00000025921:E002	236	235			chr1	33883648	33883842	ENSMUST00000062289	194			chr1	6214387	6214393	nongenic-686_7	4	-			chr1	5124365	5124385	cluster-3_10	9	+			chr1	33792636	33792644	1069[gene=98403][PH=4][PH0=0.02][P=6.6e-05]	4	-			chr1	13070691	13070991	6156	64	-
	chr1	16128165	16128263	ENSMUSG00000025921:E003	99	98			chr1	33883648	33883842	ENSMUST00000129464	194			chr1	6216616	6216630	cluster-5_1	7	+			chr1	5124440	5124447	cluster-3_11	6	+			chr1	33795744	33795750	1076[gene=98403][PH=5][PH0=0.02][P=3.5e-07]	5	-			chr1	13070713	13070989	12	64	+
	chr1	16129196	16129341	ENSMUSG00000025921:E004	146	145			chr1	33907566	33907816	ENSMUST00000126724	250			chr1	6244437	6244458	cluster-5_4	8	+			chr1	5133111	5133123	cluster-3_13	6	+			chr1	34296921	34296926	661[gene=chr1_f_c295][PH=5][PH0=0.00][P=1.0e-100]	5	+			chr1	13215774	13215883	6157	64	-
	chr1	16657019	16657038	ENSMUSG00000079658:E026	20	19			chr1	33907566	33907816	ENSMUST00000139700	250			chr1	6244845	6244873	cluster-5_5	15	+			chr1	5133239	5133258	cluster-3_14	6	+			chr1	34308074	34308108	675[gene=chr1_f_c295][PH=4][PH0=0.00][P=1.7e-07]	4	+			chr1	13372556	13374023	6158	64	-
	chr1	16676968	16677215	ENSMUSG00000025940:E008	248	247			chr1	33907768	33907816	ENSMUST00000115161	48			chr1	6245171	6245189	cluster-5_6	7	+			chr1	5143773	5143781	cluster-3_15	7	+			chr1	34747438	34747470	726[gene=chr1_f_c295][PH=4][PH0=0.00][P=1.7e-07]	4	+			chr1	13582823	13583221	6159	64	-
	chr1	16677216	16678195	ENSMUSG00000025940:E009	980	979			chr1	33907791	33907816	ENSMUST00000129464	25			chr1	6249317	6249334	cluster-5_7	7	+			chr1	5143788	5143809	cluster-3_16	8	+			chr1	34813923	34813943	1144[gene=214469][PH=4][PH0=0.05][P=1.1e-03]	4	-			chr1	13589361	13589895	6160	64	-
	chr1	16688433	16688507	ENSMUSG00000025779:E003	75	74			chr1	34459765	34459916	ENSMUST00000186252	151			chr1	6250064	6250087	cluster-5_9	9	+			chr1	5149952	5149973	cluster-3_17	7	+			chr1	34814105	34814108	1153[gene=214469][PH=4][PH0=0.05][P=1.1e-03]	4	-			chr1	13639197	13639406	6161	64	-
	chr1	16709439	16709537	ENSMUSG00000025779:E010	99	98			chr1	34459765	34459916	ENSMUST00000188972	151			chr1	6250091	6250115	cluster-5_11	10	+			chr1	5150029	5150044	cluster-3_21	6	+			chr1	34817082	34817103	1199[gene=214469][PH=9][PH0=0.05][P=2.9e-13]	9	-			chr1	13645998	13646990	6162	64	-
	chr1	19228442	19228560	ENSMUSG00000025927:E010	119	118			chr1	34462702	34462810	ENSMUST00000186252	108			chr1	6274237	6274257	cluster-5_12	12	+			chr1	5170619	5170642	nongenic-685_1	4	-			chr1	36104852	36104869	770[gene=chr1_f_c295][PH=7][PH0=0.00][P=1.0e-100]	7	+			chr1	13657363	13657800	6163	64	-
	chr1	20788606	20788755	ENSMUSG00000041872:E010	150	149			chr1	34462702	34462810	ENSMUST00000188972	108			chr1	6359482	6359495	uc007afv.1_1	4	+			chr1	6213915	6213945	nongenic-686_1	7	-			chr1	36105710	36105743	781[gene=chr1_f_c295][PH=5][PH0=0.00][P=1.0e-100]	5	+			chr1	14061927	14062093	6164	64	-
	chr1	20812564	20812695	ENSMUSG00000041859:E018	132	131			chr1	34463107	34463183	ENSMUST00000186252	76			chr1	6391073	6391098	uc007afv.1_2	6	+			chr1	6214059	6214085	nongenic-686_2	7	-			chr1	36423814	36423817	1326[gene=214895][PH=6][PH0=0.02][P=1.8e-09]	6	-			chr1	16105425	16105786	13	64	+
	chr1	24011681	24012497	ENSMUSG00000026153:E005	817	816			chr1	34463107	34463183	ENSMUST00000188972	76			chr1	6392476	6392499	uc007afv.1_3	4	+			chr1	6214109	6214145	nongenic-686_3	6	-			chr1	36540595	36540629	1354[gene=109346][PH=4][PH0=0.01][P=1.5e-06]	4	-			chr1	16593020	16593526	6165	64	-
	chr1	24085411	24085526	ENSMUSG00000026153:E035	116	115			chr1	34463269	34463271	ENSMUST00000186252	2			chr1	6393693	6393713	uc007afv.1_4	5	+			chr1	6214166	6214194	nongenic-686_4	7	-			chr1	37417454	37417475	1461[gene=76178][PH=4][PH0=0.05][P=5.9e-04]	4	-			chr1	16618451	16619335	6166	64	-
	chr1	33738288	33738380	ENSMUSG00000004768:E022	93	92			chr1	34463269	34463364	ENSMUST00000188972	95			chr1	7120308	7120327	cluster-8_1	7	+			chr1	6214293	6214344	nongenic-686_5	11	-			chr1	37417504	37417519	1467[gene=76178][PH=6][PH0=0.05][P=6.5e-08]	6	-			chr1	16646757	16647058	6167	64	-
	chr1	33761545	33762209	ENSMUSG00000042197:E001	665	664			chr1	34463466	34466866	ENSMUST00000188972	3400			chr1	7147654	7147665	cluster-8_3	6	+			chr1	6214384	6214402	nongenic-686_6	4	-			chr1	37443454	37443475	1518[gene=269181][PH=4][PH0=0.02][P=3.6e-05]	4	-			chr1	16652303	16652576	6168	64	-
	chr1	33769721	33769907	ENSMUSG00000042197:E003	187	186			chr1	34463504	34466866	ENSMUST00000027302	3362			chr1	7147670	7147698	cluster-8_4	17	+			chr1	6228020	6228033	cluster-5_1	9	+			chr1	37517190	37517211	1571[gene=269181][PH=4][PH0=0.02][P=3.6e-05]	4	-			chr1	16656777	16656957	6169	64	-
	chr1	34278020	34278139	ENSMUSG00000026131:E115	120	119			chr1	34468293	34468361	ENSMUST00000186252	68			chr1	7147721	7147746	cluster-8_5	8	+			chr1	6240058	6240068	cluster-5_2	8	+			chr1	39571559	39571570	1785[gene=67702][PH=6][PH0=0.01][P=3.3e-11]	6	-			chr1	17097564	17097863	6170	64	-
	chr1	37754776	37755521	ENSMUSG00000060771:E001	746	745			chr1	34468293	34468361	ENSMUST00000188972	68			chr1	7148206	7148231	cluster-8_6	9	+			chr1	6244846	6244863	cluster-5_3	10	+			chr1	39910509	39910542	951[gene=chr1_f_c295][PH=4][PH0=0.00][P=1.7e-07]	4	+			chr1	20786691	20786961	6171	64	-
	chr1	40312347	40312514	ENSMUSG00000026072:E015	168	167			chr1	34469840	34469902	ENSMUST00000186252	62			chr1	7152706	7152716	cluster-8_8	6	+			chr1	6249318	6249352	cluster-5_4	15	+			chr1	39935964	39935979	986[gene=chr1_f_c295][PH=4][PH0=0.00][P=1.7e-07]	4	+			chr1	20803084	20803628	6172	64	-
	chr1	43949312	43949405	ENSMUSG00000041763:E008	94	93			chr1	34469840	34469902	ENSMUST00000188972	62			chr1	7152891	7152912	cluster-8_9	10	+			chr1	6249880	6249899	cluster-5_5	9	+			chr1	39936324	39936330	996[gene=chr1_f_c295][PH=4][PH0=0.00][P=1.7e-07]	4	+			chr1	20898607	20898729	14	64	+
	chr1	43977353	43977361	ENSMUSG00000041763:E029	9	8			chr1	34470200	34470342	ENSMUST00000186252	142			chr1	7154676	7154692	cluster-8_10	8	+			chr1	6249969	6249996	cluster-5_6	11	+			chr1	39936532	39936564	1003[gene=chr1_f_c295][PH=4][PH0=0.00][P=1.7e-07]	4	+			chr1	23382745	23382957	6173	64	-
	chr1	43980308	43980404	ENSMUSG00000041763:E032	97	96			chr1	34470200	34470342	ENSMUST00000188972	142			chr1	7155135	7155155	cluster-8_13	7	+			chr1	6257210	6257219	cluster-5_9	8	+			chr1	39980170	39980205	1030[gene=chr1_f_c295][PH=4][PH0=0.00][P=1.7e-07]	4	+			chr1	23869081	23869400	6174	64	-
	chr1	44166999	44167217	ENSMUSG00000026048:E021	219	218			chr1	34471493	34471559	ENSMUST00000186252	66			chr1	7155181	7155198	cluster-8_14	7	+			chr1	7089389	7089413	cluster-8_1	8	+			chr1	40011923	40011928	1085[gene=chr1_f_c295][PH=7][PH0=0.00][P=1.0e-100]	7	+			chr1	23901400	23901518	6175	64	-
	chr1	44167218	44167882	ENSMUSG00000026048:E022	665	664			chr1	34471493	34471559	ENSMUST00000188972	66			chr1	7155258	7155276	cluster-8_15	7	+			chr1	7089439	7089447	cluster-8_3	6	+			chr1	40018824	40018859	1114[gene=chr1_f_c295][PH=4][PH0=0.00][P=1.7e-07]	4	+			chr1	23910305	23910414	6176	64	-
	chr1	44796826	44796826	ENSMUSG00000056870:E021	1	0			chr1	34471641	34471718	ENSMUST00000186252	77			chr1	7160956	7161003	cluster-8_16	24	+			chr1	7120316	7120332	cluster-8_4	6	+			chr1	40314223	40314238	1147[gene=chr1_f_c295][PH=5][PH0=0.00][P=1.0e-100]	5	+			chr1	23910749	23911118	6177	64	-
	chr1	44796827	44796838	ENSMUSG00000056870:E022	12	11			chr1	34471641	34471718	ENSMUST00000188972	77			chr1	7169518	7169540	cluster-8_17	11	+			chr1	7147673	7147709	cluster-8_5	11	+			chr1	43474936	43474968	1239[gene=chr1_f_c295][PH=4][PH0=0.00][P=1.7e-07]	4	+			chr1	23916867	23917123	6178	64	-
	chr1	45822448	45822557	ENSMUSG00000025995:E031	110	109			chr1	34471812	34471901	ENSMUST00000186252	89			chr1	7171286	7171297	cluster-8_18	6	+			chr1	7152633	7152656	cluster-8_7	8	+			chr1	45321950	45321971	1380[gene=chr1_f_c295][PH=5][PH0=0.00][P=1.0e-100]	5	+			chr1	23921629	23922316	6179	64	-
	chr1	45822558	45822594	ENSMUSG00000025995:E032	37	36			chr1	34471812	34471901	ENSMUST00000188972	89			chr1	7172425	7172443	cluster-8_19	7	+			chr1	7152892	7152910	cluster-8_8	7	+			chr1	45337455	45337463	1419[gene=chr1_f_c295][PH=5][PH0=0.00][P=1.0e-100]	5	+			chr1	24052522	24052654	6180	64	-
	chr1	45822883	45822974	ENSMUSG00000025995:E033	92	91			chr1	34472103	34472191	ENSMUST00000186252	88			chr1	9669412	9669428	NM_008651_1	5	-			chr1	7155135	7155141	cluster-8_10	6	+			chr1	45339376	45339386	1434[gene=chr1_f_c295][PH=4][PH0=0.00][P=1.7e-07]	4	+			chr1	24611880	24612508	15	64	+
	chr1	46235248	46236592	ENSMUSG00000041144:E050	1345	1344			chr1	34472103	34472191	ENSMUST00000188972	88			chr1	9676274	9676294	NM_008651_2	5	-			chr1	7155171	7155235	cluster-8_11	13	+			chr1	45340979	45340990	1449[gene=chr1_f_c295][PH=5][PH0=0.00][P=1.0e-100]	5	+			chr1	24612656	24612771	6181	64	-
	chr1	51778321	51778547	ENSMUSG00000018417:E027	227	226			chr1	34472720	34472763	ENSMUST00000027302	43			chr1	9676318	9676328	NM_008651_3	5	-			chr1	7155257	7155277	cluster-8_13	8	+			chr1	45347232	45347253	1466[gene=chr1_f_c295][PH=5][PH0=0.00][P=1.0e-100]	5	+			chr1	24613071	24613187	6182	64	-
	chr1	52457294	52459217	ENSMUSG00000002881:E001	1924	1923			chr1	34472720	34472968	ENSMUST00000186252	248			chr1	9678416	9678434	NM_008651_4	5	-			chr1	7156184	7156196	cluster-8_14	7	+			chr1	45374725	45374745	1888[gene=12832][PH=6][PH0=0.01][P=3.2e-10]	6	-			chr1	24614759	24614867	6183	64	-
	chr1	52490310	52490636	ENSMUSG00000002881:E012	327	326			chr1	34473335	34473409	ENSMUST00000186252	74			chr1	9681865	9681876	NM_008651_6	5	-			chr1	7160967	7161001	cluster-8_17	14	+			chr1	45374803	45374814	1898[gene=12832][PH=9][PH0=0.01][P=1.0e-100]	9	-			chr1	24615486	24616157	6184	64	-
	chr1	53192100	53192260	ENSMUSG00000026098:E002	161	160			chr1	34473579	34473784	ENSMUST00000186252	205			chr1	9683135	9683155	NM_008651_7	6	-			chr1	7163260	7163271	cluster-8_18	6	+			chr1	45375661	45375667	1908[gene=12832][PH=10][PH0=0.01][P=1.0e-100]	10	-			chr1	26959095	26959221	6185	64	-
	chr1	53941496	53942705	ENSMUSG00000042807:E032	1210	1209			chr1	34473579	34473784	ENSMUST00000188972	205			chr1	9685739	9685760	NM_008651_8	6	-			chr1	7163324	7163330	cluster-8_19	6	+			chr1	45375726	45375735	1924[gene=12832][PH=12][PH0=0.01][P=1.0e-100]	12	-			chr1	29485716	29485931	6186	64	-
	chr1	54396004	54398002	ENSMUSG00000041303:E001	1999	1998			chr1	34475644	34475733	ENSMUST00000027302	89			chr1	9693298	9693338	NM_008651_10	8	-			chr1	7169533	7169539	cluster-8_20	6	+			chr1	45489786	45489790	1959[gene=12832][PH=4][PH0=0.01][P=3.1e-05]	4	-			chr1	30830726	30830856	6187	64	-
	chr1	54403511	54403635	ENSMUSG00000041303:E003	125	124			chr1	34475644	34475733	ENSMUST00000186252	89			chr1	9693342	9693350	NM_008651_11	5	-			chr1	7169541	7169552	cluster-8_21	7	+			chr1	46807953	46807985	1983[gene=227059][PH=4][PH0=0.01][P=3.3e-06]	4	-			chr1	30873088	30873874	6188	64	-
	chr1	54472994	54480844	ENSMUSG00000073678:E001	7851	7850			chr1	36365644	36365652	ENSMUST00000185912	8			chr1	9724529	9724561	cluster-689_1	11	-			chr1	7397057	7397065	cluster-685_1	4	-			chr1	51164879	51164910	1572[gene=chr1_f_c295][PH=5][PH0=0.00][P=1.0e-100]	5	+			chr1	30949182	30949520	6189	64	-
	chr1	54547939	54548114	ENSMUSG00000073678:E028	176	175			chr1	36367750	36367769	ENSMUST00000010597	19			chr1	9745489	9745513	cluster-689_2	10	-			chr1	7496636	7496653	nongenic-9_1	4	+			chr1	51302618	51302624	1582[gene=chr1_f_c295][PH=4][PH0=0.00][P=1.7e-07]	4	+			chr1	32588611	32588702	16	64	+
	chr1	55088314	55088412	ENSMUSG00000073676:E002	99	98			chr1	36367911	36368034	ENSMUST00000185912	123			chr1	9745514	9745525	cluster-689_3	7	-			chr1	7598798	7598822	nongenic-9_1	5	+			chr1	52187118	52187141	2121[gene=14660][PH=4][PH0=0.02][P=3.5e-05]	4	-			chr1	33422748	33422846	17	64	+
	chr1	55150146	55150225	ENSMUSG00000025979:E015	80	79			chr1	36369157	36369181	ENSMUST00000185912	24			chr1	9745979	9746009	cluster-689_4	7	-			chr1	9398211	9398231	nongenic-688_1	6	-			chr1	52196198	52196232	2126[gene=14660][PH=4][PH0=0.02][P=3.5e-05]	4	-			chr1	33456181	33456548	6190	64	-
	chr1	57382743	57385423	ENSMUSG00000038323:E007	2681	2680			chr1	36548639	36548642	ENSMUST00000195620	3			chr1	9746098	9746120	cluster-689_5	8	-			chr1	9683144	9683153	NM_008651_3	5	-			chr1	52657659	52657667	2178[gene=98682][PH=6][PH0=0.00][P=3.0e-13]	6	-			chr1	33531143	33531388	6191	64	-
	chr1	57415656	57417953	ENSMUSG00000025971:E008	2298	2297			chr1	36548639	36550368	ENSMUST00000191785	1729			chr1	9746136	9746147	cluster-689_7	6	-			chr1	9725179	9725198	cluster-689_1	7	-			chr1	53309266	53309287	1606[gene=chr1_f_c295][PH=4][PH0=0.00][P=1.7e-07]	4	+			chr1	33572590	33572937	6192	64	-
	chr1	58440843	58440936	ENSMUSG00000026035:E012	94	93			chr1	36550506	36550576	ENSMUST00000191785	70			chr1	9746148	9746157	cluster-689_8	7	-			chr1	9725254	9725266	cluster-689_2	9	-			chr1	54766547	54766582	2325[gene=329154][PH=4][PH0=0.01][P=1.2e-06]	4	-			chr1	33595296	33595551	6193	64	-
	chr1	58501885	58501890	ENSMUSG00000026037:E024	6	5			chr1	36550668	36550828	ENSMUST00000191785	160			chr1	9746739	9746747	cluster-689_9	6	-			chr1	9745497	9745529	cluster-689_3	10	-			chr1	55087257	55087291	2400[gene=15510][PH=5][PH0=0.02][P=7.5e-08]	5	-			chr1	33596325	33596744	6194	64	-
	chr1	58529083	58530259	ENSMUSG00000038174:E004	1177	1176			chr1	36551839	36551926	ENSMUST00000191785	87			chr1	9746901	9746930	cluster-689_10	10	-			chr1	9745531	9745542	cluster-689_4	7	-			chr1	55448319	55448350	1662[gene=chr1_f_c295][PH=4][PH0=0.00][P=1.7e-07]	4	+			chr1	33601673	33602470	6195	64	-
	chr1	58752454	58752846	ENSMUSG00000026031:E036	393	392			chr1	36552979	36553130	ENSMUST00000191785	151			chr1	9747100	9747128	cluster-689_11	11	-			chr1	9746092	9746111	cluster-689_5	10	-			chr1	57888473	57888499	1733[gene=chr1_f_c295][PH=4][PH0=0.00][P=1.7e-07]	4	+			chr1	33618090	33618250	6196	64	-
	chr1	58753784	58753976	ENSMUSG00000026031:E037	193	192			chr1	36553224	36553340	ENSMUST00000191785	116			chr1	9747356	9747374	cluster-689_12	6	-			chr1	9746471	9746490	cluster-689_8	10	-			chr1	57946632	57946635	1762[gene=chr1_f_c295][PH=36][PH0=0.00][P=1.0e-100]	36	+			chr1	33792520	33792743	6197	64	-
	chr1	60150581	60150729	ENSMUSG00000026017:E033	149	148			chr1	36553471	36553567	ENSMUST00000191785	96			chr1	9868519	9868526	cluster-13_1	4	+			chr1	9746528	9746539	cluster-689_9	7	-			chr1	57946692	57946714	1784[gene=chr1_f_c295][PH=5][PH0=0.00][P=1.0e-100]	5	+			chr1	34010968	34012407	18	64	+
	chr1	60434243	60434410	ENSMUSG00000026782:E008	168	167			chr1	36553716	36553814	ENSMUST00000191785	98			chr1	9872301	9872323	cluster-13_2	7	+			chr1	9746692	9746711	cluster-689_10	9	-			chr1	58025538	58025566	1799[gene=chr1_f_c295][PH=4][PH0=0.00][P=1.7e-07]	4	+			chr1	34016882	34016974	19	64	+
	chr1	60437212	60437232	ENSMUSG00000026782:E013	21	20			chr1	36553926	36553988	ENSMUST00000191785	62			chr1	9884472	9884484	cluster-13_3	4	+			chr1	9746802	9746817	cluster-689_11	8	-			chr1	58487795	58487830	2494[gene=18393][PH=4][PH0=0.00][P=4.1e-08]	4	-			chr1	34060303	34060570	20	64	+
	chr1	60479519	60481158	ENSMUSG00000026782:E036	1640	1639			chr1	36554252	36554400	ENSMUST00000191785	148			chr1	9941638	9941663	nongenic-691_1	5	-			chr1	9746911	9746926	cluster-689_13	9	-			chr1	58758806	58758808	1873[gene=chr1_f_c295][PH=24][PH0=0.00][P=1.0e-100]	24	+			chr1	34077235	34077500	21	64	+
	chr1	60914770	60915832	ENSMUSG00000026011:E010	1063	1062			chr1	36555932	36556080	ENSMUST00000191785	148			chr1	10030669	10030676	cluster-692_1	7	-			chr1	9746969	9746979	cluster-689_15	7	-			chr1	59870588	59870596	1984[gene=chr1_f_c295][PH=17][PH0=0.00][P=1.0e-100]	17	+			chr1	34097325	34097600	22	64	+
	chr1	63057965	63059145	ENSMUSG00000040865:E006	1181	1180			chr1	36557360	36557557	ENSMUST00000191677	197			chr1	10037812	10037833	cluster-692_2	9	-			chr1	9747104	9747127	cluster-689_16	14	-			chr1	59870692	59870701	2003[gene=chr1_f_c295][PH=18][PH0=0.00][P=1.0e-100]	18	+			chr1	34113926	34114053	23	64	+
	chr1	63143604	63143688	ENSMUSG00000025968:E002	85	84			chr1	36557360	36557557	ENSMUST00000191785	197			chr1	10037898	10037910	nongenic-694_1	5	-			chr1	9747355	9747374	cluster-689_17	8	-			chr1	59870731	59870735	2013[gene=chr1_f_c295][PH=4][PH0=0.00][P=1.7e-07]	4	+			chr1	34144508	34145183	24	64	+
	chr1	63143689	63143734	ENSMUSG00000025968:E003	46	45			chr1	36558016	36558349	ENSMUST00000191785	333			chr1	10045107	10045130	cluster-15_2	8	+			chr1	9802368	9802388	nongenic-691_1	4	-			chr1	59984280	59984294	2162[gene=chr1_f_c295][PH=4][PH0=0.00][P=1.7e-07]	4	+			chr1	34177043	34177522	25	64	+
	chr1	63163667	63163838	ENSMUSG00000025968:E025	172	171			chr1	36558016	36558349	ENSMUST00000195620	333			chr1	10045150	10045185	cluster-15_3	13	+			chr1	9865279	9865302	cluster-13_1	6	+			chr1	62788775	62788804	2318[gene=chr1_f_c295][PH=4][PH0=0.00][P=1.7e-07]	4	+			chr1	34187932	34190717	26	64	+
	chr1	65170959	65171119	ENSMUSG00000025950:E011	161	160			chr1	37754776	37755521	ENSMUST00000088072	745			chr1	10047507	10047514	cluster-15_4	6	+			chr1	9868392	9868423	cluster-13_2	6	+			chr1	62797918	62797926	2340[gene=chr1_f_c295][PH=7][PH0=0.00][P=1.0e-100]	7	+			chr1	34200717	34201457	27	64	+
	chr1	66442029	66442581	ENSMUSG00000015222:E067	553	552			chr1	37754776	37755521	ENSMUST00000114902	745			chr1	10058735	10058772	cluster-15_5	14	+			chr1	9879031	9879047	cluster-13_3	4	+			chr1	63053068	63053080	2637[gene=227195][PH=4][PH0=0.02][P=1.2e-04]	4	-			chr1	34257715	34258074	28	64	+
	chr1	66649674	66649770	ENSMUSG00000055567:E051	97	96			chr1	37754776	37755521	ENSMUST00000123082	745			chr1	10064343	10064364	cluster-15_6	8	+			chr1	9885685	9885699	cluster-13_4	4	+			chr1	63057367	63057386	2676[gene=227195][PH=7][PH0=0.02][P=1.2e-11]	7	-			chr1	34307471	34307960	29	64	+
	chr1	66653296	66653388	ENSMUSG00000055567:E053	93	92			chr1	37754776	37755521	ENSMUST00000151735	745			chr1	10065331	10065350	cluster-15_7	9	+			chr1	9888999	9889015	cluster-13_5	4	+			chr1	63179558	63179587	2377[gene=chr1_f_c295][PH=4][PH0=0.00][P=1.7e-07]	4	+			chr1	34434759	34434896	6198	64	-
	chr1	67003375	67003557	ENSMUSG00000026000:E002	183	182			chr1	37754776	37755521	ENSMUST00000155852	745			chr1	10074883	10074904	cluster-15_9	7	+			chr1	9891396	9891414	cluster-13_6	4	+			chr1	64599765	64599784	2441[gene=chr1_f_c295][PH=4][PH0=0.00][P=1.7e-07]	4	+			chr1	34459879	34460086	30	64	+
	chr1	71585526	71586283	ENSMUSG00000026193:E004	758	757			chr1	37760823	37760949	ENSMUST00000041815	126			chr1	10077185	10077205	cluster-15_11	9	+			chr1	10024937	10024954	cluster-692_1	10	-			chr1	64600043	64600063	2448[gene=chr1_f_c295][PH=5][PH0=0.00][P=1.0e-100]	5	+			chr1	34859727	34859835	31	64	+
	chr1	74267989	74268209	ENSMUSG00000006304:E019	221	220			chr1	37760823	37761095	ENSMUST00000123082	272			chr1	10082250	10082276	cluster-15_12	8	+			chr1	10037761	10037779	cluster-692_3	9	-			chr1	64725390	64725419	2481[gene=chr1_f_c295][PH=4][PH0=0.00][P=1.7e-07]	4	+			chr1	36068389	36069829	32	64	+
	chr1	74279846	74280309	ENSMUSG00000006299:E002	464	463			chr1	37760823	37761095	ENSMUST00000151735	272			chr1	10082313	10082326	cluster-15_14	6	+			chr1	10037898	10037919	nongenic-694_1	10	-			chr1	66440657	66440682	2578[gene=chr1_f_c295][PH=5][PH0=0.00][P=1.0e-100]	5	+			chr1	36104167	36105302	33	64	+
	chr1	74280783	74280932	ENSMUSG00000006299:E003	150	149			chr1	37760823	37761095	ENSMUST00000155852	272			chr1	10083512	10083556	cluster-15_15	16	+			chr1	10039811	10039845	cluster-15_1	8	+			chr1	67003465	67003479	2901[gene=14768][PH=5][PH0=0.01][P=1.5e-09]	5	-			chr1	36142842	36143434	6199	64	-
	chr1	74282441	74282550	ENSMUSG00000006299:E016	110	109			chr1	37761430	37761534	ENSMUST00000123082	104			chr1	10088048	10088065	cluster-15_16	6	+			chr1	10039863	10039869	cluster-15_2	6	+			chr1	71063106	71063131	3050[gene=12021][PH=4][PH0=0.01][P=4.4e-06]	4	-			chr1	36143538	36144036	6200	64	-
	chr1	74290752	74290847	ENSMUSG00000006301:E007	96	95			chr1	37761430	37761534	ENSMUST00000151735	104			chr1	10088113	10088127	cluster-15_17	6	+			chr1	10045157	10045178	cluster-15_3	9	+			chr1	71087524	71087559	3057[gene=12021][PH=4][PH0=0.01][P=4.4e-06]	4	-			chr1	36157625	36157811	6201	64	-
	chr1	74291431	74291468	ENSMUSG00000006301:E010	38	37			chr1	37761430	37761534	ENSMUST00000155852	104			chr1	10133160	10133178	cluster-15_18	7	+			chr1	10047465	10047485	cluster-15_4	8	+			chr1	71579141	71579146	2640[gene=chr1_f_c295][PH=5][PH0=0.00][P=1.0e-100]	5	+			chr1	36160262	36160625	6202	64	-
	chr1	74589486	74589878	ENSMUSG00000026172:E006	393	392			chr1	37763307	37763509	ENSMUST00000123082	202			chr1	10135973	10135995	cluster-15_19	8	+			chr1	10058738	10058758	cluster-15_7	9	+			chr1	71585806	71585813	3123[gene=14268][PH=8][PH0=0.02][P=1.0e-100]	8	-			chr1	36209007	36209464	6203	64	-
	chr1	74697441	74697841	ENSMUSG00000033257:E037	401	400			chr1	37763307	37763509	ENSMUST00000151735	202			chr1	10136161	10136173	cluster-15_21	6	+			chr1	10064390	10064410	cluster-15_8	8	+			chr1	71603851	71603872	3158[gene=14268][PH=5][PH0=0.02][P=1.7e-07]	5	-			chr1	36243820	36244245	6204	64	-
	chr1	74699879	74701832	ENSMUSG00000033257:E040	1954	1953			chr1	37763307	37763509	ENSMUST00000155852	202			chr1	10138637	10138653	cluster-694_1	7	-			chr1	10065328	10065350	cluster-15_9	8	+			chr1	72861546	72861568	3238[gene=16011][PH=4][PH0=0.04][P=4.1e-04]	4	-			chr1	36346954	36347266	6205	64	-
	chr1	75214972	75215611	ENSMUSG00000026202:E002	640	639			chr1	37783817	37784026	ENSMUST00000088072	209			chr1	10138852	10138871	cluster-694_2	6	-			chr1	10065361	10065380	cluster-15_10	7	+			chr1	74267828	74267842	2733[gene=chr1_f_c295][PH=4][PH0=0.00][P=1.7e-07]	4	+			chr1	36355347	36355497	6206	64	-
	chr1	77374771	77374926	ENSMUSG00000026235:E008	156	155			chr1	37783817	37784026	ENSMUST00000123082	209			chr1	10140563	10140569	cluster-694_3	6	-			chr1	10066736	10066749	cluster-15_11	6	+			chr1	74267950	74267955	2744[gene=chr1_f_c295][PH=10][PH0=0.00][P=1.0e-100]	10	+			chr1	36512276	36512875	34	64	+
	chr1	79821277	79821322	ENSMUSG00000026249:E013	46	45			chr1	37783817	37784026	ENSMUST00000151735	209			chr1	10140709	10140725	cluster-694_4	7	-			chr1	10074364	10074379	cluster-15_12	7	+			chr1	74268074	74268078	2759[gene=chr1_f_c295][PH=18][PH0=0.00][P=1.0e-100]	18	+			chr1	36525684	36526015	35	64	+
	chr1	80304080	80304193	ENSMUSG00000004364:E021	114	113			chr1	37783817	37784026	ENSMUST00000155852	209			chr1	10144793	10144811	cluster-694_5	7	-			chr1	10074857	10074879	cluster-15_13	7	+			chr1	74291603	74291612	3413[gene=69660][PH=4][PH0=0.04][P=3.3e-04]	4	-			chr1	36611102	36611379	6207	64	-
	chr1	80595541	80595724	ENSMUSG00000038608:E070	184	183			chr1	37801463	37801720	ENSMUST00000041815	257			chr1	10153473	10153483	cluster-694_6	6	-			chr1	10074881	10074892	cluster-15_14	7	+			chr1	74293139	74293172	3418[gene=69660][PH=4][PH0=0.04][P=3.3e-04]	4	-			chr1	36699230	36699608	6208	64	-
	chr1	82748389	82750519	ENSMUSG00000026150:E028	2131	2130			chr1	37801463	37801720	ENSMUST00000088072	257			chr1	10160723	10160752	cluster-694_7	7	-			chr1	10074895	10074905	cluster-15_15	6	+			chr1	74353393	74353405	2787[gene=chr1_f_c295][PH=4][PH0=0.00][P=1.7e-07]	4	+			chr1	36807842	36808526	6209	64	-
	chr1	84749278	84749349	ENSMUSG00000026219:E032	72	71			chr1	37801463	37801720	ENSMUST00000114902	257			chr1	10160831	10160850	cluster-694_8	9	-			chr1	10074906	10074913	cluster-15_16	6	+			chr1	74396152	74396177	2811[gene=chr1_f_c295][PH=6][PH0=0.00][P=1.0e-100]	6	+			chr1	36827185	36827413	6210	64	-
	chr1	84759047	84759127	ENSMUSG00000026219:E046	81	80			chr1	37801463	37801905	ENSMUST00000123082	442			chr1	10163753	10163780	cluster-694_9	9	-			chr1	10076218	10076245	cluster-15_17	7	+			chr1	74396730	74396744	2826[gene=chr1_f_c295][PH=5][PH0=0.00][P=1.0e-100]	5	+			chr1	36845211	36845574	6211	64	-
	chr1	84760763	84760919	ENSMUSG00000026219:E048	157	156			chr1	37801463	37801905	ENSMUST00000155852	442			chr1	10173220	10173250	cluster-694_10	9	-			chr1	10082262	10082275	cluster-15_18	6	+			chr1	75147521	75147525	2904[gene=chr1_f_c295][PH=7][PH0=0.00][P=1.0e-100]	7	+			chr1	36909768	36910537	6212	64	-
	chr1	85850366	85851576	ENSMUSG00000036707:E019	1211	1210			chr1	37804629	37804739	ENSMUST00000123082	110			chr1	10180969	10181002	cluster-694_11	8	-			chr1	10082317	10082329	cluster-15_19	6	+			chr1	75181348	75181349	3524[gene=245860][PH=5][PH0=0.04][P=1.6e-06]	5	-			chr1	36928174	36928993	6213	64	-
	chr1	87195683	87195797	ENSMUSG00000026251:E012	115	114			chr1	37804629	37804739	ENSMUST00000155852	110			chr1	10189563	10189598	cluster-694_14	10	-			chr1	10104231	10104240	cluster-15_20	6	+			chr1	75215007	75215022	3563[gene=22145][PH=4][PH0=0.04][P=1.2e-04]	4	-			chr1	36938696	36939659	6214	64	-
	chr1	87309972	87310836	ENSMUSG00000026255:E008	865	864			chr1	37806937	37807105	ENSMUST00000123082	168			chr1	10199752	10199763	cluster-694_15	6	-			chr1	10113612	10113631	cluster-15_21	7	+			chr1	75215036	75215038	3568[gene=22145][PH=5][PH0=0.04][P=1.1e-06]	5	-			chr1	37005467	37005608	36	64	+
	chr1	87442021	87442165	ENSMUSG00000048000:E069	145	144			chr1	37806937	37807105	ENSMUST00000155852	168			chr1	10213153	10213182	cluster-694_17	7	-			chr1	10135980	10135995	cluster-15_24	7	+			chr1	75215479	75215504	3577[gene=22145][PH=4][PH0=0.04][P=1.2e-04]	4	-			chr1	37430184	37430425	37	64	+
	chr1	87697349	87697545	ENSMUSG00000026288:E026	197	196			chr1	37810972	37811027	ENSMUST00000123082	55			chr1	10214158	10214181	cluster-694_18	9	-			chr1	10138851	10138868	cluster-694_1	7	-			chr1	75244393	75244410	2936[gene=chr1_f_c295][PH=10][PH0=0.00][P=1.0e-100]	10	+			chr1	37488946	37489204	6215	64	-
	chr1	87767984	87769400	ENSMUSG00000026289:E015	1417	1416			chr1	37810972	37811027	ENSMUST00000155852	55			chr1	10232445	10232466	cluster-694_20	6	-			chr1	10140561	10140573	cluster-694_2	7	-			chr1	75244680	75244688	2946[gene=chr1_f_c295][PH=4][PH0=0.00][P=1.7e-07]	4	+			chr1	37522318	37522581	6216	64	-
	chr1	89665034	89665189	ENSMUSG00000055013:E013	156	155			chr1	37815532	37815686	ENSMUST00000123082	154			chr1	10719634	10719651	NM_177834_1	6	-			chr1	10141577	10141597	cluster-694_3	11	-			chr1	75245481	75245491	2968[gene=chr1_f_c295][PH=5][PH0=0.00][P=1.0e-100]	5	+			chr1	38024342	38024650	38	64	+
	chr1	90612623	90613124	ENSMUSG00000034432:E024	502	501			chr1	37815532	37815686	ENSMUST00000151735	154			chr1	13149081	13149095	cluster-698_1	5	-			chr1	10159972	10159983	cluster-694_5	8	-			chr1	75474995	75474996	3594[gene=74241][PH=4][PH0=0.02][P=5.5e-06]	4	-			chr1	38062467	38062755	6217	64	-
	chr1	93428569	93429377	ENSMUSG00000034088:E022	809	808			chr1	37815532	37815686	ENSMUST00000155852	154			chr1	13162184	13162205	cluster-698_2	5	-			chr1	10160984	10160999	cluster-694_6	7	-			chr1	80301115	80301135	3817[gene=26554][PH=4][PH0=0.02][P=1.3e-04]	4	-			chr1	38089941	38090267	6218	64	-
	chr1	97782927	97783137	ENSMUSG00000026333:E013	211	210			chr1	37819525	37819640	ENSMUST00000123082	115			chr1	13162531	13162548	cluster-698_3	4	-			chr1	10163756	10163777	cluster-694_7	9	-			chr1	82233548	82233560	3894[gene=16367][PH=7][PH0=0.03][P=2.1e-11]	7	-			chr1	38121423	38121686	6219	64	-
	chr1	106769430	106772401	ENSMUSG00000009907:E002	2972	2971			chr1	37819525	37819640	ENSMUST00000155852	115			chr1	13174748	13174764	cluster-698_4	4	-			chr1	10173227	10173242	cluster-694_9	8	-			chr1	82233632	82233640	3902[gene=16367][PH=4][PH0=0.03][P=1.5e-04]	4	-			chr1	38128835	38129847	6220	64	-
	chr1	106779962	106780110	ENSMUSG00000009907:E009	149	148			chr1	37834338	37835257	ENSMUST00000123082	919			chr1	13175289	13175326	cluster-698_5	9	-			chr1	10180885	10180897	cluster-694_10	7	-			chr1	82235045	82235055	3910[gene=16367][PH=4][PH0=0.03][P=1.5e-04]	4	-			chr1	39367914	39368146	39	64	+
	chr1	106780504	106780624	ENSMUSG00000009907:E010	121	120			chr1	37834338	37835257	ENSMUST00000155852	919			chr1	13177119	13177131	cluster-698_6	4	-			chr1	10189255	10189280	cluster-694_11	12	-			chr1	82744423	82744426	3131[gene=chr1_f_c295][PH=4][PH0=0.00][P=1.7e-07]	4	+			chr1	39368293	39368874	40	64	+
	chr1	106946529	106946714	ENSMUSG00000059956:E004	186	185			chr1	37855347	37855374	ENSMUST00000151735	27			chr1	13180557	13180601	cluster-698_7	11	-			chr1	10189568	10189585	cluster-694_12	9	-			chr1	82844416	82844423	3147[gene=chr1_f_c295][PH=4][PH0=0.00][P=1.7e-07]	4	+			chr1	39369095	39369699	41	64	+
	chr1	107607326	107608909	ENSMUSG00000026315:E013	1584	1583			chr1	37855373	37855374	ENSMUST00000041815	1			chr1	13184207	13184234	cluster-698_8	5	-			chr1	10198939	10198961	cluster-694_14	10	-			chr1	82880400	82880431	3170[gene=chr1_f_c295][PH=6][PH0=0.00][P=1.0e-100]	6	+			chr1	39430273	39430545	6221	64	-
	chr1	107608910	107610484	ENSMUSG00000026315:E014	1575	1574			chr1	37855373	37855374	ENSMUST00000088072	1			chr1	13184292	13184305	cluster-698_9	4	-			chr1	10213147	10213186	cluster-694_15	16	-			chr1	82891912	82891934	3182[gene=chr1_f_c295][PH=4][PH0=0.00][P=1.7e-07]	4	+			chr1	39478199	39478489	6222	64	-
	chr1	117676150	117678373	ENSMUSG00000099615:E003	2224	2223			chr1	37855373	37855374	ENSMUST00000123082	1			chr1	13186854	13186876	cluster-698_10	6	-			chr1	10214145	10214156	cluster-694_16	7	-			chr1	85849391	85849397	3267[gene=chr1_f_c295][PH=5][PH0=0.00][P=1.0e-100]	5	+			chr1	39519532	39519798	42	64	+
	chr1	117965939	117966252	ENSMUSG00000100617:E001	314	313			chr1	37855373	37855374	ENSMUST00000155852	1			chr1	13284923	13284943	cluster-698_11	7	-			chr1	10214164	10214179	cluster-694_17	8	-			chr1	85907727	85907730	3299[gene=chr1_f_c295][PH=7][PH0=0.00][P=1.0e-100]	7	+			chr1	39548632	39548853	6223	64	-
	chr1	118294778	118299649	ENSMUSG00000026374:E001	4872	4871			chr1	37864726	37864836	ENSMUST00000041815	110			chr1	13285977	13285984	cluster-698_12	4	-			chr1	10231414	10231422	cluster-694_19	7	-			chr1	85908523	85908528	3315[gene=chr1_f_c295][PH=7][PH0=0.00][P=1.0e-100]	7	+			chr1	39576670	39576922	6224	64	-
	chr1	118497764	118497786	ENSMUSG00000064302:E025	23	22			chr1	37864726	37864836	ENSMUST00000088072	110			chr1	13285986	13285998	cluster-698_13	5	-			chr1	10231820	10231838	cluster-694_20	7	-			chr1	86348600	86348625	4169[gene=17975][PH=4][PH0=0.03][P=1.5e-04]	4	-			chr1	39576970	39577389	6225	64	-
	chr1	118543102	118543104	ENSMUSG00000064302:E061	3	2			chr1	37864726	37864836	ENSMUST00000114902	110			chr1	13572051	13572058	NM_028173_1	5	-			chr1	10232417	10232465	cluster-694_21	12	-			chr1	86605920	86605921	3372[gene=26895][PH=8][PH0=0.02][P=1.0e-100]	8	+			chr1	39902187	39903035	43	64	+
	chr1	119706155	119706313	ENSMUSG00000026384:E018	159	158			chr1	37864726	37864836	ENSMUST00000151735	110			chr1	13578117	13578137	NM_028173_2	10	-			chr1	10232945	10232970	nongenic-696_1	6	-			chr1	87049780	87049788	3429[gene=208718][PH=8][PH0=0.00][P=1.0e-100]	8	+			chr1	42697236	42697331	44	64	+
	chr1	119707776	119707901	ENSMUSG00000026384:E019	126	125			chr1	37864726	37864836	ENSMUST00000155852	110			chr1	13579494	13579517	NM_028173_3	7	-			chr1	12374991	12375010	nongenic-18_1	4	+			chr1	87971364	87971384	4233[gene=227334][PH=6][PH0=0.01][P=8.2e-13]	6	-			chr1	43113642	43113767	45	64	+
	chr1	120113290	120113336	ENSMUSG00000026385:E002	47	46			chr1	37865023	37865079	ENSMUST00000088072	56			chr1	13638269	13638279	NM_145381_1	4	-			chr1	13180567	13180580	cluster-698_1	6	-			chr1	88263839	88263850	4273[gene=381280][PH=8][PH0=0.11][P=3.8e-09]	8	-			chr1	43445794	43445973	46	64	+
	chr1	120113337	120113368	ENSMUSG00000026385:E003	32	31			chr1	37865023	37865079	ENSMUST00000114902	56			chr1	13647021	13647032	NM_145381_2	4	-			chr1	13184207	13184218	cluster-698_2	5	-			chr1	88264086	88264096	4297[gene=381280][PH=10][PH0=0.11][P=7.2e-13]	10	-			chr1	43804341	43804508	6226	64	-
	chr1	125405910	125405988	ENSMUSG00000026341:E015	79	78			chr1	37865023	37865079	ENSMUST00000123082	56			chr1	13650752	13650760	NM_145381_4	4	-			chr1	13184300	13184307	cluster-698_3	5	-			chr1	88264135	88264136	4305[gene=381280][PH=5][PH0=0.11][P=5.4e-04]	5	-			chr1	43966421	43966805	47	64	+
	chr1	127799390	127799553	ENSMUSG00000026349:E014	164	163			chr1	37865023	37865079	ENSMUST00000151735	56			chr1	14170964	14170984	cluster-702_1	7	-			chr1	13186863	13186882	cluster-698_4	6	-			chr1	88264405	88264407	4317[gene=381280][PH=7][PH0=0.11][P=2.3e-07]	7	-			chr1	44198675	44198959	48	64	+
	chr1	127801606	127801676	ENSMUSG00000026349:E015	71	70			chr1	37865073	37865079	ENSMUST00000155852	6			chr1	14184419	14184443	cluster-702_2	5	-			chr1	13221438	13221458	cluster-698_5	8	-			chr1	88264666	88264691	4332[gene=381280][PH=6][PH0=0.11][P=1.2e-05]	6	-			chr1	44551995	44552175	49	64	+
	chr1	127802162	127803293	ENSMUSG00000026349:E016	1132	1131			chr1	37865106	37866429	ENSMUST00000041815	1323			chr1	14208004	14208019	cluster-702_3	7	-			chr1	13224679	13224702	cluster-698_6	7	-			chr1	89530510	89530515	3689[gene=347722][PH=7][PH0=0.01][P=1.7e-12]	7	+			chr1	45348818	45349044	50	64	+
	chr1	127803294	127803391	ENSMUSG00000026349:E017	98	97			chr1	37865106	37866429	ENSMUST00000114902	1323			chr1	14232928	14232959	cluster-702_4	11	-			chr1	13285999	13286023	cluster-698_7	8	-			chr1	89531718	89531722	3696[gene=347722][PH=4][PH0=0.01][P=4.0e-05]	4	+			chr1	45746901	45747066	51	64	+
	chr1	127909851	127909950	ENSMUSG00000036104:E015	100	99			chr1	37865106	37866429	ENSMUST00000123082	1323			chr1	14252539	14252563	cluster-702_5	12	-			chr1	13566192	13566216	nongenic-19_1	7	+			chr1	89547013	89547038	3719[gene=347722][PH=4][PH0=0.01][P=4.0e-05]	4	+			chr1	45796225	45796583	52	64	+
	chr1	127930390	127930444	ENSMUSG00000036104:E026	55	54			chr1	37865106	37866429	ENSMUST00000151735	1323			chr1	14252582	14252592	cluster-702_6	5	-			chr1	13589629	13589655	NM_028173_1	9	-			chr1	89895041	89895065	3843[gene=347722][PH=4][PH0=0.01][P=4.0e-05]	4	+			chr1	45797055	45797360	53	64	+
	chr1	127930707	127931078	ENSMUSG00000036104:E027	372	371			chr1	37865106	37866429	ENSMUST00000155852	1323			chr1	14267033	14267044	cluster-702_8	5	-			chr1	13638327	13638340	NM_145381_2	5	-			chr1	90767185	90767189	4424[gene=12835][PH=13][PH0=0.08][P=6.4e-13]	13	-			chr1	46075883	46076191	6227	64	-
	chr1	128221600	128221703	ENSMUSG00000056211:E049	104	103			chr1	43933647	43933873	ENSMUST00000087933	226			chr1	14270488	14270511	cluster-702_9	9	-			chr1	13650748	13650764	NM_145381_4	8	-			chr1	90767270	90767288	4448[gene=12835][PH=5][PH0=0.08][P=3.8e-04]	5	-			chr1	46374234	46374349	54	64	+
	chr1	128235542	128235626	ENSMUSG00000056211:E054	85	84			chr1	43933647	43933873	ENSMUST00000187115	226			chr1	14270542	14270563	cluster-702_10	10	-			chr1	13650765	13650789	NM_145381_5	7	-			chr1	90767331	90767345	4457[gene=12835][PH=7][PH0=0.08][P=8.4e-08]	7	-			chr1	47430912	47430997	55	64	+
	chr1	130388537	130388729	ENSMUSG00000026401:E001	193	192			chr1	43933647	43933873	ENSMUST00000188313	226			chr1	14270703	14270722	cluster-702_11	5	-			chr1	13650849	13650868	NM_145381_6	5	-			chr1	90767382	90767398	4464[gene=12835][PH=8][PH0=0.08][P=9.8e-10]	8	-			chr1	48462177	48462294	6228	64	-
	chr1	130458087	130458186	ENSMUSG00000026399:E012	100	99			chr1	43933647	43933873	ENSMUST00000190207	226			chr1	14270774	14270804	cluster-702_12	11	-			chr1	13660347	13660354	NM_145381_7	5	-			chr1	90767490	90767503	4483[gene=12835][PH=10][PH0=0.08][P=6.4e-13]	10	-			chr1	51811629	51811889	6229	64	-
	chr1	131289358	131289740	ENSMUSG00000026425:E002	383	382			chr1	43934007	43934015	ENSMUST00000188313	8			chr1	14271288	14271306	cluster-702_13	5	-			chr1	14170943	14170953	cluster-702_1	7	-			chr1	90775800	90775820	4513[gene=12835][PH=12][PH0=0.08][P=6.4e-13]	12	-			chr1	52205397	52205641	6230	64	-
	chr1	132038513	132038817	ENSMUSG00000059149:E011	305	304			chr1	43934007	43934253	ENSMUST00000185579	246			chr1	14274082	14274088	cluster-702_14	5	-			chr1	14170956	14170967	cluster-702_2	8	-			chr1	91090647	91090651	3927[gene=16978][PH=8][PH0=0.01][P=1.0e-100]	8	+			chr1	52232468	52233231	6231	64	-
	chr1	132496799	132497028	ENSMUSG00000026439:E020	230	229			chr1	43934007	43934253	ENSMUST00000187115	246			chr1	14274549	14274572	cluster-702_15	10	-			chr1	14181930	14181944	cluster-702_3	6	-			chr1	91098843	91098877	3943[gene=16978][PH=4][PH0=0.01][P=1.5e-05]	4	+			chr1	52431182	52431625	6232	64	-
	chr1	134983301	134986354	ENSMUSG00000042793:E001	3054	3053			chr1	43934007	43934253	ENSMUST00000190207	246			chr1	14302772	14302797	cluster-702_16	7	-			chr1	14184419	14184428	cluster-702_4	7	-			chr1	91382985	91383020	4707[gene=67444][PH=4][PH0=0.01][P=3.0e-06]	4	-			chr1	52500111	52500411	6233	64	-
	chr1	134986355	134988191	ENSMUSG00000042793:E002	1837	1836			chr1	43940110	43940238	ENSMUST00000187115	128			chr1	14302824	14302841	cluster-702_17	8	-			chr1	14252471	14252478	cluster-702_6	6	-			chr1	92143527	92143543	4828[gene=208727][PH=5][PH0=0.01][P=6.8e-08]	5	-			chr1	52952676	52952980	6234	64	-
	chr1	136269160	136270605	ENSMUSG00000041570:E003	1446	1445			chr1	43940110	43940238	ENSMUST00000190207	128			chr1	14304434	14304446	cluster-702_19	6	-			chr1	14252540	14252562	cluster-702_7	8	-			chr1	92916822	92916856	4100[gene=67446][PH=4][PH0=0.02][P=6.7e-06]	4	+			chr1	53352439	53352696	6235	64	-
	chr1	136281751	136282499	ENSMUSG00000041570:E012	749	748			chr1	43949312	43949407	ENSMUST00000187115	95			chr1	14304591	14304614	cluster-702_20	8	-			chr1	14270498	14270508	cluster-702_9	6	-			chr1	93408082	93408085	4976[gene=110611][PH=4][PH0=0.01][P=2.2e-05]	4	-			chr1	54249069	54249209	6236	64	-
	chr1	136282812	136282881	ENSMUSG00000041570:E013	70	69			chr1	43949312	43949407	ENSMUST00000190207	95			chr1	14309651	14309674	cluster-702_21	9	-			chr1	14270539	14270570	cluster-702_10	14	-			chr1	93582437	93582443	4280[gene=227377][PH=4][PH0=0.01][P=1.7e-05]	4	+			chr1	54414388	54414497	6237	64	-
	chr1	136285909	136286002	ENSMUSG00000041570:E015	94	93			chr1	43949405	43949407	ENSMUST00000185579	2			chr1	14309736	14309763	cluster-702_22	8	-			chr1	14270723	14270739	cluster-702_11	7	-			chr1	93585338	93585354	4296[gene=227377][PH=4][PH0=0.01][P=1.7e-05]	4	+			chr1	54705256	54705506	6238	64	-
	chr1	136287900	136287993	ENSMUSG00000041570:E016	94	93			chr1	43951107	43951211	ENSMUST00000185579	104			chr1	14310015	14310039	cluster-702_24	7	-			chr1	14270772	14270804	cluster-702_12	10	-			chr1	93591364	93591385	4318[gene=227377][PH=4][PH0=0.01][P=1.7e-05]	4	+			chr1	54925369	54925668	6239	64	-
	chr1	150361313	150362520	ENSMUSG00000006010:E002	1208	1207			chr1	43951107	43951211	ENSMUST00000187115	104			chr1	15807646	15807675	cluster-22_1	10	+			chr1	14274570	14274577	cluster-702_13	6	-			chr1	93591875	93591883	4327[gene=227377][PH=5][PH0=0.01][P=5.6e-08]	5	+			chr1	55026895	55027431	6240	64	-
	chr1	150374795	150374803	ENSMUSG00000006010:E008	9	8			chr1	43951107	43951211	ENSMUST00000190207	104			chr1	15807713	15807739	cluster-22_2	8	+			chr1	14300220	14300230	cluster-702_14	7	-			chr1	93728510	93728542	5052[gene=67026][PH=5][PH0=0.01][P=6.6e-10]	5	-			chr1	55088176	55088446	56	64	+
	chr1	150422528	150422680	ENSMUSG00000006005:E031	153	152			chr1	43953257	43953381	ENSMUST00000185579	124			chr1	15813079	15813142	cluster-22_3	20	+			chr1	14304441	14304461	cluster-702_15	8	-			chr1	93777343	93777349	4365[gene=66615][PH=5][PH0=0.01][P=4.3e-08]	5	+			chr1	56972251	56972646	6241	64	-
	chr1	150449412	150449815	ENSMUSG00000006014:E001	404	403			chr1	43953257	43953381	ENSMUST00000187115	124			chr1	15818990	15819014	cluster-22_4	8	+			chr1	14309665	14309674	cluster-702_16	6	-			chr1	93834843	93834848	4381[gene=98314][PH=4][PH0=0.00][P=6.0e-08]	4	+			chr1	57223455	57223586	6242	64	-
	chr1	151403028	151403143	ENSMUSG00000052748:E019	116	115			chr1	43953257	43953381	ENSMUST00000190207	124			chr1	15819710	15819731	cluster-22_6	8	+			chr1	14309695	14309701	cluster-702_17	7	-			chr1	95334137	95334143	4408[gene=67698][PH=4][PH0=0.00][P=3.6e-08]	4	+			chr1	58487778	58487917	6243	64	-
	chr1	151469406	151471121	ENSMUSG00000026484:E003	1716	1715			chr1	43954577	43954740	ENSMUST00000185579	163			chr1	15838192	15838215	cluster-22_7	7	+			chr1	14309702	14309723	cluster-702_18	9	-			chr1	106724020	106724025	5307[gene=70750][PH=5][PH0=0.02][P=8.0e-08]	5	-			chr1	58504597	58504892	6244	64	-
	chr1	151471638	151471809	ENSMUSG00000026484:E007	172	171			chr1	43954577	43954740	ENSMUST00000187115	163			chr1	15842927	15842943	cluster-22_8	6	+			chr1	14309742	14309751	cluster-702_19	6	-			chr1	106739945	106739955	5325[gene=70750][PH=4][PH0=0.02][P=1.9e-05]	4	-			chr1	58945218	58945545	6245	64	-
	chr1	151473072	151473344	ENSMUSG00000026484:E009	273	272			chr1	43954577	43954740	ENSMUST00000190207	163			chr1	15842944	15842958	cluster-22_9	8	+			chr1	15805931	15805947	cluster-22_1	9	+			chr1	118298900	118298904	5449[gene=chr1_r_c2295][PH=11][PH0=0.00][P=1.0e-100]	11	-			chr1	58973100	58973425	6246	64	-
	chr1	151476140	151476162	ENSMUSG00000026484:E011	23	22			chr1	43956471	43956625	ENSMUST00000185579	154			chr1	15843023	15843073	cluster-22_10	16	+			chr1	15807645	15807676	cluster-22_2	17	+			chr1	118299051	118299069	5457[gene=chr1_r_c2295][PH=6][PH0=0.00][P=1.0e-100]	6	-			chr1	59062638	59062791	6247	64	-
	chr1	152508512	152509818	ENSMUSG00000032649:E014	1307	1306			chr1	43956471	43956625	ENSMUST00000187115	154			chr1	15848030	15848051	nongenic-23_1	6	+			chr1	15807713	15807743	cluster-22_3	20	+			chr1	118299689	118299700	5473[gene=chr1_r_c2295][PH=6][PH0=0.00][P=1.0e-100]	6	-			chr1	59236734	59237121	6248	64	-
	chr1	153126816	153126915	ENSMUSG00000026479:E004	100	99			chr1	43956471	43956625	ENSMUST00000190207	154			chr1	16102696	16102730	cluster-708_1	28	-			chr1	15813069	15813076	cluster-22_6	7	+			chr1	118945743	118945765	5538[gene=chr1_r_c2295][PH=10][PH0=0.00][P=1.0e-100]	10	-			chr1	59482419	59483033	57	64	+
	chr1	153452213	153452574	ENSMUSG00000042708:E015	362	361			chr1	43957436	43957512	ENSMUST00000185579	76			chr1	16106027	16106047	NM_133832_1	5	+			chr1	15843069	15843102	cluster-22_11	11	+			chr1	118965561	118965572	5568[gene=chr1_r_c2295][PH=4][PH0=0.00][P=3.1e-08]	4	-			chr1	59669950	59670251	6249	64	-
	chr1	153465677	153465777	ENSMUSG00000042699:E017	101	100			chr1	43957436	43957512	ENSMUST00000187115	76			chr1	16107938	16107960	NM_133832_2	9	+			chr1	15844269	15844281	nongenic-23_1	4	+			chr1	118971329	118971343	5589[gene=chr1_r_c2295][PH=8][PH0=0.00][P=1.0e-100]	8	-			chr1	59684991	59685294	58	64	+
	chr1	155202023	155202247	ENSMUSG00000026470:E026	225	224			chr1	43957436	43957512	ENSMUST00000190207	76			chr1	16107973	16107980	NM_133832_4	5	+			chr1	16102696	16102730	cluster-708_1	30	-			chr1	119051290	119051300	5647[gene=chr1_r_c2295][PH=4][PH0=0.00][P=3.1e-08]	4	-			chr1	59691922	59692202	59	64	+
	chr1	155202248	155205659	ENSMUSG00000026470:E027	3412	3411			chr1	43960084	43960211	ENSMUST00000185579	127			chr1	16108003	16108019	NM_133832_5	5	+			chr1	16103167	16103195	cluster-708_2	11	-			chr1	120607715	120607723	4913[gene=chr1_f_c2341][PH=8][PH0=0.00][P=1.7e-10]	8	+			chr1	59692351	59692847	60	64	+
	chr1	155615867	155615972	ENSMUSG00000033701:E012	106	105			chr1	43960084	43960211	ENSMUST00000187115	127			chr1	16129230	16129247	NM_133832_6	4	+			chr1	16103277	16103301	cluster-708_3	11	-			chr1	121304845	121304854	5796[gene=chr1_r_c2295][PH=5][PH0=0.00][P=1.0e-100]	5	-			chr1	59695586	59695711	61	64	+
	chr1	155844964	155848532	ENSMUSG00000033671:E001	3569	3568			chr1	43960084	43960211	ENSMUST00000190207	127			chr1	16585284	16585302	cluster-710_1	6	-			chr1	16366089	16366108	cluster-709_1	5	-			chr1	125393157	125393171	5858[gene=74117][PH=6][PH0=0.01][P=5.5e-11]	6	-			chr1	59704187	59704517	62	64	+
	chr1	156259791	156259935	ENSMUSG00000060985:E004	145	144			chr1	43960868	43960967	ENSMUST00000185579	99			chr1	16585311	16585332	cluster-710_2	7	-			chr1	16389972	16389980	cluster-709_2	4	-			chr1	126587603	126587628	5996[gene=210356][PH=4][PH0=0.00][P=8.8e-07]	4	-			chr1	59704773	59704943	63	64	+
	chr1	156263406	156263528	ENSMUSG00000060985:E006	123	122			chr1	43960868	43960967	ENSMUST00000187115	99			chr1	16598030	16598055	cluster-710_3	6	-			chr1	16509383	16509405	cluster-709_3	7	-			chr1	126660123	126660125	6029[gene=210356][PH=4][PH0=0.00][P=8.8e-07]	4	-			chr1	59763566	59764240	64	64	+
	chr1	156442381	156442488	ENSMUSG00000026600:E019	108	107			chr1	43960868	43960967	ENSMUST00000190207	99			chr1	16602315	16602340	cluster-710_4	8	-			chr1	16585284	16585302	cluster-710_2	7	-			chr1	127803784	127803805	5094[gene=chr1_f_c2341][PH=4][PH0=0.00][P=2.0e-07]	4	+			chr1	59826812	59827027	65	64	+
	chr1	156444555	156444614	ENSMUSG00000026600:E020	60	59			chr1	43968882	43969030	ENSMUST00000185579	148			chr1	16647974	16647996	cluster-711_1	6	-			chr1	16585315	16585336	cluster-710_3	8	-			chr1	127803847	127803881	5099[gene=chr1_f_c2341][PH=4][PH0=0.00][P=2.0e-07]	4	+			chr1	60079351	60079504	6250	64	-
	chr1	156642717	156649568	ENSMUSG00000026596:E020	6852	6851			chr1	43968882	43969030	ENSMUST00000187115	148			chr1	16665262	16665269	NM_026392_1	5	+			chr1	16598020	16598052	cluster-710_4	10	-			chr1	127943194	127943199	5114[gene=chr1_f_c2341][PH=4][PH0=0.00][P=2.0e-07]	4	+			chr1	60098344	60098580	66	64	+
	chr1	156813081	156813437	ENSMUSG00000026594:E008	357	356			chr1	43968882	43969030	ENSMUST00000190207	148			chr1	17399105	17399131	nongenic-714_1	5	-			chr1	16602258	16602287	cluster-710_5	9	-			chr1	131931580	131931588	5283[gene=chr1_f_c2341][PH=4][PH0=0.00][P=2.0e-07]	4	+			chr1	60192114	60192264	67	64	+
	chr1	156884533	156884625	ENSMUSG00000026594:E029	93	92			chr1	43970401	43970516	ENSMUST00000185579	115			chr1	19209168	19209181	cluster-31_1	10	+			chr1	16602318	16602340	cluster-710_7	11	-			chr1	131932493	131932496	5310[gene=chr1_f_c2341][PH=21][PH0=0.00][P=1.7e-10]	21	+			chr1	60234996	60235130	68	64	+
	chr1	158688533	158691779	ENSMUSG00000026587:E047	3247	3246			chr1	43970401	43970516	ENSMUST00000187115	115			chr1	19209200	19209219	cluster-31_2	15	+			chr1	16645711	16645733	cluster-711_1	8	-			chr1	131932570	131932582	5334[gene=chr1_f_c2341][PH=16][PH0=0.00][P=1.7e-10]	16	+			chr1	60260042	60260249	69	64	+
	chr1	160196946	160197104	ENSMUSG00000058267:E005	159	158			chr1	43970401	43970516	ENSMUST00000190207	115			chr1	19213475	19213493	cluster-31_3	11	+			chr1	16647984	16647993	cluster-711_3	5	-			chr1	131932781	131932784	5356[gene=chr1_f_c2341][PH=9][PH0=0.00][P=1.7e-10]	9	+			chr1	60541934	60542019	6251	64	-
	chr1	160965673	160965788	ENSMUSG00000040423:E023	116	115			chr1	43971564	43971732	ENSMUST00000185579	168			chr1	19213994	19214012	cluster-31_4	12	+			chr1	18262858	18262879	cluster-717_1	5	-			chr1	132023741	132023757	5578[gene=chr1_f_c2341][PH=4][PH0=0.00][P=2.0e-07]	4	+			chr1	63085614	63086037	6252	64	-
	chr1	160967647	160967817	ENSMUSG00000040423:E024	171	170			chr1	43971564	43971732	ENSMUST00000187115	168			chr1	20808742	20808763	NM_008563_1	11	-			chr1	19213994	19214018	cluster-31_1	10	+			chr1	132025367	132025372	5600[gene=chr1_f_c2341][PH=5][PH0=0.00][P=1.7e-10]	5	+			chr1	63113386	63114357	6253	64	-
	chr1	162581819	162581869	ENSMUSG00000026696:E012	51	50			chr1	43971564	43971732	ENSMUST00000190207	168			chr1	20810132	20810142	NM_008563_3	8	-			chr1	19234324	19234332	cluster-31_3	9	+			chr1	132028018	132028027	5626[gene=chr1_f_c2341][PH=4][PH0=0.00][P=2.0e-07]	4	+			chr1	63177099	63177448	70	64	+
	chr1	162654458	162654597	ENSMUSG00000091060:E003	140	139			chr1	43972530	43972687	ENSMUST00000185579	157			chr1	20812073	20812101	NM_008563_4	12	-			chr1	19331789	19331801	nongenic-32_1	4	+			chr1	132028076	132028078	5631[gene=chr1_f_c2341][PH=4][PH0=0.00][P=2.0e-07]	4	+			chr1	63178545	63179186	71	64	+
	chr1	162671788	162672888	ENSMUSG00000040225:E004	1101	1100			chr1	43972530	43972687	ENSMUST00000187115	157			chr1	20814433	20814463	NM_008563_5	14	-			chr1	20803371	20803385	NM_008563_2	9	-			chr1	132028104	132028113	5637[gene=chr1_f_c2341][PH=5][PH0=0.00][P=1.7e-10]	5	+			chr1	63248278	63248579	72	64	+
	chr1	165179238	165179295	ENSMUSG00000040848:E003	58	57			chr1	43972530	43972687	ENSMUST00000190207	157			chr1	20814778	20814796	NM_008563_6	10	-			chr1	20803472	20803487	NM_008563_3	10	-			chr1	132028198	132028208	5645[gene=chr1_f_c2341][PH=4][PH0=0.00][P=2.0e-07]	4	+			chr1	63250038	63250133	73	64	+
	chr1	165351488	165351540	ENSMUSG00000026571:E011	53	52			chr1	43973444	43973520	ENSMUST00000185579	76			chr1	20820158	20820185	NM_008563_7	14	-			chr1	20806780	20806806	NM_008563_4	14	-			chr1	132030077	132030085	5677[gene=chr1_f_c2341][PH=12][PH0=0.00][P=1.7e-10]	12	+			chr1	63273484	63273941	74	64	+
	chr1	165592240	165593367	ENSMUSG00000026566:E001	1128	1127			chr1	43973444	43973520	ENSMUST00000187115	76			chr1	20820213	20820248	nongenic-722_1	8	-			chr1	20809683	20809708	NM_008563_5	14	-			chr1	132030125	132030137	5687[gene=chr1_f_c2341][PH=6][PH0=0.00][P=1.7e-10]	6	+			chr1	63445841	63446738	75	64	+
	chr1	165648947	165650210	ENSMUSG00000040723:E002	1264	1263			chr1	43973444	43973520	ENSMUST00000190207	76			chr1	20996870	20996886	nongenic-722_1	4	-			chr1	20810187	20810207	NM_008563_8	15	-			chr1	132032210	132032245	5702[gene=chr1_f_c2341][PH=4][PH0=0.00][P=2.0e-07]	4	+			chr1	63490847	63491215	76	64	+
	chr1	166393614	166395396	ENSMUSG00000040596:E003	1783	1782			chr1	43975416	43975522	ENSMUST00000185579	106			chr1	21003093	21003101	cluster-721_1	4	-			chr1	20812042	20812062	NM_008563_9	11	-			chr1	132505138	132505165	5762[gene=chr1_f_c2341][PH=5][PH0=0.00][P=1.7e-10]	5	+			chr1	63495754	63496389	77	64	+
	chr1	168153542	168158329	ENSMUSG00000052534:E002	4788	4787			chr1	43975416	43975522	ENSMUST00000187115	106			chr1	21005589	21005607	cluster-721_2	4	-			chr1	20812122	20812145	NM_008563_10	9	-			chr1	133004298	133004314	6413[gene=17248][PH=4][PH0=0.03][P=1.2e-04]	4	-			chr1	63503554	63504232	78	64	+
	chr1	168158370	168158731	ENSMUSG00000052534:E004	362	361			chr1	43975416	43975522	ENSMUST00000190207	106			chr1	21006174	21006196	cluster-721_3	6	-			chr1	20814439	20814451	NM_008563_11	9	-			chr1	133736566	133736580	6625[gene=381290][PH=4][PH0=0.02][P=2.0e-04]	4	-			chr1	63512456	63512838	79	64	+
	chr1	170142034	170142572	ENSMUSG00000026670:E004	539	538			chr1	43977207	43977361	ENSMUST00000185579	154			chr1	21013411	21013436	cluster-721_4	7	-			chr1	20814452	20814460	NM_008563_12	10	-			chr1	134076620	134076638	6679[gene=12227][PH=4][PH0=0.03][P=4.2e-05]	4	-			chr1	63559589	63560024	80	64	+
	chr1	170149271	170149459	ENSMUSG00000026670:E009	189	188			chr1	43977207	43977361	ENSMUST00000187115	154			chr1	21079004	21079052	cluster-721_5	9	-			chr1	20814778	20814799	NM_008563_13	12	-			chr1	134292352	134292360	5910[gene=chr1_f_c2341][PH=5][PH0=0.00][P=1.7e-10]	5	+			chr1	63568141	63568605	81	64	+
	chr1	170873498	170874187	ENSMUSG00000026659:E001	690	689			chr1	43977207	43977361	ENSMUST00000190207	154			chr1	21079067	21079088	cluster-721_6	5	-			chr1	20814856	20814878	NM_008563_15	12	-			chr1	134346957	134346969	6706[gene=57439][PH=4][PH0=0.01][P=3.7e-06]	4	-			chr1	63577469	63578179	82	64	+
	chr1	171463646	171464603	ENSMUSG00000038235:E015	958	957			chr1	43978413	43978529	ENSMUST00000185579	116			chr1	21945500	21945523	cluster-723_1	6	-			chr1	20816729	20816760	NM_008563_16	15	-			chr1	134425980	134425989	5930[gene=chr1_f_c2341][PH=6][PH0=0.00][P=1.7e-10]	6	+			chr1	63591634	63592250	83	64	+
	chr1	171635718	171636228	ENSMUSG00000038179:E004	511	510			chr1	43978413	43978529	ENSMUST00000187115	116			chr1	22320464	22320483	cluster-724_1	6	-			chr1	20817255	20817276	NM_008563_17	13	-			chr1	134631620	134631635	6053[gene=chr1_f_c2341][PH=5][PH0=0.00][P=1.7e-10]	5	+			chr1	64690943	64691382	84	64	+
	chr1	173463859	173464047	ENSMUSG00000037860:E022	189	188			chr1	43978413	43978529	ENSMUST00000190207	116			chr1	23261637	23261673	nongenic-44_1	7	+			chr1	20817384	20817395	NM_008563_19	9	-			chr1	134631960	134631984	6081[gene=chr1_f_c2341][PH=10][PH0=0.00][P=1.7e-10]	10	+			chr1	64691400	64691799	85	64	+
	chr1	175574309	175574459	ENSMUSG00000103079:E001	151	150			chr1	43978735	43978835	ENSMUST00000185579	100			chr1	23265737	23265745	nongenic-44_2	4	+			chr1	20817857	20817866	NM_008563_20	9	-			chr1	135384827	135384848	6849[gene=226432][PH=6][PH0=0.01][P=7.3e-11]	6	-			chr1	64734789	64736914	6254	64	-
	chr1	175577715	175578425	ENSMUSG00000103079:E003	711	710			chr1	43978735	43978835	ENSMUST00000187115	100			chr1	23269711	23269722	nongenic-44_1	11	+			chr1	20817868	20817879	NM_008563_21	9	-			chr1	135385118	135385138	6858[gene=226432][PH=5][PH0=0.01][P=2.8e-08]	5	-			chr1	64736968	64737749	6255	64	-
	chr1	177447889	177450760	ENSMUSG00000063659:E031	2872	2871			chr1	43978735	43978835	ENSMUST00000190207	100			chr1	23276251	23276264	nongenic-45_1	5	+			chr1	20820156	20820186	NM_008563_22	20	-			chr1	135469711	135469726	6901[gene=215690][PH=4][PH0=0.01][P=1.5e-06]	4	-			chr1	64994335	64994633	6256	64	-
	chr1	177796212	177796501	ENSMUSG00000015961:E016	290	289			chr1	43980308	43980404	ENSMUST00000185579	96			chr1	23291657	23291679	nongenic-45_2	7	+			chr1	20820198	20820213	NM_008563_23	12	-			chr1	135469887	135469903	6908[gene=215690][PH=4][PH0=0.01][P=1.5e-06]	4	-			chr1	65107836	65108031	6257	64	-
	chr1	178481313	178481471	ENSMUSG00000026495:E011	159	158			chr1	43980308	43980404	ENSMUST00000187115	96			chr1	23291680	23291689	nongenic-45_3	5	+			chr1	20820213	20820223	nongenic-722_1	10	-			chr1	135768950	135768955	6166[gene=chr1_f_c2341][PH=5][PH0=0.00][P=1.7e-10]	5	+			chr1	65239210	65239301	86	64	+
	chr1	179592685	179592866	ENSMUSG00000038949:E006	182	181			chr1	43980308	43980404	ENSMUST00000190207	96			chr1	23291836	23291859	nongenic-46_1	8	+			chr1	20890192	20890202	nongenic-722_1	4	-			chr1	135829425	135829456	6197[gene=chr1_f_c2341][PH=4][PH0=0.00][P=2.0e-07]	4	+			chr1	65246338	65246759	87	64	+
	chr1	181051237	181051400	ENSMUSG00000038768:E001	164	163			chr1	43981730	43981867	ENSMUST00000185579	137			chr1	23293053	23293062	nongenic-46_3	4	+			chr1	20996861	20996892	nongenic-722_1	10	-			chr1	135832384	135832386	6204[gene=chr1_f_c2341][PH=4][PH0=0.00][P=2.0e-07]	4	+			chr1	65247607	65247692	88	64	+
	chr1	182316991	182317243	ENSMUSG00000047539:E004	253	252			chr1	43981730	43981867	ENSMUST00000187115	137			chr1	23293066	23293073	nongenic-46_4	4	+			chr1	20999610	20999627	nongenic-722_2	5	-			chr1	135832832	135832834	6227[gene=chr1_f_c2341][PH=15][PH0=0.00][P=1.7e-10]	15	+			chr1	65277367	65277896	89	64	+
	chr1	182329874	182329983	ENSMUSG00000047539:E011	110	109			chr1	43981730	43981867	ENSMUST00000190207	137			chr1	23293123	23293134	nongenic-46_5	4	+			chr1	21000784	21000798	nongenic-722_3	5	-			chr1	135852123	135852134	6256[gene=chr1_f_c2341][PH=4][PH0=0.00][P=2.0e-07]	4	+			chr1	66700940	66701447	90	64	+
	chr1	182461783	182462432	ENSMUSG00000026510:E023	650	649			chr1	43983072	43983285	ENSMUST00000190207	213			chr1	23845296	23845315	cluster-728_1	4	-			chr1	21000840	21000848	nongenic-722_4	5	-			chr1	135871547	135871559	6954[gene=18772][PH=4][PH0=0.05][P=1.8e-03]	4	-			chr1	66739729	66740002	91	64	+
	chr1	182973171	182975692	ENSMUSG00000079164:E012	2522	2521			chr1	43983072	43983316	ENSMUST00000185579	244			chr1	23866852	23866861	cluster-728_2	4	-			chr1	21000882	21000901	nongenic-722_7	6	-			chr1	135884013	135884018	7024[gene=18772][PH=4][PH0=0.05][P=1.8e-03]	4	-			chr1	66817312	66817488	6258	64	-
	chr1	183409235	183409353	ENSMUSG00000072258:E017	119	118			chr1	43983072	43983316	ENSMUST00000187115	244			chr1	23873861	23873886	cluster-728_3	7	-			chr1	21001588	21001623	cluster-721_1	8	-			chr1	135884029	135884048	7026[gene=18772][PH=4][PH0=0.05][P=1.8e-03]	4	-			chr1	67038536	67038771	6259	64	-
	chr1	184832576	184832716	ENSMUSG00000073481:E020	141	140			chr1	43983514	43983592	ENSMUST00000185579	78			chr1	23891870	23891914	cluster-728_4	7	-			chr1	21012876	21012889	cluster-721_3	6	-			chr1	135903701	135903705	7054[gene=18772][PH=6][PH0=0.05][P=2.2e-07]	6	-			chr1	71027700	71027913	6260	64	-
	chr1	185284186	185284723	ENSMUSG00000039318:E046	538	537			chr1	43983514	43983592	ENSMUST00000187115	78			chr1	24028501	24028520	cluster-730_1	6	-			chr1	21013407	21013436	cluster-721_4	12	-			chr1	136292017	136292038	7126[gene=67886][PH=4][PH0=0.01][P=4.0e-06]	4	-			chr1	71100061	71100339	6261	64	-
	chr1	187140373	187140496	ENSMUSG00000026611:E010	124	123			chr1	43985416	43985454	ENSMUST00000185579	38			chr1	24029230	24029246	cluster-730_2	7	-			chr1	21013441	21013454	cluster-721_5	6	-			chr1	138517161	138517166	7171[gene=59125][PH=5][PH0=0.01][P=6.0e-09]	5	-			chr1	71585579	71586277	6262	64	-
	chr1	189683826	189683964	ENSMUSG00000026605:E025	139	138			chr1	43985416	43985454	ENSMUST00000187115	38			chr1	24029737	24029759	cluster-730_3	6	-			chr1	21013465	21013479	cluster-721_6	5	-			chr1	138609356	138609361	7196[gene=59125][PH=4][PH0=0.01][P=3.0e-06]	4	-			chr1	71592514	71592766	6263	64	-
	chr1	190796069	190798447	ENSMUSG00000089872:E011	2379	2378			chr1	43985416	43985454	ENSMUST00000188313	38			chr1	24030301	24030321	cluster-730_4	8	-			chr1	21079041	21079090	cluster-721_7	20	-			chr1	138982864	138982875	6342[gene=chr1_f_c2341][PH=5][PH0=0.00][P=1.7e-10]	5	+			chr1	71597135	71597879	6264	64	-
	chr1	191225209	191225835	ENSMUSG00000073478:E004	627	626			chr1	43990511	43990662	ENSMUST00000185579	151			chr1	24047555	24047584	cluster-730_5	9	-			chr1	21079092	21079125	cluster-721_8	11	-			chr1	139171274	139171296	6391[gene=chr1_f_c2341][PH=6][PH0=0.00][P=1.7e-10]	6	+			chr1	71599174	71599394	6265	64	-
	chr1	191351975	191353109	ENSMUSG00000026626:E001	1135	1134			chr1	43990511	43990662	ENSMUST00000187115	151			chr1	24057373	24057388	cluster-730_6	7	-			chr1	21512037	21512062	cluster-723_1	7	-			chr1	151363518	151363540	6561[gene=chr1_f_c2341][PH=5][PH0=0.00][P=1.7e-10]	5	+			chr1	71609332	71609638	6266	64	-
	chr1	191537365	191539104	ENSMUSG00000037474:E002	1740	1739			chr1	43991263	43991359	ENSMUST00000185579	96			chr1	24613096	24613119	nongenic-733_1	5	-			chr1	21512243	21512263	cluster-723_2	5	-			chr1	151892699	151892701	7418[gene=69399][PH=10][PH0=0.01][P=1.0e-100]	10	-			chr1	71625819	71626302	6267	64	-
	chr1	191540704	191541536	ENSMUSG00000037474:E005	833	832			chr1	43991263	43991359	ENSMUST00000187115	96			chr1	24685449	24685461	cluster-48_1	5	+			chr1	21945501	21945523	cluster-723_3	7	-			chr1	151892887	151892891	7431[gene=69399][PH=4][PH0=0.01][P=4.9e-06]	4	-			chr1	71627115	71627411	6268	64	-
	chr1	191556784	191556887	ENSMUSG00000037474:E011	104	103			chr1	43992264	43992394	ENSMUST00000185579	130			chr1	24706018	24706027	cluster-48_2	4	+			chr1	23261352	23261360	nongenic-44_1	4	+			chr1	152774422	152774442	6644[gene=chr1_f_c2341][PH=6][PH0=0.00][P=1.7e-10]	6	+			chr1	71629213	71629545	6269	64	-
	chr1	192098771	192100583	ENSMUSG00000037395:E003	1813	1812			chr1	43992264	43992394	ENSMUST00000187115	130			chr1	24711129	24711151	cluster-48_3	4	+			chr1	23261640	23261669	nongenic-44_2	6	+			chr1	152774838	152774839	6654[gene=chr1_f_c2341][PH=5][PH0=0.00][P=1.7e-10]	5	+			chr1	71641951	71642128	6270	64	-
	chr1	192930063	192930477	ENSMUSG00000016200:E006	415	414			chr1	43999628	43999835	ENSMUST00000185579	207			chr1	24752535	24752553	cluster-48_4	4	+			chr1	23265479	23265498	nongenic-44_3	5	+			chr1	153219853	153219855	7607[gene=226519][PH=6][PH0=0.01][P=2.4e-11]	6	-			chr1	71642918	71643138	6271	64	-
	chr1	193118193	193118412	ENSMUSG00000016181:E016	220	219			chr1	43999628	43999835	ENSMUST00000187115	207			chr1	24763277	24763293	cluster-48_5	4	+			chr1	23266364	23266374	nongenic-44_4	4	+			chr1	155202480	155202504	6727[gene=chr1_f_c2341][PH=5][PH0=0.00][P=1.7e-10]	5	+			chr1	71652668	71653234	6272	64	-
	chr2	3340333	3340450	ENSMUSG00000026644:E002	118	117			chr1	44000825	44001319	ENSMUST00000087933	494			chr1	26959180	26959198	nongenic-736_1	4	-			chr1	23269605	23269626	nongenic-44_5	5	+			chr1	155203353	155203360	6744[gene=chr1_f_c2341][PH=4][PH0=0.00][P=2.0e-07]	4	+			chr1	72179301	72180614	6273	64	-
	chr2	3341987	3342016	ENSMUSG00000026645:E002	30	29			chr1	44000825	44001319	ENSMUST00000188313	494			chr1	27990184	27990212	nongenic-50_1	4	+			chr1	23271585	23271606	nongenic-44_1	16	+			chr1	155203470	155203477	6753[gene=chr1_f_c2341][PH=5][PH0=0.00][P=1.7e-10]	5	+			chr1	72194135	72194588	6274	64	-
	chr2	4938344	4938730	ENSMUSG00000026664:E013	387	386			chr1	44000825	44001319	ENSMUST00000190207	494			chr1	30803917	30803936	cluster-737_1	7	-			chr1	23271777	23271800	nongenic-44_2	14	+			chr1	155778290	155778298	7745[gene=104009][PH=5][PH0=0.04][P=4.0e-06]	5	-			chr1	72211641	72212344	6275	64	-
	chr2	9916078	9916466	ENSMUSG00000025782:E005	389	388			chr1	44000825	44001438	ENSMUST00000185579	613			chr1	30805137	30805164	cluster-737_2	11	-			chr1	23290750	23290756	nongenic-45_1	6	+			chr1	155778382	155778383	7758[gene=104009][PH=17][PH0=0.04][P=1.0e-100]	17	-			chr1	72226238	72226488	92	64	+
	chr2	10091820	10092179	ENSMUSG00000037262:E010	360	359			chr1	44001439	44002103	ENSMUST00000190207	664			chr1	30805179	30805192	cluster-737_4	6	-			chr1	23291621	23291648	nongenic-45_2	10	+			chr1	155778457	155778465	7769[gene=104009][PH=5][PH0=0.04][P=4.0e-06]	5	-			chr1	72236944	72237195	93	64	+
	chr2	12400023	12400043	ENSMUSG00000026767:E027	21	20			chr1	44002104	44003000	ENSMUST00000185579	896			chr1	30805375	30805405	cluster-737_5	8	-			chr1	23291682	23291696	nongenic-45_3	7	+			chr1	155778504	155778520	7776[gene=104009][PH=6][PH0=0.04][P=3.0e-08]	6	-			chr1	72243865	72244591	94	64	+
	chr2	12403998	12404166	ENSMUSG00000026767:E032	169	168			chr1	44002336	44003000	ENSMUST00000187115	664			chr1	30820129	30820148	cluster-737_7	6	-			chr1	23874926	23874932	cluster-728_2	5	-			chr1	155788358	155788372	7795[gene=104009][PH=4][PH0=0.04][P=4.4e-04]	4	-			chr1	72255006	72255372	95	64	+
	chr2	15077319	15077571	ENSMUSG00000017418:E019	253	252			chr1	44002971	44003000	ENSMUST00000087933	29			chr1	30820204	30820224	cluster-737_8	7	-			chr1	23874948	23874958	cluster-728_3	5	-			chr1	156042207	156042242	6807[gene=chr1_f_c2341][PH=4][PH0=0.00][P=2.0e-07]	4	+			chr1	72307473	72307900	96	64	+
	chr2	17375019	17375215	ENSMUSG00000053702:E010	197	196			chr1	44551511	44551693	ENSMUST00000159555	182			chr1	30821202	30821219	cluster-737_9	6	-			chr1	24021861	24021877	cluster-730_1	7	-			chr1	156051808	156051821	6820[gene=chr1_f_c2341][PH=6][PH0=0.00][P=1.7e-10]	6	+			chr1	72377960	72378848	97	64	+
	chr2	18044083	18044518	ENSMUSG00000054074:E002	436	435			chr1	44551511	44551872	ENSMUST00000162600	361			chr1	30829936	30829951	cluster-737_11	6	-			chr1	24024815	24024833	cluster-730_2	6	-			chr1	156052301	156052314	6837[gene=chr1_f_c2341][PH=6][PH0=0.00][P=1.7e-10]	6	+			chr1	72380927	72381234	98	64	+
	chr2	18146777	18146872	ENSMUSG00000026743:E023	96	95			chr1	44708617	44708678	ENSMUST00000159555	61			chr1	30830013	30830048	cluster-737_12	9	-			chr1	24028504	24028522	cluster-730_3	6	-			chr1	156430524	156430530	7893[gene=20652][PH=10][PH0=0.01][P=1.0e-100]	10	-			chr1	72720047	72720944	99	64	+
	chr2	18210971	18212386	ENSMUSG00000026743:E042	1416	1415			chr1	44773640	44773663	ENSMUST00000074525	23			chr1	30830798	30830821	cluster-737_13	8	-			chr1	24029147	24029165	cluster-730_5	7	-			chr1	156680612	156680629	7935[gene=215015][PH=6][PH0=0.02][P=1.8e-09]	6	-			chr1	72738815	72739672	100	64	+
	chr2	18682223	18682319	ENSMUSG00000026739:E009	97	96			chr1	44773640	44773663	ENSMUST00000159555	23			chr1	30831134	30831163	cluster-737_15	11	-			chr1	24029741	24029752	cluster-730_8	6	-			chr1	156681259	156681263	7945[gene=215015][PH=5][PH0=0.02][P=4.0e-07]	5	-			chr1	72747658	72748093	101	64	+
	chr2	18683986	18684013	ENSMUSG00000026739:E019	28	27			chr1	44790696	44790706	ENSMUST00000074525	10			chr1	30831289	30831298	cluster-737_16	6	-			chr1	24030292	24030300	cluster-730_9	6	-			chr1	156681317	156681341	7954[gene=215015][PH=7][PH0=0.02][P=6.7e-12]	7	-			chr1	72771925	72772070	102	64	+
	chr2	18684014	18684066	ENSMUSG00000026739:E020	53	52			chr1	44790696	44790706	ENSMUST00000159555	10			chr1	30837161	30837172	cluster-737_18	6	-			chr1	24030878	24030885	cluster-730_10	6	-			chr1	160969869	160969890	7100[gene=381305][PH=4][PH0=0.00][P=1.9e-07]	4	+			chr1	72824490	72825350	103	64	+
	chr2	18684152	18686130	ENSMUSG00000026739:E021	1979	1978			chr1	44796825	44796838	ENSMUST00000162600	13			chr1	30861198	30861227	cluster-737_19	11	-			chr1	24032715	24032724	cluster-730_11	6	-			chr1	162594962	162594991	7236[gene=53330][PH=4][PH0=0.01][P=7.9e-07]	4	+			chr1	72848702	72849353	104	64	+
	chr2	20798672	20798783	ENSMUSG00000036617:E044	112	111			chr1	44796826	44796838	ENSMUST00000159555	12			chr1	30861598	30861605	cluster-737_20	6	-			chr1	24044233	24044260	cluster-730_12	9	-			chr1	162697747	162697748	8298[gene=226562][PH=6][PH0=0.03][P=1.4e-08]	6	-			chr1	72852010	72852496	105	64	+
	chr2	20801542	20801661	ENSMUSG00000036617:E045	120	119			chr1	52119440	52119490	ENSMUST00000191435	50			chr1	30861607	30861617	cluster-737_21	6	-			chr1	24057216	24057238	cluster-730_13	8	-			chr1	162697839	162697840	8314[gene=226562][PH=18][PH0=0.03][P=2.9e-13]	18	-			chr1	73820609	73820928	6276	64	-
	chr2	20858915	20858990	ENSMUSG00000036591:E023	76	75			chr1	52119440	52119492	ENSMUST00000186857	52			chr1	30863054	30863063	cluster-737_22	6	-			chr1	24613094	24613119	nongenic-733_1	9	-			chr1	162697984	162697998	8330[gene=226562][PH=4][PH0=0.03][P=3.3e-04]	4	-			chr1	73946604	73947419	6277	64	-
	chr2	22946576	22946682	ENSMUSG00000058835:E010	107	106			chr1	52119440	52119549	ENSMUST00000189347	109			chr1	30863223	30863230	cluster-737_24	6	-			chr1	24685409	24685440	cluster-48_1	8	+			chr1	162698025	162698043	8336[gene=226562][PH=4][PH0=0.03][P=3.3e-04]	4	-			chr1	73952223	73952965	6278	64	-
	chr2	23069451	23069619	ENSMUSG00000026781:E008	169	168			chr1	52119440	52119623	ENSMUST00000189244	183			chr1	33464060	33464066	cluster-741_1	4	-			chr1	24685452	24685469	cluster-48_2	5	+			chr1	163245154	163245175	8389[gene=18933][PH=8][PH0=0.03][P=2.9e-13]	8	-			chr1	74015052	74015264	6279	64	-
	chr2	23162501	23162663	ENSMUSG00000026775:E007	163	162			chr1	52119604	52119623	ENSMUST00000189347	19			chr1	33464774	33464785	cluster-741_3	4	-			chr1	24692937	24692955	cluster-48_3	4	+			chr1	163247971	163247972	8430[gene=18933][PH=12][PH0=0.03][P=1.0e-100]	12	-			chr1	74041565	74042237	6280	64	-
	chr2	23164499	23164578	ENSMUSG00000026775:E008	80	79			chr1	52119604	52119623	ENSMUST00000191435	19			chr1	33471122	33471144	cluster-741_4	4	-			chr1	24711129	24711155	cluster-48_4	5	+			chr1	164412960	164412986	7308[gene=171567][PH=4][PH0=0.00][P=2.2e-08]	4	+			chr1	74236504	74237167	106	64	+
	chr2	23191013	23191125	ENSMUSG00000026775:E021	113	112			chr1	52119608	52119623	ENSMUST00000186857	15			chr1	33471421	33471440	cluster-741_5	4	-			chr1	24731778	24731786	cluster-48_5	4	+			chr1	164437425	164437432	8532[gene=11931][PH=13][PH0=0.05][P=1.2e-13]	13	-			chr1	74251763	74251991	107	64	+
	chr2	23196888	23199260	ENSMUSG00000026775:E029	2373	2372			chr1	52119912	52120110	ENSMUST00000189244	198			chr1	33480508	33480521	cluster-741_6	4	-			chr1	24744302	24744312	cluster-48_6	4	+			chr1	164437582	164437584	8558[gene=11931][PH=21][PH0=0.05][P=1.2e-13]	21	-			chr1	74253856	74254187	108	64	+
	chr2	24603894	24606374	ENSMUSG00000004113:E002	2481	2480			chr1	52120035	52120110	ENSMUST00000189347	75			chr1	33512159	33512177	cluster-741_7	4	-			chr1	24748841	24748861	cluster-48_9	6	+			chr1	164437854	164437876	8578[gene=11931][PH=4][PH0=0.05][P=1.1e-03]	4	-			chr1	74284146	74284388	6281	64	-
	chr2	24959267	24962075	ENSMUSG00000026974:E008	2809	2808			chr1	52120072	52120110	ENSMUST00000186574	38			chr1	33514159	33514171	cluster-741_8	4	-			chr1	24752537	24752569	cluster-48_10	6	+			chr1	165175448	165175451	8602[gene=108735][PH=7][PH0=0.08][P=2.1e-08]	7	-			chr1	74352592	74353605	109	64	+
	chr2	25352290	25352566	ENSMUSG00000026958:E003	277	276			chr1	52120072	52120110	ENSMUST00000186857	38			chr1	33533308	33533325	cluster-741_9	5	-			chr1	24762641	24762665	cluster-48_11	4	+			chr1	165176169	165176202	8621[gene=108735][PH=5][PH0=0.08][P=1.0e-04]	5	-			chr1	74391671	74392247	6282	64	-
	chr2	25376352	25376777	ENSMUSG00000026955:E018	426	425			chr1	52122591	52122721	ENSMUST00000189244	130			chr1	33538148	33538175	cluster-741_10	4	-			chr1	24762708	24762739	cluster-48_12	4	+			chr1	165178062	165178075	8653[gene=108735][PH=12][PH0=0.08][P=1.1e-13]	12	-			chr1	74474133	74474407	6283	64	-
	chr2	25376804	25378213	ENSMUSG00000026955:E021	1410	1409			chr1	52123114	52123258	ENSMUST00000189244	144			chr1	33540941	33540960	cluster-741_11	4	-			chr1	27990535	27990563	nongenic-50_1	8	+			chr1	165178716	165178733	8669[gene=108735][PH=8][PH0=0.08][P=2.3e-10]	8	-			chr1	74505290	74505807	6284	64	-
	chr2	27759541	27760183	ENSMUSG00000015846:E019	643	642			chr1	52126520	52126618	ENSMUST00000189244	98			chr1	33612528	33612550	cluster-741_12	4	-			chr1	29737475	29737492	nongenic-50_1	4	+			chr1	165186835	165186845	8691[gene=108735][PH=4][PH0=0.08][P=5.4e-03]	4	-			chr1	74506358	74506806	110	64	+
	chr2	28212532	28212687	ENSMUSG00000026833:E005	156	155			chr1	52132544	52132633	ENSMUST00000189244	89			chr1	33623900	33623919	cluster-741_13	4	-			chr1	29737548	29737572	nongenic-50_2	6	+			chr1	165603258	165603265	8753[gene=68481][PH=5][PH0=0.02][P=2.0e-07]	5	-			chr1	74679166	74679817	111	64	+
	chr2	28552326	28552636	ENSMUSG00000026821:E039	311	310			chr1	52135603	52135681	ENSMUST00000189244	78			chr1	33628395	33628422	cluster-741_14	4	-			chr1	30803905	30803934	cluster-737_1	8	-			chr1	165603311	165603325	8760[gene=68481][PH=6][PH0=0.02][P=7.7e-10]	6	-			chr1	74791724	74792068	6285	64	-
	chr2	29086107	29087616	ENSMUSG00000026803:E018	1510	1509			chr1	52136879	52136970	ENSMUST00000189244	91			chr1	33628489	33628521	cluster-741_15	8	-			chr1	30804096	30804118	cluster-737_2	10	-			chr1	165623222	165623227	8774[gene=68481][PH=4][PH0=0.02][P=4.1e-05]	4	-			chr1	74816693	74816825	6286	64	-
	chr2	29738328	29740353	ENSMUSG00000039844:E038	2026	2025			chr1	52137279	52137430	ENSMUST00000189244	151			chr1	33630347	33630417	cluster-741_16	11	-			chr1	30804224	30804233	cluster-737_3	6	-			chr1	165996498	165996513	8833[gene=18986][PH=4][PH0=0.01][P=1.8e-06]	4	-			chr1	75142457	75142647	6287	64	-
	chr2	29948890	29949029	ENSMUSG00000019715:E019	140	139			chr1	52139194	52139352	ENSMUST00000189244	158			chr1	33662262	33662295	cluster-741_17	9	-			chr1	30805303	30805323	cluster-737_4	8	-			chr1	166381317	166381335	7371[gene=chr1_f_c3583][PH=6][PH0=0.03][P=8.7e-10]	6	+			chr1	75212815	75213089	112	64	+
	chr2	31779025	31779216	ENSMUSG00000026842:E017	192	191			chr1	52140577	52140669	ENSMUST00000189244	92			chr1	33662312	33662332	cluster-741_18	5	-			chr1	30805650	30805658	cluster-737_5	6	-			chr1	166394303	166394338	8840[gene=71592][PH=4][PH0=0.01][P=6.6e-06]	4	-			chr1	75244200	75244847	113	64	+
	chr2	32307911	32307912	ENSMUSG00000002546:E047	2	1			chr1	52142901	52142960	ENSMUST00000189244	59			chr1	33663772	33663802	cluster-741_19	6	-			chr1	30805773	30805791	cluster-737_6	7	-			chr1	168154815	168154821	8999[gene=18514][PH=6][PH0=0.02][P=5.1e-09]	6	-			chr1	75385185	75385567	114	64	+
	chr2	32307913	32307913	ENSMUSG00000002546:E048	1	0			chr1	52144086	52144115	ENSMUST00000189244	29			chr1	33667087	33667135	cluster-741_20	11	-			chr1	30820204	30820224	cluster-737_7	8	-			chr1	168158180	168158202	9021[gene=18514][PH=4][PH0=0.02][P=2.6e-04]	4	-			chr1	75440599	75441373	115	64	+
	chr2	34171457	34171722	ENSMUSG00000038718:E001	266	265			chr1	52144204	52144297	ENSMUST00000189244	93			chr1	33668884	33668901	cluster-741_21	4	-			chr1	30821156	30821168	cluster-737_8	7	-			chr1	168158447	168158450	9028[gene=18514][PH=5][PH0=0.02][P=1.3e-06]	5	-			chr1	75485951	75486323	6288	64	-
	chr2	35129621	35129815	ENSMUSG00000057110:E013	195	194			chr1	52145150	52145191	ENSMUST00000189244	41			chr1	33668978	33669022	cluster-741_22	8	-			chr1	30821202	30821220	cluster-737_9	7	-			chr1	168314344	168314377	9098[gene=18514][PH=5][PH0=0.02][P=1.3e-06]	5	-			chr1	75536121	75536240	116	64	+
	chr2	35180205	35182128	ENSMUSG00000026878:E001	1924	1923			chr1	52147294	52147377	ENSMUST00000189244	83			chr1	33669622	33669663	cluster-741_23	14	-			chr1	30824498	30824514	cluster-737_10	6	-			chr1	168317716	168317736	9116[gene=18514][PH=5][PH0=0.02][P=1.3e-06]	5	-			chr1	79761341	79761570	6289	64	-
	chr2	35192621	35192663	ENSMUSG00000026878:E018	43	42			chr1	52147901	52147999	ENSMUST00000189244	98			chr1	33669711	33669729	cluster-741_25	4	-			chr1	30829877	30829894	cluster-737_11	7	-			chr1	168380509	168380513	9212[gene=18514][PH=4][PH0=0.02][P=2.6e-04]	4	-			chr1	80135465	80135605	117	64	+
	chr2	35400179	35400182	ENSMUSG00000035778:E001	4	3			chr1	52148903	52149038	ENSMUST00000189244	135			chr1	33719962	33719968	cluster-57_1	6	+			chr1	30830011	30830031	cluster-737_12	9	-			chr1	168396535	168396559	9249[gene=18514][PH=4][PH0=0.02][P=2.6e-04]	4	-			chr1	80314861	80315238	6290	64	-
	chr2	37370073	37373137	ENSMUSG00000075376:E002	3065	3064			chr1	52150258	52150321	ENSMUST00000186574	63			chr1	33734799	33734818	cluster-57_2	9	+			chr1	30830215	30830236	cluster-737_13	8	-			chr1	168401153	168401171	9257[gene=18514][PH=6][PH0=0.02][P=5.1e-09]	6	-			chr1	80340278	80340704	6291	64	-
	chr2	37373138	37375428	ENSMUSG00000075376:E003	2291	2290			chr1	52150258	52150321	ENSMUST00000186857	63			chr1	33748255	33748277	NM_145392_1	6	-			chr1	30830784	30830821	cluster-737_14	15	-			chr1	168402094	168402098	9268[gene=18514][PH=4][PH0=0.02][P=2.6e-04]	4	-			chr1	81287587	81287671	6292	64	-
	chr2	37381870	37382037	ENSMUSG00000075376:E018	168	167			chr1	52150258	52150321	ENSMUST00000189347	63			chr1	33773005	33773026	cluster-743_1	7	-			chr1	30830828	30830847	cluster-737_15	7	-			chr1	169692474	169692490	7446[gene=19737][PH=7][PH0=0.01][P=1.8e-13]	7	+			chr1	82839465	82840371	118	64	+
	chr2	37586519	37586554	ENSMUSG00000026915:E014	36	35			chr1	52150258	52150321	ENSMUST00000191435	63			chr1	33776282	33776317	cluster-743_2	8	-			chr1	30831171	30831179	cluster-737_16	6	-			chr1	169950209	169950232	9363[gene=15490][PH=6][PH0=0.05][P=6.9e-08]	6	-			chr1	82873438	82873621	119	64	+
	chr2	39196777	39197496	ENSMUSG00000026753:E003	720	719			chr1	52155061	52155412	ENSMUST00000186857	351			chr1	33776546	33776562	cluster-743_3	7	-			chr1	30831287	30831312	cluster-737_17	10	-			chr1	169950283	169950291	9373[gene=15490][PH=10][PH0=0.05][P=1.0e-100]	10	-			chr1	83870252	83870439	6293	64	-
	chr2	44591881	44591909	ENSMUSG00000036890:E011	29	28			chr1	52155061	52155412	ENSMUST00000189244	351			chr1	33776811	33776831	cluster-743_4	8	-			chr1	30861203	30861223	cluster-737_18	9	-			chr1	170457833	170457834	9553[gene=70729][PH=4][PH0=0.00][P=3.2e-08]	4	-			chr1	83902342	83902438	6294	64	-
	chr2	49258313	49260558	ENSMUSG00000036792:E030	2246	2245			chr1	52155331	52155412	ENSMUST00000189347	81			chr1	33776999	33777018	cluster-743_5	6	-			chr1	30861590	30861617	cluster-737_19	8	-			chr1	171129657	171129659	9620[gene=66052][PH=14][PH0=0.03][P=1.0e-100]	14	-			chr1	84129913	84130045	6295	64	-
	chr2	49547446	49547605	ENSMUSG00000069495:E014	160	159			chr1	52155983	52156082	ENSMUST00000186574	99			chr1	33777242	33777255	cluster-743_6	7	-			chr1	30863046	30863053	cluster-737_20	6	-			chr1	171374505	171374530	7537[gene=71740][PH=4][PH0=0.05][P=8.2e-04]	4	+			chr1	84722047	84722273	6296	64	-
	chr2	52076081	52076177	ENSMUSG00000036202:E007	97	96			chr1	52155983	52156082	ENSMUST00000189347	99			chr1	33777725	33777754	cluster-743_9	11	-			chr1	30863054	30863077	cluster-737_21	10	-			chr1	172094545	172094547	7645[gene=12847][PH=6][PH0=0.03][P=7.0e-09]	6	+			chr1	84723319	84723642	6297	64	-
	chr2	52098445	52098506	ENSMUSG00000036202:E029	62	61			chr1	52155983	52156082	ENSMUST00000191435	99			chr1	33777826	33777851	cluster-743_10	7	-			chr1	30863092	30863115	cluster-737_22	9	-			chr1	172121869	172121882	7673[gene=12847][PH=4][PH0=0.03][P=1.7e-04]	4	+			chr1	84778142	84778508	6298	64	-
	chr2	52105435	52105637	ENSMUSG00000036202:E033	203	202			chr1	52159283	52161863	ENSMUST00000186574	2580			chr1	33783851	33783884	cluster-743_11	8	-			chr1	32731240	32731260	nongenic-55_1	6	+			chr1	172121916	172121922	7682[gene=12847][PH=6][PH0=0.03][P=7.0e-09]	6	+			chr1	84780516	84780920	6299	64	-
	chr2	52122110	52122381	ENSMUSG00000036202:E053	272	271			chr1	52159283	52161863	ENSMUST00000189347	2580			chr1	33792375	33792393	cluster-743_12	7	-			chr1	33476219	33476233	cluster-741_2	5	-			chr1	172121957	172121967	7688[gene=12847][PH=5][PH0=0.03][P=1.2e-06]	5	+			chr1	84800578	84800727	6300	64	-
	chr2	52451869	52452020	ENSMUSG00000017412:E005	152	151			chr1	52159283	52161863	ENSMUST00000191435	2580			chr1	33801856	33801868	cluster-743_13	6	-			chr1	33484718	33484744	cluster-741_3	7	-			chr1	172122102	172122117	7698[gene=12847][PH=8][PH0=0.03][P=1.1e-16]	8	+			chr1	84811103	84811291	6301	64	-
	chr2	55595526	55598140	ENSMUSG00000026824:E007	2615	2614			chr1	52161007	52161863	ENSMUST00000186857	856			chr1	33908057	33908076	nongenic-58_1	4	+			chr1	33484766	33484775	cluster-741_4	5	-			chr1	172135378	172135413	7707[gene=19298][PH=4][PH0=0.01][P=1.5e-06]	4	+			chr1	84829050	84829536	6302	64	-
	chr2	59355205	59355205	ENSMUSG00000026991:E049	1	0			chr1	55931241	55931342	ENSMUST00000188040	101			chr1	34113953	34113977	cluster-58_1	16	+			chr1	33512053	33512060	cluster-741_5	5	-			chr1	172498623	172498625	7809[gene=93842][PH=4][PH0=0.07][P=3.4e-03]	4	+			chr1	84836370	84836941	6303	64	-
	chr2	59785324	59785499	ENSMUSG00000035168:E020	176	175			chr1	55934286	55934420	ENSMUST00000188040	134			chr1	34117475	34117494	cluster-58_3	16	+			chr1	33512122	33512143	cluster-741_6	5	-			chr1	172506937	172506954	7827[gene=93842][PH=14][PH0=0.07][P=1.0e-100]	14	+			chr1	84838167	84838756	6304	64	-
	chr2	60236754	60236887	ENSMUSG00000026977:E013	134	133			chr1	55956835	55956944	ENSMUST00000188040	109			chr1	34135139	34135161	cluster-58_4	14	+			chr1	33533329	33533360	cluster-741_7	7	-			chr1	172507016	172507021	7843[gene=93842][PH=12][PH0=0.07][P=1.0e-100]	12	+			chr1	84838799	84839570	6305	64	-
	chr2	60236888	60236926	ENSMUSG00000026977:E014	39	38			chr1	55957645	55958006	ENSMUST00000188040	361			chr1	34152200	34152217	cluster-58_6	12	+			chr1	33623354	33623361	cluster-741_8	5	-			chr1	178322595	178322623	9917[gene=51810][PH=4][PH0=0.08][P=4.3e-03]	4	-			chr1	84839997	84840281	120	64	+
	chr2	60240943	60241052	ENSMUSG00000026977:E015	110	109			chr1	55960914	55960985	ENSMUST00000189293	71			chr1	34154526	34154552	cluster-58_8	15	+			chr1	33628448	33628454	cluster-741_9	5	-			chr1	178328866	178328885	9965[gene=51810][PH=5][PH0=0.08][P=8.2e-05]	5	-			chr1	85286513	85286743	121	64	+
	chr2	60598292	60600230	ENSMUSG00000026971:E001	1939	1938			chr1	55970515	55970652	ENSMUST00000189293	137			chr1	34154564	34154589	cluster-58_10	16	+			chr1	33628491	33628519	cluster-741_10	10	-			chr1	178329136	178329153	9975[gene=51810][PH=4][PH0=0.08][P=4.3e-03]	4	-			chr1	85591226	85591471	6306	64	-
	chr2	61627721	61627839	ENSMUSG00000064289:E016	119	118			chr1	55972098	55972328	ENSMUST00000189293	230			chr1	34154590	34154607	cluster-58_11	13	+			chr1	33630347	33630373	cluster-741_11	15	-			chr1	178337073	178337075	10006[gene=51810][PH=4][PH0=0.08][P=4.3e-03]	4	-			chr1	85793788	85794566	122	64	+
	chr2	61653379	61654090	ENSMUSG00000064289:E030	712	711			chr1	57388240	57388405	ENSMUST00000162663	165			chr1	34161019	34161032	cluster-58_13	11	+			chr1	33630375	33630393	cluster-741_12	6	-			chr1	179227333	179227348	10078[gene=69726][PH=4][PH0=0.01][P=9.3e-06]	4	-			chr1	85907648	85908036	123	64	+
	chr2	65088350	65089557	ENSMUSG00000034903:E002	1208	1207			chr1	57388240	57388752	ENSMUST00000163039	512			chr1	34161097	34161126	cluster-58_15	15	+			chr1	33662261	33662288	cluster-741_13	8	-			chr1	179227366	179227368	10080[gene=69726][PH=4][PH0=0.01][P=9.3e-06]	4	-			chr1	85908218	85908640	124	64	+
[truncated: 56,054 more rows]

## Sheet: GenometriCorr (GC) output 
GenometriCorr Output
﻿Favorov A, et al. (2012) Exploring Massive, Genome Scale Datasets with the GenometriCorr Package. PLoS Comput Biol 8(5): e1002529.
	Forward orientation												Reverse orientation
[truncated: 22 more rows]
