# Supplementary material for: Cytoplasmic forces functionally reorganize nuclear condensates in oocytes
Source: Nat Commun. 2022 Aug 29;13:5070. doi: 10.1038/s41467-022-32675-5 (PMC9424315; doi:10.1038/s41467-022-32675-5)
Supplement: Supplementary file 6 — Supplementary Data 4 [file 41467_2022_32675_MOESM6_ESM.xlsx]

## Sheet: ENRICHR GO
GO Biological Process	Term	Overlap	P-value	Adjusted P-value	Odds Ratio	Combined Score	Genes
List of terms obtained with Enrichr	mitotic nuclear division (GO:0140014)	28/74	9.708998858091817E-12	4.214676404297658E-8	6.341945932477887	160.81886165298963	NCAPG2;ABRAXAS2;SMC3;SMC4;EPS8;GOLGA2;KIF3B;TOGARAM1;CEP192;PIBF1;CLASP1;OFD1;UBE2C;KLHL22;TUBG2;INO80;STAG1;KIF18B;STAG2;ESPL1;KIF2A;KIFC1;UBE2S;ZW10;PPP2R2D;LSM14A;KPNB1;RAN
Selection of cell divison/mitosis related terms are highlighted in green	mitotic spindle organization (GO:0007052)	41/157	1.693815544587934E-10	3.6764266395281106E-7	3.695901688301346	83.15360136962362	DCTN6;CEP126;DYNC1I2;NUP107;BUB1B;ABRAXAS2;TTK;WDR62;SMC3;SKA1;GOLGA2;CCNB1;XPO1;KIF3B;NUP85;TOGARAM1;CEP192;SPDL1;PIBF1;BUB1;DLGAP5;CLASP1;OFD1;RANBP2;TUBG2;EML4;STAG1;CENPF;STAG2;KIF2A;KIFC1;CENPI;ZW10;TAOK1;TBCE;BIRC5;NUP98;MAPRE1;LSM14A;KPNB1;RAN
https://maayanlab.cloud/Enrichr/	microtubule cytoskeleton organization involved in mitosis (GO:1902850)	32/128	5.1364702552143087E-8	5.574354344471329E-5	3.4713766034845874	58.26467708142408	DCTN6;CEP126;DYNC1I2;SETD2;NUP107;BUB1B;TTK;WDR62;SKA1;CCNB1;XPO1;KIF3B;NUP85;SPDL1;BUB1;DLGAP5;CLASP1;RANBP2;TUBG2;EML4;CENPF;ESPL1;KIF2A;CENPI;ZW10;TAOK1;TBCE;BIRC5;NUP98;MAPRE1;KPNB1;RAN
p-Adj <0.09 Filter	mitotic spindle assembly (GO:0090307)	16/44	5.12614789108693E-7	2.747738340249113E-4	5.918855191478982	85.72716662949664	OFD1;ABRAXAS2;SMC3;GOLGA2;STAG1;STAG2;KIF3B;RACGAP1;KIF2A;KIFC1;TOGARAM1;CEP192;PIBF1;LSM14A;CLASP1;KPNB1
	mitotic sister chromatid segregation (GO:0000070)	25/102	2.133381285859522E-6	8.419098329014714E-4	3.3711997384766264	44.020459964398086	CUL3;VPS4B;NCAPG2;SMC4;SMC2;TTN;CCNB1;NIPBL;RAD21;SPDL1;PIBF1;DLGAP5;NAA50;KLHL22;INO80;TUBG2;EML4;KIF18B;ESPL1;KIFC1;ZW10;KPNB1;RAN;CHMP5;MCPH1
	mitotic cell cycle phase transition (GO:0044772)	39/209	6.4176631361776885E-6	0.0016195792076380978	2.388978221046204	28.563714188955796	DYNC1I2;CCNJ;CUL5;CUL3;KDM8;CEP164;CUL1;CCP110;PPP2R2A;GSPT1;EPS8;PPP6C;CCNB1;PPME1;CEP70;CNTRL;CEP192;CEP290;CLASP1;PLK4;OFD1;HSP90AA1;BORA;CEP135;FBXW11;UBE2C;CSNK1D;CSNK1E;TUBA4A;MELK;DBF4;UBE2S;CCNG2;CCNG1;PPP2R2D;FBXL3;CEP41;MAPRE1;CUL4B
	regulation of mitotic cell cycle phase transition (GO:1901990)	36/188	7.885197354145589E-6	0.0017864302812116127	2.464548677392964	28.95973667938204	DYNC1I2;CUL3;CEP164;CUL1;BUB1B;CCP110;ANAPC11;PPP1R9B;CCNB1;CEP70;CNTRL;CEP192;CEP290;CLASP1;APPL1;PLK4;OFD1;HSP90AA1;CEP135;UBE2C;CSNK1D;CSNK1E;INO80;TUBA4A;ANLN;CENPF;PSMC6;PSMA1;PSMC3;UBE2S;PSMA2;HECW2;ZW10;ANAPC5;CEP41;MAPRE1
	spindle assembly (GO:0051225)	20/84	3.40683131396631E-5	0.004778101800095529	3.237842270393611	33.30814592608228	OFD1;CSNK1D;ABRAXAS2;INO80;SMC3;GOLGA2;STAG1;NCOR1;STAG2;KIF2A;KIF3B;KIFC1;TUBGCP5;TOGARAM1;CEP192;MAPRE1;PIBF1;LSM14A;KPNB1;CLASP1
	mitotic spindle assembly checkpoint signaling (GO:0007094)	2021-09-01	3.6322819489323306E-5	0.004778101800095529	7.744472789115647	79.17224389782726	CENPF;APC;ZW10;TPR;BUB1B;KLHL22;TTK;ATM;BUB1
	mitotic spindle checkpoint signaling (GO:0071174)	2021-09-01	3.6322819489323306E-5	0.004778101800095529	7.744472789115647	79.17224389782726	CENPF;APC;ZW10;TPR;BUB1B;KLHL22;TTK;ATM;BUB1
	spindle assembly checkpoint signaling (GO:0071173)	2021-09-01	3.6322819489323306E-5	0.004778101800095529	7.744472789115647	79.17224389782726	CENPF;APC;ZW10;TPR;BUB1B;KLHL22;TTK;ATM;BUB1
	regulation of cell cycle G2/M phase transition (GO:1902749)	20/85	4.088151316489647E-5	0.005219607313200458	3.1878537891087806	32.212728885707065	OFD1;PLK4;DYNC1I2;HSP90AA1;CEP135;CEP164;CCP110;CSNK1D;CSNK1E;TUBA4A;CENPF;CNTRL;CEP70;NEK10;CEP192;CEP41;MAPRE1;CEP290;GTSE1;CLASP1
	negative regulation of mitotic metaphase/anaphase transition (GO:0045841)	2022-09-01	5.6640191915250876E-5	0.005996953002539123	7.148351648351649	69.90224191233881	CENPF;APC;ZW10;TPR;BUB1B;KLHL22;TTK;ATM;BUB1
	G2/M transition of mitotic cell cycle (GO:0000086)	26/130	6.444259233869971E-5	0.006505704496332452	2.593445907269605	25.026067743464964	DYNC1I2;CEP164;KDM8;CUL1;CCP110;PPP2R2A;CCNB1;PPME1;CEP70;CNTRL;CEP192;CEP290;CLASP1;PLK4;OFD1;HSP90AA1;BORA;CEP135;FBXW11;CSNK1D;CSNK1E;TUBA4A;MELK;FBXL3;CEP41;MAPRE1
	cell cycle G2/M phase transition (GO:0044839)	26/131	7.372376798000084E-5	0.006809252697897524	2.568604682857688	24.44074955688623	DYNC1I2;CEP164;KDM8;CUL1;CCP110;PPP2R2A;CCNB1;PPME1;CEP70;CNTRL;CEP192;CEP290;CLASP1;PLK4;OFD1;HSP90AA1;BORA;CEP135;FBXW11;CSNK1D;CSNK1E;TUBA4A;MELK;FBXL3;CEP41;MAPRE1
	regulation of mitotic metaphase/anaphase transition (GO:0030071)	2026-09-01	2.5669628585452755E-4	0.015918836812778628	5.465186074429772	45.18406496379404	CCNB1;ESPL1;DUSP1;UBE2C;CUL3;HECW2;ANAPC5;DLGAP5;ANAPC11
	regulation of G2/M transition of mitotic cell cycle (GO:0010389)	27/149	2.652762026336266E-4	0.01605617350642604	2.2948707115092106	18.8976613495818	AVEN;DYNC1I2;VPS4B;CEP164;CUL1;CCP110;CCNB1;CEP70;CNTRL;CEP192;CEP290;CLASP1;PLK4;OFD1;HSP90AA1;CEP135;CSNK1D;CSNK1E;TUBA4A;CENPF;PSMC6;PSMA1;PSMC3;PSMA2;CEP41;MAPRE1;DTL
	mitotic G2/M transition checkpoint (GO:0044818)	1945-11-01	0.0015435780282601983	0.05826671496241322	3.3405054416772386	21.625270276327242	ORC1;TAOK1;CHEK1;UIMC1;RAD17;ATM;NAE1;NBN;TOPBP1;DTL;CHFR
	exit from mitosis (GO:0010458)	2021-12-05	0.0025342417305733236	0.07971843008999129	7.3610213316095665	44.00316091605432	EPS8;UBE2C;UBE2S;PPP2R2D;CLASP1
	positive regulation of metaphase/anaphase transition of cell cycle (GO:1902101)	2021-12-05	0.0025342417305733236	0.07971843008999129	7.3610213316095665	44.00316091605432	ESPL1;CUL3;ANAPC5;DLGAP5;ANAPC11
	positive regulation of mitotic metaphase/anaphase transition (GO:0045842)	2021-12-05	0.0025342417305733236	0.07971843008999129	7.3610213316095665	44.00316091605432	ESPL1;CUL3;ANAPC5;DLGAP5;ANAPC11
	positive regulation of mitotic sister chromatid separation (GO:1901970)	2021-12-05	0.0025342417305733236	0.07971843008999129	7.3610213316095665	44.00316091605432	ESPL1;CUL3;ANAPC5;DLGAP5;ANAPC11
	establishment of mitotic spindle localization (GO:0040001)	2029-08-01	0.002959066476283737	0.08858832809343244	3.929529205449885	22.88118267844111	ESPL1;SAPCD2;FBXW11;ZW10;HTT;SPDL1;CLASP1;KPNB1
	organelle assembly (GO:0070925)	76/425	2.400619829451488E-9	3.4736968932163034E-6	2.294168201765124	45.53359256037696	CEP126;DDX3X;TMEM41B;UBXN2A;CEP164;ATP2A2;SNX10;AUP1;GOLGA2;EIF4ENIF1;OGFOD1;RB1CC1;TMEM107;BBS9;CEP290;BBS5;DLGAP5;OFD1;ACTR3;IQCB1;EXOC7;IFT140;TMOD2;PLA2G4C;RC3H1;RFX3;KIF24;IFT80;CSNK1D;ATG13;LZTFL1;PATL2;ATXN2L;NCOR1;BIN2;FAM161A;CSDE1;EXOC3;EXOC6;PIK3C3;ULK1;MAPRE1;EXOC2;CHMP5;RAB1A;FLII;VPS4B;FBF1;PLA2G3;ASAP1;IFT74;ATXN2;ABLIM1;ARL13B;KIF3B;RAB23;UBQLN1;E2F4;EMC6;PIBF1;PLK4;VTA1;SCLT1;PRR…
	protein modification by small protein conjugation (GO:0032446)	69/409	1.3805353536185516E-7	1.1985807940116265E-4	2.130286868268434	33.64921100026388	NUP107;TNFAIP1;UBE2Z;HERC2;ELOC;ARIH1;RNF111;FBXO9;TRIM23;PIAS4;SHPRH;USP5;FBXW11;MUL1;FBXO10;FBXO11;TRPC4AP;RNF40;TOPORS;PIAS1;RNF144A;KCTD10;HECW2;NUP98;CBLL1;NUP205;CUL5;MGRN1;CUL3;MYCBP2;CUL1;FBXO45;RNF6;RTF1;RCHY1;HIF1A;ANAPC11;DCAF15;VCPIP1;RNF213;CAND1;OS9;NUP85;TPR;TMEM129;LEO1;NAE1;RAE1;RANBP2;HACE1;UBE2B;BCL11A;SMURF1;UBE2C;AMFR;KLHL2;NUP153;UBE2A;CHFR;RNF103;UBE2S;UVSSA;KLHL8;UBA3;FBXL…
	RNA processing (GO:0006396)	38/179	3.1421842452725616E-7	2.1087209523105427E-4	2.8093608845831546	42.06505911156717	ZCCHC8;SF3B4;DHX8;CELF1;CSTF3;DDX23;SRSF1;HNRNPR;ADAR;ADARB2;PPP1R9B;PTBP1;ATXN1;KHSRP;SNRPD3;TENT2;MTPAP;SRPK2;SF3A1;CPSF6;RBPMS;FUS;NCBP2;NONO;THOC1;SRPK1;KIN;PRPF6;HNRNPK;LSM6;SON;HNRNPF;SRSF2;RNPS1;SNRNP48;PPIG;HNRNPC;RBMS2
	modification-dependent protein catabolic process (GO:0019941)	41/201	3.4003793287661365E-7	2.1087209523105427E-4	2.6730189087759815	39.812501374824585	CUL3;BUB1B;FBXO45;RNF6;RCHY1;RNF5;ANAPC11;BAG6;RNF213;OS9;UBQLN1;RBBP6;ARIH1;ELOC;RFFL;RNF111;NDFIP2;HACE1;ANKIB1;UBE2B;SMURF1;UBE2C;SIAH2;AMFR;RC3H1;UBE4A;UBE2A;FBXO10;FBXO11;TRPC4AP;RC3H2;TOPORS;RNF40;CHFR;RNF144A;KCTD10;UBE2S;KLHL8;TRIP12;ANAPC5;DTL
	protein ubiquitination (GO:0016567)	81/525	5.696762281096986E-7	2.747738340249113E-4	1.9173734905117883	27.568375031483807	RNF10;FBXO28;UBE3A;TNFAIP1;UBE2Z;HERC2;ELOC;ARIH1;RNF111;FBXO9;TRIM23;SHPRH;USP5;FBXW11;RC3H1;MUL1;UBE4A;FBXO10;FBXO11;TRPC4AP;RC3H2;RNF40;TOPORS;RNF144A;PSMA1;PSMA2;KCTD10;HECW2;DTL;CBLL1;BIRC2;CUL5;MGRN1;CUL3;MYCBP2;CUL1;FBXO45;RNF6;RTF1;RCHY1;HIF1A;ANAPC11;RNFT1;DCAF15;VCPIP1;RNF213;CAND1;HECTD2;OS9;TMEM129;LEO1;RBBP6;LONRF1;HACE1;ANKIB1;UBE2B;FANCL;SMURF1;UBE2C;AMFR;SIAH2;KLHL2;KLHL22;UBE2A;C…
	ubiquitin-dependent protein catabolic process (GO:0006511)	59/354	1.6423163507870975E-6	7.129295278766791E-4	2.0924154025670947	27.86972378853775	UBXN2A;BUB1B;TNFAIP1;MAEA;ARIH1;ELOC;RNF111;FBXW11;RC3H1;UBE4A;ARMC8;FBXO10;FBXO11;TRPC4AP;RAD23B;RC3H2;TOPORS;RNF40;RNF144A;PSMA1;KCTD10;PSMA2;HECW2;PLAA;ANAPC5;DTL;BIRC2;CUL3;VPS4B;FBXO45;RNF6;RCHY1;RNF5;ANAPC11;BAG6;RNF213;MTA1;RNF216;OS9;UBQLN1;RBBP6;RFFL;NDFIP2;HACE1;ANKIB1;UBE2B;SMURF1;UBE2C;SIAH2;AMFR;KLHL22;UBE2A;CHFR;PSMC6;PSMC3;UBE2S;KLHL8;TRIP12;NFE2L2
	plasma membrane bounded cell projection assembly (GO:0120031)	49/278	2.47331591744683E-6	8.947220331363907E-4	2.2338169586317997	28.838467101259663	CYFIP1;CEP126;CEP164;SNX10;PPP1R9B;TMEM107;BBS9;RAC1;BBS5;CEP290;OFD1;ACTR3;IQCB1;EXOC7;IFT140;MINK1;RFX3;KIF24;IFT80;MTSS1;LZTFL1;FAM161A;FSCN1;EXOC3;CDH13;EXOC6;ARHGEF7;EXOC2;RAB1A;FBF1;PLA2G3;ASAP1;FGD4;IFT74;ABLIM1;FGD6;KIF3B;ARL13B;RAB23;SRGAP2;PIBF1;PLK4;CARMIL1;SCLT1;WDR11;CCDC88A;EHD4;HYLS1;CEP41
	cilium assembly (GO:0060271)	53/314	3.730286159994118E-6	0.001245628632348805	2.121086162345184	26.51151026152658	CEP126;CEP164;CCP110;SNX10;CNTRL;TMEM107;BBS9;CEP97;TNPO1;BBS5;CEP290;OFD1;ACTR3;IQCB1;HSP90AA1;CEP135;EXOC7;IFT140;RFX3;KIF24;CSNK1D;IFT80;CSNK1E;RPGRIP1L;LZTFL1;TUBA4A;FAM161A;EXOC3;EXOC6;MAPRE1;EXOC2;DYNC1I2;RAB1A;FBF1;PLA2G3;ASAP1;IFT74;ABLIM1;KIF3B;ARL13B;RAB23;CEP70;TOGARAM1;CEP192;E2F4;PIBF1;CLASP1;PLK4;SCLT1;WDR11;EHD4;HYLS1;CEP41
	mRNA polyadenylation (GO:0006378)	2026-11-01	5.67064455633213E-6	0.0016195792076380978	7.579720015134317	91.56459260851658	SCAF8;PNPT1;CSTF3;PAPOLG;CPSF3;CPSF2;LEO1;PAPOLA;TENT2;PABPC1;MTPAP
	RNA polyadenylation (GO:0043631)	2026-11-01	5.67064455633213E-6	0.0016195792076380978	7.579720015134317	91.56459260851658	SCAF8;PNPT1;CSTF3;PAPOLG;CPSF3;CPSF2;LEO1;PAPOLA;TENT2;PABPC1;MTPAP
	ephrin receptor signaling pathway (GO:0048013)	21/82	6.517300722753162E-6	0.0016195792076380978	3.569559847293959	42.62429356876187	ACTR3;EPHA4;EPHA6;YES1;ROCK1;ARPC1B;ITSN1;WASL;PSEN1;EFNA5;PTK2;EFNB2;TIAM1;ARPC2;ARPC3;FYN;RAC1;ARHGEF7;PAK3;AP2M1;EPHB4
	ciliary basal body-plasma membrane docking (GO:0097711)	23/95	6.7156014138414566E-6	0.0016195792076380978	3.3140079365079367	39.47340427126382	IQCB1;OFD1;PLK4;DYNC1I2;HSP90AA1;CEP135;CEP164;FBF1;SCLT1;CCP110;KIF24;CSNK1D;CSNK1E;RPGRIP1L;TUBA4A;CNTRL;CEP70;CEP192;CEP41;CEP97;MAPRE1;CEP290;CLASP1
	DNA repair (GO:0006281)	50/298	8.230501180426688E-6	0.0017864302812116127	2.1037715537415984	24.630249744190696	MDC1;SETD2;HPF1;HERC2;CHEK1;UIMC1;TNKS1BP1;EXO5;NBN;TOPBP1;PIAS4;UPF1;LIG1;CSNK1E;ACTR8;RAD23B;NEIL3;TIMELESS;DNA2;FAN1;FTO;VCPIP1;BRIP1;MAPK8;MTA1;RAD21;USP1;ABL1;ASCC3;PMS1;FANCI;KDM4A;FANCM;UBE2B;FANCL;SMARCA5;FANCA;INO80;UBE2A;FANCE;TDP2;RPA3;APLF;RAD17;ATM;RAD1;ERCC5;ERCC6;RAD18;CUL4B
	positive regulation of lamellipodium organization (GO:1902745)	1932-12-01	9.507535405952215E-6	0.0019653433903446937	6.203407155025554	71.7326387980976	ACTR3;CYFIP1;CARMIL1;OCLN;AUTS2;ABI2;ARPC2;FSCN1;PLCE1;PIK3R1;RAC1;ARHGEF7
	regulation of translation (GO:0006417)	34/178	1.4713492897206321E-5	0.0029032396666714834	2.4552025429685003	27.318414094573043	CYFIP1;DDX3X;DHX9;DDX25;POLDIP3;NAT10;YBX2;MTIF2;MALSU1;PLD1;GIGYF2;GSPT1;GLE1;EIF4ENIF1;ATXN2;RIDA;FXR2;OGFOD1;PAIP2;PAIP1;UPF1;NCBP2;NSUN3;CNOT10;EEF2;LARP4;PUM3;PATL2;CNOT7;EIF5;CAPRIN1;CSDE1;EIF4G3;LSM14A
	positive regulation of mRNA catabolic process (GO:0061014)	14/44	1.5758664140922715E-5	0.0029742765667715434	4.827705135493652	53.38534387039035	FTO;UPF1;PNPT1;ROCK1;CELF1;RC3H1;PRR5L;GIGYF2;EIF4ENIF1;RIDA;CNOT7;KHSRP;PABPC1;TNRC6A
	positive regulation of lamellipodium assembly (GO:0010592)	2024-10-01	1.792937433773381E-5	0.0032429755833376026	7.379061664370797	80.64628268673276	ACTR3;CYFIP1;OCLN;AUTS2;ABI2;ARPC2;FSCN1;PLCE1;PIK3R1;RAC1
	sister chromatid segregation (GO:0000819)	1934-12-01	1.952538888182718E-5	0.003390388525440471	5.638841567291312	61.14644168481908	TOP2B;KIF18B;ESPL1;KIFC1;ZW10;NCAPG2;CHAMP1;KLHL22;INO80;TUBG2;SMC4;RAN
	mRNA processing (GO:0006397)	49/300	2.1078252250440466E-5	0.0035192574238139254	2.035533041846535	21.917131307095367	CELF1;PPWD1;HNRNPR;EFTUD2;PTBP1;SART3;PAPOLA;MTREX;SNRPD3;NCBP2;THOC1;THOC2;PLRG1;CDC40;ERN1;KIN;PRPF6;PSPC1;SRSF2;PABPC1;SF1;SF3B4;ZCCHC8;DHX8;DHX9;RNMT;POLDIP3;CSTF3;DDX23;SRSF1;CWF19L2;TRA2B;SRSF10;SF3A1;PRPF38A;CPSF6;FUS;CPSF3;NONO;CPSF2;LSM8;HNRNPK;LSM6;SON;HNRNPF;RNPS1;SNRNP48;HNRNPC;PPIL3
	positive regulation of plasma membrane bounded cell projection assembly (GO:0120034)	20/83	2.8287365741612965E-5	0.004547979803123773	3.2894176875922456	34.45038490137301	ACTR3;CYFIP1;RIPOR2;RALA;AUTS2;CCP110;HTT;WASL;PIK3R1;EPS8;DOCK11;ANLN;CCDC88A;OCLN;ABI2;APC;ARPC2;FSCN1;PLCE1;RAC1
	autophagosome assembly (GO:0000045)	16/58	2.976952406983797E-5	0.004615339428113094	3.9428679838469254	41.0926701580927	RAB1A;TMEM41B;STX17;UBXN2A;SMURF1;ATP2A2;TRAPPC8;ATG13;ATG16L1;RB1CC1;RAB23;UBQLN1;PIK3C3;ULK1;EMC6;ATG2B
	protein polyubiquitination (GO:0000209)	50/314	3.4745990634098685E-5	0.004778101800095529	1.9745115109305476	20.273191045517834	FBXO28;UBE3A;ARIH1;FBXO9;SHPRH;FBXW11;RC3H1;MUL1;UBE4A;FBXO10;FBXO11;RC3H2;TOPORS;RNF144A;PSMA1;PSMA2;HECW2;ANAPC5;DTL;BIRC2;CUL3;CUL1;RNF6;RNF5;ANAPC11;DCAF15;RNF213;RNF216;HECTD2;TMEM129;RBBP6;LONRF1;RFFL;HACE1;ANKIB1;UBE2B;SMURF1;UBE2C;SIAH2;AMFR;UBE2A;CHFR;PSMC6;PSMC3;UBE2S;TPP2;FBXL3;TRIP12;FBXL5;DZIP3
	ATP-dependent chromatin remodeling (GO:0043044)	13/42	4.385363766593961E-5	0.005226692967680511	4.6350705329153605	46.51132389786013	SMARCC1;CHD8;SMARCA5;ACTR8;INO80;ARID1A;SMARCA1;ARID1B;GATAD2B;CECR2;ANP32E;ERCC6;HNRNPC
	mRNA-containing ribonucleoprotein complex export from nucleus (GO:0071427)	22/99	4.419655119971541E-5	0.005226692967680511	2.9615729787060454	29.69528888852312	RANBP2;UPF1;NUP205;SMG1;NUP107;NCBP2;DDX25;POLDIP3;CPSF3;CPSF2;SRSF1;THOC1;NUP153;THOC2;CDC40;GLE1;NUP85;TPR;SRSF2;RNPS1;NUP98;RAE1
	RNA export from nucleus (GO:0006405)	23/106	4.465674589743233E-5	0.005226692967680511	2.8730602409638553	28.778022780678764	RANBP2;UPF1;NUP205;SMG1;NUP107;NCBP2;DDX25;POLDIP3;CPSF3;CPSF2;SRSF1;THOC1;NUP153;THOC2;CDC40;GLE1;NUP85;TPR;SRSF2;RNPS1;NUP98;RAE1;RAN
	mRNA 3'-end processing (GO:0031124)	19/79	4.5753128949979133E-5	0.005226692967680511	3.2798650703154695	32.773232982850345	CPSF6;NCBP2;POLDIP3;CSTF3;CPSF3;SRSF1;CPSF2;THOC1;THOC2;CDC40;SCAF8;PAPOLG;PAPOLA;SRSF2;LEO1;RNPS1;PABPC1;TENT2;MTPAP
	mRNA export from nucleus (GO:0006406)	23/107	5.217690629990623E-5	0.0057760932915649835	2.8387006802721086	27.99205999233744	RANBP2;UPF1;NUP205;SMG1;NUP107;NCBP2;DDX25;POLDIP3;CPSF3;CPSF2;SRSF1;THOC1;NUP153;THOC2;CDC40;GLE1;DDX19A;NUP85;TPR;SRSF2;RNPS1;NUP98;RAE1
	intracellular protein transport (GO:0006886)	52/336	5.322361936480058E-5	0.0057760932915649835	1.9089703824340583	18.78619335340205	NUP107;CSE1L;CLTC;SNX13;HIKESHI;MAIP1;EIF4ENIF1;ARL5B;HERC2;XPO1;TMED2;CHP1;VPS35;TNPO1;TRIM23;APPL1;NSF;STX8;AP3B1;NUTF2;BCS1L;TBC1D1;CTTN;KPNB1;RAB1A;TBC1D9B;RAB5C;STXBP3;STX17;RPL11;USO1;ARL1;DNAJC27;GGA1;NUP85;SCFD2;RAB23;TPR;STX6;TBC1D15;ACD;RIC1;SMURF1;SYNRG;NUP153;ARCN1;WDR11;TBCK;RAB14;RAB3GAP2;TECPR2;RAN
	proteasome-mediated ubiquitin-dependent protein catabolic process (GO:0043161)	50/321	6.212777607570931E-5	0.00642134942725367	1.9227597963733556	18.624461650909247	UBXN2A;BUB1B;AUP1;TNFAIP1;MAEA;FBXO9;FBXW11;UBE4A;ARMC8;RAD23B;TOPORS;PSMA1;KCTD10;PSMA2;HECW2;PLAA;ANAPC5;BIRC2;CUL5;CUL3;CUL1;FBXO45;RNF5;ANAPC11;BAG6;FOXRED2;CCNB1;MTA1;RNF216;OS9;TMEM129;UBQLN1;RFFL;HACE1;UBE2B;SMURF1;UBE2C;EDEM1;SIAH2;AMFR;KLHL22;UBE2A;RNF103;PSMC6;PSMC3;UBE2S;FBXL3;FBXL5;NFE2L2;CUL4B
	protein phosphorylation (GO:0006468)	70/496	6.628207630053788E-5	0.006539329391378067	1.7175848199394055	16.525898713447777	SMG1;MAST2;EEF2K;CHEK1;TLK2;STK32B;EPHB4;JAK1;BRD2;EPHA4;MAP2K1;MORC3;CDKL5;PDPK1;MINK1;ADAM10;CSNK1D;CSNK1E;CIT;ERN1;MELK;BTK;CRY1;BIRC5;PRKD2;SIK1;ULK1;TOP1;GAS6;CSNK1G1;ROCK1;CAB39;PIK3R4;TTK;STK4;MAPK9;MAPK8;GRK5;ABL1;ABL2;MAPK1;FYN;PAK3;PAK2;PLK4;SRPK2;SMAD2;NEK4;CSNK1A1;LIMK2;DCLK3;CDC42BPB;MERTK;DCLK1;PTK2;SRPK1;TBCK;ABI2;WNK1;TAOK1;COPS2;ABI1;NEK10;ATM;TEK;COPS8;BMPR1B;CDK16;MAP3K12;FGFR1
	cytosolic transport (GO:0016482)	24/116	6.922974526100185E-5	0.006678362759511312	2.7048996942352153	25.9077455088709	TMEM87A;MON2;ANKRD27;RIC1;STX8;VPS13C;CLTC;DENND2A;ARL1;GCC2;RBSN;EEA1;RGP1;GGA1;HEATR5A;RAB14;AP1G1;VPS50;STX6;ANKFY1;VPS54;VPS35;PIK3C3;EPS15
	mRNA metabolic process (GO:0016071)	21/95	7.087481886530677E-5	0.006688425841180362	2.940369307663828	28.09403891902724	SF3B4;SF3A1;CPSF6;PNPT1;SSB;CELF1;NCBP2;CSTF3;CPSF3;NONO;SRSF1;HNRNPR;CNOT10;ERN1;PTBP1;KIN;RIDA;LSM6;SON;SRSF2;SNRPD3
	mRNA splicing, via spliceosome (GO:0000398)	44/274	8.167077348374675E-5	0.007386100576936346	1.991269142756557	18.7434467612448	SF3B4;ZCCHC8;DHX8;DHX9;CSTF3;DDX23;SRSF1;CWF19L2;PPWD1;HNRNPR;EFTUD2;PTBP1;SART3;TRA2B;PAPOLA;MTREX;SNRPD3;SRSF10;SRPK2;SF3A1;PRPF38A;PRMT7;FUS;NCBP2;CPSF3;NONO;CPSF2;PLRG1;CDC40;SRPK1;LSM8;HNRNPK;PRPF6;LSM6;PSPC1;HNRNPF;SRSF2;STRAP;RNPS1;SNRNP48;HNRNPC;PABPC1;PPIL3;SF1
	organelle organization (GO:0006996)	61/420	8.458272006014E-5	0.007493338526144239	1.7734035352615	16.630589210110827	ALAS1;ABCD3;SH3KBP1;UBXN2A;MAST2;AUP1;WASL;GABPB1;SIPA1L3;GOLGA2;OPA1;MDK;DPYSL2;TRAPPC12;PLCE1;LONP2;TMED2;ATP7A;CXADR;AGTPBP1;DST;VPS13C;CSNK1D;BCS1L;ANK1;TMEM135;FAM161A;PALLD;ZW10;YME1L1;PHIP;ARHGEF7;CHMP5;RAB1A;STX17;VPS4B;ARL1;HTT;NRF1;PRDX3;FGD4;CECR2;ARHGAP21;STRIP2;FGD6;ATXN7;PACSIN2;EPS15;WASF3;CLASP1;ARFGEF1;HACE1;PTCD2;CSNK1A1;MICAL3;TRAPPC8;CDC42BPB;LARP4;ABI2;RAB14;RAB3GAP1
	transmembrane receptor protein tyrosine kinase signaling pathway (GO:0007169)	59/404	9.404088253742205E-5	0.008164629421898982	1.7841780393350584	16.542507955862053	BCAR3;CYFIP1;ARPC1B;ITSN1;WASL;TIAL1;GHR;PTBP1;SPRED2;SPRED1;FGF9;RAC1;AP2M1;EPHB4;APPL1;ACTR3;EPHA4;HSP90AA1;EPHA6;ATP6AP1;NCBP2;MTSS1;TIAM1;RAPGEF1;PRKD2;PHIP;LCP2;ARHGEF7;ROCK1;PIK3R1;PSEN1;EFNA5;GIGYF2;EFNB2;FLRT3;ATP6V0A2;MAPK1;FYN;SHOC2;PAK3;AAMP;PAK2;ATP6V1C1;MPZL1;YES1;NTRK3;STYK1;MERTK;PTK2;ARPC2;APC;RAB14;ARPC3;HNRNPF;ABI1;TEK;BCAR1;PTPN2;FGFR1
	mRNA transport (GO:0051028)	22/104	9.680899920132238E-5	0.008240154226136087	2.780223147748325	25.69696477435883	RANBP2;UPF1;NUP205;SMG1;NUP107;NCBP2;DDX25;POLDIP3;CPSF3;CPSF2;SRSF1;THOC1;NUP153;THOC2;CDC40;GLE1;NUP85;TPR;SRSF2;RNPS1;NUP98;RAE1
	regulation of lamellipodium assembly (GO:0010591)	1934-11-01	1.0791094515998972E-4	0.009008488710375295	4.941124216552336	45.133237832675775	ACTR3;CYFIP1;OCLN;AUTS2;ABI2;ARPC2;FSCN1;TWF1;PLCE1;PIK3R1;RAC1
	nuclear export (GO:0051168)	19/84	1.1143003739028261E-4	0.009126750798324845	3.02673449697395	27.549681323401586	NCBP2;POLDIP3;SMURF1;CSE1L;SRSF1;THOC1;NUTF2;NUP153;THOC2;CDC40;MALT1;XPO1;ATXN1;TPR;SRSF2;CHP1;RNPS1;RAE1;RAN
	RNA splicing (GO:0008380)	21/98	1.1386045799217081E-4	0.00915311570637062	2.8253424657534247	25.655626549412368	SRPK2;SF3B4;DHX8;FUS;NCBP2;NONO;DDX23;SRPK1;PPP1R9B;PTBP1;PRPF6;LSM6;KHSRP;TRA2B;SRSF2;RNPS1;SNRNP48;SNRPD3;PPIG;HNRNPC;SRSF10
	Fc-gamma receptor signaling pathway involved in phagocytosis (GO:0038096)	17/71	1.2004466560825233E-4	0.009474798061916787	3.258046486121657	29.412492514511335	ACTR3;CYFIP1;HSP90AA1;YES1;MYO10;ARPC1B;WASL;PIK3R1;PTK2;ARPC2;ARPC3;ABI1;ABL1;PLCG2;MAPK1;FYN;RAC1
	Fc-gamma receptor signaling pathway (GO:0038094)	17/72	1.4432783010270386E-4	0.010994494485825372	3.198633257403189	28.28686771026693	ACTR3;CYFIP1;HSP90AA1;YES1;MYO10;ARPC1B;WASL;PIK3R1;PTK2;ARPC2;ARPC3;ABI1;ABL1;PLCG2;MAPK1;FYN;RAC1
	protein localization to cell-cell junction (GO:0150105)	2015-07-01	1.4436447493481827E-4	0.010994494485825372	9.026967723669308	79.82700457027686	TJP1;ARHGEF18;LSR;F11R;PAK2;CGNL1;JAK1
	copper ion transport (GO:0006825)	2021-11-06	1.5027640738680086E-4	0.011247411801139697	12.374872665534804	108.93642783581006	STEAP4;SLC31A2;SLC31A1;SLC11A2;ATP7A;STEAP2
	protein-containing complex assembly (GO:0065003)	42/267	1.863444495076523E-4	0.013710529751063029	1.9412901983439246	16.671632724572323	YAP1;KMT2D;RAB1A;SEC23A;DHX9;CUL3;USO1;LEF1;CUL1;ASH2L;WASL;GOLGA2;PPP6C;CAND1;OPA1;RBBP5;PPP6R3;LEO1;TMED2;DMD;AP2M1;WASF3;MAGI1;NSF;ANKRD28;TRAPPC2L;SEC24A;CSNK1A1;FN1;FANCA;ADAM10;CSNK1D;MITF;TIAM1;PYGO2;OCLN;AIM2;BIN2;APC;PARD3;ZW10;PICALM
	RNA splicing, via transesterification reactions with bulged adenosine as nucleophile (GO:0000377)	40/251	1.9833565966017921E-4	0.014349584976413966	1.970776370592595	16.80195191828161	SF3B4;ZCCHC8;DHX8;DHX9;CSTF3;DDX23;SRSF1;CWF19L2;PPWD1;HNRNPR;EFTUD2;PTBP1;SART3;TRA2B;PAPOLA;MTREX;SNRPD3;SRSF10;SF3A1;PRPF38A;FUS;NCBP2;CPSF3;NONO;CPSF2;PLRG1;CDC40;LSM8;HNRNPK;PRPF6;LSM6;PSPC1;HNRNPF;SRSF2;RNPS1;SNRNP48;HNRNPC;PABPC1;PPIL3;SF1
	Fc receptor mediated stimulatory signaling pathway (GO:0002431)	17/74	2.0604667050584137E-4	0.014663091748620611	3.0860608240418816	26.192656891266434	ACTR3;CYFIP1;HSP90AA1;YES1;MYO10;ARPC1B;WASL;PIK3R1;PTK2;ARPC2;ARPC3;ABI1;ABL1;PLCG2;MAPK1;FYN;RAC1
	cilium organization (GO:0044782)	37/228	2.3403583822119344E-4	0.015918836812778628	2.0126064612637826	16.825463072858284	CEP126;RAB1A;FBF1;CEP164;CCP110;PLA2G3;SNX10;ASAP1;IFT74;ABLIM1;KIF3B;ARL13B;RAB23;TMEM107;BBS9;BBS5;PIBF1;CEP290;PLK4;OFD1;ACTR3;IQCB1;EXOC7;IFT140;SCLT1;RFX3;KIF24;IFT80;LZTFL1;WDR11;EHD4;FAM161A;EXOC3;HYLS1;EXOC6;CEP41;EXOC2
	chromatin remodeling (GO:0006338)	21/103	2.377903963656124E-4	0.015918836812778628	2.6523346140995656	22.131400846084574	KDM5A;KDM6B;KDM4A;DAXX;SMARCC1;KDM5C;CHD8;SMARCA5;RSF1;INO80;ACTR8;SMARCA1;ARID1A;ESR1;ARID1B;GATAD2B;CECR2;HNRNPC;TOP1;ERCC6;JARID2
	snRNA transcription by RNA polymerase III (GO:0042796)	2021-08-05	2.4257192798347673E-4	0.015918836812778628	17.17948717948718	143.00569816636485	ELL;SNAPC1;ICE2;SNAPC3;ZC3H8
	peptidyl-serine phosphorylation (GO:0018105)	28/156	2.4317311861366922E-4	0.015918836812778628	2.2688574498567333	18.880834865674533	SMG1;CAB39;ROCK1;MAST2;TTK;STK4;MAPK9;MAPK8;TLK2;MAPK1;STK32B;PAK2;SRPK2;MORC3;PDPK1;CSNK1A1;DCLK3;CSNK1D;CSNK1E;ERN1;WNK1;PRKD2;ULK1;ATM;TOP1;GAS6;CSNK1G1;MAP3K12
	RNA metabolic process (GO:0016070)	25/133	2.462238422987733E-4	0.015918836812778628	2.399435333502839	19.93755485242514	FTO;DDX3X;DHX8;DHX9;PARN;HNRNPR;ADAR;ADARB2;PTBP1;ATXN2;ATXN1;PAPOLG;PAPOLA;MTREX;TENT2;PNPT1;RBPMS;NCBP2;THOC1;SND1;LSM8;HNRNPK;HNRNPF;HNRNPC;RBMS2
	regulation of cellular response to stress (GO:0080135)	23/118	2.476246731184147E-4	0.015918836812778628	2.5084872180451128	20.82946536550989	RANBP2;NUP205;SMG1;HSP90AA1;NUP107;PNPT1;NEK4;AMFR;HIKESHI;NUP153;DNAJC2;DNAJB1;RSL1D1;NUP85;RPA3;TPR;ABL1;MAPK1;ATM;NUP98;SLC38A2;CAMK2G;RAE1
	regulation of intracellular signal transduction (GO:1902531)	61/437	2.561997876913094E-4	0.015918836812778628	1.69161208739312	13.98887580737682	ARHGAP11A;TRIO;PAK1IP1;ITSN1;PRDM1;PREX1;SPRED1;CHEK1;NBN;RAC1;TOPBP1;FBXO9;DAXX;PDPK1;MINK1;ARHGEF16;ATP6AP2;ARHGEF18;TTI1;TIAM1;DEPDC7;PRKD2;DNA2;ARHGEF7;BIRC2;SGMS1;RPL11;ARHGAP19;XIAP;STK4;ARHGAP12;FGD4;ARHGAP21;BRIP1;RACGAP1;PRKAR2A;PLCG2;MAPK1;RBBP7;SRGAP2;RFFL;PAK3;FAM83D;PAK2;NTRK3;MYO9B;PTPN13;ARHGAP26;ARHGAP24;NET1;TBCK;TAOK1;RPA3;CCNG1;JMY;RAD17;ATM;RAD1;TAF5;TEK;TAF3
	histone lysine demethylation (GO:0070076)	2026-09-01	2.5669628585452755E-4	0.015918836812778628	5.465186074429772	45.18406496379404	KDM5A;KDM6B;KDM4A;KDM3A;KDM5C;KDM3B;KDM8;JMJD1C;KDM7A
	negative regulation of protein localization to cell periphery (GO:1904376)	2021-08-01	2.6630833735606424E-4	0.01605617350642604	6.350490302898235	52.26996967256136	SAPCD2;CLTC;TMBIM1;PPFIA1;PPP2R5A;LZTFL1;AP2M1;PICALM
	autophagy of peroxisome (GO:0030242)	2021-12-06	2.7798231309695155E-4	0.016307043529106308	10.311827956989248	84.43276335970666	ACBD5;RB1CC1;PIK3R4;ATM;PIK3C3;TRAPPC8
	regulation of RNA export from nucleus (GO:0046831)	2021-12-06	2.7798231309695155E-4	0.016307043529106308	10.311827956989248	84.43276335970666	SETD2;CPSF6;DHX9;NCBP2;TPR;NUP153
	regulation of RNA splicing (GO:0043484)	17/76	2.8956817264267417E-4	0.01676020583255798	2.9811204200610013	24.28754521414074	RBM38;SRPK2;CELF1;FUS;PIK3R1;HNRNPLL;PTBP3;SRPK1;ERN1;PTBP1;HNRNPK;SON;TRA2B;HNRNPF;SLC38A2;SRSF10;SF1
	protein transport (GO:0015031)	53/369	3.1554674096107813E-4	0.018022622015256833	1.746546585222255	14.079267861575918	CLTC;MIA2;SNX13;GCC2;HIKESHI;VLDLR;ARL5B;HERC2;TMED2;VPS35;CEP290;TRIM23;NSF;ATP6AP1;STX8;AP3B1;ANK3;ZDHHC17;SCAMP2;TBC1D1;CTTN;VAMP4;RAB1A;TBC1D9B;RAB5C;STXBP3;STX17;LRP1;MTTP;USO1;ARL1;LRP2;DNAJC27;GGA1;KIF3B;SCFD2;RAB23;ATP6V0A2;STX6;ATP6V1C1;TBC1D15;ACD;RIC1;SYNRG;ARCN1;WDR11;RAB10;TBCK;CENPF;RAB14;RAB12;RAB3GAP2;COPG2
	cytoskeleton organization (GO:0007010)	23/120	3.1968253747403273E-4	0.018022622015256833	2.4564948453608246	19.770317904567214	DST;SH3KBP1;MAST2;MICAL3;CDC42BPB;LARP4;ANK1;SIPA1L3;RND1;CECR2;FGD4;STRIP2;FGD6;ABI2;MDK;PALLD;DPYSL2;EPB41L3;PACSIN2;PLCE1;PHIP;RAC1;WASF3
	ncRNA export from nucleus (GO:0097064)	1938-11-01	3.258721188781755E-4	0.018136036769873843	4.208180939168454	33.787508018933295	RANBP2;NUP205;NUP107;SSB;NUP85;NCBP2;TPR;NUP153;NUP98;RAE1;RAN
	cellular protein localization (GO:0034613)	48/329	4.1386965695392684E-4	0.02239552460080938	1.7771066068389292	13.843588444674658	RAB1A;TBC1D9B;RAB5C;STXBP3;STX17;ITSN1;CLTC;USO1;ARL1;SNX13;PTPRK;DNAJC27;BICD2;AMOT;GGA1;NIPBL;ARL5B;HERC2;SCFD2;RAB23;EPB41L3;STX6;TMED2;VPS35;DMD;TBC1D15;TRIM23;CNTLN;NSF;ACD;RIC1;USP4;SMURF1;SYNRG;STX8;AP3B1;TRAPPC8;ATG13;ARCN1;WDR11;TM9SF2;TBCK;TBC1D1;OCLN;CTTN;RAB14;PIGK;RAB3GAP2
	phosphorylation (GO:0016310)	56/400	4.171263392832219E-4	0.02239552460080938	1.6955073072286708	13.194643716649981	DGKE;MAST2;GNPTAB;CHEK1;TLK2;JAK1;BRD2;MAP2K1;MORC3;CDKL5;PDPK1;MINK1;ADAM10;CSNK1D;CSNK1E;ERN1;MELK;BTK;BIRC5;PRKD2;SIK1;ULK1;TOP1;GAS6;ROCK1;PIK3R4;STK4;MAPK9;MAPK8;GRK5;ABL1;MAPK1;FYN;PAK3;PAK2;PLK4;SRPK2;NEK4;CSNK1A1;LIMK2;CDC42BPB;MERTK;DCLK1;SRPK1;TBCK;WNK1;TAOK1;COPS2;NEK10;PI4KA;ATM;COPS8;BMPR1B;CDK16;MAP3K12;FGFR1
	protein monoubiquitination (GO:0006513)	1939-11-01	4.1788470229568297E-4	0.02239552460080938	4.0576658018485485	31.569877507447693	UBE2B;MGRN1;FANCL;CUL3;LEO1;KLHL22;DTL;KBTBD8;RNF40;TOPORS;RAD18
	positive regulation of mRNA metabolic process (GO:1903313)	2013-06-01	4.775538930890084E-4	0.024628003894657056	8.83822459374242	67.5844322513346	UPF1;PNPT1;CNOT7;KHSRP;RC3H1;PRR5L
	purine ribonucleoside triphosphate metabolic process (GO:0009205)	2013-06-01	4.775538930890084E-4	0.024628003894657056	8.83822459374242	67.5844322513346	OPA1;EFL1;RAB23;MFN1;AK4;RAN
	histone mRNA metabolic process (GO:0008334)	2028-09-01	4.8223458443811325E-4	0.024628003894657056	4.88936627282492	37.34048075197547	UPF1;SSB;NCBP2;CPSF3;CPSF2;ATM;SNRPD3;TENT2;MTPAP
	transcription by RNA polymerase III (GO:0006383)	2028-09-01	4.8223458443811325E-4	0.024628003894657056	4.88936627282492	37.34048075197547	GTF3C1;GTF3C3;ELL;SNAPC1;BRF1;ICE2;SNAPC3;ZC3H8;POLR3G
	cellular response to DNA damage stimulus (GO:0006974)	50/350	5.207462708483189E-4	0.025885190606274977	1.7340878313019927	13.110133432360284	RIF1;PHF1;ASH2L;SMC6;NIPBL;HPF1;HERC2;CHEK1;TLK2;CTLA4;MTREX;NBN;TOPBP1;UPF1;SHPRH;LIG1;NCOA6;CSNK1E;WDR76;TOPORS;KIN;TIMELESS;CRY1;DTL;FAN1;YAP1;RTEL1;XIAP;FBXO45;PSEN1;TANK;VCPIP1;RBBP5;ABL1;RBBP6;NEK4;UBE2B;FANCL;FANCA;INO80;UBE2A;APC;TAOK1;APLF;RAD17;ATM;RAD1;TRIP12;RAD18;CUL4B
	tRNA export from nucleus (GO:0006409)	1934-10-01	5.262060348376536E-4	0.025885190606274977	4.30208924182265	32.479989593985	RANBP2;NUP205;NUP107;SSB;NUP85;TPR;NUP153;NUP98;RAE1;RAN
	tRNA-containing ribonucleoprotein complex export from nucleus (GO:0071431)	1934-10-01	5.262060348376536E-4	0.025885190606274977	4.30208924182265	32.479989593985	RANBP2;NUP205;NUP107;SSB;NUP85;TPR;NUP153;NUP98;RAE1;RAN
	regulation of microtubule polymerization (GO:0031113)	1940-11-01	5.307030555075957E-4	0.025885190606274977	3.9175310188265686	29.543307662464482	OCLN;NAV3;MAP2;PRUNE1;ABL1;TOGARAM1;SLAIN2;RAC1;MAPRE1;CLASP1;CAMSAP2
	transcription, DNA-templated (GO:0006351)	35/221	5.410572002634357E-4	0.02609699229270638	1.9532864372594876	14.69259236406686	GTF3C1;GTF3C3;CCNT2;THRB;ELL;RNMT;DDX21;RSF1;YBX2;RTF1;TTF2;TTF1;MLLT3;GTF2E2;SNAPC3;TAF1A;LEO1;UBTF;ELOC;TCFL5;BRF1;NFYA;NCOA6;NCBP2;EAF1;SMARCA5;TOPORS;THAP1;POLR3A;COPS2;POLR3G;RNPS1;ERCC6;TAF5;TAF3
	regulation of GTPase activity (GO:0043087)	31/189	5.996077814433828E-4	0.028603267903799173	2.035122585708265	15.099052338839668	ARHGAP11A;BCAR3;SNX13;F11R;EFNA5;ARHGAP12;DOCK10;DOCK11;FGD4;FGD6;TMED2;PLXNC1;SRGAP2;TBC1D15;ZC3H15;ARFGEF1;EPHA4;CDKL5;RIC1;PTK2;NET1;RGP1;SNX18;WNK1;RAPGEF1;RAB3GAP2;PKP4;ITGA6;ARHGEF7;RAB3GAP1;PICALM
	cytoplasmic microtubule organization (GO:0031122)	13/54	6.970489890665187E-4	0.03289010501671476	3.2763026607538803	23.81431327125059	CEP126;DST;VPS4B;LIMK2;SLAIN2;CAMSAP2;CCDC88A;FIGNL1;CLIP4;TUBGCP5;CHP1;KPNB1;CLASP1
	negative regulation of stress fiber assembly (GO:0051497)	2024-08-01	7.562576933970542E-4	0.03530015749501734	5.158923512747875	37.0778455659375	TJP1;PPFIA1;ARHGEF18;PIK3R1;F11R;PAK2;CGNL1;CLASP1
	DNA metabolic process (GO:0006259)	41/277	7.875459239405953E-4	0.03606778399379077	1.8045930050495165	12.89668428990939	TOP2B;RTEL1;DNMT1;PARG;RIF1;GMNN;DDX23;HMGB2;DDX21;ORC1;RAD21;CHEK1;ORC2;NBN;TOPBP1;SRPK2;UPF1;ACD;LIG1;UBE2B;FANCL;FANCA;CSNK1E;INO80;UBE2A;TERF2;TSN;NEIL3;DBF4;RPA3;TIMELESS;MCM3;RAD17;ATM;RAD1;ERCC5;DNA2;TOP1;RAD18;FAN1;RAN
	centromeric sister chromatid cohesion (GO:0070601)	2021-06-04	7.976289480313094E-4	0.03606778399379077	20.604861503674393	146.99234246957673	NAA50;BUB1B;MEIKIN;BUB1
	regulation of protein lipidation (GO:1903059)	2021-06-04	7.976289480313094E-4	0.03606778399379077	20.604861503674393	146.99234246957673	RAB3GAP2;DBI;SVIP;RAB3GAP1
	negative regulation of translation (GO:0017148)	18/90	8.180692758403367E-4	0.03645563531566337	2.586182336182336	18.384041451543652	FTO;DDX3X;ROCK1;CELF1;CNOT10;MALSU1;GIGYF2;PATL2;EIF4ENIF1;RIDA;FXR2;UNK;CNOT7;CAPRIN1;TPR;PAIP2;LSM14A;CPEB4
	Rac protein signal transduction (GO:0016601)	2019-07-01	8.230021333644346E-4	0.03645563531566337	6.016657229143073	42.733619422913215	EPS8;CYFIP1;TIAM1;HACE1;ABI2;CDH13;RAC1
	regulation of mRNA processing (GO:0050684)	1936-10-01	8.659660925656754E-4	0.03797130108916765	3.9707229809328504	28.000207492069183	SRPK2;PTCD2;HNRNPK;SON;SLTM;DHX9;PAPOLA;SRSF10;SRPK1;SF1
	RNA 3'-end processing (GO:0031123)	15/69	8.863005340791407E-4	0.038474306184375494	2.8714764252306915	20.182041292366574	PNPT1;NCBP2;POLDIP3;CSTF3;CPSF3;SRSF1;CPSF2;THOC1;THOC2;CDC40;PAPOLA;SRSF2;RNPS1;TENT2;MTPAP
	peptidyl-serine modification (GO:0018209)	28/169	9.16268292395047E-4	0.039381392646404945	2.058192607043427	14.397471683895988	SMG1;CAB39;ROCK1;MAST2;TTK;STK4;MAPK9;HPF1;MAPK8;TLK2;MAPK1;STK32B;PAK2;SRPK2;MORC3;PDPK1;CSNK1A1;DCLK3;CSNK1D;CSNK1E;WNK1;PRKD2;ULK1;ATM;TOP1;GAS6;CSNK1G1;MAP3K12
	nuclear pore complex assembly (GO:0051292)	2021-10-05	9.378317026481557E-4	0.03991301393329063	10.30656108597285	71.85672597740339	NUP205;NUP107;TPR;NUP153;NUP98
	autophagosome organization (GO:1905037)	13/56	0.001006212008459746	0.041999676237728434	3.1235729386892177	21.55753381441865	RAB1A;TMEM41B;UBXN2A;ATP2A2;ATG13;ATG16L1;RB1CC1;RAB23;UBQLN1;PIK3C3;ULK1;EMC6;ATG2B
	nuclear-transcribed mRNA catabolic process, deadenylation-dependent decay (GO:0000288)	13/56	0.001006212008459746	0.041999676237728434	3.1235729386892177	21.55753381441865	HBS1L;TTC37;CNOT6L;DIS3;PARN;RC3H1;CNOT10;RC3H2;PATL2;CNOT7;LSM6;TNKS1BP1;EXOSC1
	positive regulation of protein modification by small protein conjugation or removal (GO:1903322)	16/77	0.0010173240582208448	0.04205908320701607	2.71192513319089	18.68673592180295	PIAS4;FANCI;NDFIP2;PAXIP1;CUL3;MYCBP2;MUL1;XIAP;UBE3A;RCHY1;TANK;MALT1;PIAS1;CRY1;UBQLN1;BIRC2
	tRNA transport (GO:0051031)	1937-10-01	0.0010935433508143645	0.04478369514985996	3.8234490872040503	26.0695455466597	RANBP2;NUP205;NUP107;SSB;NUP85;TPR;NUP153;NUP98;RAE1;RAN
	retrograde vesicle-mediated transport, Golgi to endoplasmic reticulum (GO:0006890)	17/85	0.0011282751024099676	0.04577422635104364	2.5852790432801824	17.546457609266103	NSF;RAB1A;HTT;BICD2;KIF15;ARCN1;KIF2A;KIF3B;RACGAP1;ZW10;TMED2;KDELR2;COPG2;ERGIC3;PLPP3;ATP9B;ATP9A
	GTP metabolic process (GO:0046039)	2015-06-01	0.001192405318148552	0.04753846908356279	6.873420109413318	46.27037083073756	OPA1;EFL1;RAB23;MFN1;AK4;RAN
	DNA replication (GO:0006260)	20/108	0.0011936634715752922	0.04753846908356279	2.3516828294352536	15.828537827807832	UPF1;TBRG1;KIN;BRIP1;DBF4;ORC1;RPA3;CHEK1;ORC2;TIMELESS;REV3L;MCM3;MCMBP;RAD17;ATM;RAD1;NBN;DNA2;TOPBP1;TOP1
	positive regulation of protein modification process (GO:0031401)	33/214	0.0012216589131070386	0.0482111031072514	1.890893503524481	12.683254359997596	CDCA2;DDX3X;EFNA5;STK4;GOLGA2;PTBP1;FXR2;FGF9;RB1CC1;LEPR;ABL1;CHP1;RAC1;FNIP1;PDE8A;DAXX;HSP90AA1;CEP295;LIMK2;NTRK3;PPP2R5A;CSNK1D;SVIP;PTK2;ADAM17;FAM161A;TAOK1;PECAM1;RAB3GAP2;CALM3;TEK;GAS6;RAB3GAP1
	double-strand break repair (GO:0006302)	27/164	0.0012339090382416005	0.04825584806312421	2.0419143652645046	13.675860452730408	MDC1;PAXIP1;RIF1;HMGB2;SMC6;BRIP1;HPF1;MAPK8;HERC2;MTA1;RAD21;UIMC1;REV3L;TNKS1BP1;NBN;PIAS4;KDM4A;SMARCA5;INO80;ACTR8;TDP2;RPA3;APLF;ATM;ERCC5;DNA2;FAN1
	regulation of cellular response to heat (GO:1900034)	16/79	0.0013559456888864027	0.05255500210228459	2.625543178758887	17.3371341230892	RANBP2;HSP90AA1;NUP205;NUP107;HIKESHI;NUP153;DNAJC2;DNAJB1;NUP85;RPA3;TPR;MAPK1;ATM;NUP98;CAMK2G;RAE1
	lamellipodium assembly (GO:0030032)	2026-08-01	0.0013685732002037048	0.05257501116888746	4.585206169342147	30.234787770843965	CYFIP1;CARMIL1;CCDC88A;ABLIM1;CDH13;RAC1;SRGAP2;ARHGEF7
	negative regulation of gene expression (GO:0010629)	45/322	0.0015136559890241337	0.057638426739945306	1.6875376052948254	10.957565366126133	YAP1;DNMT1;DDX3X;CELF1;PHF1;PLA2G3;MALSU1;PSEN1;BMI1;HIF1A;GIGYF2;ROBO1;EIF4ENIF1;PTBP1;RIDA;FXR2;RBBP7;JARID2;PAIP2;SUZ12;KDM4A;NDFIP2;MAP2K1;PNPT1;SETDB1;ADAM10;CNOT10;ATP2B1;TERF2;ESR1;PATL2;PTBP3;ERN1;RBL2;OLFM1;OCLN;NCOR1;CNOT7;LSM6;RBL1;AEBP2;CAPRIN1;LSM14A;TNRC6A;PICALM
	stress granule assembly (GO:0034063)	2021-07-01	0.0016217554507588757	0.060690003549519644	5.156568516421291	33.12706520596796	ATXN2L;ATXN2;DDX3X;CSDE1;OGFOD1;PRRC2C;LSM14A
	lysosomal microautophagy (GO:0016237)	2021-07-04	0.0017302540892908073	0.06311792438328903	13.735820614283023	87.35277275221696	RB1CC1;ULK1;ATG13;ATG2B
	piecemeal microautophagy of the nucleus (GO:0034727)	2021-07-04	0.0017302540892908073	0.06311792438328903	13.735820614283023	87.35277275221696	RB1CC1;ULK1;ATG13;ATG2B
	ribosomal small subunit export from nucleus (GO:0000056)	2021-07-04	0.0017302540892908073	0.06311792438328903	13.735820614283023	87.35277275221696	LTV1;XPO1;NOP9;RAN
	negative regulation of actin filament bundle assembly (GO:0032232)	2027-08-01	0.0017953648890511177	0.06494732486142418	4.343640972118682	27.462874183846964	TJP1;PPFIA1;ARHGEF18;PIK3R1;F11R;PAK2;CGNL1;CLASP1
	cellular protein modification process (GO:0006464)	118/1025	0.0018284452681478656	0.06542001034365308	1.3615218325411287	8.58342745725887	PGAP1;TNC;PPP2R2A;DCAF6;GOLGA2;CDH2;PPP2R1B;OGFOD1;CHEK1;FBXO9;MORC3;MAP2K1;CDKL5;FBXW11;ADAM10;CSNK1D;CSNK1E;FBXO10;FBXO11;ERN1;MELK;BTK;ULK1;PRKD2;SIK1;MTMR2;RPN2;CUL5;CUL3;PIK3R4;CUL1;COPS7A;STK4;HIF1A;GRK5;MAN2A1;ABL1;ABL2;NAE1;B3GALNT2;PLK4;SRPK2;YES1;NEK4;FN1;KLHL22;DCLK1;SSH1;SRPK1;TBCK;PTPRB;WNK1;UBE2S;COPS2;CALU;UBA3;FBXL3;ATM;FBXL5;COPS8;BMPR1B;CDK16;MAP3K12;FGFR1;MAST2;CHM;PTPRK;PTPRF;…
	actin filament organization (GO:0007015)	25/152	0.0018583143241906195	0.06542001034365308	2.0383250148651326	12.817161928457685	FLII;WASL;ARHGAP12;PPP1R9B;RND1;TTN;EPS8;BAIAP2L1;RAC1;CGNL1;PLS1;CARMIL1;TPM3;NEBL;ACTN1;TMOD2;MYO5A;SHROOM3;MYO1B;ABI2;MYO5B;ABI1;LCP1;ALDOA;BCAR1
	positive regulation of organelle assembly (GO:1902117)	1946-11-01	0.0018687125737417603	0.06542001034365308	3.2448840603210636	20.38600211306023	PLK4;CCDC88A;CNOT6L;G3BP2;FSCN1;CCP110;HTT;RAB3GAP2;ASAP1;LCP1;RAB3GAP1
	spliceosomal complex assembly (GO:0000245)	1946-11-01	0.0018687125737417603	0.06542001034365308	3.2448840603210636	20.38600211306023	SRPK2;SF3A1;PRPF6;CELF1;DDX23;SRSF1;KHDC4;SRSF10;LUC7L2;SRPK1;SF1
	post-Golgi vesicle-mediated transport (GO:0006892)	17/89	0.0019099062021693616	0.0663272225889376	2.4411145912427235	15.283088921208531	ARFGEF2;MON2;VPS13C;CLTC;MYO5A;SCAMP2;RAB10;MYO1B;RAB14;AP1G1;AP1S2;CLVS2;EXOC6;STEAP2;EPS15;EXOC2;VPS35L
	positive regulation of protein ubiquitination (GO:0031398)	16/82	0.002038632966143784	0.07023575957166799	2.5057863782963383	15.524538892736173	FANCI;NDFIP2;PAXIP1;FANCM;CUL3;MYCBP2;XIAP;UBE3A;BMI1;RCHY1;TOPORS;MALT1;MTA1;CRY1;UBQLN1;BIRC2
	proteasomal protein catabolic process (GO:0010498)	31/205	0.0023072708960105255	0.07809151913444755	1.8463484962455627	11.210455485489577	UBXN2A;CUL3;FBXO45;TNFAIP1;RNF5;BAG6;MAEA;MTA1;RNF216;RFFL;UBXN6;HACE1;UBE2B;FBXW11;SMURF1;SIAH2;KLHL22;ARMC8;UBE2A;RAD23B;TOPORS;PSMC6;PSMA1;PSMC3;KCTD10;PSMA2;HECW2;PLAA;BIRC2;NFE2L2;CUL4B
	protein localization to nucleus (GO:0034504)	19/106	0.0023138361878307537	0.07809151913444755	2.258614136489338	13.7071868889417	MORC3;NUP107;CSE1L;RPL11;SIX1;HIKESHI;NUP153;NUTF2;SUPT7L;TOPORS;TBRG1;EIF4ENIF1;NUP85;TPR;TNPO1;TAF3;KPNB1;RAN;APPL1
	regulation of microtubule polymerization or depolymerization (GO:0031110)	2028-08-01	0.00232061874414737	0.07809151913444755	4.126232294617564	25.02940089612124	MAP2;MAP1B;PRUNE1;ABL1;MAPRE1;SKA1;CLASP1;CAMSAP2
	protein modification by small protein removal (GO:0070646)	39/276	0.0024636035630189847	0.07971843008999129	1.7072547559604632	10.253994242825422	OTUD4;INO80D;USP38;USP34;CCP110;COPS7A;ABRAXAS2;FOXK1;HIF1A;SENP6;VCPIP1;SENP5;ATXN7;UIMC1;USP1;SUDS3;NFRKB;SMAD2;USP24;SMAD1;MBD5;USP48;USP5;USP4;SIAH2;INO80;ACTR8;ESR1;RAD23B;PSMC6;PSMA1;PSMC3;APC;PSMA2;COPS2;COPS8;OGT;CFTR;BIRC2
	DNA replication checkpoint signaling (GO:0000076)	2017-06-01	0.0025256994727371612	0.07971843008999129	5.623089983022071	33.63303518620886	ORC1;TIMELESS;RAD17;DNA2;NAE1;TOPBP1
	establishment of protein localization to endoplasmic reticulum (GO:0072599)	2017-06-01	0.0025256994727371612	0.07971843008999129	5.623089983022071	33.63303518620886	RAB10;SPCS2;EDEM1;SEC61G;RAB3GAP2;RAB3GAP1
	histone H3-K9 demethylation (GO:0033169)	2021-12-05	0.0025342417305733236	0.07971843008999129	7.3610213316095665	44.00316091605432	KDM4A;KDM3A;KDM3B;JMJD1C;KDM7A
	P-body assembly (GO:0033962)	2021-12-05	0.0025342417305733236	0.07971843008999129	7.3610213316095665	44.00316091605432	EIF4ENIF1;ATXN2;RC3H1;LSM14A;PATL2
	negative regulation of cellular catabolic process (GO:0031330)	14/69	0.0025948723265801976	0.0810384228034866	2.629675952245594	15.657663792652999	RUBCN;KDM4A;MTMR2;RIC1;ROCK1;KLHL22;FOXK1;GOLGA2;RGP1;LEPR;TLK2;TAB3;EIF4G3;MFSD2A
	Golgi to plasma membrane transport (GO:0006893)	1948-11-01	0.0026861232312284616	0.08328900676259109	3.069147467558364	18.168298150696366	NSF;RAB10;GGA1;ARFGEF2;GCC2;EXOC6;ANK3;VAMP4;STEAP2;EXOC2;VPS35L
	protein sumoylation (GO:0016925)	1955-12-01	0.002724889323199246	0.08389180533338955	2.881660789984549	17.01715061376339	PIAS4;RANBP2;NUP205;NUP107;NUP85;BCL11A;TPR;NUP153;NUP98;RAE1;TOPORS;PIAS1
	neuron projection morphogenesis (GO:0048812)	23/140	0.0028045916170868095	0.08573755077305521	2.034334554334554	11.95476160060076	TRIO;ANKRD27;ROCK1;MINK1;ANK3;IQGAP1;WASL;LRP2;ZDHHC17;DCLK1;DOCK10;RAB10;CTTN;FLRT3;MAP2;MAP1B;PARD3;TAOK1;EPB41L3;KIF20B;SRGAP2;ATP7A;PAK3
	lamellipodium organization (GO:0097581)	2029-08-01	0.002959066476283737	0.08858832809343244	3.929529205449885	22.88118267844111	CYFIP1;CARMIL1;CCDC88A;ABLIM1;CTTN;CDH13;RAC1;ARHGEF7
	telomere maintenance via telomerase (GO:0007004)	2029-08-01	0.002959066476283737	0.08858832809343244	3.929529205449885	22.88118267844111	ANKRD28;PPP6C;RTEL1;ACD;HSP90AA1;PPP6R3;TNKS1BP1;TERF2
	positive regulation of hydrolase activity (GO:0051345)	24/149	0.0030014246398016938	0.08924098877656954	1.9871835334476844	11.542889844204982	ARHGAP11A;BCAR3;NDUFA13;CDKL5;RIC1;HMGB2;SNX13;F11R;DOCK10;NET1;RGP1;DOCK11;MAPK8;SNX18;PSAP;RAPGEF1;PKP4;CALM3;ITGA6;SRGAP2;ARHGEF7;ZC3H15;RAB3GAP1;PICALM
