# Supplementary material for: Cytoplasmic forces functionally reorganize nuclear condensates in oocytes
Source: Nat Commun. 2022 Aug 29;13:5070. doi: 10.1038/s41467-022-32675-5 (PMC9424315; doi:10.1038/s41467-022-32675-5)
Supplement: Supplementary file 7 — Supplementary Data 5 [file 41467_2022_32675_MOESM7_ESM.xlsx]

## Sheet: Sheet4
probe set	gene	Accession	GeneID	Description	pGV 1	pGV 2	pGV 3	X	pGVB 1	pGVB 2	pGVB 3	X	pMII 1	pMII 2	pMII 3	X	MII/GV	GVBD/GV	P value
1441137_at	Bicc1: bicaudal C homolog 1 (Drosophila)	AV260198	83675	Mm.179033.1	122.66	112.5	153.94	129.7	2.19	1	8.94	4.04333	107.92	3.32	11.07	40.77	0.314341	0.0311745	0.00780458
1434089_at	Synpo: synaptopodin	BB426294	104027	Mm.27313.1	180.84	170.85	177.25	176.313	12.72	5.32	3.71	7.25	88.82	14.86	8.87	37.5167	0.212784	0.04112	1.98329e-06
1449498_at	Marco: macrophage receptor with collagenous structure	NM_010766	17167	Mm.1856.1	125.32	275.98	192.84	198.047	4.85	5.2	41.43	17.16	11.08	1.68	3.62	5.46	0.0275693	0.0866462	0.0448754
1448792_a_at	Cyp2f2: cytochrome P450, family 2, subfamily f, polypeptide 2	NM_007817	13107	Mm.4515.1	182.58	122.74	191.62	165.647	26.85	9.84	10	15.5633	20.26	31.2	19.46	23.64	0.142713	0.093955	0.0152799
1428524_at	Cars2: cysteinyl-tRNA synthetase 2 (mitochondrial)(putative)	AK009937	71941	Mm.196576.1	254.71	397.56	535.33	395.867	65.3	66.88	18.76	50.3133	7.51	22.66	19.35	16.5067	0.0416975	0.127097	0.0462711
1433720_s_at	Chchd10: coiled-coil-helix-coiled-coil-helix domain containing 10	AI647775	103172	Mm.30114.2	2161.85	1786.51	2173.1	2040.49	193.06	289.47	319.39	267.307	55.07	231.46	47.71	111.413	0.0546014	0.131001	0.00281884
1456763_at	Mprip: myosin phosphatase Rho interacting protein	BB365879	26936	Mm.30503.1	231.33	223.36	119.07	191.253	64.66	11.01	3.23	26.3	138.39	9.91	101.53	83.2767	0.435426	0.137514	0.0266617
1424345_s_at	Ube2m: ubiquitin-conjugating enzyme E2M (UBC12 homolog, yeast)	BC021792	22192	Mm.196580.1	1033.61	585.86	685.35	768.273	92.21	135.21	96.57	107.997	9.97	5.82	12.17	9.32	0.0121311	0.140571	0.0385714
1423912_at	Aspscr1: alveolar soft part sarcoma chromosome region, candidate 1 (human)	BC022115	68938	Mm.142354.1	3016.46	4000.07	3966.93	3661.15	331.77	1239.59	54.06	541.807	5.95	3.65	30.55	13.3833	0.0036555	0.147988	0.0030441
1434604_at	Eif5b: eukaryotic translation initiation factor 5B	BM236870	226982	Mm.154309.2	962.37	881.05	1046.57	963.33	183.62	152.23	183.45	173.1	214.88	101.31	513.02	276.403	0.286925	0.179689	0.00255118
1423071_x_at	6720475J19Rik: RIKEN cDNA 6720475J19 gene	AW549928	68157	Mm.100378.1	135.12	246.79	169.39	183.767	49.48	33.82	18.15	33.8167	17.25	8.13	9.92	11.7667	0.0640305	0.18402	0.0374111
1452164_at	Fam134a: family with sequence similarity 134, member A	BI647183	227298	Mm.219661.1	111.85	134.39	107.39	117.877	32.34	16.14	16.81	21.7633	31.07	17.15	11.51	19.91	0.168905	0.184628	0.00137932
1436157_at	Ccar1: cell division cycle and apoptosis regulator 1	AW538049	67500	Mm.196371.2	672.9	737.42	526	645.44	150.39	69.8	146.39	122.193	184.58	188.3	557.55	310.143	0.480515	0.189318	0.00665012
1425238_at	EG625603: predicted gene, EG625603	BC011413	625603	Mm.37987.1	123.46	245.04	170.45	179.65	47.23	52.66	4.21	34.7	8.46	5.34	10.4	8.06667	0.0449021	0.193153	0.0388223
1418979_at	Akr1c14: aldo-keto reductase family 1, member C14	NM_134072	105387	Mm.26838.1	126.86	115.01	125.01	122.293	28.26	31.75	12.04	24.0167	1.69	1.64	1.38	1.57	0.012838	0.196386	0.00049421
1418088_a_at	Stx8: syntaxin 8	NM_018768	55943	Mm.3973.1	342.05	452.14	533.3	442.497	123.75	21.23	122.12	89.0333	24.07	10.05	15.11	16.41	0.037085	0.201207	0.00937288
1424556_at	Pycr1: pyrroline-5-carboxylate reductase 1	BC006727	209027	Mm.33650.1	183.11	163.31	106.69	151.037	4.17	56.4	30.86	30.4767	1.39	6.51	9.83	5.91	0.0391296	0.201783	0.0161128
1423943_at	Dus1l: dihydrouridine synthase 1-like (S. cerevisiae)	BC019480	68730	Mm.27039.1	344.68	446.55	278.91	356.713	61.08	128.71	26.96	72.25	59.91	47.95	24.59	44.15	0.123769	0.202544	0.0122541
1418089_at	Stx8: syntaxin 8	NM_018768	55943	Mm.3973.1	873.16	870.77	636.76	793.563	324.46	181.2	19.51	175.057	201.23	42.4	63.85	102.493	0.129156	0.220596	0.00655599
1436443_a_at	Kdelc1: KDEL (Lys-Asp-Glu-Leu) containing 1	BM198314	72050	Mm.8282.3	142.76	234.52	196.29	191.19	42.29	20.05	64.74	42.36	4009.68	1300.21	1109.58	2139.82	11.1921	0.22156	0.0165192
1435679_at	Optn: optineurin	BB770843	71648	Mm.116864.1	186.77	225.21	104.3	172.093	70.13	39.7	5.59	38.4733	13.79	65.36	3.78	27.6433	0.16063	0.223561	0.0446802
1427196_at	Cntd1 /// Wnk4: cyclin N-terminal domain containing 1 /// WNK lysine deficient protein kinase 4	BG074348	68107 /// 69847	Mm.23656.1	260.79	140.5	226.6	209.297	59.72	71.9	11.7	47.7733	70.5	83.57	56.29	70.12	0.335027	0.228257	0.0279735
1420044_at	Osbpl9: oxysterol binding protein-like 9	AI875733	100273	Mm.219493.1	341.4	287.33	278.28	302.337	84.5	42.12	83.27	69.9633	13.31	43.76	15.68	24.25	0.0802086	0.231409	0.00107245
1426783_at	Kat2a: K(lysine) acetyltransferase 2A	AW212720	14534	Mm.218348.1	771.89	571.77	865.56	736.407	315.82	43.38	169.39	176.197	3.37	2.9	5.05	3.77333	0.00512398	0.239265	0.00894025
1456416_at	Cbfa2t2: core-binding factor, runt domain, alpha subunit 2, translocated to, 2 (human)	BB399251	12396	Mm.44555.1	496.16	772.63	712.86	660.55	363.16	55.81	65.12	161.363	237.27	138.98	101.51	159.253	0.241092	0.244286	0.0202458
1451530_at	Egfr: epidermal growth factor receptor	U03425	13649	Mm.8534.2	340.32	423.11	307.17	356.867	62.23	114.28	100.94	92.4833	473.49	64.71	241.83	260.01	0.728591	0.259154	0.00762143
1443984_at	Lin9: lin-9 homolog (C. elegans)	BB241089	72568	Mm.210378.1	123.42	192.28	209.31	175.003	48.49	4.28	84.72	45.83	146.75	176.21	125.62	149.527	0.854422	0.261881	0.0216974
1428908_at	Rbm25: RNA binding motif protein 25	BG228787	67039	Mm.46005.1	277.15	154.78	266.02	232.65	106.24	52.74	26.5	61.8267	393.61	170.46	255.02	273.03	1.17357	0.26575	0.0284536
1417340_at	Glrx3: glutaredoxin 3	NM_023140	30926	Mm.29675.1	577.16	1049.96	663.39	763.503	83.01	352.78	177.86	204.55	111.26	195.44	87.2	131.3	0.17197	0.26791	0.0413394
1443486_at	Cog7: Component of oligomeric golgi complex 7 (Cog7), mRNA	AV294603	233824	Mm.73775.1	258.7	344	245.73	282.81	19.49	54.23	155.07	76.2633	117.65	279.6	84.17	160.473	0.567425	0.269663	0.0178305
1424391_at	Nrd1: nardilysin, N-arginine dibasic convertase, NRD convertase 1	BC026832	230598	Mm.220969.1	628.52	1118.4	845.69	864.203	270.06	130.63	312.58	237.757	94.8	229.38	46.98	123.72	0.143161	0.275117	0.0342301
1416068_at	Kars /// LOC631033: lysyl-tRNA synthetase /// similar to lysyl-tRNA synthetase	NM_053092	631033 /// 85305	Mm.196544.1	399.94	262.83	391.04	351.27	119.17	100.65	70.37	96.73	93.37	1472.58	202.47	589.473	1.67812	0.275372	0.0207925
1447278_at	Cep164: centrosomal protein 164	BB822306	214552	Mm.213896.1	27.4	25.13	35.84	29.4567	8.66	8.67	7.31	8.21333	314.27	334.67	177.4	275.447	9.35091	0.278828	0.0210465
1417423_at	Grina: glutamate receptor, ionotropic, N-methyl D-aspartate-associated protein 1 (glutamate binding)	NM_023168	66168	Mm.41665.1	1255.64	1153.26	848.49	1085.8	368.14	320.5	219.95	302.863	552.95	166.62	470.72	396.763	0.365412	0.278932	0.0150685
1426437_s_at	Hdac3: histone deacetylase 3	BF146397	15183	Mm.20521.2	207.77	160.48	143.84	170.697	21.75	109.07	14.32	48.38	58.25	29.96	15.94	34.7167	0.203382	0.283427	0.0354829
1434498_at	Gm1673: gene model 1673, (NCBI)	BE626727	381633	Mm.4923.1	761.17	733.1	1014.01	836.093	173.09	507.33	33.79	238.07	99.95	85.82	153.17	112.98	0.135128	0.284741	0.0302544
1455574_at	Smg7: Smg-7 homolog, nonsense mediated mRNA decay factor (C. elegans)	AI853422	226517	Mm.23816.1	1102.39	1231.65	848.52	1060.85	401.6	431.26	74.58	302.48	854.41	492.97	258.94	535.44	0.504726	0.285129	0.00911864
1424168_a_at	Capzb: capping protein (actin filament) muscle Z-line, beta	U10406	12345	Mm.2945.2	963.17	1130.03	826.36	973.187	291.7	383.26	165.01	279.99	10.85	275.9	10.24	98.9967	0.101724	0.287704	0.0042031
1415987_at	Hdlbp: high density lipoprotein (HDL) binding protein	BG065877	110611	Mm.30012.1	603.5	980.08	884.33	822.637	235.74	310	167.82	237.853	221.04	247.8	101.23	190.023	0.230993	0.289135	0.0245912
1460729_at	Rock1: Rho-associated coiled-coil containing protein kinase 1	BI662863	19877	Mm.6710.1	705.44	700.12	491.22	632.26	195.76	152.1	205.21	184.357	366.37	255.72	703.54	441.877	0.698884	0.291584	0.0195323
1433886_at	Eif2b5: eukaryotic translation initiation factor 2B, subunit 5 epsilon	AI327005	224045	Mm.29383.1	155.78	112.23	107.58	125.197	44.96	53.05	13.21	37.0733	10.22	8.81	18.4	12.4767	0.0996565	0.296121	0.0121627
1436990_s_at	Chchd10: coiled-coil-helix-coiled-coil-helix domain containing 10	AA038464	103172	Mm.30114.3	6082.42	6608.12	4812.6	5834.38	1474.45	2273.45	1464.05	1737.32	193.9	594.09	1122.83	636.94	0.10917	0.297772	0.00666252
1456244_x_at	Glrx3: glutaredoxin 3	BB458835	30926	Mm.29675.2	1232.96	1987.87	1431.49	1550.77	442.5	450.02	497.8	463.44	391.8	91.42	8.02	163.747	0.10559	0.298844	0.0398648
1435649_at	Nexn: nexilin	BM225804	68810	Mm.200188.1	4774.92	2875.52	3555.58	3735.34	1128.24	1189.88	1041.03	1119.72	1015.64	676.48	2406.41	1366.18	0.365744	0.299763	0.0415492
1415851_a_at	Impdh2: inosine 5'-phosphate dehydrogenase 2	M33934	23918	Mm.6065.1	179.76	114.09	197.14	163.663	73.2	7.41	66.95	49.1867	7.87	10.75	44.96	21.1933	0.129493	0.300536	0.0266549
1417167_at	Exosc5: exosome component 5	NM_138586	27998	Mm.27853.1	268.09	275.24	167.76	237.03	91.72	60.01	63.29	71.6733	36.72	60.57	4.02	33.77	0.142471	0.302381	0.0330256
1457054_a_at	D130020L05Rik: RIKEN cDNA D130020L05 gene	BE991737	319760	Mm.87077.1	155.05	186.78	149.37	163.733	57.6	89.1	2.94	49.88	20.92	7.57	3.51	10.6667	0.0651466	0.304642	0.0294651
1430388_a_at	Sulf2: sulfatase 2	AK008108	72043	Mm.35807.2	335.43	256.04	279.32	290.263	59.07	130.01	77	88.6933	139.92	149.61	153.33	147.62	0.508573	0.305562	0.00326704
1423176_at	Tob1: transducer of ErbB-2.1	BQ266486	22057	Mm.4218.1	184.27	164.62	186.04	178.31	61.15	78.75	26.47	55.4567	46.95	9.76	21.44	26.05	0.146094	0.311013	0.00691695
1434314_s_at	Rab11fip5: RAB11 family interacting protein 5 (class I)	BQ177085	52055	Mm.28032.1	785.54	703.35	600.2	696.363	208.28	242.57	204.62	218.49	157.28	6.37	9.28	57.6433	0.0827777	0.313759	0.00957009
1416751_a_at	Ddx20: DEAD (Asp-Glu-Ala-Asp) box polypeptide 20	NM_017397	53975	Mm.26703.1	384.11	476.41	249.56	370.027	200.32	123.64	26.78	116.913	7.67	78.29	19.29	35.0833	0.094813	0.315959	0.041328
1460333_at	Ddx59: DEAD (Asp-Glu-Ala-Asp) box polypeptide 59	BB829482	67997	Mm.80043.1	754.37	438.88	735.98	643.077	226.19	189.93	206.98	207.7	665.38	3127.6	428.09	1407.02	2.18796	0.322979	0.0496148
1422516_a_at	Fibp: fibroblast growth factor (acidic) intracellular binding protein	NM_021438	58249	Mm.41785.1	217.85	174.73	220.7	204.427	89.49	90.12	23.61	67.74	203.6	112.84	95.24	137.227	0.671276	0.331366	0.0096453
1448106_at	Necap1: NECAP endocytosis associated 1	NM_026267	67602	Mm.45951.1	469.95	439.99	602.76	504.233	133.03	248.88	122.8	168.237	7.56	18.26	79.3	35.04	0.0694916	0.333648	0.0072081
1424773_at	Fam125a: family with sequence similarity 125, member A	BC020119	73711	Mm.154023.1	184.61	324.13	226.01	244.917	42.12	122.46	81.7	82.0933	82.07	119.79	61.96	87.94	0.359061	0.335189	0.0385594
1417964_at	Ap3d1: adaptor-related protein complex 3, delta 1 subunit	NM_007460	11776	Mm.28463.1	604.51	750.98	742.19	699.227	477.38	84.01	142.32	234.57	102	172.4	26.65	100.35	0.143516	0.335471	0.0486107
1447720_x_at	Prkaca: protein kinase, cAMP dependent, catalytic, alpha	AV023830	18747	Mm.46211.1	1785.9	1561.22	1603.35	1650.16	818.55	599.6	245.05	554.4	1733.47	1900.38	1625.21	1753.02	1.06234	0.335968	0.0125952
1416372_at	LOC674712 /// Ptdss1: similar to phosphatidylserine synthase 1 /// phosphatidylserine synthase 1	NM_008959	19210 /// 674712	Mm.9440.1	406.24	363.75	439.48	403.157	247.55	94.7	65.1	135.783	194.76	9.16	370.35	191.423	0.474811	0.3368	0.0292383
1421115_a_at	Zdhhc16: zinc finger, DHHC domain containing 16	NM_023740	74168	Mm.20387.1	277.68	301.91	253.49	277.693	127.99	127.19	25.44	93.54	65.96	18.27	15.16	33.13	0.119304	0.336846	0.0204358
1424926_at	Sec63: SEC63-like (S. cerevisiae)	C76103	140740	Mm.39716.1	159.52	144.35	101.54	135.137	59	3.81	75.38	46.0633	47.96	227.79	62.16	112.637	0.833502	0.340865	0.0348051
1436420_a_at	Ipo4: importin 4	BB390936	75751	Mm.27546.5	208.49	349.79	405.59	321.29	166.5	27.83	134.38	109.57	4.33	4.09	3.33	3.91667	0.0121904	0.341031	0.0480979
1418707_at	Bag4: BCL2-associated athanogene 4	NM_026121	67384	Mm.27102.1	236.09	331.2	226.3	264.53	124.01	87.2	63.02	91.41	23.92	183.77	35.33	81.0067	0.306229	0.345556	0.0190526
1460320_at	Becn1: beclin 1, autophagy related	NM_019584	56208	Mm.178947.1	377.55	315.76	252.22	315.177	119.44	58.01	153.42	110.29	705	147.3	514.45	455.583	1.44549	0.349931	0.0126306
1456930_at	Camsap1: calmodulin regulated spectrin-associated protein 1	BE989461	227634	Mm.100960.1	193.22	163.9	214.63	190.583	96.75	83.26	20.72	66.91	430.09	36.43	48.3	171.607	0.900429	0.35108	0.0162774
1424016_at	2310007F21Rik: RIKEN cDNA 2310007F21 gene	BC027311	66939	Mm.34338.1	365.08	351.28	396.54	370.967	125.53	117.94	147.38	130.283	88.16	31.21	103.37	74.2467	0.200144	0.3512	0.000284348
1451366_at	Cops6: COP9 (constitutive photomorphogenic) homolog, subunit 6 (Arabidopsis thaliana)	BM899002	26893	Mm.3981.1	1305.81	1115.94	1492.4	1304.72	529.24	563.91	291.07	461.407	252.92	85.63	30.48	123.01	0.094281	0.353645	0.0043505
1421835_at	Mtap7: microtubule-associated protein 7	NM_008635	17761	Mm.20928.1	414.56	309.22	516.96	413.58	186.06	197.61	57.21	146.96	317.81	92.14	292.18	234.043	0.565896	0.355336	0.0268193
1437943_s_at	Mea1: male enhanced antigen 1	AA764430	17256	Mm.88062.5	2125.43	3023.62	1773.77	2307.61	1093.13	902.46	470.59	822.06	625.71	1286.9	105.91	672.84	0.291575	0.356239	0.0389165
1434065_at	Cwf19l1: CWF19-like 1, cell cycle control (S. pombe)	AV270779	72502	Mm.36543.1	152.27	144.66	133.71	143.547	91.51	46.22	15.78	51.17	436.82	12.35	144.2	197.79	1.37788	0.356469	0.0454655
1434605_at	Eif5b: eukaryotic translation initiation factor 5B	BM236870	226982	Mm.154309.2	993.6	865.6	605.01	821.403	211.36	409.3	271.99	297.55	685.96	583.74	1217.58	829.093	1.00936	0.362246	0.0269359
1418369_at	Prim1: DNA primase, p49 subunit	J04620	19075	Mm.2903.1	751.22	903.51	485.65	713.46	189.34	369.87	218.39	259.2	252.53	128.3	338.97	239.933	0.336295	0.3633	0.0475717
1447403_a_at	Zmynd19: Melanin concentrating hormone receptor interacting zinc finger protein, (mizip gene)	AW125726	67187	Mm.40885.2	709.78	1071.07	1225.18	1002.01	473.65	377.37	242.25	364.423	644.74	100.59	178.37	307.9	0.307282	0.363692	0.0368257
1423913_at	Hectd3: HECT domain containing 3	BC024415	76608	Mm.200952.1	940.91	1462.61	1541.92	1315.15	627.54	477.82	336.79	480.717	674.21	145.63	320.33	380.057	0.288984	0.365523	0.0317373
1416883_at	Clptm1: cleft lip and palate associated transmembrane protein 1	NM_019649	56457	Mm.155000.1	741.92	1241.31	1085.91	1023.05	459.47	179.17	494.31	377.65	330.09	100.11	154.9	195.033	0.19064	0.369142	0.0277973
1433970_at	Bola3: bolA-like 3 (E. coli)	BB610351	78653	Mm.23856.1	439.67	258.45	374.37	357.497	194.21	141.05	61.38	132.213	95.02	32.35	184.32	103.897	0.290623	0.369831	0.0303982
1433765_at	Ube2o: ubiquitin-conjugating enzyme E2O	BB304622	217342	Mm.27568.2	572.7	363.34	683.82	539.953	340.58	125.86	134.33	200.257	125.2	128.43	244.68	166.103	0.307625	0.370878	0.048605
1431230_a_at	Btbd9 /// LOC100048111: BTB (POZ) domain containing 9 /// similar to BTB (POZ) domain containing 9	Z74630	100048111 /// 224671	Mm.41220.1	363.11	284.35	237.9	295.12	117.01	178.17	33.31	109.497	151.4	20.26	31.37	67.6767	0.229319	0.371024	0.029812
1448063_at	Iqsec2: IQ motif and Sec7 domain 2	AW226526	245666	Mm.215060.2	452.18	722.1	587.34	587.207	298.76	245.01	111.41	218.393	381.18	56.63	46.43	161.413	0.274883	0.371919	0.0220054
1426410_at	Pdk3: pyruvate dehydrogenase kinase, isoenzyme 3	AV086243	236900	Mm.12775.1	471.72	329.47	492.7	431.297	216.03	240.46	26.78	161.09	227.23	103.63	48.75	126.537	0.293387	0.373502	0.0367417
1448427_at	Ndufa6: NADH dehydrogenase (ubiquinone) 1 alpha subcomplex, 6 (B14)	NM_025987	67130	Mm.27570.1	4023.51	3231.55	2717.19	3324.08	1569.84	1039.36	1126.4	1245.2	65.83	158.08	140.73	121.547	0.0365655	0.3746	0.0191135
1416278_a_at	Atp5o /// LOC100047429: ATP synthase, H+ transporting, mitochondrial F1 complex, O subunit /// similar to ATP synthase, H+ transporting, mitochondrial F1 complex, O subunit	NM_138597	100047429 /// 28080	Mm.41.1	2670.12	2215.39	2719.88	2535.13	845.04	1086.95	934.99	955.66	208.64	165.56	167.6	180.6	0.071239	0.376967	0.0040669
1448708_at	Med1: mediator complex subunit 1	NM_134027	19014	Mm.12926.1	1119.56	1080.31	731.23	977.033	659.84	349.67	95.8	368.437	586.09	78.32	505.48	389.963	0.39913	0.377097	0.0447629
1416587_a_at	Xrcc1: X-ray repair complementing defective repair in Chinese hamster cells 1	NM_009532	22594	Mm.4347.1	1660.94	1395.43	1480.25	1512.21	729.7	718.1	268.94	572.247	170.85	184.49	132.59	162.643	0.107554	0.378418	0.0118434
1456867_x_at	Ergic3: ERGIC and golgi 3	AV318804	66366	Mm.200807.1	2115.44	3210.93	3030.44	2785.6	1115.24	1165.03	888.07	1056.11	293.06	456.68	92.46	280.733	0.10078	0.379133	0.0301523
1417377_at	Cadm1: cell adhesion molecule 1	NM_018770	54725	Mm.20921.1	148.8	152.81	198.12	166.577	81.39	82.15	25.94	63.16	160.65	40.83	357.21	186.23	1.11798	0.379165	0.0140698
1451982_at	Map2k4: mitogen-activated protein kinase kinase 4	BM240207	26398	Mm.27491.1	2060.51	2074.04	1409.52	1848.02	1042.82	705.3	357.79	701.97	348.38	241.01	174.49	254.627	0.137783	0.379849	0.0181824
1428049_a_at	Nudt16l1: nudix (nucleoside diphosphate linked moiety X)-type motif 16-like 1	BC028494	66911	Mm.34388.3	897.29	1050.13	797.52	914.98	403.32	389.75	250.58	347.883	133.87	235.2	74.06	147.71	0.161435	0.380209	0.00479632
1453605_s_at	Ccdc91: coiled-coil domain containing 91	AK007017	67015	Mm.196178.1	134.98	101.77	182.39	139.713	65.7	15.58	78.41	53.23	216.52	171.19	199.81	195.84	1.40173	0.380994	0.04807
1416054_at	Rps5: ribosomal protein S5	NM_009095	20103	Mm.5291.1	1549.74	1512.99	2038.39	1700.37	542.6	676.86	731.56	650.34	125.76	111.92	20.15	85.9433	0.0505438	0.382469	0.0171276
1424608_a_at	100039204 /// 100039345 /// 100040790 /// 100041175 /// 100041416 /// 100042151 /// 100042787 /// 100043211 /// 100043258 /// 100043316 /// 434166 /// Bzw2 /// OTTMUSG00000017752: predicted gene, 100039204 /// predicted gene, 100039345 /// predicted gene, 100040790 /// predicted gene, 100041175 /// predicted gene, 100041416 /// predicted gene, 100042151 /// predicted gene, 100042787 /// predicted…	BM225255	100039204 /// 100039345 /// 100040790 /// 100041175 /// 100041416 /// 100042151 /// 100042787 /// 100043211 /// 100043258 /// 100043316 /// 434166 /// 66912 /// 671950	Mm.182434.2	1002.83	1399.97	1147.98	1183.59	545.92	294.23	518.35	452.833	414.36	1039.11	391.63	615.033	0.519632	0.382592	0.00906774
1420762_a_at	LOC100045903 /// Ybx2: similar to Y box protein 2 /// Y box protein 2	NM_016875	100045903 /// 53422	Mm.29286.1	3529.57	2722.75	2841.71	3031.34	1448.79	1289.99	746.54	1161.77	456.38	697.59	446.35	533.44	0.175975	0.383254	0.00515562
1451570_a_at	Fam92a: family with sequence similarity 92, member A	BC020162	68099	Mm.25340.1	331.07	347.77	456.99	378.61	141.22	192.33	102.31	145.287	76.83	24.12	94.12	65.0233	0.171742	0.383737	0.0112952
1416145_at	Dhx15: DEAH (Asp-Glu-Ala-His) box polypeptide 15	BC003745	13204	Mm.993.1	304.21	259.28	425.95	329.813	199.63	106.77	73.7	126.7	345.09	286.24	317.06	316.13	0.958512	0.384157	0.0346998
1452048_at	Mrpl12: mitochondrial ribosomal protein L12	AK002757	56282	Mm.133851.1	1492.43	1570.74	2066.8	1709.99	884.46	584.71	505.38	658.183	289.3	211.08	41.05	180.477	0.105543	0.384905	0.0118263
1448884_at	Gtf2e2: general transcription factor II E, polypeptide 2 (beta subunit)	NM_026584	68153	Mm.36088.1	898.84	1061.54	1360.33	1106.9	468.41	483.34	328.01	426.587	122.77	299.07	187.11	202.983	0.183379	0.385387	0.0261042
1452197_at	Smc4: structural maintenance of chromosomes 4	AV172948	70099	Mm.206841.1	2975.1	4201.29	2662.73	3279.71	1501.84	1201.89	1122.86	1275.53	670.46	670.36	898.27	746.363	0.22757	0.388916	0.0439183
1437164_x_at	Atp5o /// EG432676 /// LOC100047429: ATP synthase, H+ transporting, mitochondrial F1 complex, O subunit /// predicted gene, EG432676 /// similar to ATP synthase, H+ transporting, mitochondrial F1 complex, O subunit	AV066932	100047429 /// 28080 /// 432676	Mm.41.3	3103.27	2182.03	2843.72	2709.67	972.65	1085.95	1105.82	1054.81	267.05	217.14	53.96	179.383	0.0662011	0.389274	0.0242416
1416116_at	Orc3l: origin recognition complex, subunit 3-like (S. cerevisiae)	BF161073	50793	Mm.29361.1	195.51	229.01	328.2	250.907	78.97	157.86	57.2	98.01	154.3	315.15	125.09	198.18	0.789855	0.390623	0.0416109
1423358_at	Ece2: endothelin converting enzyme 2	AK007407	107522	Mm.46600.1	262.13	256.66	217.08	245.29	43.2	96.12	152.89	97.4033	109.87	9.03	16.26	45.0533	0.183674	0.397095	0.0277235
1428225_s_at	Hnrpdl: heterogeneous nuclear ribonucleoprotein D-like	AV101245	50926	Mm.7861.1	211.38	332.68	219.65	254.57	72.92	72.12	160.17	101.737	106.95	394.51	222.79	241.417	0.948331	0.399641	0.0391337
1437450_x_at	2700060E02Rik: RIKEN cDNA 2700060E02 gene	AV167877	68045	Mm.21932.3	3233.99	2793.32	2937.23	2988.18	1152.1	1495.79	965.97	1204.62	1174.87	954.05	636.25	921.723	0.308456	0.403128	0.00104955
1427877_at	Zc3h15: zinc finger CCCH-type containing 15	BB703070	69082	Mm.27804.1	766.74	1129.65	981.01	959.133	338.22	279.89	545.08	387.73	562.46	521.2	807.25	630.303	0.657159	0.40425	0.0144874
1438860_a_at	Slc44a2: solute carrier family 44, member 2	BB478892	68682	Mm.148425.4	818.91	742.79	1061.48	874.393	453.02	336.89	274.18	354.697	737.72	678.63	533.6	649.983	0.743353	0.405649	0.0165388
1420700_s_at	Folr4: folate receptor 4 (delta)	NM_022888	64931	Mm.195505.1	4210.34	5154.81	5580.15	4981.77	1768.81	2444.79	1857.17	2023.59	478.91	729.59	504.31	570.937	0.114605	0.406199	0.00732053
1423833_a_at	Brp44: brain protein 44	BC018324	70456	Mm.29153.1	827.67	611.64	499.26	646.19	330.78	331.94	131.58	264.767	204.48	306.16	86.31	198.983	0.307933	0.409735	0.0370152
1418149_at	Chga: chromogranin A	NM_007693	12652	Mm.4137.1	863.7	697.94	658.19	739.943	278.52	343.91	293.23	305.22	17.99	125.24	39.38	60.87	0.0822631	0.412491	0.0138341
1457638_x_at	Rfc2: replication factor C (activator 1) 2	AV039064	19718	Mm.160818.1	579.49	891.35	901.01	790.617	329.32	296.67	352.77	326.253	41.13	6.95	7.92	18.6667	0.0236103	0.412657	0.0451329
1442058_s_at	Psmc3ip: proteasome (prosome, macropain) 26S subunit, ATPase 3, interacting protein	BE687992	19183	Mm.200604.1	1577.55	998.62	1646.82	1407.66	692.64	730.65	326.2	583.163	441.17	159.19	204.3	268.22	0.190543	0.414278	0.035707
1416903_at	Nucb1: nucleobindin 1	NM_008749	18220	Mm.2283.1	1239.81	847.22	1511.06	1199.36	453.6	277.78	759.5	496.96	45.31	30.76	56.35	44.14	0.0368029	0.414353	0.0471357
1450085_at	Angptl2: angiopoietin-like 2	BG244279	26360	Mm.200657.1	139.27	230.78	180.78	183.61	68.85	41.02	119.07	76.3133	353.88	225.26	649.72	409.62	2.23092	0.415627	0.0383458
1448691_at	Ubqln4: ubiquilin 4	BB764994	94232	Mm.34449.1	1242.75	1616.12	1192.78	1350.55	678.82	593.53	416.57	562.973	1174.16	62.59	80.64	439.13	0.325149	0.416847	0.0123737
1456373_x_at	Rps20: ribosomal protein S20	AV046829	67427	Mm.21938.7	5278.66	7617.62	7650.42	6848.9	2404.2	3111.22	3070.4	2861.94	715.2	336.73	228.93	426.953	0.062339	0.417869	0.0287202
1426776_at	Wasl: Wiskott-Aldrich syndrome-like (human)	BF466143	73178	Mm.1574.1	753.37	862.51	1066.44	894.107	470.5	389.63	263.23	374.453	950.05	1190.1	778	972.717	1.08792	0.418802	0.0129007
1424204_at	Mrpl13: mitochondrial ribosomal protein L13	AB049641	68537	Mm.10076.1	650.74	787.99	811.58	750.103	188.11	375.8	381.03	314.98	91.74	135.5	101.54	109.593	0.146104	0.419915	0.00668022
1458080_at	Setx: senataxin	BB282404	269254	Mm.204795.1	524.46	642.29	545.27	570.673	225.16	247.5	247.76	240.14	366.14	545.64	485.22	465.667	0.815995	0.420801	0.00952275
1418856_a_at	Fanca: Fanconi anemia, complementation group A	NM_016925	14087	Mm.6536.1	193.38	311.86	338.79	281.343	171.17	125.91	58.4	118.493	64.7	312.64	41.25	139.53	0.495942	0.42117	0.0471675
1426825_at	Fmnl3: formin-like 3	BB138853	22379	Mm.29043.1	3117.55	3123.14	3590.49	3277.06	1471.79	1451.98	1231.14	1384.97	963.05	1394.27	814.7	1057.34	0.322649	0.422626	0.00191255
1426676_s_at	Tomm70a: translocase of outer mitochondrial membrane 70 homolog A (yeast)	BB225670	28185	Mm.24463.1	436	580.7	623.35	546.683	202.57	191.26	299.39	231.073	48.37	160.98	66.17	91.84	0.167995	0.422682	0.0141964
1423896_a_at	Rnf187: ring finger protein 187	AW488376	108660	Mm.53435.1	3767.56	2842.48	2474.64	3028.23	1817.91	1287.77	739.69	1281.79	473.13	324.86	328.66	375.55	0.124016	0.423281	0.0259947
1438082_at	Tmem206: transmembrane protein 206	BB279158	66950	Mm.205569.2	387.62	406.69	263.31	352.54	168.45	120.69	160.3	149.813	321.33	639.21	6955.65	2638.73	7.48491	0.424954	0.0353886
1456785_at	Med14: mediator complex subunit 14	BQ175889	26896	Mm.23307.1	1090.04	1514.54	1303.13	1302.57	395.22	753.87	517.15	555.413	347.77	192.4	317.8	285.99	0.219558	0.426398	0.0103856
1423942_a_at	Camk2g /// LOC100045547: calcium/calmodulin-dependent protein kinase II gamma /// similar to Calcium/calmodulin-dependent protein kinase type II gamma chain (CaM-kinase II gamma chain) (CaM kinase II gamma subunit) (CaMK-II subunit gamma)	BM227770	100045547 /// 12325	Mm.113736.1	663.86	745.9	725.76	711.84	454.95	260.22	197.61	304.26	351.61	150.44	495.41	332.487	0.467081	0.427428	0.0254875
1435898_x_at	Gdi2: guanosine diphosphate (GDP) dissociation inhibitor 2	BM219381	14569	Mm.24443.3	5021.11	3452.06	3651.28	4041.48	1912.92	2280.58	1003.53	1732.34	725.53	1290.71	782.59	932.943	0.230842	0.42864	0.0230942
1434381_at	Atmin: ATM interactor	AV287602	234776	Mm.37784.1	492.71	432.48	517.44	480.877	207.01	243.57	167.99	206.19	418	224.02	115.63	252.55	0.525187	0.428779	0.00129487
1449964_a_at	Mlycd: malonyl-CoA decarboxylase	NM_019966	56690	Mm.20260.1	673.4	512.25	795.08	660.243	266.03	363.24	220.09	283.12	14.83	17.93	6.27	13.01	0.0197049	0.428812	0.0265099
1456745_x_at	Ergic3: ERGIC and golgi 3	BB253632	66366	Mm.141276.4	1474.76	1654.6	1948.04	1692.47	792.66	894.21	496.63	727.833	141.6	156.91	48.62	115.71	0.0683677	0.430043	0.00648949
1433824_x_at	Grsf1: G-rich RNA sequence binding factor 1	BB314772	231413	Mm.27453.2	1584.93	1684.34	1510.4	1593.22	840.52	904.7	316.74	687.32	258.58	58.42	218.8	178.6	0.1121	0.431402	0.0324589
1428876_at	Srp72: signal recognition particle 72	BM942773	66661	Mm.27600.1	306.48	345.37	462.18	371.343	249.13	171.56	61.66	160.783	150.14	44.71	49.01	81.2867	0.218899	0.432978	0.0437734
1420548_a_at	2310008H09Rik: RIKEN cDNA 2310008H09 gene	NM_023197	66356	Mm.42123.1	128.85	208.82	150.65	162.773	79	91.43	41.52	70.65	31.79	21.88	37.71	30.46	0.187131	0.434039	0.0396689
1454987_a_at	H2-Ke6: H2-K region expressed gene 6	AI323545	14979	Mm.15479.2	348.19	346.6	460.92	385.237	106.67	229.59	165.49	167.25	58.69	14.39	69.83	47.6367	0.123656	0.434149	0.0137995
1437591_a_at	Wdr1: WD repeat domain 1	AW542545	22388	Mm.2654.2	1165.5	1056.87	1443.58	1221.98	788.08	604.9	198.83	530.603	663.95	629.17	444.31	579.143	0.473937	0.434215	0.0365997
1421260_a_at	Srm: spermidine synthase	NM_009272	20810	Mm.10.1	639.06	420.74	686.09	581.963	210.73	220.18	331.04	253.983	93.64	120.67	65.85	93.3867	0.160468	0.436425	0.0392039
1456581_x_at	Gdi2: guanosine diphosphate (GDP) dissociation inhibitor 2	BB041157	14569	Mm.24443.6	5086.89	3992.66	3339.68	4139.74	2092.82	2328.63	1090.97	1837.47	834.28	1625.93	848.67	1102.96	0.266432	0.443862	0.0255128
1423417_at	Smarcc1: SWI/SNF related, matrix associated, actin dependent regulator of chromatin, subfamily c, member 1	BI558117	20588	Mm.1050.1	186.12	230.85	166.01	194.327	130.9	37.83	90.42	86.3833	133.14	12.1	39.17	61.47	0.316323	0.444526	0.0359196
1437838_x_at	Grsf1: G-rich RNA sequence binding factor 1	BB223437	231413	Mm.27453.6	1591.3	1944.63	1525.78	1687.24	902.15	1001.22	346.71	750.027	318.42	86.48	226.27	210.39	0.124695	0.44453	0.0242078
1423787_at	Nup133: nucleoporin 133	BB314153	234865	Mm.68427.1	402.73	559.39	603.83	521.983	310.9	167.67	220.04	232.87	9.93	19.31	39.6	22.9467	0.0439605	0.446125	0.0219192
1420720_at	LOC100044234 /// Nptx2: hypothetical protein LOC100044234 /// neuronal pentraxin 2	NM_016789	100044234 /// 53324	Mm.10099.1	2662.36	2712.58	3549.57	2974.84	1835.35	1430.67	729.24	1331.75	444.46	182.82	311.69	312.99	0.105212	0.447673	0.019612
1425531_at	Znhit1: zinc finger, HIT domain containing 1	BC026751	70103	Mm.41486.1	375.89	301.14	430.85	369.293	174.14	162.99	160.25	165.793	246.07	202.35	169.56	205.993	0.557804	0.448948	0.0311047
1435413_x_at	2700060E02Rik: RIKEN cDNA 2700060E02 gene	AV167958	68045	Mm.21932.2	2766.76	2627.88	2889.39	2761.34	1060.89	1714.82	958.93	1244.88	1010.05	980.76	734.93	908.58	0.329036	0.450824	0.0163096
1433470_a_at	Immt: inner membrane protein, mitochondrial	BF780381	76614	Mm.183073.2	1169.74	1709.64	1463.5	1447.63	848.01	657.77	456.44	654.073	379.75	407.67	138.6	308.673	0.213227	0.451825	0.0176694
1438164_x_at	Flot2: flotillin 2	BB118974	14252	Mm.3840.3	532.11	869.65	706.6	702.787	229.74	426.07	296.84	317.55	137.69	9.11	89.79	78.8633	0.112215	0.451844	0.0375877
1420611_at	Prkacb: protein kinase, cAMP dependent, catalytic, beta	AV024339	18749	Mm.16766.1	144.41	209.45	219.13	190.997	79.05	63.17	116.69	86.3033	77.02	9.41	3.16	29.8633	0.156355	0.451858	0.0262246
1448015_at	Dzip3: DAZ interacting protein 3, zinc finger	BE533243	224170	Mm.86668.2	144.05	121.22	165.11	143.46	59.42	85.55	50.08	65.0167	154.82	111.97	242.3	169.697	1.18288	0.453204	0.00969659
1439411_a_at	Xpo7: exportin 7	BB111454	65246	Mm.27607.2	2679.95	2662.53	2152.57	2498.35	1011.54	1558.29	862.5	1144.11	1247.1	1483.65	511.5	1080.75	0.432586	0.457946	0.00853428
1456436_x_at	Rps20: ribosomal protein S20	AV002845	67427	Mm.21938.8	5550.73	7355.15	7500.73	6802.2	2697.88	3389.53	3295.45	3127.62	956.93	529.68	247.21	577.94	0.0849636	0.459795	0.0190121
1415771_at	Ncl: nucleolin	BF118393	17975	Mm.117581.1	3070.12	3846.62	2809.22	3241.99	1945.31	1327.14	1204.37	1492.27	1390.47	764.36	1936.75	1363.86	0.420686	0.460296	0.0129116
1451225_at	Ptpn11: protein tyrosine phosphatase, non-receptor type 11	BC003980	19247	Mm.8681.1	2634.08	2529.3	2918.38	2693.92	1356.18	1294.49	1074.5	1241.72	955.37	922.82	1018.64	965.61	0.35844	0.460935	0.000833013
1451700_a_at	1110007L15Rik: RIKEN cDNA 1110007L15 gene	BC019557	67604	Mm.46533.1	742.11	934.16	613.81	763.36	310.79	560.21	185.64	352.213	70.06	10.14	6	28.7333	0.0376406	0.461399	0.0478197
1419869_s_at	Hdlbp: high density lipoprotein (HDL) binding protein	AI118566	110611	Mm.219762.1	1656.07	1208.42	1559.61	1474.7	978.42	544.93	518.75	680.7	665.6	332.41	532.76	510.257	0.346007	0.461585	0.0173074
1436774_at	Sel1l: sel-1 suppressor of lin-12-like (C. elegans)	BI661339	20338	Mm.202664.1	866.8	723.59	663.25	751.213	347.85	479.12	218.02	348.33	766.72	679.74	593.28	679.913	0.905087	0.46369	0.0154308
1458247_s_at	Dctn5: dynactin 5	C78178	59288	Mm.200787.1	548.4	779.33	667.59	665.107	364.98	387.08	175.84	309.3	88.03	10.46	35.82	44.77	0.0673125	0.465038	0.0197201
1421853_at	Psen1: presenilin 1	L42177	19164	Mm.998.1	1181.43	920.18	1135.17	1078.93	521.49	562.69	428.52	504.233	135.98	114.99	34.36	95.11	0.0881524	0.467347	0.00838314
1437141_x_at	Dym: dymeclin	BB549381	69190	Mm.4471.3	1574.89	1755.46	1441.49	1590.61	593.04	838.51	799.4	743.65	314.17	150.29	83.9	182.787	0.114916	0.467524	0.00228436
1419352_at	l7Rn6: lethal, Chr 7, Rinchik 6	BC003916	67669	Mm.28679.1	742.52	580.45	775.41	699.46	243.63	450.29	287.87	327.263	571.77	790.85	180.54	514.387	0.735405	0.46788	0.0129411
1442999_at	B930036G03Rik: RIKEN cDNA B930036G03 gene	BB342280	408070	Mm.35473.1	948.53	888.39	1015.42	950.78	468.16	580.88	293.63	447.557	287.37	451.88	297.84	345.697	0.363593	0.470726	0.0147996
1450894_a_at	Ap2m1: adaptor protein complex AP-2, mu1	C76671	11773	Mm.18946.1	2188.65	1659.19	2099.84	1982.56	1213.22	1193.53	407.92	938.223	139.02	263.2	148.55	183.59	0.0926025	0.473238	0.0376638
1437690_x_at	Csnk1d: casein kinase 1, delta	BB529152	104318	Mm.221174.3	834.54	877.91	1206.59	973.013	500.67	461.44	424.11	462.073	257.67	699.44	482.89	480	0.493313	0.474889	0.0447851
1454045_a_at	Pgs1: phosphatidylglycerophosphate synthase 1	AK016901	74451	Mm.28864.3	2990.62	2856.43	3966.07	3271.04	1460.52	1600.66	1609.58	1556.92	430.7	854.42	386.48	557.2	0.170343	0.475971	0.0370127
1427027_a_at	Gtf3a: general transcription factor III A	AV173739	66596	Mm.29105.1	393.62	477.37	531.6	467.53	224.89	282.8	166.13	224.607	96.9	125.76	37.66	86.7733	0.185599	0.480411	0.0104735
1437786_at	Ard1b: ARD1 homolog B (S. cerevisiae)	BG069933	97243	Mm.11746.1	837	760.43	809.88	802.437	459.37	476.16	235.94	390.49	1040.94	394.2	305.4	580.18	0.723023	0.48663	0.0260348
1448465_at	Nipsnap1: 4-nitrophenylphosphatase domain and non-neuronal SNAP25-like protein homolog 1 (C. elegans)	BC010837	18082	Mm.16958.1	751.32	613.02	764.51	709.617	430.01	343.83	262.98	345.607	235.71	158.14	10	134.617	0.189703	0.487033	0.00598579
1454705_at	D15Ertd621e: DNA segment, Chr 15, ERATO Doi 621, expressed	BM235412	210998	Mm.3224.1	579.11	449.75	654.57	561.143	409.9	238.79	171.92	273.537	954.51	336.03	446.41	578.983	1.03179	0.487463	0.0375445
1451017_at	Ergic3: ERGIC and golgi 3	BB556862	66366	Mm.141276.1	2347.92	1922.45	1767.06	2012.48	1189.75	1162.1	592.14	981.33	229.21	263.43	72.78	188.473	0.0936524	0.487623	0.0172159
1428302_at	Mrpl48: mitochondrial ribosomal protein L48	BG064141	52443	Mm.196479.1	2714.09	2284.92	2595.8	2531.6	1617.51	1336.86	751.97	1235.45	597.67	436.97	297.43	444.023	0.175392	0.48801	0.0207341
1438447_at	Ddx11: DEAD/H (Asp-Glu-Ala-Asp/His) box polypeptide 11 (CHL1-like helicase homolog, S. cerevisiae)	BB754207	320209	Mm.133459.1	1136.04	939.32	1096.45	1057.27	722.09	502.85	345.85	523.597	313.15	267.34	207.75	262.747	0.248514	0.495235	0.0217073
1420878_a_at	Ywhab: tyrosine 3-monooxygenase/tryptophan 5-monooxygenase activation protein, beta polypeptide	NM_018753	54401	Mm.34319.1	459	601.72	587.66	549.46	269.02	293.61	255.92	272.85	231.38	127.5	355.81	238.23	0.433571	0.496578	0.0209451
1448447_at	Vps28: vacuolar protein sorting 28 (yeast)	NM_025842	66914	Mm.30028.1	447.82	544.55	701.89	564.753	345.62	205.69	292.12	281.143	29.97	15.86	25.3	23.71	0.0419829	0.497816	0.0415697
1438559_x_at	Slc44a2: solute carrier family 44, member 2	BB145101	68682	Mm.148425.2	4260.54	4917.68	4629.55	4602.59	3016.01	2583.51	1312.93	2304.15	2072.45	1995.56	2887.22	2318.41	0.503719	0.50062	0.0335824
1415943_at	Sdc1: syndecan 1	BI788645	20969	Mm.2580.1	2351.5	2439.88	1797.08	2196.15	1023.78	1161.58	1116.74	1100.7	1992.19	2003.09	1631.69	1875.66	0.854065	0.501195	0.0281034
1456641_at	1190007F08Rik: RIKEN cDNA 1190007F08 gene	AV225851	68859	Mm.29881.2	2129.29	2424.14	2730.24	2427.89	1630.23	1292.99	746.47	1223.23	2442.42	1767.53	1168.98	1792.98	0.738492	0.503824	0.022834
1423548_s_at	Ergic3: ERGIC and golgi 3	BB556862	66366	Mm.141276.1	1185.56	1588.89	1683.23	1485.89	991.49	586.24	688.77	755.5	215.74	206.23	28.83	150.267	0.101129	0.508448	0.0219002
1426354_at	Bap1: Brca1 associated protein 1	AK009033	104416	Mm.3779.1	415.17	347.45	297.74	353.453	198.63	221.91	119.63	180.057	61.49	195.15	67.6	108.08	0.305783	0.509421	0.0199347
1418970_a_at	Bcl10: B-cell leukemia/lymphoma 10	AF100339	12042	Mm.28782.1	128.82	111.11	108.56	116.163	61.26	43.98	72.58	59.2733	29.13	86.37	29.65	48.3833	0.416511	0.510259	0.00672022
1427882_at	Dnttip2: deoxynucleotidyltransferase, terminal, interacting protein 2	AK016368	99480	Mm.28259.1	1787.01	1469.93	1597.91	1618.28	748.24	866.05	869.99	828.093	931.84	1019.89	716.13	889.287	0.549525	0.511711	0.00596521
1427933_at	Vps33b: vacuolar protein sorting 33B (yeast)	AV335714	233405	Mm.37879.1	764.99	969.21	676.55	803.583	578.81	315.73	341.68	412.073	571.51	76.85	793.94	480.767	0.598279	0.512795	0.0314456
1441645_s_at	Ipo9: importin 9	C78347	226432	Mm.220228.1	1191.3	1772.34	1370.62	1444.75	787.62	1036.17	400.7	741.497	536.02	409.87	327.76	424.55	0.293856	0.513234	0.049785
1435430_at	Trappc10: trafficking protein particle complex 10	BM200437	216131	Mm.27539.1	1555.52	1622.52	1377.52	1518.52	1014.69	830.6	495.07	780.12	2372.94	1496.32	1816.56	1895.27	1.24811	0.513737	0.0240739
1454858_x_at	Mettl7a1: methyltransferase like 7A1	AV171622	70152	Mm.220975.2	624.01	555.53	748.01	642.517	442.61	359.85	189.89	330.783	209.04	546.94	74.64	276.873	0.43092	0.514825	0.0320759
1417197_at	Wwc2: WW, C2 and coiled-coil domain containing 2	NM_133791	52357	Mm.21514.1	641.63	497.66	436.53	525.273	238.02	264.62	310.81	271.15	260.2	577.03	453.73	430.32	0.819231	0.516207	0.0407303
1428014_at	Hist1h4a /// Hist1h4b /// Hist1h4c /// Hist1h4d /// Hist1h4f /// Hist1h4h /// Hist1h4i /// Hist1h4j /// Hist1h4k /// Hist1h4m /// Hist2h4 /// Hist4h4 /// LOC100041230: histone cluster 1, H4a /// histone cluster 1, H4b /// histone cluster 1, H4c /// histone cluster 1, H4d /// histone cluster 1, H4f /// histone cluster 1, H4h /// histone cluster 1, H4i /// histone cluster 1, H4j /// histone cluster…	BC028550	100041230 /// 319155 /// 319156 /// 319157 /// 319158 /// 319159 /// 319160 /// 319161 /// 320332 /// 326619 /// 326620 /// 69386 /// 97122	Mm.144300.1	202.77	136.61	205.88	181.753	112.14	115.39	54.44	93.99	39.28	129.08	51.26	73.2067	0.40278	0.517129	0.0440734
1423394_at	Pcyox1: prenylcysteine oxidase 1	BB041555	66881	Mm.30849.1	1185.18	1211.3	1265.47	1220.65	887.66	531.92	474.19	631.257	407.04	511.12	452.98	457.047	0.374429	0.517148	0.0410235
1454760_at	Htatsf1: HIV TAT specific factor 1	AW543705	72459	Mm.2152.2	1390.57	1406.66	973.22	1256.82	381.3	739.68	834.02	651.667	193.44	604.41	389.93	395.927	0.315023	0.518506	0.0377489
1419310_s_at	Rfxank: regulatory factor X-associated ankyrin-containing protein	L43164	19727	Mm.20848.1	114.57	146.37	131.58	130.84	46.21	102.69	56.52	68.4733	57	49.54	68.07	58.2033	0.444844	0.523336	0.049433
1455868_a_at	Tubgcp2: tubulin, gamma complex associated protein 2	BB387906	74237	Mm.40888.3	325.32	317.37	451.01	364.567	236.67	184.1	152.81	191.193	58.16	28.49	20.5	35.7167	0.0979702	0.52444	0.0367323
1455713_x_at	Phb2: prohibitin 2	BB791424	12034	Mm.36241.2	1684.82	1827.89	1381.47	1631.39	818.37	917.48	834.23	856.693	431.13	344.44	253.56	343.043	0.210276	0.52513	0.0228712
1436159_at	Usp32: ubiquitin specific peptidase 32	BQ175926	237898	Mm.41084.1	1104.1	1344.62	1498.95	1315.89	886.33	803.31	383.82	691.153	733.78	280.32	572.82	528.973	0.401989	0.525236	0.0359842
1419371_s_at	Gosr2: golgi SNAP receptor complex member 2	NM_019650	56494	Mm.195451.1	638.07	489.01	607.1	578.06	384.47	270.83	259	304.767	280.07	137.47	307.86	241.8	0.418296	0.527223	0.0110882
1435011_x_at	Akr1a4: aldo-keto reductase family 1, member A4 (aldehyde reductase)	AI627032	58810	Mm.30085.3	3909.63	3854.77	2963.86	3576.09	1913.95	2632.12	1130.02	1892.03	606.64	776.18	258.83	547.217	0.153021	0.529078	0.0392108
1423956_at	LOC100046746 /// Smap1: similar to SMAP1 /// stromal membrane-associated protein 1	BC006946	100046746 /// 98366	Mm.196452.1	1441.89	1305.77	1416.57	1388.08	898.96	734.11	572.87	735.313	455.87	427.43	249.66	377.653	0.27207	0.529735	0.0101609
1434968_a_at	Actr3: ARP3 actin-related protein 3 homolog (yeast)	BB758476	74117	Mm.183102.2	1864.86	1777.58	1842.15	1828.2	1168.38	1138.9	612.09	973.123	1074.04	917.87	844.52	945.477	0.517164	0.532286	0.0394442
1430124_x_at	Akr1a4: aldo-keto reductase family 1, member A4 (aldehyde reductase)	AK009462	58810	Mm.30085.2	2954.9	2665.68	2455.4	2691.99	1382.28	2030.88	909.12	1440.76	477.45	582.21	214.41	424.69	0.15776	0.535202	0.0444255
1417544_a_at	Flot2: flotillin 2	NM_008028	14252	Mm.3840.1	425.13	494.04	480.86	466.677	172.14	298.57	278.72	249.81	126.74	14.85	39.8	60.4633	0.129562	0.535296	0.0157415
1424502_at	Oit1: oncoprotein induced transcript 1	BC024542	18300	Mm.25351.1	110.22	113.91	138.5	120.877	87.49	59.1	49.46	65.35	60.37	28.12	51.65	46.7133	0.386455	0.540634	0.0205863
1416859_at	Fkbp3: FK506 binding protein 3	NM_013902	30795	Mm.28480.1	600.63	573.05	670.6	614.76	294.44	372.29	336.37	334.367	99.94	112.59	52.16	88.23	0.143519	0.543898	0.00201067
1416170_at	Trap1: TNF receptor-associated protein 1	NM_026508	68015	Mm.182051.1	752.81	689.15	855.02	765.66	275.66	404.94	571.33	417.31	43.54	70.93	11.07	41.8467	0.0546544	0.545033	0.0352216
1419494_a_at	Tpd52: tumor protein D52	BC002036	21985	Mm.2777.1	1000.7	945.42	975.42	973.847	526.39	511.65	556.65	531.563	590.02	324.77	537.38	484.057	0.497056	0.545839	3.73603e-05
1437280_s_at	Serbp1: Serpine1 mRNA binding protein 1	AV110762	66870	Mm.18700.2	2258.74	2085.5	1852.86	2065.7	1254.32	875.87	1261.1	1130.43	1289.67	878.48	898.19	1022.11	0.494802	0.547238	0.00580594
1426467_s_at	0610037L13Rik: RIKEN cDNA 0610037L13 gene	AK002776	74098	Mm.46638.1	418.08	590.91	497.09	502.027	293.54	241.45	291.83	275.607	36.6	160.59	44.42	80.5367	0.160423	0.548988	0.0343481
1436811_at	Kctd3: potassium channel tetramerisation domain containing 3	AV232970	226823	Mm.41495.2	826.32	846.43	700.15	790.967	417.18	578.4	309.12	434.9	332.31	195.47	298.19	275.323	0.348085	0.549834	0.0257074
1423445_at	Rock1: Rho-associated coiled-coil containing protein kinase 1	BI662863	19877	Mm.6710.1	833.27	835.91	637.72	768.967	401.69	516.26	354.54	424.163	702.02	324.27	902.62	642.97	0.836148	0.551602	0.015958
1445684_s_at	Hdac2: histone deacetylase 2	AV292968	15182	Mm.196350.1	1716.56	1989.25	1468.5	1724.77	911.1	1163.85	786.54	953.83	805.37	393.89	505.47	568.243	0.32946	0.553019	0.0172494
1454671_at	Insig1: insulin induced gene 1	BB005488	231070	Mm.30221.1	2664.07	2718.35	2922.06	2768.16	1442.17	1686	1465.65	1531.27	1350.21	1460.26	1838.67	1549.71	0.559835	0.553174	0.000362204
1431085_a_at	Pcmt1: protein-L-isoaspartate (D-aspartate) O-methyltransferase 1	AA389937	18537	Mm.25293.2	991.81	920.33	1126.96	1013.03	704.28	398.88	582.07	561.743	185.08	95.03	69.94	116.683	0.115182	0.554516	0.0177431
1448274_at	C1qbp: complement component 1, q subcomponent binding protein	NM_007573	12261	Mm.30049.1	2068.23	2126.48	2023.67	2072.79	1170.86	1281.92	1007.59	1153.46	358.12	338.38	231.74	309.413	0.149274	0.556475	0.00339945
1452692_a_at	Ndufv2: NADH dehydrogenase (ubiquinone) flavoprotein 2	BI692577	72900	Mm.2206.1	742.89	661.92	636.93	680.58	345.62	440.76	355.16	380.513	85.47	11.95	13.41	36.9433	0.0542821	0.559102	0.0024481
1425759_at	Nobox: NOBOX oogenesis homeobox	AY061761	18291	Mm.17715.1	4677.06	3484.63	3681.53	3947.74	2624.83	1827.01	2171.5	2207.78	1296.71	371.44	232.65	633.6	0.160497	0.559252	0.0227012
1455229_x_at	Pgs1: phosphatidylglycerophosphate synthase 1	BG064623	74451	Mm.28864.4	4196.04	3911.45	5234.19	4447.23	2160.45	2355.31	2954.73	2490.16	473.2	772.3	473.17	572.89	0.12882	0.559936	0.021128
1443814_x_at	Ctsh: cathepsin H	BB542535	13036	Mm.209186.1	1153.18	1239.9	1462.23	1285.1	950.93	780.14	431.22	720.763	256.91	31.42	86.96	125.097	0.0973437	0.56086	0.0449269
1417182_at	Dnaja2: DnaJ (Hsp40) homolog, subfamily A, member 2	C77509	56445	Mm.29186.1	1829.78	1443.42	2113.07	1795.42	1229.08	958.99	838.06	1008.71	1687.09	1223.88	1484.01	1464.99	0.81596	0.561823	0.0350734
1420967_at	Slc25a15: solute carrier family 25 (mitochondrial carrier ornithine transporter), member 15	AW541300	18408	Mm.200907.1	2874.96	2971.95	2179.04	2675.32	1774.85	1845.31	889.14	1503.1	1184.1	1079.7	1451.49	1238.43	0.46291	0.56184	0.0438326
1419103_a_at	Abhd6: abhydrolase domain containing 6	NM_025341	66082	Mm.181473.1	287.94	267.34	372.73	309.337	131.18	190.55	199.77	173.833	155.77	503.7	273.82	311.097	1.00569	0.561955	0.031219
1433572_a_at	Fam120a: family with sequence similarity 120, member A	AA673192	218236	Mm.25018.2	772.13	854	1042.53	889.553	494.15	468.66	537.22	500.01	768.69	431.01	900.66	700.12	0.787047	0.562091	0.0333427
1419645_at	Cstf2: cleavage stimulation factor, 3' pre-RNA subunit 2	BM120662	108062	Mm.67938.1	2291.34	2021.69	2273.69	2195.57	1223.92	1432.94	1047.38	1234.75	1158.31	1237.24	1164.84	1186.8	0.540541	0.56238	0.00300329
1455821_x_at	C1qbp: complement component 1, q subcomponent binding protein	AV108824	12261	Mm.30049.2	1610	1927.31	1317.92	1618.41	991.8	1053.74	690.08	911.873	376.1	242.31	106.37	241.593	0.149278	0.563438	0.0355622
1442006_at	Mm.27091.1	AW987547		Mm.27091.1	681.74	784.75	959.99	808.827	446.8	517.23	409.01	457.68	112.72	113.07	129.43	118.407	0.146393	0.565857	0.0359128
1429591_at	Tacc1: transforming, acidic coiled-coil containing protein 1	BE862546	320165	Mm.150176.1	191.42	255.62	234.49	227.177	178.2	113.4	98.45	130.017	175.27	20.55	83.65	93.1567	0.410063	0.572315	0.0378691
1435530_at	Camsap1: calmodulin regulated spectrin-associated protein 1	BG064669	227634	Mm.36834.1	1623.66	1639.71	1461.8	1575.06	907.57	1161.21	646.71	905.163	2056.86	1312.46	1804.73	1724.68	1.095	0.574686	0.0328954
1452836_at	Lpin2: lipin 2	AK021389	64898	Mm.196640.1	4503.78	4131.06	5902.92	4845.92	3264.1	2783.63	2308.16	2785.3	697.85	238.92	174.25	370.34	0.0764231	0.574771	0.0428532
1455665_at	LOC631639 /// Lonrf1: similar to CG32369-PB, isoform B /// LON peptidase N-terminal domain and ring finger 1	BB705689	244421 /// 631639	Mm.41111.1	1517.59	1748.94	1950.79	1739.11	902.99	892.55	1207.59	1001.04	1598.96	1344.09	1503.62	1482.22	0.85229	0.575608	0.0113241
1419441_at	Rplp0: ribosomal protein, large, P0	NM_007475	11837	Mm.5286.1	1789.05	1640.86	1720.82	1716.91	690.32	1078.88	1208.64	992.613	484.43	304.31	142.96	310.567	0.180887	0.578139	0.0354933
1430526_a_at	Smarca2: SWI/SNF related, matrix associated, actin dependent regulator of chromatin, subfamily a, member 2	AK011935	67155	Mm.12184.3	1440.06	1043.16	1326.53	1269.92	1020.03	617.34	565.42	734.263	1056.21	1040.58	577.81	891.533	0.702041	0.578198	0.0470009
1437985_a_at	2310061I04Rik: RIKEN cDNA 2310061I04 gene	BB379386	69662	Mm.5624.3	2086.5	2261	1945.31	2097.6	1196.06	1325.47	1148.57	1223.37	1268.13	1039.32	899.73	1069.06	0.509658	0.583221	0.00286385
1423095_s_at	Crbn: cereblon	AV156594	58799	Mm.139677.1	1388.49	1493.97	1341.65	1408.04	985.4	829.78	656.93	824.037	305.59	317.29	382.03	334.97	0.237899	0.585238	0.0130284
1428065_at	Slc44a2: solute carrier family 44, member 2	AK003942	68682	Mm.148425.1	2123.34	2281.93	2039.53	2148.27	1417.39	1268.61	1142.28	1276.09	1897.7	2123.42	1079.77	1700.3	0.791474	0.594011	0.00128326
1416202_at	Phb2: prohibitin 2	NM_007531	12034	Mm.36241.1	1188.91	1602.87	1674.49	1488.76	682.28	1014.89	958.24	885.137	527.43	1103.04	256.12	628.863	0.422408	0.594548	0.0361752
1452194_at	Tbcd: tubulin-specific chaperone d	AK020695	108903	Mm.23686.1	301.89	259.96	343.61	301.82	174.76	138.74	226.8	180.1	34.77	24.39	23.21	27.4567	0.0909703	0.596713	0.025914
1423764_s_at	Mrpl37: mitochondrial ribosomal protein L37	BC011065	56280	Mm.29517.1	1164.01	960.97	1283.07	1136.02	642.44	797.73	610	683.39	64.07	26.84	172.93	87.9467	0.0774167	0.601567	0.0215012
1451166_a_at	Ccdc101 /// LOC100047712: coiled-coil domain containing 101 /// similar to coiled-coil domain containing 101	BC026784	100047712 /// 75565	Mm.24002.1	4289.02	3386.44	4229.47	3968.31	2576.9	2650.19	1938.49	2388.53	917.67	175.97	645.28	579.64	0.146067	0.6019	0.0145763
1415750_at	Tbl3: transducin (beta)-like 3	BC019504	213773	Mm.41552.1	204.62	273.89	263.55	247.353	121.76	142.64	182.52	148.973	46.52	81.98	64.46	64.32	0.260033	0.602269	0.0259939
1426781_at	Tyw1: tRNA-yW synthesizing protein 1 homolog (S. cerevisiae)	BF021045	100929	Mm.38464.1	549.6	735.97	668.34	651.303	459.9	397.22	320.93	392.683	205.22	119.11	26.05	116.793	0.179322	0.602919	0.0218793
1438938_x_at	Phb2: prohibitin 2	AV212294	12034	Mm.36241.3	2651.58	2944.05	2037.96	2544.53	1750.28	1627.76	1240.26	1539.43	660.07	757.85	418.59	612.17	0.240583	0.604997	0.0429824
1450053_at	Kif2a: Kinesin family member 2A, mRNA (cDNA clone MGC:11609 IMAGE:3152883)	NM_008442	16563	Mm.4415.1	1281.87	1192.79	1232.94	1235.87	661.13	979.58	602.72	747.81	914.62	2801.67	1052.14	1589.48	1.28612	0.60509	0.0473203
1415671_at	Atp6v0d1: ATPase, H+ transporting, lysosomal V0 subunit D1	NM_013477	11972	Mm.1081.1	1554.63	1814.56	1609.68	1659.62	1204.83	1093.64	717.81	1005.43	1185.14	531.46	352.58	689.727	0.415592	0.605816	0.028568
1450903_at	Rad23b: RAD23b homolog (S. cerevisiae)	BF138887	19359	Mm.196846.1	2660.02	3169.5	2621.59	2817.04	1352.14	2174.4	1604.11	1710.22	453.57	743.5	188.24	461.77	0.16392	0.607098	0.0248213
1438159_x_at	Ndufv2: NADH dehydrogenase (ubiquinone) flavoprotein 2	AV046532	72900	Mm.2206.3	567.84	521.76	488.87	526.157	292	366.59	317.33	325.307	81.23	17.47	38.46	45.72	0.0868943	0.61827	0.00319374
1437592_x_at	Ccdc101 /// LOC100047712: coiled-coil domain containing 101 /// similar to coiled-coil domain containing 101	AA290200	100047712 /// 75565	Mm.24002.2	2897.36	2167.43	2869.49	2644.76	1766.08	1889.67	1255.96	1637.24	529.36	68.77	391.79	329.973	0.124765	0.619049	0.0325552
1435510_at	Ppm1h: protein phosphatase 1H (PP2C domain containing)	BB283101	319468	Mm.134443.1	745.35	563.43	816.29	708.357	427.76	518.33	371.31	439.133	854.07	423.83	260.29	512.73	0.72383	0.619933	0.0491753
1436816_at	Nup133: nucleoporin 133	BB559624	234865	Mm.68427.2	399.21	413.57	426.4	413.06	295.04	279.27	196.06	256.79	9.65	2.82	9.03	7.16667	0.0173502	0.621677	0.030102
1434131_at	Rufy1: RUN and FYVE domain containing 1	AV156392	216724	Mm.33851.1	1085.11	1263	1461.8	1269.97	811.81	823.95	733.42	789.727	96.01	26.68	9.9	44.1967	0.0348013	0.621847	0.0403081
1442465_s_at	Strbp: spermatid perinuclear RNA binding protein	AV377824	20744	Mm.200424.1	922.45	703.49	771.22	799.053	615.12	484.17	392.1	497.13	694.23	774.32	851.1	773.217	0.967666	0.622149	0.0299611
1430383_at	Ceacam20 /// LOC100047640: carcinoembryonic antigen-related cell adhesion molecule 20 /// similar to CEA-related cell adhesion molecule 20	AU022382	100047640 /// 71601	Mm.98097.1	382.88	507.29	429	439.723	220.78	293.64	306.5	273.64	183.94	113.49	402	233.143	0.530205	0.6223	0.0244967
1449243_a_at	Rps19: ribosomal protein S19	NM_023133	20085	Mm.103634.1	4955.88	5424.37	5786.99	5389.08	3464.05	3955.1	2702.55	3373.9	158.87	995.08	64.25	406.067	0.0753499	0.626062	0.0138577
1436601_at	Fbxo46: F-box protein 46	BQ043107	243867	Mm.38290.1	399.81	369.3	393.32	387.477	213.13	250.55	278.86	247.513	420.85	423.53	155.87	333.417	0.860482	0.638783	0.00783098
1433539_at	Commd3: COMM domain containing 3	BB230296	12238	Mm.14486.1	1563.08	1234.62	1226.03	1341.24	1022.58	948.72	606.59	859.297	736.04	1387.93	545.81	889.927	0.663509	0.640672	0.0478246
1435086_s_at	Klhdc2: kelch domain containing 2	AV298107	69554	Mm.28047.2	5608.79	4627.16	4344.76	4860.24	3580.61	3186.56	2597.25	3121.47	7180.55	3628.55	3424.77	4744.62	0.976212	0.642247	0.0251475
1424077_at	Gdpd1: glycerophosphodiester phosphodiesterase domain containing 1	AK016023	66569	Mm.7775.1	1264.09	1589.37	1527.13	1460.2	875.61	1097.32	850.6	941.177	1702.63	1926.83	1433.75	1687.74	1.15583	0.644555	0.0166713
1423712_a_at	Qars: glutaminyl-tRNA synthetase	BC023023	97541	Mm.182232.1	2378.56	2798.12	2078.93	2418.54	1895.93	1550.6	1241.92	1562.82	367.69	1013.94	115.85	499.16	0.206389	0.646183	0.0388547
1439830_at	Map3k5: mitogen-activated protein kinase kinase kinase 5	AV377656	26408	Mm.89450.1	2799.71	2486.01	2201.38	2495.7	2038.08	1603.76	1218.16	1620	444.28	691.15	216.41	450.613	0.180556	0.649116	0.0452962
1415988_at	Hdlbp: high density lipoprotein (HDL) binding protein	BG065877	110611	Mm.30012.1	1990.83	2447.38	1834.6	2090.94	1513.22	1426.3	1134.56	1358.03	2027.92	1196.87	1667.55	1630.78	0.779928	0.649482	0.0363729
1452061_s_at	Strbp: spermatid perinuclear RNA binding protein	AK006314	20744	Mm.30670.2	823.44	1051.85	785.08	886.79	691.95	449.17	592.05	577.723	906.66	334.97	938.56	726.73	0.819506	0.651477	0.0486805
1436333_a_at	Synj1: synaptojanin 1	BM232846	104015	Mm.28151.2	691.12	892.03	832.62	805.257	474.9	656.47	442.63	524.667	1123.71	895.59	1547.83	1189.04	1.4766	0.651552	0.0354004
1428179_at	Ndufv2: NADH dehydrogenase (ubiquinone) flavoprotein 2	BI692577	72900	Mm.2206.1	723.11	576.65	734.54	678.1	393.25	519.12	413.56	441.977	133.29	4.67	67.67	68.5433	0.101081	0.651787	0.0236424
1423151_at	Dnajb11: DnaJ (Hsp40) homolog, subfamily B, member 11	AK010861	67838	Mm.37516.1	2185.3	2137.44	1972.89	2098.54	1270.05	1576.08	1263.03	1369.72	779.64	933.72	516.06	743.14	0.354122	0.6527	0.00674125
1434401_at	Zcchc2: zinc finger, CCHC domain containing 2	BM224914	227449	Mm.40627.1	1504.9	1444.01	1153.71	1367.54	913.35	1044.19	724.19	893.91	2245.16	1382.89	1465.85	1697.97	1.24162	0.653663	0.0304495
1437711_x_at	EG627245 /// EG665017 /// EG666231 /// EG668343 /// Odc1: predicted gene, EG627245 /// predicted gene, EG665017 /// predicted gene, EG666231 /// predicted gene, EG668343 /// ornithine decarboxylase, structural 1	BB519474	18263 /// 627245 /// 665017 /// 666231 /// 668343	Mm.34102.3	3298.31	3991.29	3721.34	3670.31	2719.49	2230.33	2272.66	2407.49	2244.06	2075.79	1452.93	1924.26	0.524277	0.655937	0.00906507
1430500_s_at	Mtx2: metaxin 2	AK005233	53375	Mm.206814.1	1427.12	1592.54	1900.19	1639.95	1112.74	1284.09	832.16	1076.33	241.29	24.36	175.9	147.183	0.0897487	0.656319	0.0422056
1434158_at	Gmds: GDP-mannose 4, 6-dehydratase	AI747296	218138	Mm.24834.1	2343.74	2119.55	1819.57	2094.29	1383.81	1652.29	1097.43	1377.84	264.76	475.58	390.09	376.81	0.179923	0.657906	0.0316305
1438761_a_at	EG627245 /// EG666231 /// EG668343 /// LOC677259 /// Odc1: predicted gene, EG627245 /// predicted gene, EG666231 /// predicted gene, EG668343 /// similar to Ornithine decarboxylase (ODC) /// ornithine decarboxylase, structural 1	C81193	18263 /// 627245 /// 666231 /// 668343 /// 677259	Mm.34102.4	3201.4	2938.32	2758.13	2965.95	2279.97	1765.44	1901.26	1982.22	1718.61	1751.37	1346.93	1605.64	0.541357	0.668327	0.00868757
1448354_at	G6pdx: glucose-6-phosphate dehydrogenase X-linked	NM_008062	14381	Mm.27210.1	7034.45	6732.46	6233.17	6666.69	5275.4	3837.34	4260.73	4457.82	2637.78	2006.32	1592.07	2078.72	0.311807	0.668671	0.0186232
1448772_at	Ube2a: ubiquitin-conjugating enzyme E2A, RAD6 homolog (S. cerevisiae)	BG868960	22209	Mm.27541.1	1410.96	1126.47	1200.29	1245.91	1017.61	658.27	829.83	835.237	369.96	277.29	372.84	340.03	0.272918	0.670385	0.0396121
1416604_at	Cyc1: cytochrome c-1	NM_025567	66445	Mm.29196.1	231.13	227.64	235.74	231.503	160.56	183.94	123.04	155.847	40.91	70.83	38.59	50.11	0.216455	0.673194	0.0486085
1455693_x_at	LOC100043734 /// LOC236932 /// OTTMUSG00000000379 /// OTTMUSG00000013244 /// Rps6: similar to ribosomal protein S6 /// similar to 40S ribosomal protein S6 /// predicted gene, OTTMUSG00000000379 /// predicted gene, OTTMUSG00000013244 /// ribosomal protein S6	AI450929	100043734 /// 20104 /// 236932 /// 667739 /// 667922	Mm.1139.9	3491.9	3211.24	3705.32	3469.49	2290.51	2694.83	2036.56	2340.63	410.09	86.14	176.45	224.227	0.0646282	0.674634	0.0110704
1429682_at	Fam46c: family with sequence similarity 46, member C	AK015259	74645	Mm.32239.1	4369.61	3945.45	4530.23	4281.76	2901.78	2653.28	3146.67	2900.58	2278.71	1594.6	1208.22	1693.84	0.395595	0.677426	0.0040681
1435782_at	OTTMUSG00000007754: predicted gene, OTTMUSG00000007754	AU043470	668206	Mm.14707.1	244.57	189.47	232.08	222.04	141	146.77	163.61	150.46	86.32	63.07	102.14	83.8433	0.377605	0.677626	0.0358152
1455767_x_at	ENSMUSG00000058640 /// ENSMUSG00000061115 /// ENSMUSG00000066180 /// ENSMUSG00000066443 /// ENSMUSG00000068397 /// LOC100044606 /// LOC100045641 /// LOC100046290 /// LOC100047314 /// LOC100048241 /// LOC675980 /// OTTMUSG00000017565 /// OTTMUSG00000019286 /// Rpl21: predicted gene, ENSMUSG00000058640 /// predicted gene, ENSMUSG00000061115 /// predicted gene, ENSMUSG00000066180 /// predicted gene,…	AV005827	100039601 /// 100041000 /// 100042650 /// 100043348 /// 100043495 /// 100044606 /// 100045641 /// 100046290 /// 100047314 /// 100048241 /// 19933 /// 675278 /// 675980 /// 676253	Mm.29896.4	5403.4	6574.87	6821.94	6266.74	4986.65	4372.83	3455.89	4271.79	1926.24	1685.12	200.97	1270.78	0.202781	0.681661	0.0329899
1417444_at	E2f5: E2F transcription factor 5	BC003220	13559	Mm.379.1	913.69	1097.5	1139.13	1050.11	780.11	800.96	576.7	719.257	1469.78	1124.26	1263.39	1285.81	1.22446	0.684937	0.0293455
1435800_a_at	Csda: cold shock domain protein A	BB779100	56449	Mm.193526.3	4365.37	4470.44	4990.06	4608.62	2983.39	2958.38	3556.51	3166.09	2010.95	2180.34	1358.24	1849.84	0.401387	0.686993	0.00629273
1435859_x_at	Psmc2: proteasome (prosome, macropain) 26S subunit, ATPase 2	AV263662	19181	Mm.2462.2	1081.16	1270.75	1090.13	1147.35	839.42	801.01	725.35	788.593	320.47	259.74	34.96	205.057	0.178723	0.687319	0.0135827
1434377_x_at	OTTMUSG00000013244 /// Rps6: predicted gene, OTTMUSG00000013244 /// ribosomal protein S6	BE134127	20104 /// 667739	Mm.1139.5	3495.28	2740.63	3158.38	3131.43	1660.33	2371.06	2452.96	2161.45	271.71	745.57	347.17	454.817	0.145242	0.690244	0.0446679
1449000_at	D10Jhu81e /// LOC100046684: DNA segment, Chr 10, Johns Hopkins University 81 expressed /// similar to es1 protein	NM_138601	100046684 /// 28295	Mm.28984.1	3875.28	3347.36	3292.09	3504.91	2737.49	2543.41	2015.93	2432.28	195.1	361.29	60.67	205.687	0.0586853	0.693963	0.0204098
1436846_x_at	100039786 /// EG546165 /// LOC674211 /// Ywhaq: predicted gene, 100039786 /// predicted gene, EG546165 /// hypothetical protein LOC674211 /// tyrosine 3-monooxygenase/tryptophan 5-monooxygenase activation protein, theta polypeptide	AV024540	100039786 /// 22630 /// 546165 /// 674211	Mm.14722.4	1461.92	1325.83	1559.85	1449.2	1020.66	1133.77	877.02	1010.48	700.93	588.05	469.29	586.09	0.404423	0.69727	0.0122776
1418882_at	Nlrp5: NLR family, pyrin domain containing 5	NM_011860	23968	Mm.11741.1	7395.7	8856.91	8675.91	8309.51	5990.15	5322.12	6105.33	5805.87	3818.52	4637.43	2465.32	3640.42	0.438103	0.698702	0.0165571
1432842_s_at	100039786 /// Ywhaq: predicted gene, 100039786 /// tyrosine 3-monooxygenase/tryptophan 5-monooxygenase activation protein, theta polypeptide	AK012300	100039786 /// 22630	Mm.195774.1	1896.96	2059.05	2441.47	2132.49	1416.3	1632.53	1424.59	1491.14	1004.03	811.38	621.1	812.17	0.380855	0.699247	0.0414748
1448109_a_at	Rpl26: ribosomal protein L26	NM_009080	19941	Mm.3229.1	2351.92	2069.72	2419.32	2280.32	1333.22	1803.31	1696.68	1611.07	115.07	63.1	63.1	80.4233	0.0352684	0.70651	0.0226197
1425296_a_at	Rgs3: regulator of G-protein signaling 3	AF215669	50780	Mm.17554.2	250.75	305.65	245.26	267.22	173.61	199.79	194.24	189.213	147.11	348.77	953.58	483.153	1.80807	0.708081	0.0407959
1437465_a_at	P4hb: prolyl 4-hydroxylase, beta polypeptide	BM232513	18453	Mm.16660.2	1839.34	1643.67	1725.94	1736.32	1358.81	1030.22	1328.98	1239.34	3117.95	2571.1	3070.18	2919.74	1.68157	0.713773	0.0239291
1454912_at	Pbx4: pre-B-cell leukemia homeobox 4	BE951484	80720	Mm.22961.2	114.08	106.39	120.37	113.613	77.98	86.11	80.99	81.6933	183.11	217.7	159.63	186.813	1.64429	0.719047	0.0050858
1456012_x_at	Gm1604A /// Gm1604b /// Rnaset2a /// Rnaset2b: gene model 1604A, (NCBI) /// gene model 1604B, (NCBI) /// ribonuclease T2A /// ribonuclease T2B	AV101824	100037283 /// 100040822 /// 381059 /// 68195	Mm.181237.2	4062.98	4312.28	4841.38	4405.55	3584.67	3445.36	2477.5	3169.18	1886.33	1212.23	546.63	1215.06	0.275803	0.719361	0.0495673
1460590_s_at	100039786 /// OTTMUSG00000014597 /// Ywhaq: predicted gene, 100039786 /// predicted gene, OTTMUSG00000014597 /// tyrosine 3-monooxygenase/tryptophan 5-monooxygenase activation protein, theta polypeptide	BB422130	100039786 /// 22630 /// 664895	Mm.14722.3	1888.62	1904.77	1996.43	1929.94	1380.1	1501.49	1286.9	1389.5	855.23	739.55	568.93	721.237	0.373709	0.719969	0.00424021
1426780_at	D14Ertd436e: DNA segment, Chr 14, ERATO Doi 436, expressed	AV247381	218978	Mm.66489.1	517.72	458.43	507.2	494.45	400.81	387.21	281.75	356.59	541.01	152	459.29	384.1	0.776823	0.721185	0.0483411
1415783_at	Vps35: vacuolar protein sorting 35	BI654068	65114	Mm.196201.1	1287.57	1424.37	1384.23	1365.39	915.94	1138.42	904.59	986.317	1469.4	1600.84	1239.82	1436.69	1.05222	0.72237	0.0210675
1417157_at	Actr10: ARP10 actin-related protein 10 homolog (S. cerevisiae)	BC002227	56444	Mm.29317.1	879.12	1080.59	1058.81	1006.17	718.39	764.27	714.63	732.43	118.2	225.15	170.71	171.353	0.170302	0.727936	0.0433132
1423502_at	Brd2: bromodomain containing 2	BI155271	14312	Mm.3444.1	195.01	181.22	228.57	201.6	133.81	168.96	142.64	148.47	306.43	185.84	169.43	220.567	1.09408	0.736458	0.0430734
1424828_a_at	Fh1: fumarate hydratase 1	BC006048	14194	Mm.41502.1	1270.8	1098.28	1052.06	1140.38	877.74	937.26	716.28	843.76	476.36	476.01	534.2	495.523	0.434525	0.739894	0.034054
1448725_at	Parg: poly (ADP-ribose) glycohydrolase	NM_011960	26430	Mm.15962.1	1270.13	1268.48	1088.57	1209.06	932.3	994.35	789.33	905.327	809.39	628.42	684.99	707.6	0.585248	0.748786	0.02377
1429446_at	Sdccag1: serologically defined colon cancer antigen 1	BG229980	66244	Mm.28959.1	1260.03	1109	1221.93	1196.99	880.76	799.46	1010.07	896.763	3241.53	1099.64	1045.94	1795.7	1.50019	0.749184	0.0199149
1420830_x_at	Ywhaq: tyrosine 3-monooxygenase/tryptophan 5-monooxygenase activation protein, theta polypeptide	NM_011739	22630	Mm.14722.1	1871.04	2104.34	2219.59	2064.99	1572.14	1605.97	1473.69	1550.6	502.43	234.12	161.29	299.28	0.14493	0.7509	0.02546
1456576_x_at	Cnot2: CCR4-NOT transcription complex, subunit 2	BB220114	72068	Mm.22533.4	741.94	731.81	709.62	727.79	591.29	560.02	495.3	548.87	190.29	90.92	68.84	116.683	0.160326	0.75416	0.0161244
1424222_s_at	Rad23b: RAD23b homolog (S. cerevisiae)	BC006751	19359	Mm.1963.2	2855.59	3018.39	3203.35	3025.78	2525.95	2405.37	1932.04	2287.79	1929.08	985.46	1391.26	1435.27	0.474347	0.756099	0.0354155
1460621_x_at	Ywhaq: tyrosine 3-monooxygenase/tryptophan 5-monooxygenase activation protein, theta polypeptide	AV124281	22630	Mm.14722.5	2401	2718.23	2729.02	2616.08	2114.88	2161.14	1679.8	1985.27	624.68	302.98	154.97	360.877	0.137945	0.758872	0.0332199
1435791_x_at	ENSMUSG00000066475 /// ENSMUSG00000067748 /// ENSMUSG00000070510 /// LOC100041933 /// LOC100045527 /// LOC100046300 /// LOC100047874 /// Rpl17: predicted gene, ENSMUSG00000066475 /// predicted gene, ENSMUSG00000067748 /// predicted gene, ENSMUSG00000070510 /// similar to Ribosomal protein L17 /// similar to Rpl17 protein /// similar to Ribosomal protein L17 /// similar to hCG24487 /// ribosomal p…	BF228007	100040745 /// 100041933 /// 100042067 /// 100042880 /// 100045527 /// 100046300 /// 100047874 /// 319195	Mm.5290.3	6193.84	5360.38	6340.44	5964.89	4879.17	4866.24	3859.56	4534.99	681.52	1324.93	225.94	744.13	0.124752	0.760281	0.0352963
1426392_a_at	Actr3: ARP3 actin-related protein 3 homolog (yeast)	BE372352	74117	Mm.183102.1	1220.71	1173.91	1047.59	1147.4	894.24	907.51	851.07	884.273	1214.25	1257.74	751.46	1074.48	0.936448	0.770673	0.0269757
1415723_at	Eif5: eukaryotic translation initiation factor 5	BQ176989	217869	Mm.196515.1	1821.84	2027.74	1885.8	1911.79	1578.19	1569.36	1302.94	1483.5	3677.84	2669.25	1810.94	2719.34	1.4224	0.775971	0.0219348
1437112_at	Pld1: phospholipase D1	BM228590	18805	Mm.7819.1	1009.71	1087.56	1024.55	1040.61	814.23	849.77	792.16	818.72	2822.35	2874.92	3325.55	3007.61	2.89024	0.786772	0.00245097
1419474_a_at	Ehf: ets homologous factor	BC008249	13661	Mm.10724.1	3821.18	3922.06	3350.09	3697.78	3107.76	3182.24	2540.61	2943.54	1333.51	1216.04	1249.23	1266.26	0.342438	0.796029	0.0494489
1448476_at	Nap1l4: nucleosome assembly protein 1-like 4	NM_008672	17955	Mm.2831.1	5018.79	4893.26	5480.58	5130.88	4709.71	4281.58	3948.98	4313.42	3066.39	1659.77	1654.98	2127.05	0.414558	0.84068	0.0471498
1448234_at	Dnajb6: DnaJ (Hsp40) homolog, subfamily B, member 6	NM_011847	23950	Mm.2701.1	5166.79	5809.86	5579.7	5518.78	4741.09	4845.34	4526.25	4704.23	1074.53	517.2	474.68	688.803	0.124811	0.852403	0.0315852
1460691_at	Zfp598: zinc finger protein 598	BF385956	213753	Mm.219581.1	1063.16	976.68	1002.02	1013.95	889.39	824	930.99	881.46	1235.48	1347.16	1019.36	1200.67	1.18414	0.86933	0.0320543
1449628_s_at	Stard7: START domain containing 7	AI852671	99138	Mm.219882.1	3546.58	3571.57	3597.72	3571.96	3428.87	3347.54	3273.3	3349.9	2707.82	1976.23	2466.78	2383.61	0.667312	0.937834	0.0288433
1416728_at	Csnk2b: casein kinase 2, beta polypeptide	NM_009975	13001	Mm.26789.1	2638.04	2572.3	2577.78	2596.04	2857.33	2791.68	2783.51	2810.84	2290.01	2528.23	2411.26	2409.83	0.928273	1.08274	0.00249966
1460164_at	LOC100046080 /// Spin1: similar to Spindlin 1 /// spindlin 1	BM228780	100046080 /// 20729	Mm.42193.1	7885.15	7989.83	7021.87	7632.28	9425.1	8973.27	8339.32	8912.56	10790.9	10810.9	10471.6	10691.1	1.40078	1.16775	0.043605
1437008_x_at	Tmem109: transmembrane protein 109	BB477208	68539	Mm.30020.2	3496.93	3385.83	3031.7	3304.82	4031.83	3842.63	3721.69	3865.38	5988.85	6927.21	6414.77	6443.61	1.94976	1.16962	0.036006
1434892_x_at	Rbbp4: retinoblastoma binding protein 4	BB462744	19646	Mm.12145.4	2639.12	3088.87	2921.56	2883.18	3246.51	3533.49	3517.25	3432.42	5105.79	4280.42	3576.04	4320.75	1.4986	1.1905	0.031676
1417365_a_at	Calm1: calmodulin 1	AU079514	12313	Mm.34246.1	3004.45	3031.95	3087.42	3041.27	3624.56	3880.26	3466.51	3657.11	1504.26	1712.41	1718.04	1644.9	0.54086	1.20249	0.0319839
1417457_at	Cks2 /// LOC100044764 /// OTTMUSG00000022090: CDC28 protein kinase regulatory subunit 2 /// similar to Cyclin-dependent kinases regulatory subunit 2 (CKS-2) /// predicted gene, OTTMUSG00000022090	NM_025415	100039474 /// 100044764 /// 66197	Mm.326.1	6856.45	5608.31	6455.19	6306.65	8126.3	7714.16	7188.45	7676.3	7348.35	5871.53	6829.15	6683.01	1.05968	1.21718	0.044605
1456057_x_at	Tmem109: transmembrane protein 109	BB117756	68539	Mm.30020.3	2992.92	2778.97	2473.97	2748.62	3414.48	3546.9	3102.25	3354.54	5430.22	6431.02	6092.02	5984.42	2.17725	1.22045	0.039747
1455875_x_at	Tm9sf2: transmembrane 9 superfamily member 2	BB131843	68059	Mm.5885.3	1421.46	1531.27	1412.56	1455.1	1751.79	1856.16	1720.54	1776.16	3664.31	2657.22	2689.86	3003.8	2.06433	1.22065	0.00466169
1433483_s_at	C86187: expressed sequence C86187	AU016322	97402	Mm.22314.1	5149.92	4332.82	5010.09	4830.94	6121.16	6227.28	5438.07	5928.84	8646.69	8394.8	9779.21	8940.23	1.85062	1.22726	0.0359735
1455813_at	OTTMUSG00000010009: predicted gene, OTTMUSG00000010009	BM224724	194227	Mm.221169.2	3687.73	3354.95	3395.01	3479.23	4347.82	4220.04	4264.94	4277.6	2545.1	2374.36	2336.31	2418.59	0.695151	1.22947	0.00996895
1448720_at	Lrrc40: leucine rich repeat containing 40	NM_024194	67144	Mm.24737.1	1346.94	1587.3	1375.56	1436.6	1744.84	1887.64	1696.78	1776.42	6527.04	6557.61	5500.96	6195.2	4.31241	1.23654	0.0262144
1427879_at	1810031K17Rik: RIKEN cDNA 1810031K17 gene	AK007667	69171	Mm.28193.1	3007.09	3000.56	2806.38	2938.01	3667.83	3824.27	3460.8	3650.97	3506.84	3318.62	2331.75	3052.4	1.03894	1.24267	0.00765435
1424144_at	Cdt1: chromatin licensing and DNA replication factor 1	AF477481	67177	Mm.21873.1	959.79	1031.27	956.48	982.513	1188.58	1255.33	1245.26	1229.72	729.02	1139.17	613.42	827.203	0.841926	1.25161	0.00168175
1456132_x_at	Tsc22d1: TSC22 domain family, member 1	AV009804	21807	Mm.20927.6	4127.31	4240.92	3842.1	4070.11	4884.21	5084.77	5348.59	5105.86	2889.54	1831.23	2162.58	2294.45	0.563732	1.25448	0.00467747
1416434_at	Bcl2l10: Bcl2-like 10	NM_013479	12049	Mm.25988.1	4289.49	4469.49	3750.79	4169.92	5244.48	5588.17	5099.47	5310.71	8825.1	8767.95	9220.66	8937.9	2.14342	1.27357	0.0158501
1448206_at	Psma2: proteasome (prosome, macropain) subunit, alpha type 2	NM_008944	19166	Mm.182951.1	4178.88	4821.37	4156.69	4385.65	6033.7	5750.48	5024.49	5602.89	5690.91	5896.69	5927.16	5838.25	1.33122	1.27755	0.0349627
1426643_at	Elp3: elongation protein 3 homolog (S. cerevisiae)	AK012072	74195	Mm.29719.1	452.24	406.25	407.28	421.923	510.36	574.98	535.3	540.213	23	38.77	62.14	41.3033	0.097893	1.28036	0.00902835
1434164_s_at	Khdc1b: KH domain containing 1B	BG082186	98582	Mm.25189.1	1566.31	1687.77	1647.74	1633.94	2096.9	2094.31	2143.77	2111.66	3867.57	3188.37	3980.26	3678.73	2.25145	1.29237	0.00170841
1430981_s_at	Gpbp1: GC-rich promoter binding protein 1	BE912643	73274	Mm.220332.1	3000.28	2802.84	3085.65	2962.92	3797.63	4218.14	3488.69	3834.82	3007.13	2489.09	3199.37	2898.53	0.978267	1.29427	0.0397596
1438642_at	4930525F21Rik: RIKEN cDNA 4930525F21 gene	AV278176	75823	Mm.20216.3	747.49	836.79	913.1	832.46	1009.28	1167.95	1079.43	1085.55	109.17	21.63	2.21	44.3367	0.0532598	1.30403	0.018894
1452700_s_at	Kbtbd7: kelch repeat and BTB (POZ) domain containing 7	AK003597	211255	Mm.17872.1	1678.99	1573.53	1532.6	1595.04	2344.12	2015.69	1940.23	2100.01	3632.18	3051.6	3157.1	3280.29	2.05656	1.31659	0.0430353
1460123_at	Gpr1: G protein-coupled receptor 1	AW541072	241070	Mm.103354.1	751.02	825.71	753.25	776.66	1054.35	1062.05	967.91	1028.1	271.97	710.41	202.82	395.067	0.508674	1.32375	0.00339074
1419248_at	Rgs2: regulator of G-protein signaling 2	AF215668	19735	Mm.28262.1	3417.13	3774.91	3054.94	3415.66	4897.07	4630.03	4187.51	4571.54	3959.28	4743.73	3474.23	4059.08	1.18837	1.33841	0.0169418
1455412_at	Sfmbt1: Scm-like with four mbt domains 1	BG064966	54650	Mm.82580.1	2304.69	2396.64	1992.69	2231.34	3265.35	3122.99	2577.13	2988.49	3632.75	3847.88	2758.6	3413.08	1.52961	1.33933	0.0477801
1441275_at	Kbtbd8: kelch repeat and BTB (POZ) domain containing 8	BM225706	243574	Mm.35003.1	1911.48	2147.18	1986.46	2015.04	2921.2	2591.85	2598.99	2704.01	4093.24	3264.22	4260.96	3872.81	1.92195	1.34192	0.00922158
1428668_at	Acbd3: acyl-Coenzyme A binding domain containing 3	BI790311	170760	Mm.39477.1	2137.84	2202.2	1842.87	2060.97	2804.49	2939.92	2612.33	2785.58	3168.93	4235.95	2274.82	3226.57	1.56556	1.35159	0.00811783
1436983_at	Crebbp: CREB binding protein	BG069466	12914	Mm.27963.1	931.86	1004.26	810.66	915.593	1350.68	1205.21	1170.46	1242.12	1508.67	893.79	1281.14	1227.87	1.34106	1.35662	0.0144549
1417044_at	Lcmt1: leucine carboxyl methyltransferase 1	NM_025304	30949	Mm.74312.1	212.76	287.25	281.53	260.513	347.27	377.14	335.85	353.42	166.48	73.06	266	168.513	0.646851	1.35663	0.0411109
1433704_s_at	Sec62: SEC62 homolog (S. cerevisiae)	AI226757	69276	Mm.200980.2	1090.76	897.32	1150.12	1046.07	1556.84	1459.53	1270.22	1428.86	823.99	376.92	1095.92	765.61	0.731894	1.36594	0.0284645
1457028_at	A430033K04Rik: RIKEN cDNA A430033K04 gene	BM226884	243308	Mm.36612.1	2012.96	2336.57	1937.08	2095.54	2478.85	2934.96	3218.76	2877.52	3147.21	3994.19	2435.49	3192.3	1.52338	1.37317	0.0473729
1432293_at	4930579G18Rik: RIKEN cDNA 4930579G18 gene	AK016319	75913	Mm.159620.1	80.76	73.31	89.18	81.0833	109.1	109.18	116.07	111.45	179.31	143.91	94.12	139.113	1.71568	1.37451	0.0100744
1428311_at	Ccdc6: coiled-coil domain containing 6	AW061011	76551	Mm.3886.1	1770.78	1281.5	1336.42	1462.9	2209	1926.76	1898.65	2011.47	2293.24	1550.74	2707.66	2183.88	1.49284	1.37499	0.04973
1416061_at	Tbc1d15: TBC1 domain family, member 15	BF577643	66687	Mm.22252.1	1717.92	2340.59	1991.98	2016.83	2764.38	2821.45	2747.13	2777.65	6213.53	5724.9	7749.12	6562.52	3.25388	1.37724	0.0497874
1438578_a_at	Btbd10 /// LOC100047893: BTB (POZ) domain containing 10 /// similar to BTB (POZ) domain containing 10	BG064119	100047893 /// 68815	Mm.41690.2	2053.02	1912.09	2149.56	2038.22	3155.76	2711.22	2589.34	2818.77	4168.73	3536.57	3467	3724.1	1.82713	1.38296	0.0317068
1426826_at	Rbm16: RNA binding motif protein 16	BE825099	106583	Mm.32053.1	200.43	184.28	157.64	180.783	281.1	242.86	226.78	250.247	1131.22	1240.09	1179.15	1183.49	6.54644	1.38424	0.0297378
1416423_x_at	Ssb: Sjogren syndrome antigen B	BG796845	20823	Mm.10508.1	1132.82	995.75	1324.17	1150.91	1615.53	1620.32	1543.98	1593.28	137.96	244.45	106.83	163.08	0.141696	1.38436	0.0363154
1415830_at	Orc5l: origin recognition complex, subunit 5-like (S. cerevisiae)	NM_011959	26429	Mm.566.1	1669.64	1443.42	1834.62	1649.23	2268.68	2105.85	2545.11	2306.55	1245.73	950.06	1044.79	1080.19	0.65497	1.39856	0.0189684
1426344_at	Gle1: GLE1 RNA export mediator (yeast)	AK016671	74412	Mm.27235.1	2016.14	1790.32	1814.59	1873.68	2405.61	2520.67	3006.7	2644.33	5231.98	5199.73	5348.42	5260.04	2.80733	1.4113	0.0388238
1435129_at	Mm.6355.2	AW495875		Mm.6355.2	1758.35	1372.51	1494.04	1541.63	1903.01	2430.5	2215.15	2182.89	2770.04	2123.07	1941.67	2278.26	1.47782	1.41596	0.0319492
1453722_s_at	LOC100048559 /// Sfrs1: similar to splicing factor, arginine/serine-rich 1 (splicing factor 2, alternate splicing factor) /// splicing factor, arginine/serine-rich 1 (ASF/SF2)	BF682801	100048559 /// 110809	Mm.196619.1	1027.35	941.76	1178.63	1049.25	1485.07	1688.32	1289.35	1487.58	467.17	773.04	514.51	584.907	0.557454	1.41776	0.0414323
1454214_a_at	Znhit6: zinc finger, HIT type 6	AK010555	229937	Mm.24586.1	1599.37	1216.78	1243.5	1353.22	2023.22	2121.4	1618.26	1920.96	52.11	182.28	38.63	91.0067	0.0672521	1.41955	0.0476869
1422698_s_at	Jarid2: jumonji, AT rich interactive domain 2	NM_021878	16468	Mm.25059.1	675.57	860.8	594.26	710.21	1129.52	1007.78	893.87	1010.39	2132.1	1387.95	1455.12	1658.39	2.33507	1.42266	0.0460847
1418531_at	Oosp1: oocyte secreted protein 1	NM_133353	170834	Mm.24754.1	4228.87	4545.3	3331.68	4035.28	5948.66	6178.79	5095.67	5741.04	8072.17	8849.47	9068.77	8663.47	2.14693	1.42271	0.0258109
1416422_a_at	Ssb: Sjogren syndrome antigen B	BG796845	20823	Mm.10508.1	1410.98	1219.16	1491.45	1373.86	2038.35	2035.86	1801.2	1958.47	177.3	308.43	128.58	204.77	0.149047	1.42552	0.00659125
1447363_s_at	Bub1b: budding uninhibited by benzimidazoles 1 homolog, beta (S. cerevisiae)	AU045529	12236	Mm.200255.1	1923.06	1755.59	1620.73	1766.46	2692.56	2161.83	2707.42	2520.6	4713.42	4315.79	6035.91	5021.71	2.84281	1.42692	0.0344624
1417947_at	Pcna: proliferating cell nuclear antigen	BC010343	18538	Mm.7141.1	2171.37	2455.44	2374.19	2333.67	3312.62	3027.59	3652.33	3330.85	3525.62	4325.69	3865.99	3905.77	1.67366	1.4273	0.0175718
1417139_at	Dsn1: DSN1, MIND kinetochore complex component, homolog (S. cerevisiae)	NM_025853	66934	Mm.25410.1	2035.83	1993.99	2139.7	2056.51	3070.28	2655.11	3092.28	2939.22	3874.15	4054.86	3731.34	3886.78	1.88999	1.42923	0.0180088
1455830_s_at	C87414: expressed sequence C87414	BM228829	381654	Mm.7786.1	3330.05	3179.08	2815.48	3108.2	4324.69	4292.41	4751.67	4456.26	4214.53	3992.38	3735.33	3980.75	1.28072	1.43371	0.00318199
1454149_a_at	AI428898 /// Ccnl2: expressed sequence AI428898 /// cyclin L2	AK008585	100115 /// 56036	Mm.13725.3	1120.64	1245.21	836.48	1067.44	1556.41	1617.12	1428.88	1534.14	3372.16	3362.18	3112.62	3282.32	3.07494	1.43721	0.0436228
1447830_s_at	Rgs2: regulator of G-protein signaling 2	BB034265	19735	Mm.136875.1	3614.52	4391	3089.18	3698.23	5674	5227.42	5086.01	5329.14	1670.63	1410.69	977.65	1352.99	0.365848	1.441	0.032935
1448947_at	2810004N23Rik /// Setd6: RIKEN cDNA 2810004N23 gene /// SET domain containing 6	NM_025615	66083 /// 66523	Mm.24141.1	390.81	292.59	268.49	317.297	436.07	517.61	423.21	458.963	5.52	25.22	3.73	11.49	0.0362122	1.44648	0.0438717
1452152_at	Clint1: clathrin interactor 1	AW537616	216705	Mm.24036.1	1661.25	1927.5	1405.83	1664.86	2223.61	2602.78	2421.22	2415.87	2084.98	2534.07	2008.27	2209.11	1.3269	1.45109	0.018777
1420707_a_at	Traip: TRAF-interacting protein	AK012948	22036	Mm.416.1	219.59	188.18	235.72	214.497	343.07	268.44	324	311.837	392.59	300.99	429.79	374.457	1.74575	1.45381	0.0286013
1420626_at	Gtf3c6: general transcription factor IIIC, polypeptide 6, alpha	BF782285	67371	Mm.64104.1	555.85	485.76	648.27	563.293	812.17	710.23	939.96	820.787	568.88	1423.03	180.11	724.007	1.28531	1.45712	0.0394518
1456598_at	100041032 /// 100041179 /// AU018829 /// EG665802 /// LOC100038995 /// LOC100039010 /// LOC100040112 /// LOC100040125 /// LOC100040885 /// LOC100041253 /// LOC100041641 /// LOC100041712 /// LOC665718: predicted gene, 100041032 /// predicted gene, 100041179 /// expressed sequence AU018829 /// predicted gene, EG665802 /// similar to C87414 protein /// similar to C87414 protein /// similar to C87414…	C81062	100038995 /// 100039010 /// 100040112 /// 100040125 /// 100040885 /// 100041032 /// 100041179 /// 100041253 /// 100041641 /// 100041712 /// 545762 /// 665718 /// 665802	Mm.21115.1	1210.06	1662.56	1129.59	1334.07	1818.94	1846.88	2193.91	1953.24	730.39	722.47	588.71	680.523	0.510111	1.46412	0.0440774
1422578_at	Cs: citrate synthase	AB056479	12974	Mm.43822.1	581.16	503.62	576.07	553.617	806.59	873.1	755.67	811.787	1813.43	1530.52	4200.31	2514.75	4.54241	1.46633	0.00474928
1450543_at	Myo1h: myosin 1H	NM_026145	231646	Mm.138199.1	1227.18	1314.42	1308.67	1283.42	1615.17	1933.3	2101.02	1883.16	1355.28	1422.43	670.92	1149.54	0.895685	1.4673	0.0473679
1428272_at	Eif1b: eukaryotic translation initiation factor 1B	AK005192	68969	Mm.28753.1	3994.61	2741.09	3114.48	3283.39	4917.69	5018.17	4518.95	4818.27	404.32	443.71	303.89	383.973	0.116944	1.46747	0.038997
1460240_a_at	Hnrnpc: heterogeneous nuclear ribonucleoprotein C	NM_016884	15381	Mm.25074.1	1538.3	1813.74	2089.93	1813.99	2923.06	2370.36	2709.54	2667.65	4077.12	2877.57	3922.69	3625.79	1.99879	1.4706	0.0195958
1423930_at	Anapc4: anaphase promoting complex subunit 4	BC024870	52206	Mm.27142.1	827.41	930.33	909.03	888.923	1204.39	1376.04	1350.9	1310.44	701.23	954.58	299.96	651.923	0.733385	1.47419	0.00513704
1454889_x_at	Tmcc3: transmembrane and coiled coil domains 3	BB711990	319880	Mm.205458.1	1355.19	1086.49	1194.33	1212	1774.83	1813.46	1776.87	1788.39	2344.49	1937.4	2276.25	2186.05	1.80366	1.47556	0.0159261
1452877_at	2700029M09Rik: RIKEN cDNA 2700029M09 gene	AK012304	72612	Mm.25263.1	3013.73	3292.8	2990.99	3099.17	4773.92	4224.66	4736.63	4578.4	7698.18	7910.22	7746.48	7784.96	2.51195	1.4773	0.00470255
1421748_a_at	Tubd1: tubulin, delta 1	NM_019756	56427	Mm.158073.1	262.48	301.79	236.24	266.837	384.99	382.81	414.87	394.223	87.02	47.67	70.63	68.44	0.256486	1.4774	0.00908431
1454243_at	Ick: intestinal cell kinase	AK008991	56542	Mm.75605.1	305.95	286.66	399.17	330.593	568.22	450.74	453.8	490.92	581.35	643.56	244.94	489.95	1.48203	1.48497	0.0373206
1423786_at	8430410A17Rik: RIKEN cDNA 8430410A17 gene	BC024401	232210	Mm.22317.1	2268.28	1908.32	1972.73	2049.78	3250.65	3046.57	2834.8	3044.01	2151.17	2781.94	2253.07	2395.39	1.16861	1.48504	0.0037634
1417140_a_at	Ptpn2: protein tyrosine phosphatase, non-receptor type 2	NM_008977	19255	Mm.985.1	554.68	514.82	460.58	510.027	851.21	713.91	710.21	758.443	1072.46	562.97	1925.61	1187.01	2.32736	1.48707	0.0161904
1460168_at	Slbp: stem-loop binding protein	NM_009193	20492	Mm.4172.1	3915.97	4024.73	3863.25	3934.65	5883.18	5928.63	5789.66	5867.16	7511.73	7572.54	7888.79	7657.69	1.94622	1.49115	8.11413e-06
1422766_at	Stau1: staufen (RNA binding protein) homolog 1 (Drosophila)	AW537709	20853	Mm.41650.1	800.64	545.37	604.17	650.06	933.11	858.5	1130.49	974.033	566.49	808.16	905.24	759.963	1.16907	1.49837	0.0445601
1436701_at	Trim61: tripartite motif-containing 61	BM225189	260296	Mm.28010.1	2916.87	2862.08	2451.22	2743.39	4598.64	3837.45	3924.2	4120.1	4736.36	4925.12	5573.98	5078.49	1.85117	1.50183	0.0130082
1421106_at	Jag1: jagged 1	AA880220	16449	Mm.87380.1	1858.55	2054.06	1455.7	1789.44	2833.93	2973.01	2264.09	2690.34	3218.32	2135.3	2703.44	2685.69	1.50086	1.50346	0.0340996
1455725_a_at	H3f3a /// H3f3b /// LOC100045490: H3 histone, family 3A /// H3 histone, family 3B /// similar to H3 histone, family 3A	BI903743	100045490 /// 15078 /// 15081	Mm.18516.3	1907.64	2375.71	2102.41	2128.59	3015.89	3141.38	3475.45	3210.91	2979.81	3377.14	3256.74	3204.56	1.50549	1.50847	0.00496541
1445499_at	Zc3h13: zinc finger CCCH type containing 13	BI986319	67302	Mm.45578.1	752.44	726.09	885.5	788.01	1039.07	1186.45	1343.17	1189.56	2543.18	1220.62	964.23	1576.01	1.99999	1.50958	0.0258138
1416860_s_at	Ing1: inhibitor of growth family, member 1	BC016573	26356	Mm.25709.1	762.61	867.95	616.96	749.173	1213.11	1062.64	1123.81	1133.19	1677.56	1642.77	1687.49	1669.27	2.22815	1.51258	0.0166768
1423316_at	Tmem39a: transmembrane protein 39a	AK017817	67846	Mm.27134.1	730.17	534.87	573.32	612.787	827.67	997.91	958.81	928.13	1055.78	873.53	1075.48	1001.6	1.63449	1.51461	0.0168423
1416939_at	Ppa1: pyrophosphatase (inorganic) 1	NM_026438	67895	Mm.28897.1	593.54	627.41	840.37	687.107	1157.24	1027.26	939.77	1041.42	660.25	667.55	526.5	618.1	0.899569	1.51566	0.0253648
1443936_at	Mm.100857.1	BB711907		Mm.100857.1	892.69	754.25	782.4	809.78	1340.48	1337.94	1010.13	1229.52	341.71	93.07	99.97	178.25	0.220122	1.51833	0.0477007
1454070_a_at	Ddhd1: DDHD domain containing 1	AK014975	114874	Mm.24760.2	396.04	296.02	468.68	386.913	518.99	593.54	654.17	588.9	779.05	1087.67	905.82	924.18	2.3886	1.52205	0.0363104
1418824_at	Arf6: ADP-ribosylation factor 6	BI248938	11845	Mm.196526.1	241.18	288.42	313.96	281.187	456.34	470.43	362.11	429.627	465.08	770.35	342.22	525.883	1.87023	1.52791	0.0282482
1448909_a_at	Mrpl39: mitochondrial ribosomal protein L39	NM_017404	27393	Mm.103655.1	2042.29	1631.44	1406.66	1693.46	2797.62	2788.56	2184.47	2590.22	555.45	83.08	84.77	241.1	0.142371	1.52954	0.0314991
1456305_x_at	LOC666466 /// Obox2: similar to OBOX2 /// oocyte specific homeobox 2	BB702568	246792 /// 666466	Mm.26391.3	5354.61	4795.18	3941.66	4697.15	7514.77	7657.66	6438.63	7203.69	9701.32	10433.6	10912	10349	2.20324	1.53363	0.0113276
1448478_at	Med20: mediator complex subunit 20	NM_020048	56771	Mm.25072.1	1404.07	1509.41	1161.87	1358.45	2154.85	1942.92	2160.89	2086.22	1812.64	2619.19	1912.18	2114.67	1.55668	1.53574	0.00617918
1416857_at	Sdf2: stromal cell derived factor 2	NM_009143	20316	Mm.935.1	1874.32	1363.01	1683.68	1640.34	2626.71	2593.45	2372.7	2530.95	2867.44	2555.24	2671.97	2698.22	1.64492	1.54295	0.0127425
1451586_at	Tmbim6: transmembrane BAX inhibitor motif containing 6	BC005588	110213	Mm.16769.1	2673.6	2670.29	2282.75	2542.21	4190.95	3678.22	3902.03	3923.73	1840.92	1787.96	1021.2	1550.03	0.609715	1.54343	0.00233059
1423408_a_at	2500003M10Rik: RIKEN cDNA 2500003M10 gene	BE692070	66511	Mm.154136.1	700.69	468.92	703.36	624.323	1088.98	1018.61	784.33	963.973	377.13	194.76	36.56	202.817	0.324858	1.54403	0.0494488
1416244_a_at	Cnbp: cellular nucleic acid binding protein	NM_013493	12785	Mm.7335.1	2872	2824.33	3014.55	2903.63	4815.98	4770.47	3930.54	4505.66	3228.44	3712.14	3110.27	3350.28	1.15383	1.55174	0.0269907
1424206_at	Smarca5: SWI/SNF related, matrix associated, actin dependent regulator of chromatin, subfamily a, member 5	BI661719	93762	Mm.133447.1	748.28	729.02	979.11	818.803	1368.23	1366.91	1079.44	1271.53	1794.04	1565.07	1735.71	1698.27	2.07409	1.55291	0.023654
1436742_a_at	Accsl: 1-aminocyclopropane-1-carboxylate synthase homolog (Arabidopsis)(non-functional)-like	BG070524	381411	Mm.9889.1	2345.83	2465.78	2208.3	2339.97	4170.65	3109.57	3661.51	3647.24	8238.61	7950.22	9003.51	8397.45	3.5887	1.55867	0.0440994
1460182_at	Snx4: sorting nexin 4	NM_080557	69150	Mm.28196.1	1130.24	782.37	1175.49	1029.37	1521.51	1477.18	1822.28	1606.99	2289.67	1790.56	2873.86	2318.03	2.2519	1.56114	0.0255465
1416988_at	Msh2: mutS homolog 2 (E. coli)	NM_008628	17685	Mm.4619.1	365.32	546.44	570.29	494.017	707.01	905.63	701.78	771.473	1186.99	1447.81	1200.08	1278.29	2.58755	1.56163	0.0409523
1423301_at	Copb1: coatomer protein complex, subunit beta 1	BF147382	70349	Mm.27327.1	916.27	851.85	703.76	823.96	1388.67	1222.75	1252.34	1287.92	2705.45	2699.43	2514.72	2639.87	3.20388	1.56309	0.00522037
1429595_at	2700049A03Rik: RIKEN cDNA 2700049A03 gene	AK012399	76967	Mm.12248.1	304.67	225.16	294.71	274.847	476.8	391.37	421.2	429.79	424.27	576.7	1137.09	712.687	2.59303	1.56374	0.0118862
1417064_at	Jagn1: jagunal homolog 1 (Drosophila)	NM_026365	67767	Mm.2053.1	834.82	553.81	685.18	691.27	1200.48	1175.73	867.15	1081.12	1516.73	1401.5	1564.6	1494.28	2.16164	1.56396	0.0481276
1426424_at	Sugt1: SGT1, suppressor of G2 allele of SKP1 (S. cerevisiae)	BE853371	67955	Mm.18972.1	1001.26	1029.9	1269.11	1100.09	1764.14	1522.73	1888.31	1725.06	1802.32	1833.74	2173.77	1936.61	1.76041	1.56811	0.0115999
1460643_at	Ell: elongation factor RNA polymerase II	BC024894	13716	Mm.1552.1	733.88	540.18	587.01	620.357	1046.62	1000.24	876.35	974.403	671.06	1082.87	773.34	842.423	1.35797	1.57071	0.0106751
1418078_at	Psme3: proteaseome (prosome, macropain) 28 subunit, 3	U60330	19192	Mm.2141.1	1980.8	2089.35	2316.25	2128.8	3101	3455.74	3475.78	3344.17	2568.24	3190.04	1339.1	2365.79	1.11133	1.57092	0.00176395
1451015_at	Tkt: transketolase	AI314476	21881	Mm.154387.1	215.09	259.67	358.66	277.807	402.95	425.23	481.18	436.453	115.37	27.61	42.48	61.82	0.222529	1.57107	0.0442541
1418730_at	Rnf12: ring finger protein 12	BE572852	19820	Mm.44069.1	711.73	694.68	495.01	633.807	866.98	1090.39	1042.68	1000.02	1538.96	1426.2	1840.67	1601.94	2.5275	1.57779	0.019689
1424104_at	Syf2: SYF2 homolog, RNA splicing factor (S. cerevisiae)	AY033432	68592	Mm.29989.1	1450.79	1870	1351.58	1557.46	2460.72	2353.86	2569.82	2461.47	2868.15	3242.01	2354.4	2821.52	1.81162	1.58044	0.0186494
1436843_at	C430048L16Rik: RIKEN cDNA C430048L16 gene	AV299215	77604	Mm.68274.1	362.83	385.82	262.73	337.127	507.25	562.33	529.48	533.02	1226.95	1096.62	1453.83	1259.13	3.7349	1.58107	0.0221922
1424258_at	Polr2d: polymerase (RNA) II (DNA directed) polypeptide D	BC004810	69241	Mm.174478.1	1459.33	1378.75	1479.72	1439.27	2202.17	2391.61	2275.33	2289.7	616.21	946.46	560.08	707.583	0.491628	1.59088	0.000701905
1424103_at	Atg4b: autophagy-related 4B (yeast)	AV240631	66615	Mm.29087.1	676.16	958.2	875.73	836.697	1177.46	1388.41	1432.15	1332.67	260.08	32.25	132.72	141.683	0.169337	1.59278	0.012572
1456017_x_at	LOC666466 /// Obox2: similar to OBOX2 /// oocyte specific homeobox 2	BB701789	246792 /// 666466	Mm.26391.2	5353.9	4981.64	4055.75	4797.1	7563.46	7912.98	7461.04	7645.83	10578.4	10906.1	11158.3	10880.9	2.26823	1.59384	0.0107956
1427199_at	Fryl: furry homolog-like (Drosophila)	BM118442	72313	Mm.1921.1	819.62	1074.03	851	914.883	1441.9	1240.9	1696.19	1459.66	2333.8	2182.13	1622.69	2046.21	2.23658	1.59546	0.0330591
1433798_a_at	E330034G19Rik: RIKEN cDNA E330034G19 gene	BG067232	105418	Mm.2077.1	3092.9	2280.57	2232.88	2535.45	3862.5	3993.14	4291.13	4048.92	7119.52	6909.76	7507.9	7179.06	2.83147	1.59692	0.0188243
1454905_at	Ibtk: inhibitor of Bruton agammaglobulinemia tyrosine kinase	BM250711	108837	Mm.22315.1	1618.44	1132.7	1191.51	1314.22	2451.1	2064.65	1783.78	2099.84	2458.55	1974.67	2527.17	2320.13	1.76541	1.59779	0.035885
1418206_at	Sdf2l1: stromal cell-derived factor 2-like 1	NM_022324	64136	Mm.30222.1	617.19	484.48	736.3	612.657	1005.1	885.74	1046.82	979.22	731.45	901.35	446.1	692.967	1.13108	1.59832	0.0183393
1431302_a_at	Nudt7: nudix (nucleoside diphosphate linked moiety X)-type motif 7	AK011172	67528	Mm.27889.3	2064.37	1861.64	2363.85	2096.62	3522.09	3235.66	3343.62	3367.12	1579.4	1522.45	2604.24	1902.03	0.907189	1.60598	0.00389339
1435461_at	Magi3: membrane associated guanylate kinase, WW and PDZ domain containing 3	BF180812	99470	Mm.31657.1	368.13	357.64	278.88	334.883	555.42	497.02	565.8	539.413	590.04	211.22	440.1	413.787	1.23561	1.61075	0.00548705
1448981_x_at	Tcl1b1: T-cell leukemia/lymphoma 1B, 1	NM_013773	27379	Mm.27538.1	2907	1681.75	2180.26	2256.34	3307.1	3880.14	3718.41	3635.22	6886.95	7680.29	6967.55	7178.26	3.18138	1.61111	0.0423834
1429234_s_at	Sept11: septin 11	BM120495	52398	Mm.27384.1	75.99	128.51	90.79	98.43	183.36	162.16	131.34	158.953	363.73	245.46	78.03	229.073	2.32727	1.61489	0.04967
1453833_a_at	Rnaseh1: ribonuclease H1	AK011680	19819	Mm.10152.2	329.45	407.59	426.69	387.91	542.3	662.2	675.65	626.717	543.95	427.25	157.89	376.363	0.970234	1.61562	0.0128442
1436392_s_at	Tcfap2c: transcription factor AP-2, gamma	BB550860	21420	Mm.3629.2	738.74	695.72	619.94	684.8	1037.55	1265.97	1018.66	1107.39	2352.41	2203.77	2035.37	2197.18	3.2085	1.6171	0.0203791
1448492_a_at	Psmd12: proteasome (prosome, macropain) 26S subunit, non-ATPase, 12	BC004694	66997	Mm.21667.1	1250.45	767.52	997.09	1005.02	1597.66	1821.85	1461.32	1626.94	523.93	570.97	369.83	488.243	0.485805	1.61882	0.0266097
1425480_at	Cnot6l: CCR4-NOT transcription complex, subunit 6-like	BC018506	231464	Mm.28374.1	1709.57	1935.16	1853.07	1832.6	2751.31	3050.47	3102.8	2968.19	3581.95	2773.38	3078.38	3144.57	1.71591	1.61966	0.00209563
1439991_a_at	Pabpnl1: poly(A)binding protein nuclear-like 1	BG067238	382035	Mm.25449.1	2434.08	1300.66	1923.8	1886.18	3337.43	3161.27	2731.96	3076.89	2949.62	4476.99	2796.36	3407.66	1.80664	1.63128	0.047589
1439151_at	Msrb3: methionine sulfoxide reductase B3	BB277041	320183	Mm.169755.1	733.99	418.69	573.54	575.407	870.59	1101.74	844.28	938.87	909.91	1238.31	1102.04	1083.42	1.88288	1.63166	0.0417251
1431010_a_at	Rdh12: retinol dehydrogenase 12	BI737587	77974	Mm.121647.2	191.89	120.18	150.32	154.13	271.57	215.7	269.18	252.15	603.34	659.42	748.3	670.353	4.34927	1.63596	0.0245928
1453090_x_at	LOC666466 /// Obox1 /// Obox2: similar to OBOX2 /// oocyte specific homeobox 1 /// oocyte specific homeobox 2	BM228792	246792 /// 666466 /// 71468	Mm.26391.1	2939.39	2958.71	3691.54	3196.55	4630.02	5318.85	5760.84	5236.57	6775.26	7832.76	7727.97	7445.33	2.32918	1.6382	0.00934939
1420923_at	Usp9x: ubiquitin specific peptidase 9, X chromosome	AW107303	22284	Mm.396.1	856.19	1114.35	900.38	956.973	1511.11	1662	1530.65	1567.92	1771.25	1653.05	5418.78	2947.69	3.08023	1.63842	0.00549398
1449138_at	Sf3b1: splicing factor 3b, subunit 1	BE951504	81898	Mm.28150.1	984.31	1294.64	1124.62	1134.52	1986.4	1752.35	1837.76	1858.84	6453.15	3658.14	3552.85	4554.71	4.01465	1.63843	0.00380539
1455296_at	Adcy5 /// LOC100047385: adenylate cyclase 5 /// similar to adenylate cyclase 5	BE952286	100047385 /// 224129	Mm.41626.1	112.18	88.31	142.5	114.33	162.8	185.4	213.9	187.367	282.69	431.55	531.13	415.123	3.63092	1.63882	0.0277018
1448653_at	Eed: embryonic ectoderm development	U97675	13626	Mm.18203.1	1137.8	695.35	685.31	839.487	1456.02	1516.49	1159.39	1377.3	2583.12	2509.04	3088.55	2726.9	3.2483	1.64065	0.0488056
1423849_a_at	Clk3: CDC-like kinase 3	AF033565	102414	Mm.147641.1	309.36	382.79	432.24	374.797	719.82	566.04	567.72	617.86	535.99	982.69	447.04	655.24	1.74825	1.64852	0.0215213
1436726_s_at	Sptlc1: serine palmitoyltransferase, long chain base subunit 1	BB470898	268656	Mm.200841.1	344.36	458.72	246.7	349.927	669.67	571.38	494.47	578.507	1720.11	1640.58	1689.94	1683.54	4.81113	1.65322	0.0471647
1433433_at	Myst2: MYST histone acetyltransferase 2	BM225168	217127	Mm.205400.1	272.54	359.3	448.22	360.02	571.55	687.44	530.01	596.333	1166.95	898.84	1484.94	1183.58	3.28753	1.65639	0.0271554
1421299_a_at	Lef1: lymphoid enhancer binding factor 1	NM_010703	16842	Mm.200634.1	42.17	56.05	47	48.4067	84.69	70.04	86.39	80.3733	160.96	162.78	212.59	178.777	3.69322	1.66038	0.00959789
1453106_a_at	Rnmt: RNA (guanine-7-) methyltransferase	AK015403	67897	Mm.27544.2	1054.72	1328.92	1003.32	1128.99	1857.34	1723.81	2056.33	1879.16	2814.97	2233.5	2839.7	2629.39	2.32898	1.66447	0.00585766
1424844_at	Angel1: angel homolog 1 (Drosophila)	BC019148	68737	Mm.63979.1	209.2	334.72	333.27	292.397	559.28	408.71	509.17	492.387	606.24	452.18	533.74	530.72	1.81507	1.68397	0.0303273
1433862_at	Espl1: extra spindle poles-like 1 (S. cerevisiae)	BM200578	105988	Mm.17851.1	1849.08	1649.96	1687.35	1728.8	3005.97	3352.8	2382.46	2913.74	3272.25	2979.61	2947.32	3066.39	1.77372	1.68542	0.0473892
1460547_a_at	Hnrnpk: heterogeneous nuclear ribonucleoprotein K	BB722680	15387	Mm.142872.3	2045.17	1403.26	1516.66	1655.03	2726.62	3089.27	2572.69	2796.19	319.19	469.98	255.55	348.24	0.210413	1.68951	0.0118912
1437715_x_at	Apex1: apurinic/apyrimidinic endonuclease 1	AV100480	11792	Mm.203.4	390.47	432.12	594.68	472.423	773.76	672.33	950.94	799.01	366.97	267.81	160.41	265.063	0.561072	1.6913	0.0365986
1427430_at	AI848100: expressed sequence AI848100	BB148987	226551	Mm.170002.1	1278.64	714.4	1136.75	1043.26	1955.68	1819.42	1521.61	1765.57	3406.68	3169.28	2948.92	3174.96	3.0433	1.69235	0.0304914
1428104_at	Tpx2: TPX2, microtubule-associated protein homolog (Xenopus laevis)	AK011311	72119	Mm.11075.1	1313.93	977.32	1199.22	1163.49	2110.92	1774.02	2025.91	1970.28	2030.56	1928.8	2564.62	2174.66	1.86908	1.69343	0.00467223
1428620_at	Ensa: endosulfine alpha	BF584204	56205	Mm.27040.2	470.63	322.89	355.17	382.897	759.76	652.85	535.95	649.52	6.1	11.15	7.08	8.11	0.0211806	1.69633	0.0329262
1432367_a_at	Ufd1l: ubiquitin fusion degradation 1 like	AK012543	22230	Mm.1830.2	200.77	257.68	131.81	196.753	343.91	284.84	374.49	334.413	151.74	36.88	216.36	134.993	0.686104	1.69966	0.0424009
1432188_s_at	Nup43: nucleoporin 43	AK011422	69912	Mm.181871.1	282.56	296.96	163.61	247.71	510.79	382.23	372.72	421.913	317.56	70.57	145.18	177.77	0.717654	1.70326	0.0471115
1422082_a_at	Nfya: nuclear transcription factor-Y alpha	NM_010913	18044	Mm.4929.1	1457.32	1892.05	1076.38	1475.25	2773.71	2412.61	2370.29	2518.87	4578.14	4126.28	2635.18	3779.87	2.56219	1.70742	0.0285912
1453263_at	Mak10: MAK10 homolog, amino-acid N-acetyltransferase subunit, (S. cerevisiae)	AK021042	78689	Mm.195964.1	389.92	496.92	557.4	481.413	705.3	785.42	985.59	825.437	844.47	933.41	1055.23	944.37	1.96166	1.71461	0.0335312
1439269_x_at	Mcm7: minichromosome maintenance deficient 7 (S. cerevisiae)	BB407228	17220	Mm.18923.4	512.24	632.44	315.28	486.653	878.09	908.51	721.13	835.91	877.03	3429.37	1501.72	1936.04	3.97827	1.71767	0.0420225
1418308_at	Hus1: Hus1 homolog (S. pombe)	NM_008316	15574	Mm.42201.1	1035.42	1227.33	834.21	1032.32	1899.13	1786.08	1635.17	1773.46	2439.55	2017.21	1668.81	2041.86	1.97793	1.71794	0.00815572
1437221_at	Rrm2b: ribonucleotide reductase M2 B (TP53 inducible)	BB702377	382985	Mm.115282.1	1061.89	764.27	753.36	859.84	1479.99	1472.79	1482.16	1478.31	2507.57	2447.76	1747.45	2234.26	2.59846	1.71929	0.0256061
1452413_at	C230081A13Rik: RIKEN cDNA C230081A13 gene	BC026466	244895	Mm.221030.1	198.51	145.22	120.51	154.747	240.37	268.5	289.96	266.277	130.34	100.43	553.11	261.293	1.68852	1.72073	0.020992
1453979_at	Rbm12b: RNA binding motif protein 12B	AK013872	72397	Mm.31826.1	444.92	330.01	324.45	366.46	669.45	639.4	587.16	632.003	999.88	1193.14	673	955.34	2.60694	1.72462	0.00782954
1451144_at	Bxdc2: brix domain containing 2	BC014832	67832	Mm.28057.1	1105.14	1524.64	1437.72	1355.83	2519.42	2185.16	2339.97	2348.18	2555.78	2415.61	2699.49	2556.96	1.8859	1.73191	0.00436832
1451994_s_at	3930401K13Rik: RIKEN cDNA 3930401K13 gene	BC006893	74022	Mm.21652.1	643.89	364.33	743.03	583.75	1166.73	986.1	881.6	1011.48	247.77	385.59	142.54	258.633	0.443055	1.73272	0.0429313
1421858_at	Adam17: a disintegrin and metallopeptidase domain 17	C76813	11491	Mm.27681.1	715.27	393.37	556.12	554.92	817.14	972.52	1110.22	966.627	1595.94	1658.9	1032.49	1429.11	2.57534	1.74192	0.0310298
1435654_at	Ccdc14: coiled-coil domain containing 14	AV173207	239839	Mm.95229.1	858	495.51	745.33	699.613	1305.27	1362.42	991.85	1219.85	2872.36	2398.59	3215.4	2828.78	4.04335	1.7436	0.0299585
1418898_at	Lin7c: lin-7 homolog C (C. elegans)	BB704337	22343	Mm.218854.1	396.39	389.75	398.5	394.88	742.82	708.74	615.68	689.08	1782.91	2177.27	4736.07	2898.75	7.34084	1.74504	0.0159106
1428192_at	Kbtbd7: kelch repeat and BTB (POZ) domain containing 7	AK003597	211255	Mm.17872.1	1484.53	1076.16	1021.49	1194.06	2146.98	1738.84	2372.87	2086.23	3963.09	2959.15	3607.16	3509.8	2.93938	1.74717	0.021453
1418319_at	Ufsp2: UFM1-specific peptidase 2	NM_138668	192169	Mm.193082.1	298.15	243.51	340.02	293.893	511.61	555.2	477.86	514.89	191.75	945.77	231.38	456.3	1.5526	1.75196	0.00407164
1437222_x_at	Rrm2b: ribonucleotide reductase M2 B (TP53 inducible)	BB702377	382985	Mm.115282.1	1023.09	746.51	837.47	869.023	1494.17	1429.1	1653.44	1525.57	2594.27	2412.73	1922.09	2309.7	2.65781	1.7555	0.00380973
1420423_at	Tcl1b4: T-cell leukemia/lymphoma 1B, 4	NM_013774	27380	Mm.103652.1	1064.65	708.76	692.87	822.093	1253.51	1509.21	1579.66	1447.46	4539.04	4879.32	4520.65	4646.34	5.65184	1.7607	0.0175427
1453461_at	Fxc1: fractured callus expressed transcript 1	AK002949	14356	Mm.4050.3	99.13	58.97	71.97	76.69	130.51	147.88	128.11	135.5	51.73	31.51	44.45	42.5633	0.555005	1.76685	0.0213425
1424876_s_at	Spg20: spastic paraplegia 20, spartin (Troyer syndrome) homolog (human)	BB040507	229285	Mm.129025.1	474.39	347.38	250.81	357.527	772.76	576.76	548.37	632.63	1254.54	1631.45	671.1	1185.7	3.31639	1.76946	0.0457171
1427089_at	Ccnt2: cyclin T2	BI872151	72949	Mm.45584.1	486.69	706.37	493.17	562.077	1173.25	1013.51	797.18	994.647	2348.28	2257.71	2162.02	2256	4.01369	1.76959	0.0366335
1429192_at	Ski: ski sarcoma viral oncogene homolog (avian)	AV381512	20481	Mm.28520.1	489.46	843.07	764.8	699.11	1442.83	1179.96	1089.03	1237.27	1486.77	1382.81	7603.31	3490.96	4.99344	1.76978	0.0234244
1419286_s_at	Ift81: intraflagellar transport 81 homolog (Chlamydomonas)	NM_009879	12589	Mm.10125.1	129.89	90.03	89.12	103.013	208.06	172.16	167.17	182.463	76.26	145.35	178.17	133.26	1.29362	1.77126	0.0130216
1416256_a_at	Tubb5: tubulin, beta 5	NM_011655	22154	Mm.1703.1	1007.74	952.49	1484.3	1148.18	2242.55	2021.33	1848.73	2037.54	125.33	172.14	217.72	171.73	0.149568	1.77458	0.0159666
1420776_a_at	Auh: AU RNA binding protein/enoyl-coenzyme A hydratase	NM_016709	11992	Mm.2733.1	783.22	700.14	375.49	619.617	1263.51	1052.15	988.58	1101.41	1208.9	965.35	1497.43	1223.89	1.97524	1.77757	0.0392251
1422848_a_at	Pabpn1: poly(A) binding protein, nuclear 1	AV028400	54196	Mm.7723.1	783.13	595.79	674.09	684.337	1093.64	1308.25	1249.87	1217.25	1218.17	1971.74	1500.17	1563.36	2.28449	1.77873	0.00345451
1448564_at	Cib1: calcium and integrin binding 1 (calmyrin)	BC003714	23991	Mm.30217.1	389.94	455.88	401.51	415.777	888.02	705.56	631.8	741.793	664.15	616.56	298.27	526.327	1.26589	1.78411	0.0426467
1435663_at	Esr1: estrogen receptor 1 (alpha)	AI646838	13982	Mm.18981.1	149.86	104.07	77.89	110.607	207.65	177.96	210.47	198.693	1024.17	433.62	878.82	778.87	7.0418	1.7964	0.0345273
1423307_s_at	Tgoln1 /// Tgoln2: trans-golgi network protein /// trans-golgi network protein 2	AI314055	22134 /// 22135	Mm.141187.1	195.04	116.63	187.66	166.443	355.74	317.21	228.46	300.47	97.15	18.23	45.85	53.7433	0.322893	1.80524	0.0493896
1451286_s_at	Fus: fusion, derived from t(12;16) malignant liposarcoma (human)	AF224264	233908	Mm.142866.1	1000.03	1195.21	1082.97	1092.74	2150.76	1638.23	2153.78	1980.92	1203.96	1622.05	1039.97	1288.66	1.1793	1.81281	0.0258612
1416062_at	Tbc1d15: TBC1 domain family, member 15	BF577643	66687	Mm.22252.1	835.23	966.25	860.12	887.2	1498.36	1563.82	1789.64	1617.27	4749.21	5635.2	8558.51	6314.31	7.11712	1.8229	0.00617322
1427718_a_at	Mdm2: transformed mouse 3T3 cell double minute 2	X58876	17246	Mm.22670.2	428.94	379.75	701.32	503.337	927.03	778.13	1047.58	917.58	1988.94	3346.71	1432.88	2256.18	4.48244	1.82299	0.033599
1423220_at	Eif4e: eukaryotic translation initiation factor 4E	BB406487	13684	Mm.3941.1	1627.9	1028.89	1354.87	1337.22	2399.36	2185.15	2731.28	2438.6	3699.11	4238	4024.68	3987.26	2.98176	1.82363	0.00956711
1428951_at	Nol8: nucleolar protein 8	AK017551	70930	Mm.12648.1	539.94	400.97	271.67	404.193	657.93	813.8	741.23	737.653	504.33	310.65	589.46	468.147	1.15822	1.825	0.0300183
1454084_a_at	Senp8: SUMO/sentrin specific peptidase 8	AK018606	71599	Mm.78515.1	621.26	406.61	441.4	489.757	852.4	986.7	844.36	894.487	1203.3	908.39	962.01	1024.57	2.09199	1.82639	0.0100871
1429824_at	4930550C14Rik: RIKEN cDNA 4930550C14 gene	AK016083	75311	Mm.26078.1	405.76	445.67	373.59	408.34	884.84	714.26	649.73	749.61	348.21	471.21	580.42	466.613	1.14271	1.83575	0.031263
1423524_at	Mastl: microtubule associated serine/threonine kinase-like	BF021309	67121	Mm.26322.1	391.72	297.35	479.62	389.563	693.89	829.27	624.82	715.993	1833.1	1857.89	1892.82	1861.27	4.77784	1.83794	0.0155226
1439737_x_at	Med6: mediator of RNA polymerase II transcription, subunit 6 homolog (yeast)	AU019660	69792	Mm.202699.1	221.83	222.2	257.68	233.903	432.35	428.35	429.86	430.187	93.72	113.61	24.06	77.13	0.329752	1.83916	0.00339159
1418772_at	BC016423: cDNA sequence BC016423	NM_134063	105203	Mm.201409.1	613.23	681.87	373.14	556.08	1216.37	973.81	889.66	1026.61	1712.9	1226.14	2038.57	1659.2	2.98375	1.84616	0.0255888
1434127_a_at	EG544973 /// EG667226 /// H3f3a /// LOC100045490 /// OTTMUSG00000016509: predicted gene, EG544973 /// predicted gene, EG667226 /// H3 histone, family 3A /// similar to H3 histone, family 3A /// predicted gene, OTTMUSG00000016509	BB252350	100045490 /// 15078 /// 544973 /// 625328 /// 667226	Mm.89136.3	2785.71	2932	2305.45	2674.39	4682.49	4898.6	5232.51	4937.87	3722.52	3010.22	1950.53	2894.42	1.08228	1.84635	0.000904997
1451142_at	Exoc1: exocyst complex component 1	BC024678	69940	Mm.28271.1	523.01	819.23	687.45	676.563	1214.07	1397.31	1136.37	1249.25	1205.63	1510.14	1924.42	1546.73	2.28616	1.84646	0.0079089
1448896_at	Pigf: phosphatidylinositol glycan anchor biosynthesis, class F	NM_008838	18701	Mm.219685.1	907.55	669.89	756.81	778.083	1665.12	1506.97	1155.99	1442.69	1512.46	1779.67	1408.92	1567.02	2.01394	1.85416	0.0312871
1428720_s_at	2010309G21Rik /// Igl-C2 /// Igl-C3: RIKEN cDNA 2010309G21 gene /// immunoglobulin lambda chain, constant region 2 /// immunoglobulin lambda chain, constant region 3	AK008551	110786 /// 110787 /// 70018	Mm.38214.1	1600.8	665.3	1353.18	1206.43	2499.7	2417.57	1794.35	2237.21	700.57	1088.22	906.79	898.527	0.744783	1.85441	0.0476364
1448811_at	Mrpl2: mitochondrial ribosomal protein L2	NM_025302	27398	Mm.29183.1	225.52	272.07	390.8	296.13	540.59	630.64	477.71	549.647	340.22	197.55	158.24	232.003	0.783451	1.8561	0.0190499
1452867_at	Col4a3bp: collagen, type IV, alpha 3 (Goodpasture antigen) binding protein	AK020301	68018	Mm.24125.1	872.36	615.49	989.66	825.837	1497.24	1632.74	1473.13	1534.37	2207.87	1444.4	2218.06	1956.78	2.36945	1.85796	0.012313
1416638_at	Sall2: sal-like 2 (Drosophila)	NM_015772	50524	Mm.39487.1	42.3	74.32	41.79	52.8033	120.21	92.63	81.97	98.27	287.65	259.99	204.71	250.783	4.74938	1.86106	0.0442319
1431035_at	Daam1: dishevelled associated activator of morphogenesis 1	AW988556	208846	Mm.87417.1	645.25	493.51	384.27	507.677	845.4	1028.22	968.74	947.453	2370.74	2149.32	1788.14	2102.73	4.14188	1.86625	0.0116064
1417733_at	Rnf146: ring finger protein 146	NM_026518	68031	Mm.28930.1	585.31	426.55	428.73	480.197	908.59	907.09	874.72	896.8	977.4	837.69	703.69	839.593	1.74844	1.86757	0.0126792
1434260_at	Fchsd2: FCH and double SH3 domains 2	BB461848	207278	Mm.29833.1	412.26	213.49	242.71	289.487	509.65	590.4	522.9	540.983	1301.9	1151.47	1079.67	1177.68	4.06817	1.86877	0.0409218
1453100_at	Mm.51136.1	BG070990		Mm.51136.1	541.86	303.85	268.92	371.543	655.28	603.04	836.53	698.283	2342.09	1112.55	1017.77	1490.8	4.01246	1.87941	0.0443278
1415840_at	Elovl5: ELOVL family member 5, elongation of long chain fatty acids (yeast)	NM_134255	68801	Mm.19130.1	718.01	373.83	372.71	488.183	1098.11	868.7	785.81	917.54	2004.08	1810.35	1604.76	1806.4	3.70024	1.8795	0.0463801
1415744_at	H2-Ke2: H2-K region expressed gene 2	BC022974	14976	Mm.2948.1	370.7	261.58	270.27	300.85	475.3	582.07	648.75	568.707	40.13	60.14	18.06	39.4433	0.131106	1.89033	0.0155618
1423169_at	Taf7: TAF7 RNA polymerase II, TATA box binding protein (TBP)-associated factor	AV213552	24074	Mm.12001.1	1097.41	964.25	958.53	1006.73	2046.99	1596.7	2088.05	1910.58	1179.14	1276.14	1383.5	1279.59	1.27104	1.89781	0.0220621
1419986_at	Ccdc69: Coiled-coil domain containing 69 (Ccdc69), mRNA	C87579	52570	Mm.195356.1	1000.53	1531.27	1001.85	1177.88	1747.12	2383.62	2593.25	2241.33	3998.06	2980.61	2787.14	3255.27	2.76366	1.90285	0.0317071
1431332_a_at	Terf1: telomeric repeat binding factor 1	BG142548	21749	Mm.4306.2	261.89	525.02	438.52	408.477	647.05	799.66	893.04	779.917	343.7	828.76	371.3	514.587	1.25977	1.90933	0.0246886
1458343_x_at	Med6: mediator of RNA polymerase II transcription, subunit 6 homolog (yeast)	AV070715	69792	Mm.46550.1	307.39	364.14	304.39	325.307	610.39	714.78	540.4	621.857	129.45	73.65	18.8	73.9667	0.227375	1.9116	0.0177088
1425580_a_at	Pik3c3: phosphoinositide-3-kinase, class 3	BC024675	225326	Mm.153420.1	206.81	172.61	227.12	202.18	436.13	386.69	337	386.607	148.72	149.38	142.08	146.727	0.725723	1.91219	0.00988163
1422462_at	Ube2t: ubiquitin-conjugating enzyme E2T (putative)	NM_026024	67196	Mm.6476.1	971.79	1133.37	887.82	997.66	2109.51	1950.21	1689.79	1916.5	1246.27	821.41	670.69	912.79	0.914931	1.921	0.00590234
1438143_s_at	Atxn2 /// LOC100047323: ataxin 2 /// similar to ataxin 2	BB705334	100047323 /// 20239	Mm.1989.3	1031.14	1072.19	451.22	851.517	1440.1	1603.61	1868.99	1637.57	1679.73	1825.73	1672.48	1725.98	2.02695	1.92312	0.0380629
1447612_x_at	Jmjd3: jumonji domain containing 3	BB494168	216850	Mm.37678.2	1871.2	2432.98	1643	1982.39	4699.61	3692.4	3046.45	3812.82	4936.43	3024.09	2961.89	3640.8	1.83657	1.92334	0.0440275
1423215_at	Spcs2: signal peptidase complex subunit 2 homolog (S. cerevisiae)	BI078449	66624	Mm.30043.1	470.47	347.43	286.02	367.973	765.47	741.35	616.69	707.837	1368.02	1537.05	1884.01	1596.36	4.33825	1.92361	0.00938165
1419543_a_at	Sfrs10: splicing factor, arginine/serine-rich 10 (transformer 2 homolog, Drosophila)	BG229318	20462	Mm.2984.1	234.17	402.59	225.39	287.383	520.72	606.74	532.47	553.31	1096.16	1097.62	1179.03	1124.27	3.91209	1.92534	0.0279075
1425481_at	Cnot6l: CCR4-NOT transcription complex, subunit 6-like	BC018506	231464	Mm.28374.1	1967.13	1560.29	1491.85	1673.09	3037.99	2900.81	3740.55	3226.45	4292.69	3669.06	3504.02	3821.92	2.28435	1.92844	0.0120494
1419636_at	4833420G17Rik: RIKEN cDNA 4833420G17 gene	BG067119	67392	Mm.9860.1	196.63	98.07	93.81	129.503	286.27	231.25	233.99	250.503	780.61	1364.54	4539.65	2228.27	17.2062	1.93434	0.0489566
1452787_a_at	Prmt1: protein arginine N-methyltransferase 1	AK020120	15469	Mm.27545.3	136.71	225.64	167.02	176.457	338.68	276.05	409.48	341.403	820.54	854.32	944.13	872.997	4.94737	1.93477	0.0296057
1416650_at	Rfpl4: ret finger protein-like 4	NM_138954	192658	Mm.28764.1	3023.01	3052.4	2048.5	2707.97	5270.07	5042.13	5425.5	5245.9	8238.1	8904.21	9788.33	8976.88	3.31499	1.93721	0.0101994
1448205_at	Ccnb1: cyclin B1	NM_007629	268697	Mm.22569.1	1005.24	406.9	926.02	779.387	1605.75	1551.5	1446.85	1534.7	4657.13	3271.7	4116.26	4015.03	5.15153	1.96911	0.049343
1438397_a_at	Rbm39: RNA binding motif protein 39	BB203348	170791	Mm.17307.3	346.97	359.7	594.14	433.603	826.15	717.34	1036.78	860.09	723.4	232.51	489.79	481.9	1.11138	1.98359	0.0269406
1452711_at	Atl1: atlastin GTPase 1	BE948928	73991	Mm.26381.1	325	597.9	617.28	513.393	1133.36	734.92	1187.18	1018.49	707.05	1360.06	1598.22	1221.78	2.37981	1.98383	0.0499483
1419035_s_at	Csnk2a1 /// ENSMUSG00000057808 /// LOC100047957: casein kinase 2, alpha 1 polypeptide /// predicted gene, ENSMUSG00000057808 /// similar to Casein kinase 2, alpha 1 polypeptide	BB283759	100039026 /// 100047957 /// 12995	Mm.23692.1	245.77	183	145.55	191.44	400.28	389.91	350.17	380.12	744.42	498.09	560.53	601.013	3.13943	1.98558	0.0104528
1424107_at	Kif18a: kinesin family member 18A	BC016095	228421	Mm.26441.1	50.91	38.7	66.93	52.18	104.91	79.75	126.72	103.793	538.72	531.16	677.78	582.553	11.1643	1.98914	0.0414869
1426842_at	Ythdf3: YTH domain family 3	BB183208	229096	Mm.23834.1	536.7	577.88	745.26	619.947	1271.6	1219.92	1211.09	1234.2	1724.17	1788.63	2085.19	1866	3.00993	1.99082	0.00675147
1423775_s_at	Prc1: protein regulator of cytokinesis 1	BC005475	233406	Mm.27529.1	1329.59	956.66	1339.59	1208.61	2655.24	2284.01	2281.78	2407.01	4317.59	2916.14	3759.29	3664.34	3.03185	1.99155	0.00247834
1422992_s_at	Pik3cd: phosphatidylinositol 3-kinase catalytic delta polypeptide	NM_008840	18707	Mm.153755.1	106.39	148.02	134.08	129.497	318.69	247.11	210.4	258.733	273.31	236.56	207.16	239.01	1.84568	1.99799	0.0416474
1447253_x_at	Nup54: nucleoporin 54	BM195726	269113	Mm.217523.1	104.65	63.44	106.39	91.4933	175.41	167	206.04	182.817	493.09	345	234.95	357.68	3.90936	1.99814	0.00821702
1425647_at	Trim60: tripartite motif-containing 60	BG069740	234329	Mm.173445.1	721.16	383.79	448.15	517.7	792.4	1047.89	1264.56	1034.95	1224.88	813.58	1180.42	1072.96	2.07255	1.99913	0.0428559
1423370_a_at	Csnk1g2: casein kinase 1, gamma 2	AI326320	103236	Mm.29873.1	121.21	87.73	92.03	100.323	157.77	224.78	223.91	202.153	324.8	178.68	283.15	262.21	2.61365	2.01502	0.0280363
1417978_at	Eif4e3: eukaryotic translation initiation factor 4E member 3	BC027014	66892	Mm.32889.1	2515.55	1949.23	1455.21	1973.33	3826.4	3568.42	4553.72	3982.85	2286.63	4116.65	2655.37	3019.55	1.53018	2.01834	0.00916807
1442176_at	Arid5b: AT rich interactive domain 5B (MRF1-like)	BB006508	71371	Mm.106461.1	550.74	263.94	285.43	366.703	655.87	705.3	868.41	743.193	631.37	989.71	1109.83	910.303	2.4824	2.02669	0.0339432
1421215_a_at	Slmap: sarcolemma associated protein	NM_032008	83997	Mm.36769.1	245.67	241.56	114.65	200.627	447.8	470.33	305.13	407.753	377.86	520.71	683.64	527.403	2.62878	2.0324	0.0386075
1424637_s_at	Ccdc47: coiled-coil domain containing 47	AB040489	67163	Mm.22109.1	1312.97	911.89	1178.19	1134.35	2070	2155.88	2709.85	2311.91	4004.93	4516.67	3739.77	4087.12	3.60305	2.03809	0.0123683
1430154_at	Vps13a: vacuolar protein sorting 13A (yeast)	AI666321	271564	Mm.38149.1	206.04	138.25	225.86	190.05	474.97	372.79	315.12	387.627	611.89	529.84	977.18	706.303	3.71641	2.0396	0.0317978
1424264_at	Med6: mediator of RNA polymerase II transcription, subunit 6 homolog (yeast)	BC013096	69792	Mm.28582.1	491.45	510.92	986.08	662.817	1339.17	1340.6	1380.38	1353.38	298.47	546.89	196.76	347.373	0.524087	2.04187	0.0498101
1419985_s_at	Ccdc69: coiled-coil domain containing 69	C87579	52570	Mm.195356.1	1160.45	1784.53	1174.57	1373.18	2432.54	3164.34	2881.24	2826.04	4739.09	3796.93	3949.51	4161.84	3.0308	2.05802	0.00803605
1435372_a_at	Pa2g4: proliferation-associated 2G4	AI152156	18813	Mm.4742.2	335.42	189.13	371.87	298.807	774.11	567.66	503.51	615.093	130.67	126.76	101.86	119.763	0.400805	2.0585	0.0392546
1435826_at	Rad18: RAD18 homolog (S. cerevisiae)	BM250232	58186	Mm.38355.1	351.59	346.45	229.54	309.193	634.71	525.48	750.09	636.76	1371.83	1052.24	855.05	1093.04	3.53513	2.05942	0.0187223
1451804_a_at	Lrrc16a: leucine rich repeat containing 16A	BC012229	68732	Mm.29364.1	408	232.09	280.47	306.853	502.25	695.74	699.78	632.59	1695.24	1372.76	1460.71	1509.57	4.91952	2.06154	0.0192004
1423722_at	Tmem49: transmembrane protein 49	BC004013	75909	Mm.24584.2	298.15	192.17	285.99	258.77	636.48	522.24	442.53	533.75	291.1	107.91	358.97	252.66	0.976388	2.06264	0.0209152
1433458_at	E330021D16Rik: RIKEN cDNA E330021D16 gene	BM230051	243676	Mm.21182.1	2789.72	2292.52	2397.75	2493.33	4951.71	4468.4	6055.41	5158.51	7549.88	7673.72	7036.9	7420.17	2.97601	2.06892	0.0213553
1433697_at	Patl1: protein associated with topoisomerase II homolog 1 (yeast)	BM245529	225929	Mm.42711.1	155.69	92.33	131.02	126.347	270.6	291.15	224.53	262.093	449.42	353.55	279.6	360.857	2.85608	2.0744	0.00741077
1433831_at	4833418A01Rik: RIKEN cDNA 4833418A01 gene	BM213879	75763	Mm.200526.2	49.67	85.84	48.39	61.3	146.78	116.22	120.11	127.703	92.92	1.8	55.3	50.0067	0.815769	2.08325	0.0147127
1448577_x_at	Syngr2: synaptogyrin 2	BC004829	20973	Mm.2079.1	219.37	216.26	239.2	224.943	422.45	578.05	408.06	469.52	431.84	203.46	585.86	407.053	1.80958	2.08728	0.0439932
1439134_s_at	4930524O07Rik: RIKEN cDNA 4930524O07 gene	AV267216	406209	Mm.40107.2	135.55	92.75	131.59	119.963	245.17	292.85	214.02	250.68	195.96	72.5	45.1	104.52	0.871266	2.08964	0.0133589
1417482_at	Tex19.1: testis expressed gene 19.1	NM_028602	73679	Mm.12669.1	2578.9	1320.9	1184.48	1694.76	4045.78	3547.55	3033.63	3542.32	5803.51	6117.79	5330.81	5750.7	3.39323	2.09016	0.032072
1420558_at	Selp: selectin, platelet	M72332	20344	Mm.3337.1	400.38	390.43	334.6	375.137	736.57	955.82	673.31	788.567	404.5	392.71	341.83	379.68	1.01211	2.10208	0.0343251
1451989_a_at	Mapre2: microtubule-associated protein, RP/EB family, member 2	BC027056	212307	Mm.194045.1	305.51	313.46	128.56	249.177	483.77	577.1	511.5	524.123	2079.67	1568.25	2336.48	1994.8	8.00556	2.10342	0.0290863
1448763_at	Atad1: ATPase family, AAA domain containing 1	NM_026487	67979	Mm.27123.1	472.5	400.61	230.86	367.99	818.27	721.1	788.08	775.817	1966.49	2001.58	2002.97	1990.35	5.4087	2.10825	0.0183368
1419511_at	Msh4: mutS homolog 4 (E. coli)	AF178957	55993	Mm.11942.1	117.97	158.05	150.07	142.03	265.97	340.18	292.32	299.49	784.31	931.39	1124.04	946.58	6.66465	2.10864	0.00689319
1452066_a_at	Ndfip2: Nedd4 family interacting protein 2	BE200196	76273	Mm.28029.1	1344.27	1344.68	747.59	1145.51	2596.8	1946.26	2712.8	2418.62	3249.53	4200.25	2978.6	3476.13	3.03456	2.11139	0.0158596
1436741_at	Obox5: oocyte specific homeobox 5	BM228944	252829	Mm.37393.1	1517.94	1101.13	1698.63	1439.23	3456.24	3464.94	2200.49	3040.56	6414.56	5903.4	6264.76	6194.24	4.30385	2.11262	0.0464377
1450546_at	Ammecr1: Alport syndrome, mental retardation, midface hypoplasia and elliptocytosis chromosomal region gene 1 homolog (human)	NM_019496	56068	Mm.143724.1	215.2	208.72	84.78	169.567	374.32	327.9	372.69	358.303	415.68	5.93	51.35	157.653	0.929742	2.11305	0.0350677
1419270_a_at	Dut: deoxyuridine triphosphatase	AF091101	110074	Mm.29879.1	1850.74	1462.56	1613.7	1642.33	3924.95	3362.96	3126.97	3471.63	4549.43	4605.55	4932.57	4695.85	2.85926	2.11384	0.00700218
1434809_at	Arhgap28: Rho GTPase activating protein 28	BB458819	268970	Mm.9935.1	151.84	159	185.81	165.55	309.53	371.57	373.06	351.387	441.18	237.7	413.58	364.153	2.19966	2.12254	0.00455231
1423617_at	Cog8: component of oligomeric golgi complex 8	AA790871	97484	Mm.34708.1	81.81	61.37	76.08	73.0867	155.91	139.28	171.05	155.413	27.86	28.63	3.01	19.8333	0.271367	2.12643	0.00293094
1449530_at	LOC100044341 /// Trps1: similar to Trps1 protein /// trichorhinophalangeal syndrome I (human)	NM_032000	100044341 /// 83925	Mm.30466.1	320.1	421.48	161.33	300.97	577.26	712.66	636.72	642.213	1229.96	880.04	1571.07	1227.02	4.0769	2.13381	0.0279554
1440489_at	Zbtb46: zinc finger and BTB domain containing 46	BB478668	72147	Mm.138607.1	242.09	253.8	167.73	221.207	380.46	593.86	449.82	474.713	706.87	768.73	446.79	640.797	2.89682	2.14602	0.0404071
1448736_a_at	Hprt1: hypoxanthine guanine phosphoribosyl transferase 1	NM_013556	15452	Mm.18675.1	475.59	212.92	449.61	379.373	953.21	903.1	590.63	815.647	1415.55	1514.98	1637.02	1522.52	4.01324	2.14998	0.0407006
1423158_at	Gnpnat1: glucosamine-phosphate N-acetyltransferase 1	AK008566	54342	Mm.41304.1	307.02	250.88	112.53	223.477	510.05	482.02	450.63	480.9	526.16	860.95	472.97	620.027	2.77446	2.1519	0.0378466
1460697_s_at	Snrnp27: small nuclear ribonucleoprotein 27 (U4/U6.U5)	BC027564	66618	Mm.182650.1	638.28	486.75	608.87	577.967	1378.86	976.04	1396.25	1250.38	1915.55	2349.02	2168.09	2144.22	3.70994	2.16342	0.0290192
1418380_at	Terf1: telomeric repeat binding factor 1	NM_009352	21749	Mm.4306.1	389.78	470.88	688.56	516.407	936.37	1451.74	966.19	1118.1	179.75	217.07	244.72	213.847	0.414105	2.16515	0.0489539
1422414_a_at	Calm1 /// Calm2 /// Calm3: calmodulin 1 /// calmodulin 2 /// calmodulin 3	NM_007589	12313 /// 12314 /// 12315	Mm.18041.1	1318.6	1550.95	1847.6	1572.38	2923.54	3944.95	3348.54	3405.68	1499.07	1356.18	1248.48	1367.91	0.86996	2.16593	0.0118724
1437469_at	Zfp750: zinc finger protein 750	BM230508	319530	Mm.11395.1	241.88	152.55	167.76	187.397	462.32	335.36	420.64	406.107	960.79	1069.03	708.12	912.647	4.87013	2.1671	0.0112946
1451222_at	Btf3l4: basic transcription factor 3-like 4	AK011367	70533	Mm.30001.1	354.76	260.4	247.38	287.513	772.47	527.6	573.78	624.617	869.7	936.38	974.4	926.827	3.2236	2.17248	0.0304957
1420030_at	Slu7: SLU7 splicing factor homolog (S. cerevisiae) (Slu7), transcript variant 1, mRNA	AU018869	193116	Mm.219748.1	402.2	294.11	329.63	341.98	871.54	702.54	656.43	743.503	262.36	53.49	186.41	167.42	0.489561	2.17411	0.012827
1424826_s_at	Mtss1: metastasis suppressor 1	BC024131	211401	Mm.220818.1	263.97	273.07	414.57	317.203	686.24	662.02	722.99	690.417	1045.85	1499.22	1643.87	1396.31	4.40195	2.17657	0.0096653
1427957_at	9530008L14Rik: RIKEN cDNA 9530008L14 gene	AI256077	109254	Mm.25195.1	209.98	160.92	125.93	165.61	382.05	387.81	311.8	360.553	876.7	774.62	869.38	840.233	5.07357	2.17712	0.00483921
1425006_a_at	Vrk1: vaccinia related kinase 1	BC016676	22367	Mm.2981.2	320.67	566.21	376.3	421.06	998.21	711.1	1043.32	917.543	372.96	1054.09	365.48	597.51	1.41906	2.17913	0.0214668
1424465_at	Ccdc58: coiled-coil domain containing 58	BC024862	381045	Mm.28499.1	990.04	1207.06	1129.01	1108.7	2520.3	2774.05	1996.66	2430.34	747.8	302.43	276.63	442.287	0.398922	2.19205	0.0222088
1428235_at	Sdhd: succinate dehydrogenase complex, subunit D, integral membrane protein	AK013962	66925	Mm.10406.1	627.27	556.37	408.95	530.863	896.48	1194.91	1400.83	1164.07	320.74	302.26	12.98	211.993	0.399337	2.19279	0.033821
1448325_at	Myd116: myeloid differentiation primary response gene 116	NM_008654	17872	Mm.4048.1	145.19	61.44	131	112.543	250.48	257.57	232.47	246.84	599.87	837.04	1217.06	884.657	7.86059	2.19329	0.0275216
1437571_at	Hic2: hypermethylated in cancer 2	BB292220	58180	Mm.29903.1	84.24	74.35	38.15	65.58	147.83	146.79	137.19	143.937	303.44	283.49	199.22	262.05	3.99588	2.19483	0.0251611
1423170_at	Taf7: TAF7 RNA polymerase II, TATA box binding protein (TBP)-associated factor	AV213552	24074	Mm.12001.1	364.85	938.98	851.39	718.407	1425.34	1555.55	1773.59	1584.83	654.98	1086.92	1034.1	925.333	1.28804	2.20603	0.0218059
1449342_at	Ptplb: protein tyrosine phosphatase-like (proline instead of catalytic arginine), member b	NM_023587	70757	Mm.27286.1	701.59	416.66	283.04	467.097	978.65	1092.68	1022.84	1031.39	865.88	799.08	654.12	773.027	1.65496	2.20809	0.0370917
1455478_at	Ppfia1: protein tyrosine phosphatase, receptor type, f polypeptide (PTPRF), interacting protein, alpha 1	BM222792	233977	Mm.25118.1	499.49	204.3	286.33	330.04	697.89	877.66	615.72	730.423	1676.13	1490.22	1491.39	1552.58	4.70422	2.21314	0.0275215
1417926_at	Ncapg2: non-SMC condensin II complex, subunit G2	NM_133762	76044	Mm.21516.1	581.2	403.1	397.77	460.69	1026.78	1185.25	848.62	1020.22	1842.21	1422.71	1706.36	1657.09	3.59698	2.21454	0.0126759
1424060_at	Neil3: nei like 3 (E. coli)	BC024921	234258	Mm.24268.1	406.97	466.64	640.66	504.757	1083.85	891.82	1383.75	1119.81	919.58	1336.5	1474.51	1243.53	2.46362	2.21851	0.0325199
1434682_at	Zfp770: zinc finger protein 770	AV347367	228491	Mm.132523.1	299.8	261.45	122.01	227.753	657.46	420.3	443.21	506.99	573.1	579.57	473.93	542.2	2.38065	2.22605	0.0450472
1438458_a_at	Sfpq: splicing factor proline/glutamine rich (polypyrimidine tract binding protein associated)	BF224766	71514	Mm.43213.4	822.43	1273.61	651.68	915.907	1593.56	2115.89	2407.56	2039	1913.06	1531.71	1889.66	1778.14	1.9414	2.22621	0.0226802
1431191_a_at	Syt1: synaptotagmin I	AK018163	20979	Mm.5101.2	46.7	65.27	45.47	52.48	108.39	135.87	106.74	117	74.11	97.25	96.55	89.3033	1.70166	2.22942	0.00703535
1423186_at	Tiam2: T-cell lymphoma invasion and metastasis 2	BM228957	24001	Mm.29014.1	242.18	205.17	254.34	233.897	489.54	499.55	576.49	521.86	1380.58	1424.45	1542.87	1449.3	6.19633	2.23116	0.00245133
1428357_at	2610019F03Rik: RIKEN cDNA 2610019F03 gene	AK011462	72148	Mm.5727.1	619.05	221.18	468.92	436.383	848.97	1061.01	1026.18	978.72	1649.33	1289.61	1251.83	1396.92	3.20114	2.2428	0.0242228
1452137_at	Acbd3: acyl-Coenzyme A binding domain containing 3	BB704602	170760	Mm.28214.1	348.34	442.27	671.73	487.447	1279.32	1008.66	1014.84	1100.94	823.82	840.09	1181.12	948.343	1.94553	2.25859	0.0095715
1418520_at	Tgoln1: trans-golgi network protein	NM_009443	22134	Mm.4142.1	127.51	169.58	77.76	124.95	293.27	211.6	342.14	282.337	99.5	14.21	95.79	69.8333	0.55889	2.2596	0.0327605
1433591_at	Ppp3r1: protein phosphatase 3, regulatory subunit B, alpha isoform (calcineurin B, type I)	BF148071	19058	Mm.41840.2	202.41	211.51	137.98	183.967	378.66	447.85	424.94	417.15	145.38	276.51	179.5	200.463	1.08967	2.26753	0.00174448
1423795_at	Sfpq: splicing factor proline/glutamine rich (polypyrimidine tract binding protein associated)	AY034062	71514	Mm.43213.1	627.81	491.69	377.59	499.03	1076.71	992.95	1357.16	1142.27	1542.99	1803.97	1981.41	1776.12	3.55915	2.28899	0.0117393
1451830_a_at	Spnb2: spectrin beta 2	AF016040	20742	Mm.123110.2	65.32	58.21	44.44	55.99	129.51	124.58	135.35	129.813	301.05	451.16	205.8	319.337	5.70346	2.31851	0.0018123
1454823_at	Wdr37: WD repeat domain 37	AV222037	207615	Mm.30489.1	127.25	75.23	83.53	95.3367	230.26	221.77	213.23	221.753	265.76	161.8	173.15	200.237	2.10031	2.326	0.0106036
1416309_at	Nusap1: nucleolar and spindle associated protein 1	BC009096	108907	Mm.27584.1	944.22	1134.91	1027.35	1035.49	2137.26	2093.83	3000.78	2410.62	1249.34	709.71	1001.11	986.72	0.952898	2.328	0.0391952
1415788_at	Ublcp1: ubiquitin-like domain containing CTD phosphatase 1	BF158817	79560	Mm.23744.1	176.6	136.72	169.98	161.1	333.79	383.32	410.96	376.023	74.9	108.4	59.68	80.9933	0.502752	2.3341	0.00318744
1460700_at	Stat3: signal transducer and activator of transcription 3	AK004083	20848	Mm.3948.1	902.52	1590.57	1022.83	1171.97	2874.69	2638.57	2704.93	2739.4	1443.3	1003.56	2085.61	1510.82	1.28913	2.33742	0.0113937
1415891_at	Suclg1: succinate-CoA ligase, GDP-forming, alpha subunit	NM_019879	56451	Mm.29845.1	67.56	77.69	34.55	59.9333	159.47	130.7	130.19	140.12	86.07	235.18	42.58	121.277	2.02353	2.33793	0.00957348
1450909_at	Eif4e: eukaryotic translation initiation factor 4E	BB406487	13684	Mm.3941.1	633.15	423.7	200.5	419.117	858.95	1085.5	1015.75	986.733	985.51	937.27	936.45	953.077	2.27401	2.35432	0.0268719
1454739_at	Cdc27: cell division cycle 27 homolog (S. cerevisiae)	BB754492	217232	Mm.89845.1	1151.04	582.59	736.08	823.237	2216.25	2148.68	1450.34	1938.42	4787.32	3142.29	3720.17	3883.26	4.71706	2.35464	0.0246675
1439394_x_at	Cdc20: cell division cycle 20 homolog (S. cerevisiae)	AV213435	107995	Mm.29931.5	176.25	146.61	95.23	139.363	340.4	233.81	410.78	328.33	1272.32	1653.11	1399.14	1441.52	10.3436	2.35593	0.0489594
1455486_at	Pias1: protein inhibitor of activated STAT 1	BM246045	56469	Mm.38869.2	300.6	77.64	147.06	175.1	504.03	406.18	339.34	416.517	972.88	683.3	669.06	775.08	4.4265	2.37874	0.0463478
1427108_at	9530068E07Rik: RIKEN cDNA 9530068E07 gene	BM233467	213673	Mm.138544.1	633.47	935.94	786.88	785.43	2057.65	1771.08	1784.86	1871.2	2557.2	3785.09	1845.62	2729.3	3.47492	2.38239	0.00107294
1427334_s_at	2810474O19Rik: RIKEN cDNA 2810474O19 gene	BE196832	67246	Mm.103435.1	609.23	509.71	336.84	485.26	1447.6	927.67	1097.74	1157.67	1671.87	2093.33	1615.97	1793.72	3.69642	2.38567	0.0298245
1437238_x_at	Nmd3: NMD3 homolog (S. cerevisiae)	BB233370	97112	Mm.21062.3	447.9	453.29	388.64	429.943	1002.03	1116.41	997.33	1038.59	1537.26	1421.28	1058.82	1339.12	3.11464	2.41564	0.000757938
1452422_a_at	Snrpb2: U2 small nuclear ribonucleoprotein B	AW537796	20639	Mm.1323.2	834.9	879.73	833.7	849.443	2212.77	1734.46	2219.05	2055.43	2632.55	3983.62	2764.36	3126.84	3.68105	2.41973	0.0165672
1419403_at	BC017612: cDNA sequence BC017612	NM_133214	170748	Mm.86572.1	1491.52	1738.76	1439.94	1556.74	3365.04	3797.58	4154.07	3772.23	4848.51	4714.57	3780.48	4447.85	2.85716	2.42316	0.00473466
1426083_a_at	Btg1 /// LOC100047353: B-cell translocation gene 1, anti-proliferative /// similar to myocardial vascular inhibition factor	L16846	100047353 /// 12226	Mm.16596.2	118.23	103.13	85.9	102.42	259.55	258.48	226.79	248.273	375.87	404.24	358.93	379.68	3.70709	2.42407	0.000564353
1424836_a_at	Clasp2: CLIP associating protein 2	BC026688	76499	Mm.26780.1	643.71	501.67	310.08	485.153	1337.02	1367.61	825.04	1176.56	1789.94	2108.47	1437.43	1778.61	3.66608	2.42512	0.0389796
1426596_a_at	Smn1: survival motor neuron 1	BB821035	20595	Mm.2025.2	808.27	1042.88	1266.15	1039.1	1999.37	2423.56	3159.11	2527.35	2605.92	3805.91	2720.46	3044.1	2.92955	2.43225	0.0346197
1454751_at	G430022H21Rik: RIKEN cDNA G430022H21 gene	BM247306	210529	Mm.24857.1	965.54	616.28	750.99	777.603	1533.97	2466.73	1695.74	1898.81	352.27	87.04	111.49	183.6	0.23611	2.44188	0.0473534
1419943_s_at	Ccnb1: cyclin B1	AU015121	268697	Mm.195316.1	856.27	735.31	621.24	737.607	2312.49	1579.51	1539.51	1810.5	3595.57	3418.64	6106.2	4373.47	5.92927	2.45456	0.0427264
1422321_a_at	Sf1: splicing factor 1	NM_011750	22668	Mm.42240.1	413.31	373.87	176.46	321.213	601.36	779.36	1000.38	793.7	516.39	558.31	454.7	509.8	1.58711	2.47094	0.0337247
1459843_s_at	Smad1: MAD homolog 1 (Drosophila)	BB257769	17125	Mm.125306.1	184.18	242.96	45.78	157.64	480.27	382.31	306.66	389.747	840.27	692.89	725.87	753.01	4.77677	2.47238	0.0406487
1455841_s_at	Grwd1: glutamate-rich WD repeat containing 1	BB251524	101612	Mm.21070.2	38.3	85	26.25	49.85	101.75	161.11	107.32	123.393	40.51	133.77	43.03	72.4367	1.45309	2.47529	0.0479007
1438294_at	Atxn1: ataxin 1	BG067317	20238	Mm.31289.1	62.46	34.4	66.27	54.3767	154.87	150.19	100.59	135.217	587.27	145.35	2109.24	947.287	17.4208	2.48667	0.0242614
1435607_at	Grm2: glutamate receptor, metabotropic 2	BQ174642	108068	Mm.53862.1	814.83	1117.43	899.51	943.923	1709.13	2498.45	2871.14	2359.57	3020.22	4503.59	3981.28	3835.03	4.06286	2.49975	0.0460679
1418048_at	1110059G10Rik: RIKEN cDNA 1110059G10 gene	NM_025419	66202	Mm.37502.1	469.62	652.57	340.01	487.4	1187.94	1113.42	1373.11	1224.82	1094.83	1384.1	1944.22	1474.38	3.025	2.51297	0.00375425
1459988_at	Mbd3l2: methyl-CpG binding domain protein 3-like 2	BG070851	234988	Mm.21232.1	783.02	382.41	446.94	537.457	1321.34	1664.1	1068.64	1351.36	3521.57	2836.31	2745.53	3034.47	5.64598	2.51436	0.0222483
1436352_at	Cep78: centrosomal protein 78	BF226994	208518	Mm.105652.1	46.42	22.48	89.04	52.6467	108.28	151.84	137.01	132.377	435.6	663.85	640.25	579.9	11.0149	2.51444	0.0335686
1427510_at	Gnai1: guanine nucleotide binding protein (G protein), alpha inhibiting 1	U38501	14677	Mm.28859.1	532.96	151.02	385.68	356.553	840.29	953.07	897.84	897.067	1255.7	1164.46	1087.13	1169.1	3.27888	2.51594	0.0315445
1452937_s_at	Ccdc28b: coiled coil domain containing 28B	BQ031123	66264	Mm.196498.1	175.6	166.89	61.59	134.693	412.87	305.1	300.44	339.47	23.53	17.24	26.41	22.3933	0.166254	2.52032	0.0168538
1449703_at	Zfand2a: Zinc finger, AN1-type domain 2A (Zfand2a), mRNA	AU016206	100494	Mm.207273.1	494.94	275.14	516.07	428.717	1230.94	1081.05	950.74	1087.58	1456.23	1244.48	2946.12	1882.28	4.39049	2.53682	0.00417097
1423545_a_at	Zfp207: zinc finger protein 207	BB633247	22680	Mm.12236.1	259.53	175.2	237.5	224.077	513.42	585.32	607.77	568.837	685.95	510.8	883.74	693.497	3.09491	2.53858	0.000877116
1415941_s_at	Zfand2a: zinc finger, AN1-type domain 2A	NM_133349	100494	Mm.24521.1	693.22	372.75	563.43	543.133	1518.9	1486.92	1142.94	1382.92	2112.13	1789.39	3376.39	2425.97	4.46662	2.54619	0.00628123
1449702_at	Zfand2a: zinc finger, AN1-type domain 2A	AU016206	100494	Mm.207273.1	884.37	456.53	639.21	660.037	1930.87	1928.39	1186.05	1681.77	2636.28	1895.12	3641.23	2724.21	4.12736	2.54799	0.0357555
1437637_at	Phtf2: putative homeodomain transcription factor 2	BE852433	68770	Mm.105591.1	390.53	173.95	309.77	291.417	884.83	688.3	662.02	745.05	1715.13	1764.09	3943.9	2474.37	8.49084	2.55665	0.00889936
1415714_a_at	Snrnp27: small nuclear ribonucleoprotein 27 (U4/U6.U5)	BC027564	66618	Mm.182650.1	468.96	341.74	462.43	424.377	1198.71	840.42	1232.35	1090.49	3352.49	2061.55	1880.9	2431.65	5.72993	2.56964	0.0244847
1425487_at	Slu7: SLU7 splicing factor homolog (S. cerevisiae)	BC025870	193116	Mm.28200.1	382.75	174.83	404.98	320.853	859.22	964.17	677.09	833.493	369.85	828.85	415.39	538.03	1.67687	2.59774	0.01044
1434011_a_at	Ints5: integrator complex subunit 5	AV014698	109077	Mm.28103.2	283.41	385.04	429.81	366.087	912.53	733.61	1211.45	952.53	192.58	498.99	524.83	405.467	1.10757	2.60192	0.0420543
1415997_at	Txnip: thioredoxin interacting protein	AF173681	56338	Mm.77432.1	886.33	587.53	558.93	677.597	1938.03	1568.44	1826.55	1777.67	1910.84	2081.36	2106.07	2032.76	2.99995	2.6235	0.00192307
1445191_at	Exdl1: exonuclease 3'-5' domain-like 1	BB762153	241624	Mm.212773.1	294.08	306.43	133.02	244.51	734.38	697.55	498.27	643.4	267.75	193.18	134.23	198.387	0.811364	2.63139	0.0143581
1416027_at	Pdcd6: programmed cell death 6	NM_011051	18570	Mm.24254.1	465.57	292.82	218.76	325.717	781.07	924.07	870.57	858.57	1018.87	822.02	991.47	944.12	2.89859	2.63594	0.0067009
1419944_at	Ccnb1: CycB mRNA for cyclin B	AU015121	268697	Mm.195316.1	906.54	794.28	625.94	775.587	2436.47	1634.63	2065.77	2045.62	3678.86	3375.57	6232.14	4428.86	5.71033	2.63752	0.0219308
1448938_at	Rpa3: replication protein A3	NM_026632	68240	Mm.29073.1	780.58	683.39	488.64	650.87	1799.2	1577.63	1786.1	1720.98	1667.81	1533.48	1909.61	1703.63	2.61747	2.64412	0.000774342
1452221_a_at	Cxxc1: CXXC finger 1 (PHD domain)	BB447351	74322	Mm.17537.2	291.05	253.23	349.75	298.01	933.64	743.55	688.91	788.7	842.11	1244.84	1209.7	1098.88	3.6874	2.64656	0.0132934
1415839_a_at	Npm1: nucleophosmin 1	NM_008722	18148	Mm.6343.1	723.72	579.41	887.79	730.307	1876.7	2277.21	1654.48	1936.13	3585.69	2633.26	3824.17	3347.71	4.58397	2.65112	0.0104195
1454782_at	Bai3: brain-specific angiogenesis inhibitor 3	BE979636	210933	Mm.110329.1	108.53	46.44	59.56	71.51	204.75	219.34	144.72	189.603	683.47	882.27	693.09	752.943	10.5292	2.65142	0.017474
1459651_s_at	Nup54: nucleoporin 54	BM195726	269113	Mm.217523.1	110.91	117.3	70.18	99.4633	294.57	248.84	251.56	264.99	758.96	503.89	385.13	549.327	5.52291	2.6642	0.00137756
1416543_at	Nfe2l2: nuclear factor, erythroid derived 2, like 2	NM_010902	18024	Mm.1025.1	157.3	88.88	21.67	89.2833	239.25	178.28	297.21	238.247	160.59	221.53	286.55	222.89	2.49643	2.66843	0.0468316
1455876_at	Slc4a7: solute carrier family 4, sodium bicarbonate cotransporter, member 7	BM237826	218756	Mm.107339.1	125.53	103.36	115.69	114.86	353.72	235.16	331.82	306.9	379.1	625.01	571.31	525.14	4.572	2.67195	0.0309195
1421911_at	Stat2: signal transducer and activator of transcription 2	AF088862	20847	Mm.21935.1	111.08	101.68	61.07	91.2767	216.47	278.45	237.52	244.147	96.12	69.33	157.21	107.553	1.17832	2.6748	0.00332542
1420376_a_at	H3f3a /// H3f3b /// LOC100045490: H3 histone, family 3A /// H3 histone, family 3B /// similar to H3 histone, family 3A	NM_008211	100045490 /// 15078 /// 15081	Mm.18516.1	1093.86	776.8	427.77	766.143	2441.38	1914.07	1794.82	2050.09	4926.42	5033.4	4774.33	4911.38	6.41053	2.67586	0.00973457
1460338_a_at	Crlf3: cytokine receptor-like factor 3	BB161253	54394	Mm.33962.1	324.51	167.77	82.77	191.683	470.38	665.33	408.8	514.837	220.77	60.28	240.97	174.007	0.907782	2.68587	0.0372243
1439459_x_at	Acly: ATP citrate lyase	BB276877	104112	Mm.25316.4	127.2	142.91	192.45	154.187	442.41	400.21	405.85	416.157	387.84	453.86	503.84	448.513	2.9089	2.69904	0.000758219
1459287_at	Mm.212200.1	BQ176982		Mm.212200.1	87.84	54.56	40.7	61.0333	153.12	159.95	181.42	164.83	76.12	600.9	5.02	227.347	3.72496	2.70066	0.00590621
1421392_a_at	Birc3: baculoviral IAP repeat-containing 3	NM_007464	11796	Mm.2026.1	1597.63	778.88	692.58	1023.03	2942.51	3201.33	2172.66	2772.17	4628.55	3907.84	4583.27	4373.22	4.27477	2.70976	0.0145296
1416791_a_at	Nxf1: nuclear RNA export factor 1 homolog (S. cerevisiae)	BC005594	53319	Mm.7271.1	265.64	242.65	149.55	219.28	622.23	521.05	657.1	600.127	228.09	282.58	122.78	211.15	0.962924	2.73681	0.00229997
1429584_at	Mynn: myoneurin	BF682874	80732	Mm.30888.3	86.14	30.09	79.32	65.1833	123.45	184.82	227.85	178.707	689.23	1185.01	875.58	916.607	14.062	2.7416	0.0433787
1451350_a_at	Leprot: leptin receptor overlapping transcript	BF228243	230514	Mm.4756.2	446.56	430.71	117.78	331.683	938.65	1071.76	721.09	910.5	439.29	487.72	398.94	441.983	1.33255	2.74509	0.017453
1435250_at	Ints8: integrator complex subunit 8	BB206299	72656	Mm.35867.2	89.66	69.56	78.16	79.1267	241.52	176.33	239.03	218.96	535.34	180.09	520.25	411.893	5.20549	2.76721	0.0169409
1435164_s_at	Uba3: ubiquitin-like modifier activating enzyme 3	AW210753	22200	Mm.12892.3	160.73	72.46	101.3	111.497	357.69	303.4	266.88	309.323	1656.74	1029.69	1436.28	1374.24	12.3254	2.77428	0.00592017
1423622_a_at	Ccnl1: cyclin L1	BM250672	56706	Mm.175612.1	165.7	129.43	137.86	144.33	376.88	362.21	472.51	403.867	432.19	583.77	330.8	448.92	3.11037	2.79822	0.0113702
1453823_a_at	Ccdc76: coiled-coil domain containing 76	BG085812	229780	Mm.87335.1	45.03	28.95	73.31	49.0967	158.71	144.16	109.98	137.617	202.36	19.49	220.84	147.563	3.00557	2.80297	0.0106135
1434318_a_at	Tcfe3: transcription factor E3	BI651535	209446	Mm.25762.1	575.39	271.97	371.99	406.45	909.85	1399.1	1126.09	1145.01	725.19	821.75	999.43	848.79	2.0883	2.81711	0.0168314
1450760_a_at	Ing3: inhibitor of growth family, member 3	BB020556	71777	Mm.39999.1	226.29	76.6	91.49	131.46	328.73	329.96	466.43	375.04	1584.61	2013.03	1835.74	1811.13	13.777	2.85288	0.0210604
1424303_at	Depdc7: DEP domain containing 7	BC013499	211896	Mm.182419.1	1152.79	1069.55	594.03	938.79	2993.74	2515.23	2536.31	2681.76	1780.24	1847.79	1568.46	1732.16	1.8451	2.85661	0.00181105
1436181_at	Ddef2: development and differentiation enhancing factor 2	AV077160	211914	Mm.29258.1	132.6	41.88	66.26	80.2467	220.83	180.66	288.95	230.147	219.85	220.16	196.38	212.13	2.64347	2.86799	0.023658
1423130_a_at	Sfrs5: splicing factor, arginine/serine-rich 5 (SRp40, HRS)	AW212917	20384	Mm.43331.1	209.71	85.66	254.39	183.253	388.71	639.5	554.3	527.503	300.14	361.74	602.64	421.507	2.30013	2.87855	0.0228364
1435657_at	Ston2: stonin 2	BQ174439	108800	Mm.23125.1	229.27	170.71	111.87	170.617	361.55	605.8	506.58	491.31	247.05	519.34	347.69	371.36	2.17658	2.87961	0.0289543
1438453_at	Rad51c: Rad51 homolog c (S. cerevisiae)	BB234087	114714	Mm.37376.2	330.45	65.95	113.07	169.823	544.78	556.66	370	490.48	360.12	274.04	153.91	262.69	1.54684	2.88818	0.0381678
1422080_at	Il7: interleukin 7	NM_008371	16196	Mm.3825.1	233.16	54.45	182.94	156.85	550.55	351.35	472.99	458.297	1260.37	786.06	940.62	995.683	6.348	2.92188	0.0188587
1454047_a_at	2410017P07Rik: RIKEN cDNA 2410017P07 gene	AK012710	103268	Mm.37596.4	165.82	279.38	157.19	200.797	546.83	516	706.35	589.727	1183.13	1416.65	2409.58	1669.79	8.31581	2.93693	0.00795067
1416212_at	Magoh: mago-nashi homolog, proliferation-associated (Drosophila)	NM_010760	17149	Mm.808.1	1054.25	883.95	1421.28	1119.83	3908.84	3554.84	2446	3303.23	6217.39	5081.04	6013.59	5770.67	5.15318	2.94977	0.0273464
1450899_at	Nedd1: neural precursor cell expressed, developmentally down-regulated gene 1	BB829652	17997	Mm.2998.1	426.96	225.11	134.8	262.29	977.86	736.87	622.89	779.207	897.3	886.54	1327.01	1036.95	3.95345	2.97078	0.0202086
1451674_at	Slc12a5: solute carrier family 12, member 5	BF468072	57138	Mm.88833.1	350.23	195.72	123.75	223.233	786.27	650.95	560.47	665.897	2668.48	977.39	1785.35	1810.41	8.10993	2.98296	0.00912946
1429206_at	Rhobtb1: Rho-related BTB domain containing 1	AK014194	69288	Mm.26659.1	183.23	305.02	155.07	214.44	728.39	430.84	785.71	648.313	720.94	862.74	708.93	764.203	3.56372	3.02329	0.043031
1425556_at	Crkrs: CDC2-related kinase, arginine/serine-rich	BG070845	69131	Mm.31439.1	187	294.47	284.06	255.177	970.31	673.68	674.91	772.967	792.57	942.72	564.33	766.54	3.00396	3.02914	0.0244694
1460220_a_at	Csf1: colony stimulating factor 1 (macrophage)	BM233698	12977	Mm.795.1	109.86	28.23	125.31	87.8	221.64	254.97	323.76	266.79	476.7	2288.15	569.84	1111.56	12.6602	3.03861	0.01363
1434183_at	LOC546078 /// Samd1: similar to sterile alpha motif domain containing 1 /// sterile alpha motif domain containing 1	BI415031	546078 /// 666704	Mm.23882.1	34.71	111.62	31.69	59.34	129.37	213.45	198.95	180.59	227.52	658.68	457.75	447.983	7.54943	3.04331	0.0301917
1457426_at	1700048O20Rik: RIKEN cDNA 1700048O20 gene	BE980678	69430	Mm.71062.1	92.71	31.03	68.22	63.9867	179.02	167.84	238.23	195.03	95.51	24.71	40.19	53.47	0.835643	3.04798	0.0106546
1423759_a_at	Tmco1: transmembrane and coiled-coil domains 1	BC020098	68944	Mm.29049.1	85.13	183.35	137.97	135.483	326.6	549.97	364.2	413.59	496.86	441.92	350.32	429.7	3.17161	3.0527	0.0413173
1423167_at	Mobkl3: MOB1, Mps One Binder kinase activator-like 3 (yeast)	BM937050	19070	Mm.104786.1	538.29	364.76	339.85	414.3	1232.8	1366.79	1264.22	1287.94	2898.67	3148.57	3146.51	3064.58	7.39702	3.10871	0.000687591
1422805_a_at	Ing3: inhibitor of growth family, member 3	BB020556	71777	Mm.39999.1	132.58	216.81	77.97	142.453	393.29	462.98	484.65	446.973	1068.08	464.74	1110.87	881.23	6.1861	3.13768	0.00507135
1434045_at	Cdkn1b: cyclin-dependent kinase inhibitor 1B	BB354528	12576	Mm.2958.1	262.41	183.07	328.88	258.12	822.5	778.98	839.56	813.68	278.31	429.78	387.7	365.263	1.41509	3.15233	0.00194602
1448003_at	1810043H04Rik: RIKEN cDNA 1810043H04 gene	BI414944	208501	Mm.46699.2	90.29	53.01	26.08	56.46	158.35	135.53	241.41	178.43	10.38	16.22	6.79	11.13	0.197131	3.16029	0.0421565
1448133_at	Nmd3: NMD3 homolog (S. cerevisiae)	NM_133787	97112	Mm.21062.1	274.07	459.83	335.1	356.333	1112.88	1109.08	1214.18	1145.38	1372.3	1377.95	7756.9	3502.38	9.82895	3.21435	0.000659301
1420142_s_at	Pa2g4: proliferation-associated 2G4	AA672939	18813	Mm.199839.1	744.57	229.81	465.59	479.99	1613.55	1185.61	1837.77	1545.64	79.58	153.71	170.32	134.537	0.280291	3.22016	0.0133507
1422789_at	Aldh1a2: aldehyde dehydrogenase family 1, subfamily A2	NM_009022	19378	Mm.42016.1	240.79	146.29	50.94	146.007	411.16	410.26	601.24	474.22	446.02	121.31	330.76	299.363	2.05034	3.24793	0.018073
1452676_a_at	LOC100044383 /// Pnpt1: similar to polynucleotide phosphorylase-like protein /// polyribonucleotide nucleotidyltransferase 1	BB777815	100044383 /// 71701	Mm.41935.2	166.18	85.18	20.23	90.53	365.8	262.86	263.65	297.437	377.13	425.24	578.45	460.273	5.08421	3.2855	0.0204887
1431861_a_at	Odf2l: outer dense fiber of sperm tails 2-like	AK016726	52184	Mm.25030.3	28.29	97.83	73.45	66.5233	220.1	219.22	217.2	218.84	114.29	595.51	255.8	321.867	4.8384	3.28967	0.01728
1433980_at	Kat5: K(lysine) acetyltransferase 5	BF321497	81601	Mm.202389.1	97.43	79.18	131.29	102.633	230.46	358.45	425.96	338.29	1.81	8.69	11.1	7.2	0.0701526	3.2961	0.0464202
1454801_at	Ankrd28: ankyrin repeat domain 28	BG066840	105522	Mm.7463.1	32.82	105.55	38.39	58.92	251.21	138.49	203.22	197.64	518.28	155.47	435.16	369.637	6.27353	3.35438	0.0303777
1450943_at	Magohb: mago-nashi homolog B (Drosophila)	AK006303	66441	Mm.46623.1	108.8	70.29	187.95	122.347	477.21	383.87	393.76	418.28	1225.26	621.32	661.92	836.167	6.8344	3.41881	0.00314754
1417111_at	Man1a: mannosidase 1, alpha	BB070019	17155	Mm.117294.1	75.86	12.83	27.37	38.6867	165.96	120.35	118.89	135.067	177.71	247.65	368.21	264.523	6.83758	3.4913	0.0185493
1460265_at	Pa2g4: Proliferation-associated 2G4 (Pa2g4), mRNA	AA672939	18813	Mm.199839.1	720.69	285.06	338.87	448.207	1467.84	1395.56	1848.65	1570.68	85.56	480.62	144.66	236.947	0.528655	3.50437	0.00464105
1452207_at	Cited2: Cbp/p300-interacting transactivator, with Glu/Asp-rich carboxy-terminal domain, 2	Y15163	17684	Mm.9524.2	662.65	673.23	541.92	625.933	1555.85	2458.7	2570.16	2194.9	677.55	1075.07	1036.34	929.653	1.48523	3.50661	0.0374597
1441975_at	Acpp: acid phosphatase, prostate	BB008092	56318	Mm.140939.1	69.43	49.41	29.11	49.3167	219.92	119.45	182.01	173.793	128.86	265.52	108.8	167.727	3.40101	3.52403	0.0370616
1458439_a_at	Dzip3: DAZ interacting protein 3, zinc finger	BM231657	224170	Mm.86668.1	30.75	183.1	67.4	93.75	207.56	389.47	399.82	332.283	135.77	79.06	103.18	106.003	1.1307	3.54436	0.0414449
1439675_at	Ppara: peroxisome proliferator activated receptor alpha	AV282267	19013	Mm.212789.1	27.02	41.95	74.33	47.7667	154.89	207.91	152.5	171.767	237.91	79.5	188.49	168.633	3.53036	3.59595	0.00666941
1453504_at	Taf15: TAF15 RNA polymerase II, TATA box binding protein (TBP)-associated factor	AK011843	70439	Mm.181050.1	126.35	60.41	33.71	73.49	174.1	337.58	289.32	267	682.08	1534.42	868.06	1028.19	13.9908	3.63315	0.037054
1422687_at	Nras: neuroblastoma ras oncogene	BB018528	18176	Mm.734.1	322.05	111.85	150.01	194.637	554.42	841.24	759.35	718.337	972.83	1013.84	626.38	871.017	4.47509	3.69065	0.00966016
1448937_at	Slc35b3: solute carrier family 35, member B3	NM_134060	108652	Mm.27111.1	45.41	50.49	28.19	41.3633	148.74	153.67	164.13	155.513	224.56	131.07	62.82	139.483	3.37215	3.75969	0.000334017
1454336_at	Mm.82176.1	AK013273		Mm.82176.1	24.79	53.71	23.15	33.8833	106.93	155.97	147.14	136.68	60.7	215.4	70.61	115.57	3.41082	4.03384	0.00723726
1417202_s_at	Uba3: ubiquitin-like modifier activating enzyme 3	NM_011666	22200	Mm.12892.1	134.16	76.16	79.85	96.7233	420.76	443.89	312.92	392.523	1379.4	1167	1392.55	1312.98	13.5746	4.05821	0.0083503
1426935_at	6330590E21Rik: RIKEN cDNA 6330590E21 gene	BC013565	76195	Mm.5296.1	178.83	25.82	126.35	110.333	292.63	588.25	487.23	456.037	479.13	1000.24	732.08	737.15	6.68112	4.13326	0.0383976
1419497_at	Cdkn1b: cyclin-dependent kinase inhibitor 1B	NM_009875	12576	Mm.8046.1	108.12	78.91	35.87	74.3	391.11	262.53	269.07	307.57	250.33	67.12	121.47	146.307	1.96913	4.13957	0.0161747
1417445_at	Ndc80: NDC80 homolog, kinetochore complex component (S. cerevisiae)	NM_023294	67052	Mm.31730.1	234.28	166.79	261.23	220.767	1026.7	954.27	779.97	920.313	1706.38	870.47	1327.21	1301.35	5.8947	4.16872	0.00527665
1440437_at	Herc1: hect (homologous to the E6-AP (UBE3A) carboxyl terminus) domain and RCC1 (CHC1)-like domain (RLD) 1	BM247513	235439	Mm.214695.1	60.72	31.68	15.65	36.0167	106.62	187.47	157.21	150.433	77.81	19.44	89.86	62.37	1.7317	4.17677	0.0220095
1454951_at	Zfp606: zinc finger protein 606	BB026842	67370	Mm.23274.1	51.79	50.8	38.66	47.0833	229.65	217.36	152.83	199.947	411.32	324.67	258.26	331.417	7.03894	4.24665	0.0207449
1433489_s_at	Fgfr2: fibroblast growth factor receptor 2	BG873440	14183	Mm.7043.3	128.11	65.6	21.05	71.5867	279.66	351.57	363.18	331.47	895.34	959.8	640.14	831.76	11.6189	4.63033	0.00336722
1449885_at	Tmem47: transmembrane protein 47	NM_138751	192216	Mm.154610.1	183.62	97.42	90.17	123.737	619.82	729.23	370.94	573.33	740.32	413.26	398.12	517.233	4.18011	4.63347	0.0426985
1421940_at	LOC100045442 /// Stag1: similar to Stromal antigen 1 /// stromal antigen 1	BQ174473	100045442 /// 20842	Mm.42135.1	13.28	16.25	14.53	14.6867	62.75	68.18	76.09	69.0067	352.62	234.73	285.72	291.023	19.8155	4.69859	0.00360916
1424202_at	Seh1l: SEH1-like (S. cerevisiae	AW537349	72124	Mm.202775.2	92.99	12.32	14.98	40.0967	119.87	264.73	202.66	195.753	615.17	523.78	441.7	526.883	13.1403	4.88204	0.044109
1418563_at	Serbp1: Serpine1 mRNA binding protein 1	BC006030	66870	Mm.18700.1	63.74	15.83	3.7	27.7567	140.69	156.74	118.75	138.727	120.05	439.27	254.01	271.11	9.76738	4.99796	0.0111205
1460664_at	Ikzf4: IKAROS family zinc finger 4	NM_011772	22781	Mm.42034.1	14.28	27.09	21.48	20.95	105.31	133.7	76.97	105.327	144.93	286.27	219.14	216.78	10.3475	5.02753	0.0305181
1417057_a_at	Lamp3 /// LOC100043444 /// LOC100045251 /// Ppid: lysosomal-associated membrane protein 3 /// similar to peptidylprolyl isomerase D /// similar to peptidylprolyl isomerase D /// peptidylprolyl isomerase D (cyclophilin D)	BC011499	100043444 /// 100045251 /// 239739 /// 67738	Mm.30242.1	102.68	63.2	37.58	67.82	286.58	363.5	403.31	351.13	282.7	585.44	247.4	371.847	5.48285	5.17738	0.00477686
1423073_at	Cmpk1: cytidine monophosphate (UMP-CMP) kinase 1	BI157572	66588	Mm.29775.1	298.44	202.81	196.71	232.653	945.99	1199.71	1546.45	1230.72	2309.92	2928.49	1828.73	2355.71	10.1254	5.28992	0.0256828
1430931_at	4933403O03Rik: RIKEN cDNA 4933403O03 gene	AV278800	74399	Mm.84896.1	16.77	33.09	25.89	25.25	188.13	107.76	118.35	138.08	250.42	486.95	314.15	350.507	13.8815	5.46851	0.0423766
1460627_at	Thsd7b: thrombospondin, type I, domain containing 7B	AV270900	210417	Mm.129939.1	43.8	3.58	5.56	17.6467	139.69	68.49	91.2	99.7933	465.56	730.84	598.59	598.33	33.9061	5.65508	0.0382828
1436232_a_at	Gabpb1: GA repeat binding protein, beta 1	BQ177003	14391	Mm.1764.3	44.77	38.31	35.12	39.4	251.05	201.09	223.73	225.29	264.22	160.75	189.06	204.677	5.19484	5.71802	0.00465594
1421075_s_at	Cyp7b1: cytochrome P450, family 7, subfamily b, polypeptide 1	NM_007825	13123	Mm.4781.1	48.96	6.16	48.95	34.69	170.02	209.85	319.33	233.067	93.99	733.54	145.68	324.403	9.35149	6.71855	0.0369548
1427966_at	Fam105b: family with sequence similarity 105, member B	AW551849	432940	Mm.100380.1	18.13	9.8	39.03	22.32	166.86	183.57	102.23	150.887	7.65	10.86	3.7	7.40333	0.331691	6.76016	0.0250138
1429376_s_at	Anapc10: anaphase promoting complex subunit 10	BF322051	68999	Mm.18790.1	155.48	101.57	35.08	97.3767	474.81	695.65	966.58	712.347	1266.18	2114.22	2196.24	1858.88	19.0896	7.31537	0.0428099
1436859_at	2700007P21Rik: RIKEN cDNA 2700007P21 gene	AV342631	212772	Mm.3587.2	50.91	8.11	41.97	33.6633	249.37	212.22	332.28	264.623	1114.98	2105.95	1434.82	1551.92	46.1011	7.86088	0.014181
1424021_at	Arl6ip6: ADP-ribosylation factor-like 6 interacting protein 6	BB837198	65103	Mm.37623.1	15.81	3.18	64.44	27.81	280.38	252.64	146	226.34	414.62	1944.25	442.58	933.817	33.5784	8.1388	0.0249924
1431056_a_at	Lpl: lipoprotein lipase	AK017272	16956	Mm.1514.2	35.31	5.04	8.07	16.14	116.08	161.62	199.3	159	13.27	309.55	152.52	158.447	9.81702	9.8513	0.0165605
1427932_s_at	1200003I10Rik /// 1200015M12Rik /// 1200016E24Rik /// A130040M12Rik /// E430024C06Rik: RIKEN cDNA 1200003I10 gene /// RIKEN cDNA 1200015M12 gene /// RIKEN cDNA 1200016E24 gene /// RIKEN cDNA A130040M12 gene /// RIKEN cDNA E430024C06 gene	BI076834	319202 /// 319269 /// 319443 /// 71719 /// 71739	Mm.216195.1	69.06	423.45	781.94	424.817	2760.06	4621.11	5235.19	4205.45	510.46	108.44	555.26	391.387	0.921307	9.89945	0.029337
1426133_a_at	Mitd1: MIT, microtubule interacting and transport, domain containing 1	BC020137	69028	Mm.30851.1	39.96	31.5	25.64	32.3667	386.93	349.25	234.08	323.42	244.16	731.59	171.04	382.263	11.8104	9.99238	0.0232948
1424723_s_at	Cstf3: cleavage stimulation factor, 3' pre-RNA, subunit 3	BC003241	228410	Mm.39286.1	30.37	53.73	32.52	38.8733	303.89	469.29	413.82	395.667	78.18	31.92	93.96	68.02	1.74979	10.1784	0.0162743
1453238_s_at	1200016E24Rik /// 3930401B19Rik /// A130040M12Rik /// E430024C06Rik: RIKEN cDNA 1200016E24 gene /// RIKEN cDNA 3930401B19 gene /// RIKEN cDNA A130040M12 gene /// RIKEN cDNA E430024C06 gene	AU018141	319202 /// 319269 /// 319443 /// 77570	Mm.196616.1	74.45	139.73	239.24	151.14	2873.85	3418.3	5161.62	3817.92	799.21	507.94	1144.89	817.347	5.40788	25.2608	0.0330986

## Sheet: Chen 2011 translation data
	MGI conversion using GeneID	RAW	probe set	Gene	Description	Accession	GeneID	Description	pGV 1	pGV 2	pGV 3		pGVB 1	pGVB 2	pGVB 3		pMII 1	pMII 2	pMII 3		MII/GV	GVBD/GV		Converted	Input	Input Type	MGI Gene/Marker ID	Symbol	Name/Description	Feature Type	Ensembl ID				MGI conversion using GeneID	RAW	probe set	Gene	Description	Accession	GeneID	Description	pGV 1	pGV 2	pGV 3		pGVB 1	pGVB 2	pGVB 3
	http://www.informatics.jax.org/		1451167_at	Ccdc101 /// LOC100047712	coiled-coil domain containing 101 /// similar to coiled-coil domain containing 101	BC026784	100047712 /// 75565	Mm.24002.1	525.28	887.84	923.61	778.91	355.15	465.82	701.4	507.457	538.31	205.17	425.27	389.583	0.500165	0.651496			100047712		No associated gene								http://www.informatics.jax.org/		1428327_at	Trak1	trafficking protein, kinesin binding 1	BB010301	67095	Mm.28115.1	668.55	577.46	947.24	731.083	475.77	660.71	765.41
	Translated		1426568_at	Slc2a9	solute carrier family 2 (facilitated glucose transporter), member 9	BB148652	117591	Mm.17389.1	940.21	1682.79	349.75	990.917	272.59	340.8	467.99	360.46	575.52	781.53	130.75	495.933	0.500479	0.363764													Activated		1429318_a_at	LOC100046895 /// Qk	similar to Quaking protein /// quaking	AK005169	100046895 /// 19317	Mm.2655.7	268.8	468.76	831.6	523.053	440.73	425.57	616.67
	(Class I, Chen et al. 2011, Genes & Dev)		1434994_at	Dedd	death effector domain-containing	BE199280	21945	Mm.12915.2	724.72	982.07	711.83	806.207	928.59	1091.37	629.5	883.153	370.77	570.48	269.38	403.543	0.500546	1.09544			75565	Entrez Gene	MGI:1922815	Sgf29	SAGA complex associated factor 29	protein coding gene	ENSMUSG00000030714				(Class III, Chen et al. 2011, Genes & Dev)		1420472_at	Mtpn	myotrophin	NM_008098	14489	Mm.4143.1	546.47	524.32	386.08	485.623	528.71	544.53	313.43
			1434151_at	Mettl7a1	methyltransferase like 7A1	AV171622	70152	Mm.220975.2	450.74	398.56	699.07	516.123	322.44	283.26	190.62	265.44	138.66	536.84	100.17	258.557	0.500959	0.514296			117591	Entrez Gene	MGI:2152844	Slc2a9	solute carrier family 2 (facilitated glucose transporter), member 9	protein coding gene	ENSMUSG00000005107						1425991_a_at	Kank2	KN motif and ankyrin repeat domains 2	BC010245	235041	Mm.116602.1	686.5	212.45	252.73	383.893	99.44	504.75	671.36
			1457274_at	OTTMUSG00000010433	predicted gene, OTTMUSG00000010433	BB555205	194225	Mm.17793.1	2801.95	2987.23	2617.9	2802.36	3376.03	2926.35	2614.66	2972.35	1316.12	1676.34	1220.89	1404.45	0.501167	1.06066			21945	Entrez Gene	MGI:1333874	Dedd	death effector domain-containing	protein coding gene	ENSMUSG00000013973						1436364_x_at	Nfix	nuclear factor I/X	AW049660	18032	Mm.9394.3	136.58	215.27	212.93	188.26	307.33	359.6	202.39
			1417764_at	LOC636537 /// Ssr1	similar to signal sequence receptor, alpha /// signal sequence receptor, alpha	BG077348	107513 /// 636537	Mm.138725.1	325.39	515.61	685.89	508.963	557.09	472.73	364.2	464.673	244.01	221.82	300.23	255.353	0.501713	0.91298			70152	Entrez Gene	MGI:1916523	Mettl7a1	methyltransferase like 7A1	protein coding gene	ENSMUSG00000054619						1417719_at	Sap30	sin3 associated polypeptide	NM_021788	60406	Mm.118.1	1896.51	2874.37	2458.86	2409.91	2534.92	3846.34	3984
			1425284_a_at	Rab27a	RAB27A, member RAS oncogene family	AB046693	11891	Mm.34867.2	195.58	358.99	250.91	268.493	155.15	164.8	130.2	150.05	165.85	88.13	150.23	134.737	0.501825	0.558859			194225	Entrez Gene	MGI:3650203	Pramel27	PRAME like 27	protein coding gene	ENSMUSG00000029451						1425130_a_at	Ptpn5	protein tyrosine phosphatase, non-receptor type 5	U28216	19259	Mm.4654.2	97.26	120.44	180.36	132.687	121.45	84.86	244.28
			1439256_x_at	Gpr137b-ps	G protein-coupled receptor 137B, pseudogene	BB726971	664862	Mm.1585.3	686.22	354.51	244.87	428.533	192.92	292.71	120.98	202.203	375.14	132.88	137.62	215.213	0.502209	0.47185			107513	Entrez Gene	MGI:105082	Ssr1	signal sequence receptor, alpha	protein coding gene	ENSMUSG00000021427						1426956_a_at	Trp53bp1	transformation related protein 53 binding protein 1	AJ414734	27223	Mm.25231.1	4554.59	4503.66	2845.32	3967.86	5368.88	4683.69	4870.05
			1451131_at	Arl6ip1	ADP-ribosylation factor-like 6 interacting protein 1	AF133669	54208	Mm.29924.1	2275.43	2355.35	2300.69	2310.49	7755.26	4376.83	3116.04	5082.71	1917.38	772.64	794.42	1161.48	0.502699	2.19984			636537		No associated gene										1439154_at	Nup98	nucleoporin 98	BB473634	269966	Mm.300.2	415.29	584.86	1131.36	710.503	399.17	671.89	2213.45
			1420868_s_at	ENSMUSG00000074460 /// Tmed2	predicted gene, ENSMUSG00000074460 /// transmembrane emp24 domain trafficking protein 2	BB609648	100042343 /// 56334	Mm.196449.1	802.37	1223.71	645.04	890.373	530.55	553.78	347.84	477.39	486.44	537.47	318.9	447.603	0.502714	0.536168			11891	Entrez Gene	MGI:1861441	Rab27a	RAB27A, member RAS oncogene family	protein coding gene	ENSMUSG00000032202						1416892_s_at	Fam107b	family with sequence similarity 107, member B	BC021353	66540	Mm.200627.1	910.6	648.55	302.56	620.57	525.09	437.96	380.63
			1415788_at	Ublcp1	ubiquitin-like domain containing CTD phosphatase 1	BF158817	79560	Mm.23744.1	176.6	136.72	169.98	161.1	333.79	383.32	410.96	376.023	74.9	108.4	59.68	80.9933	0.502752	2.3341			664862	Entrez Gene	MGI:3710533	Gpr137b-ps	G protein-coupled receptor 137B, pseudogene	pseudogene	ENSMUSG00000097715						1425544_at	Plekha5	pleckstrin homology domain containing, family A member 5	BG067450	109135	Mm.80531.1	136.23	290.12	415.09	280.48	363.74	61.67	347.44
			1435653_at	Mm.161353.1		BG070904		Mm.161353.1	303.08	350.57	157.61	270.42	419.03	217.8	59.37	232.067	241.71	94.07	72.46	136.08	0.503217	0.858171			54208	Entrez Gene	MGI:1858943	Arl6ip1	ADP-ribosylation factor-like 6 interacting protein 1	protein coding gene	ENSMUSG00000030654						1436720_s_at	Oog3	oogenesin 3	BM225195	100012	Mm.28722.1	3380.16	3712.21	3087.65	3393.34	3940.36	3643.18	3523.49
			1433922_at	Rab35	RAB35, member RAS oncogene family	BG074549	77407	Mm.27553.1	790.79	260.65	233.88	428.44	197.83	216.4	97.29	170.507	399.8	118.73	128.54	215.69	0.503431	0.397971			100042343		No associated gene										1437708_x_at	Vamp3	vesicle-associated membrane protein 3	BB552111	22319	Mm.168744.4	503.04	83.57	40.24	208.95	278.7	290.71	131.99
			1460010_a_at	Ptdss2	phosphatidylserine synthase 2	BB490580	27388	Mm.3871.5	499.39	148.35	127.1	258.28	2805.65	2952.61	5.41	1921.22	369.22	12.4	8.54	130.053	0.503536	7.43853			56334	Entrez Gene	MGI:1929269	Tmed2	transmembrane p24 trafficking protein 2	protein coding gene	ENSMUSG00000029390						1452118_at	Rrp1b	ribosomal RNA processing 1 homolog B (S. cerevisiae)	BG293527	72462	Mm.102761.1	237.92	217	455.29	303.403	234.41	329.69	960.4
			1423299_at	Txnl1	thioredoxin-like 1	BI416051	53382	Mm.19169.1	1000.15	835.79	1048.89	961.61	1330.27	781.2	534.74	882.07	446.79	599.67	406.23	484.23	0.503562	0.917285			79560	Entrez Gene	MGI:1933105	Ublcp1	ubiquitin-like domain containing CTD phosphatase 1	protein coding gene	ENSMUSG00000041231						1441753_at	4921505C17Rik	RIKEN cDNA 4921505C17 gene	BG092467	78757	Mm.45360.1	87.93	305.62	197.33	196.96	177.79	170.78	676.48
			1438559_x_at	Slc44a2	solute carrier family 44, member 2	BB145101	68682	Mm.148425.2	4260.54	4917.68	4629.55	4602.59	3016.01	2583.51	1312.93	2304.15	2072.45	1995.56	2887.22	2318.41	0.503719	0.50062			77407	Entrez Gene	MGI:1924657	Rab35	RAB35, member RAS oncogene family	protein coding gene	ENSMUSG00000029518						1421409_at	Msi1	Musashi homolog 1(Drosophila)	NM_008629	17690	Mm.5077.1	512.2	133.7	167.63	271.177	117.28	118.01	222.93
			1456528_x_at	Ncl	nucleolin	AU017074	17975	Mm.117581.5	1600.21	1957.69	1473.23	1677.04	873.15	1007.56	1519.03	1133.25	840.98	926.26	768	845.08	0.503911	0.675741			27388	Entrez Gene	MGI:1351664	Ptdss2	phosphatidylserine synthase 2	protein coding gene	ENSMUSG00000025495						1433733_a_at	Cry1	cryptochrome 1 (photolyase-like)	BG069864	12952	Mm.26237.2	1004.41	795.82	639.72	813.317	1281.35	2197.89	900.58
			1436915_x_at	Laptm4b	lysosomal-associated protein transmembrane 4B	AU024771	114128	Mm.197518.2	4263.4	5614.29	4192.08	4689.92	6772.79	4447.14	4323.76	5181.23	2733.27	1994.47	2362.93	2363.56	0.503965	1.10476			53382	Entrez Gene	MGI:1860078	Txnl1	thioredoxin-like 1	protein coding gene	ENSMUSG00000024583						1420456_at	Gcm2	glial cells missing homolog 2 (Drosophila)	AF081556	107889	Mm.1399.1	133.48	44.9	66.22	81.5333	229.23	55.06	141.51
			1424766_at	Ercc6l	excision repair cross-complementing rodent repair deficiency complementation group 6 - like	BC004701	236930	Mm.31911.1	515.38	808.72	638.19	654.097	866.81	839.09	1034.42	913.44	553.17	19.54	416.36	329.69	0.504039	1.39649			68682	Entrez Gene	MGI:1915932	Slc44a2	solute carrier family 44, member 2	protein coding gene	ENSMUSG00000057193						1418744_s_at	LOC100047138 /// Tesc	similar to Tescalcin /// tescalcin	NM_021344	100047138 /// 57816	Mm.26378.1	3024.43	1061.46	1057.34	1714.41	2214.71	2542.61	1471.37
			1438292_x_at	Adk	adenosine kinase	BB559878	11534	Mm.19352.2	905.72	1434.06	1079.46	1139.75	1695.29	1133.7	623.67	1150.89	645.32	454.89	623.86	574.69	0.504226	1.00977			17975	Entrez Gene	MGI:97286	Ncl	nucleolin	protein coding gene	ENSMUSG00000026234						1417453_at	Cul4b	cullin 4B	AW536452	72584	Mm.26885.1	937.67	1421.14	1081.64	1146.82	1218.88	1972.74	2045.46
			1426726_at	LOC677319 /// Ppp1r10	similar to protein phosphatase 1, regulatory subunit 10 /// protein phosphatase 1, regulatory subunit 10	BC004771	52040 /// 677319	Mm.29385.1	2605.82	2329.53	2634.81	2523.39	2740.09	3028.12	2171.75	2646.65	1234.93	1514.31	1070.08	1273.11	0.504523	1.04885			114128	Entrez Gene	MGI:1890494	Laptm4b	lysosomal-associated protein transmembrane 4B	protein coding gene	ENSMUSG00000022257						1437239_x_at	Phc2	polyhomeotic-like 2 (Drosophila)	BB334118	54383	Mm.14198.2	976.96	1913.8	540.33	1143.7	469.45	862.32	740
			1416234_at	Lrrc59	leucine rich repeat containing 59	AW476171	98238	Mm.28892.1	601.95	693.64	950.28	748.623	491.22	530.32	444.17	488.57	621.9	180.29	330.94	377.71	0.504539	0.652625			236930	Entrez Gene	MGI:2654144	Ercc6l	excision repair cross-complementing rodent repair deficiency complementation group 6 like	protein coding gene	ENSMUSG00000051220						1416083_at	LOC100047896 /// Zfand5	similar to zinc finger protein ZNF216 /// zinc finger, AN1-type domain 5	AA124553	100047896 /// 22682	Mm.2904.1	867.93	1236.7	1451.08	1185.24	3431.27	1587.68	1342.68
			1448339_at	Tmem30a	transmembrane protein 30A	BE986812	69981	Mm.171292.1	605.96	997.6	472.9	692.153	415.99	266.77	24.94	235.9	191.96	535.41	320.48	349.283	0.504633	0.34082			11534	Entrez Gene	MGI:87930	Adk	adenosine kinase	protein coding gene	ENSMUSG00000039197						1437429_at	Adamtsl1	ADAMTS-like 1	BB193444	77739	Mm.87329.1	156.45	110.73	213.54	160.24	127.28	255.68	323.48
			1455574_at	Smg7	Smg-7 homolog, nonsense mediated mRNA decay factor (C. elegans)	AI853422	226517	Mm.23816.1	1102.39	1231.65	848.52	1060.85	401.6	431.26	74.58	302.48	854.41	492.97	258.94	535.44	0.504726	0.285129			52040	Entrez Gene	MGI:1289273	Ppp1r10	protein phosphatase 1, regulatory subunit 10	protein coding gene	ENSMUSG00000039220						1418334_at	Dbf4	DBF4 homolog (S. cerevisiae)	NM_013726	27214	Mm.22430.1	1904.78	1570.96	1228.49	1568.08	2473.08	2265.79	795.65
			1450735_at	Pno1	partner of NOB1 homolog (S. cerevisiae)	AF349950	66249	Mm.27831.1	222.84	189.42	576.04	329.433	447.88	279.95	290.22	339.35	151.05	198.81	149.1	166.32	0.504867	1.0301			677319		No associated gene										1454634_at	Fuk	fucokinase	BG967956	234730	Mm.128060.1	74.85	78.15	103.99	85.6633	41.94	65.81	198.68
			1455502_at	Madd	MAP-kinase activating death domain	BM225074	228355	Mm.36410.1	484.45	1405.89	1662.93	1184.42	519.93	396.01	743.06	553	409.29	864.88	520.42	598.197	0.505053	0.466894			98238	Entrez Gene	MGI:2138133	Lrrc59	leucine rich repeat containing 59	protein coding gene	ENSMUSG00000020869						1426962_at	Phf20	PHD finger protein 20	BB308157	228829	Mm.18898.1	297.64	276.56	281.01	285.07	468.98	291.68	509.64
			1447761_x_at	LOC545845 /// Sod1	similar to Superoxide dismutase /// superoxide dismutase 1, soluble	AV261043	20655 /// 545845	Mm.97399.1	4928.43	4954.94	4293.87	4725.75	4779.39	4718.56	3564.07	4354.01	3163.54	2765.92	1232.64	2387.37	0.505183	0.921337			69981	Entrez Gene	MGI:106402	Tmem30a	transmembrane protein 30A	protein coding gene	ENSMUSG00000032328						1441063_at	Eif2c3	eukaryotic translation initiation factor 2C, 3	BB229155	214150	Mm.139138.1	59.77	239.64	54.62	118.01	229.19	29.98	7.58
			1423567_a_at	Psma7	proteasome (prosome, macropain) subunit, alpha type 7	BG297088	26444	Mm.21728.1	1486.84	1592.98	2626.42	1902.08	1284.01	2007.84	1795.17	1695.67	695.82	1787.38	404.16	962.453	0.506	0.891484			226517	Entrez Gene	MGI:2682334	Smg7	SMG7 nonsense mediated mRNA decay factor	protein coding gene	ENSMUSG00000042772						1428313_at	Zswim3	zinc finger, SWIM domain containing 3	AK014904	67538	Mm.33184.1	1075.46	1323.46	1017.25	1138.72	1314.28	1417.17	1743.09
			1437102_at	Ythdf1	YTH domain family 1	BB350365	228994	Mm.30205.2	236.81	381.73	108.99	242.51	66.81	257.62	90.43	138.287	297.99	11.18	59.04	122.737	0.50611	0.570231			66249	Entrez Gene	MGI:1913499	Pno1	partner of NOB1 homolog	protein coding gene	ENSMUSG00000020116						1451972_at	EG545216 /// Glcci1 /// LOC100046012	predicted gene, EG545216 /// glucocorticoid induced transcript 1 /// similar to glucocorticoid induced transcript 1	AA152997	100046012 /// 170772 /// 545216	Mm.27320.1	681.93	1112.85	615.81	803.53	1109.85	983.04	423.39
			1424189_at	Pigc	phosphatidylinositol glycan anchor biosynthesis, class C	AK014096	67292	Mm.45106.1	157.61	79.32	97.26	111.397	229.68	299.6	100.13	209.803	71.44	76.94	20.78	56.3867	0.506179	1.88339			228355	Entrez Gene	MGI:2444672	Madd	MAP-kinase activating death domain	protein coding gene	ENSMUSG00000040687						1448896_at	Pigf	phosphatidylinositol glycan anchor biosynthesis, class F	NM_008838	18701	Mm.219685.1	907.55	669.89	756.81	778.083	1665.12	1506.97	1155.99
			1420114_s_at	2410022L05Rik	RIKEN cDNA 2410022L05 gene, mRNA (cDNA clone MGC	AA409325	66423	Mm.199425.1	2200.42	3052.82	833.27	2028.84	2209.39	2583.71	1486.48	2093.19	1226.14	1000.24	858.09	1028.16	0.506772	1.03172			20655	Entrez Gene	MGI:98351	Sod1	superoxide dismutase 1, soluble	protein coding gene	ENSMUSG00000022982						1417135_at	Srpk2	serine/arginine-rich protein specific kinase 2	NM_009274	20817	Mm.8709.1	330.78	428.8	556.03	438.537	704.39	551.03	866.82
			1418692_at	Rab8a	RAB8A, member RAS oncogene family	BC019990	17274	Mm.28952.1	209.22	333.02	339.39	293.877	139.7	327.91	511.73	326.447	190.69	202.34	53.76	148.93	0.506777	1.11083			545845		No associated gene										1433514_at	Etnk1	ethanolamine kinase 1	BG066916	75320	Mm.30163.1	326.75	318.73	286.63	310.703	1030.91	261.13	116.87
			1415828_a_at	Serp1	stress-associated endoplasmic reticulum protein 1	BF658806	28146	Mm.29702.1	259.94	132.66	158.74	183.78	227.52	154.42	8.09	130.01	104.61	65.79	109.07	93.1567	0.506892	0.707422			26444	Entrez Gene	MGI:1347070	Psma7	proteasome subunit alpha 7	protein coding gene	ENSMUSG00000027566						1460317_s_at	Gna13	guanine nucleotide binding protein, alpha 13	BI662324	14674	Mm.202311.1	169.55	254.01	36.36	153.307	318.1	144.65	349.55
			1418214_at	Klc2	kinesin light chain 2	NM_008451	16594	Mm.12958.1	123.51	156.9	340.75	207.053	63.37	55.38	21.04	46.5967	201.74	14.47	99.01	105.073	0.50747	0.225047			228994	Entrez Gene	MGI:1917431	Ythdf1	YTH N6-methyladenosine RNA binding protein 1	protein coding gene	ENSMUSG00000038848						1426709_a_at	Usp33	ubiquitin specific peptidase 33	BG075953	170822	Mm.24383.2	334.56	239.98	216.85	263.797	521.59	280.26	115.3
			1449100_at	Pard6a	par-6 (partitioning defective 6,) homolog alpha (C. elegans)	NM_019695	56513	Mm.181482.1	189.32	115.55	302.88	202.583	208.65	129.89	238.61	192.383	84.21	106.25	117.99	102.817	0.507528	0.94965			67292	Entrez Gene	MGI:1914542	Pigc	phosphatidylinositol glycan anchor biosynthesis, class C	protein coding gene	ENSMUSG00000026698						1428194_at	Usp9x	ubiquitin specific peptidase 9, X chromosome	AW554408	22284	Mm.24116.1	1106.65	606.21	662.82	791.893	1306.09	990.53	610.98
			1433457_s_at	Grsf1	G-rich RNA sequence binding factor 1	AV090328	231413	Mm.27453.1	284.28	304.83	440.63	343.247	270.11	181.13	198.29	216.51	193.6	131.8	197.86	174.42	0.508148	0.630771			66423	Entrez Gene	MGI:1913673	Coprs	coordinator of PRMT5, differentiation stimulator	protein coding gene	ENSMUSG00000031458						1455900_x_at	Tgm2	transglutaminase 2, C polypeptide	BB041811	21817	Mm.18843.6	90.9	54.19	109.06	84.7167	56.42	75.66	65.1
			1438487_s_at	Zzz3	zinc finger, ZZ domain containing 3	BB724567	108946	Mm.200574.1	605.24	234.21	202.75	347.4	505.17	833.1	105.16	481.143	267.65	30.63	231.32	176.533	0.508156	1.38498			17274	Entrez Gene	MGI:96960	Rab8a	RAB8A, member RAS oncogene family	protein coding gene	ENSMUSG00000003037						1431937_at	Kif24	kinesin family member 24	AK016916	109242	Mm.158560.1	145.46	120.85	59.58	108.63	176.72	118.58	64.52
			1433636_at	Bms1	BMS1 homolog, ribosome assembly protein (yeast)	BF228328	213895	Mm.25269.1	1469.81	1003.91	1049.64	1174.45	1201.97	872.89	2582.77	1552.54	491.78	572.52	726.98	597.093	0.508401	1.32193			28146	Entrez Gene	MGI:92638	Serp1	stress-associated endoplasmic reticulum protein 1	protein coding gene	ENSMUSG00000027808						1422648_at	Slc7a2	solute carrier family 7 (cationic amino acid transporter, y+ system), member 2	BF533509	11988	Mm.4676.1	626.44	656.2	398.63	560.423	690.19	645.42	333.27
			1423309_at	Tgoln1	trans-golgi network protein	AI314055	22134	Mm.141187.1	275.88	18.16	251.04	181.693	363.99	223.06	247.63	278.227	118.67	118.71	39.75	92.3767	0.508421	1.5313			16594	Entrez Gene	MGI:107953	Klc2	kinesin light chain 2	protein coding gene	ENSMUSG00000024862						1452915_at	Prkar2a	protein kinase, cAMP dependent regulatory, type II alpha	AK004336	19087	Mm.27046.1	510.05	549.39	378.39	479.277	682.15	525.64	283.61
			1418819_at	Arl8b	ADP-ribosylation factor-like 8B	NM_026011	67166	Mm.175302.1	930.97	746.32	850.14	842.477	895.57	649.22	434.09	659.627	305.39	493.88	485.95	428.407	0.508509	0.782961			56513	Entrez Gene	MGI:1927223	Pard6a	par-6 family cell polarity regulator alpha	protein coding gene	ENSMUSG00000005699						1423955_a_at	Lass2	LAG1 homolog, ceramide synthase 2	AY029532	76893	Mm.181009.1	334.89	303.12	364.26	334.09	667.67	356.8	431.19
			1436188_a_at	Ndrg4	N-myc downstream regulated gene 4	AI837704	234593	Mm.29846.2	1824.14	2232.26	2266.66	2107.69	1645.89	1907.3	903.13	1485.44	1263.03	1485.88	466.48	1071.8	0.508518	0.704773			231413	Entrez Gene	MGI:106479	Grsf1	G-rich RNA sequence binding factor 1	protein coding gene	ENSMUSG00000044221						1434357_a_at	Kpnb1	karyopherin (importin) beta 1	AW544889	16211	Mm.16710.3	102.9	76.56	37.87	72.4433	152.9	38.86	126.07
			1430388_a_at	Sulf2	sulfatase 2	AK008108	72043	Mm.35807.2	335.43	256.04	279.32	290.263	59.07	130.01	77	88.6933	139.92	149.61	153.33	147.62	0.508573	0.305562			108946	Entrez Gene	MGI:1920453	Zzz3	zinc finger, ZZ domain containing 3	protein coding gene	ENSMUSG00000039068						1426398_at	Ube2w	ubiquitin-conjugating enzyme E2W (putative)	BB796558	66799	Mm.19799.1	1142.09	645.49	751.27	846.283	1816.63	1584.73	627.28
			1460123_at	Gpr1	G protein-coupled receptor 1	AW541072	241070	Mm.103354.1	751.02	825.71	753.25	776.66	1054.35	1062.05	967.91	1028.1	271.97	710.41	202.82	395.067	0.508674	1.32375			213895	Entrez Gene	MGI:2446132	Bms1	BMS1, ribosome biogenesis factor	protein coding gene	ENSMUSG00000030138						1426790_at	Ssrp1	structure specific recognition protein 1	BC024835	20833	Mm.200837.1	454.12	146.87	156.11	252.367	315.14	938.24	1028.29
			1435056_x_at	Pofut2	protein O-fucosyltransferase 2	BB699319	80294	Mm.203556.2	3862.2	1450.74	930.72	2081.22	1854.47	902.85	149.33	968.883	2483.47	454	239.14	1058.87	0.508774	0.465536			22134	Entrez Gene	MGI:105080	Tgoln1	trans-golgi network protein	protein coding gene	ENSMUSG00000056429						1415891_at	Suclg1	succinate-CoA ligase, GDP-forming, alpha subunit	NM_019879	56451	Mm.29845.1	67.56	77.69	34.55	59.9333	159.47	130.7	130.19
			1437273_at	Htra4	HtrA serine peptidase 4	AV315397	330723	Mm.25572.1	317.52	437.06	617.4	457.327	495.83	705.58	275.35	492.253	239.08	116.83	342.43	232.78	0.509002	1.07637			67166	Entrez Gene	MGI:1914416	Arl8b	ADP-ribosylation factor-like 8B	protein coding gene	ENSMUSG00000030105						1436073_at	A630007B06Rik	RIKEN cDNA A630007B06 gene	BB370775	213993	Mm.202224.1	862.91	503.67	881.64	749.407	1113.74	721.67	650
			1418677_at	Actn3	actinin alpha 3	NM_013456	11474	Mm.5316.1	154.37	325.14	210.75	230.087	158.35	74.71	214.58	149.213	23.05	319.08	9.28	117.137	0.509098	0.648509			234593	Entrez Gene	MGI:2384590	Ndrg4	N-myc downstream regulated gene 4	protein coding gene	ENSMUSG00000036564						1460024_at	Tnrc6b	trinucleotide repeat containing 6b	BB313187	213988	Mm.131982.1	171.4	285.76	227.52	228.227	261.57	161.88	166.51
			1418339_at	Recql	RecQ protein-like	NM_023042	19691	Mm.27407.1	429.78	505.39	390.44	441.87	895.86	662.62	563.15	707.21	326.49	95.07	253.42	224.993	0.509184	1.60049			72043	Entrez Gene	MGI:1919293	Sulf2	sulfatase 2	protein coding gene	ENSMUSG00000006800						1419076_a_at	Brca2	breast cancer 2	NM_009765	12190	Mm.161.1	1012.46	1218.33	547.1	925.963	1501.63	1430.25	722.3
			1423918_at	Rhbdd1	rhomboid domain containing 1	BC005518	76867	Mm.28175.1	141.07	830.87	844.72	605.553	517.99	257.32	100.71	292.007	245.69	420.46	258.99	308.38	0.509253	0.482215			241070	Entrez Gene	MGI:2385324	Gpr1	G protein-coupled receptor 1	protein coding gene	ENSMUSG00000046856						1438905_x_at	C030046I01Rik	RIKEN cDNA C030046I01 gene	BB765277	109284	Mm.41419.2	73.57	108.93	152.46	111.653	86.7	164.43	727.52
			1449555_a_at	Fetub	fetuin beta	NM_021564	59083	Mm.28461.1	868.67	769.63	1502.37	1046.89	706.16	770.35	2259.37	1245.29	631.45	614.67	353.38	533.167	0.509286	1.18952			80294	Entrez Gene	MGI:1916863	Pofut2	protein O-fucosyltransferase 2	protein coding gene	ENSMUSG00000020260						1450394_at	Golph3	golgi phosphoprotein 3	AV174110	66629	Mm.22435.1	727.08	628.68	599.15	651.637	806.92	738.41	129.66
			1420096_at	Zscan21	Zinc finger and SCAN domain containing 21, mRNA (cDNA clone MGC	AI326272	22697	Mm.206897.1	1446.14	2819.87	1447.43	1904.48	1343.71	1242.14	1729.08	1438.31	1352.4	758.65	798.89	969.98	0.509315	0.755225			330723	Entrez Gene	MGI:3036260	Htra4	HtrA serine peptidase 4	protein coding gene	ENSMUSG00000037406						1421089_a_at	2610028A01Rik	RIKEN cDNA 2610028A01 gene	NM_028228	72400	Mm.29645.1	313.16	219.64	229.31	254.037	126.96	246.12	443.15
			1434235_at	Slc20a2	solute carrier family 20, member 2	BB765719	20516	Mm.157511.2	236.87	212.93	118.57	189.457	184.08	221.96	6.84	137.627	134.51	13.65	141.38	96.5133	0.509422	0.726428			11474	Entrez Gene	MGI:99678	Actn3	actinin alpha 3	protein coding gene	ENSMUSG00000006457						1456200_at	Ipmk	inositol polyphosphate multikinase	BM225636	69718	Mm.12055.2	380.24	398.19	159.52	312.65	485.79	417.33	672.45
			1437985_a_at	2310061I04Rik	RIKEN cDNA 2310061I04 gene	BB379386	69662	Mm.5624.3	2086.5	2261	1945.31	2097.6	1196.06	1325.47	1148.57	1223.37	1268.13	1039.32	899.73	1069.06	0.509658	0.583221			19691	Entrez Gene	MGI:103021	Recql	RecQ protein-like	protein coding gene	ENSMUSG00000030243						1434459_at	Zc3h4	zinc finger CCCH-type containing 4	BF147898	330474	Mm.29579.1	730.27	373.32	518.47	540.687	834.77	866.85	478.31
			1432381_a_at	Fsip1 /// LOC640450	fibrous sheath-interacting protein 1 /// similar to fibrous sheath-interacting protein 1	AK005924	640450 /// 71313	Mm.85046.2	103.46	181.41	148.02	144.297	22.8	86.74	90.82	66.7867	138.16	40.68	41.91	73.5833	0.509945	0.462843			76867	Entrez Gene	MGI:1924117	Rhbdd1	rhomboid domain containing 1	protein coding gene	ENSMUSG00000026142						1421547_at	Cd180	CD180 antigen	NM_008533	17079	Mm.3300.1	133.37	239.02	77.53	149.973	315.02	265.19	368.09
			1456598_at	100041032 /// 100041179 /// AU018829 /// EG665802 /// LOC100038995 /// LOC100039010 /// LOC100040112 /// LOC100040125 /// LOC100040885 /// LOC100041253 /// LOC100041641 /// LOC100041712 /// LOC665718	predicted gene, 100041032 /// predicted gene, 100041179 /// expressed sequence AU018829 /// predicted gene, EG665802 /// similar to C87414 protein /// similar to C87414 protein /// similar to C87414 protein /// similar to C87414 protein /// similar to Expressed sequence AA792892 /// similar to C87414 protein /// similar to C87414 protein /// similar to C87414 protein /// similar to C87414 protein	C81062	100038995 /// 100039010 /// 100040112 /// 100040125 /// 100040885 /// 100041032 /// 100041179 /// 100041253 /// 100041641 /// 100041712 /// 545762 /// 665718 /// 665802	Mm.21115.1	1210.06	1662.56	1129.59	1334.07	1818.94	1846.88	2193.91	1953.24	730.39	722.47	588.71	680.523	0.510111	1.46412			59083	Entrez Gene	MGI:1890221	Fetub	fetuin beta	protein coding gene	ENSMUSG00000022871						1438143_s_at	Atxn2 /// LOC100047323	ataxin 2 /// similar to ataxin 2	BB705334	100047323 /// 20239	Mm.1989.3	1031.14	1072.19	451.22	851.517	1440.1	1603.61	1868.99
			1437082_at	Akap9	A kinase (PRKA) anchor protein (yotiao) 9	BB246410	100986	Mm.46044.2	192.97	186.52	213.88	197.79	94.63	120.68	202.63	139.313	131.81	76.29	94.69	100.93	0.510289	0.70435			22697	Entrez Gene	MGI:99182	Zscan21	zinc finger and SCAN domain containing 21	protein coding gene	ENSMUSG00000037017						1433702_at	Ermp1	endoplasmic reticulum metallopeptidase 1	BI663634	226090	Mm.27216.1	2251.48	1575.94	1474.79	1767.4	2715.1	2036.05	1767.46
			1421014_a_at	Clybl	citrate lyase beta like	BC023398	69634	Mm.34608.1	295.29	261.01	401.57	319.29	245.47	74.26	235.87	185.2	207.61	211.76	69.56	162.977	0.510435	0.580037			20516	Entrez Gene	MGI:97851	Slc20a2	solute carrier family 20, member 2	protein coding gene	ENSMUSG00000037656						1441316_at	LOC677060 /// Wnt8b	similar to wingless related MMTV integration site 8b /// wingless related MMTV integration site 8b	BB234335	22423 /// 677060	Mm.208150.1	99.5	64.74	81.56	81.9333	75.38	32.32	209.25
			1417557_at	Ubxn6	UBX domain protein 6	NM_024432	66530	Mm.28000.1	109.83	113.57	215.06	146.153	22.92	70.75	704.89	266.187	62.77	128.45	32.61	74.61	0.510491	1.82128			69662	Entrez Gene	MGI:1916912	2310061I04Rik	RIKEN cDNA 2310061I04 gene	protein coding gene	ENSMUSG00000050705						1436759_x_at	Cnn3 /// LOC100047856	calponin 3, acidic /// similar to calponin 3, acidic	AV172168	100047856 /// 71994	Mm.22171.3	1177.73	1500.77	652.35	1110.28	1540.21	1642.04	476.01
			1433768_at	Palld	palladin, cytoskeletal associated protein	BG071905	72333	Mm.27390.1	1255.65	1306.91	969.82	1177.46	1128.07	1122.07	1034.52	1094.89	784.36	369.45	649.53	601.113	0.510517	0.929872			640450		No associated gene										1418057_at	Tiam1	T-cell lymphoma invasion and metastasis 1	NM_009384	21844	Mm.1211.1	2890.8	1728.11	969.61	1862.84	2888.83	2479.7	1615.68
			1454882_at	L3mbtl3	l(3)mbt-like 3 (Drosophila)	BB022070	237339	Mm.41031.1	641.35	1199.36	1507.63	1116.11	824.88	814.05	236.58	625.17	748.03	420.02	541.36	569.803	0.510525	0.560131			71313	Entrez Gene	MGI:1918563	Fsip1	fibrous sheath-interacting protein 1	protein coding gene	ENSMUSG00000027344						1415819_a_at	Ppp2r1a	protein phosphatase 2 (formerly 2A), regulatory subunit A (PR 65), alpha isoform	BC006606	51792	Mm.1034.1	801.72	600.27	1453.06	951.683	854.04	761.97	1778.88
			1426623_a_at	Arhgap17	Rho GTPase activating protein 17	AV351061	70497	Mm.193021.3	433.44	370.74	390.57	398.25	1014.47	170.29	111.84	432.2	383.86	80.68	145.99	203.51	0.511011	1.08525			100038995		No associated gene										1423076_at	Snx9	sorting nexin 9	BB703513	66616	Mm.89515.1	1259.72	829.01	999.4	1029.38	2709.94	1008.3	867.22
			1437908_a_at	Ergic1	endoplasmic reticulum-golgi intermediate compartment (ERGIC) 1	BB095626	67458	Mm.34244.2	1320.78	867.24	806.5	998.173	1061.76	815.03	1532.98	1136.59	302.72	990.36	237.56	510.213	0.511147	1.13867			100039010		No associated gene										1448950_at	Il1r1	interleukin 1 receptor, type I	NM_008362	16177	Mm.896.1	132.68	388.97	125.33	215.66	280.06	143.67	139.01
			1452971_at	Upf3a	UPF3 regulator of nonsense transcripts homolog A (yeast)	AK011127	67031	Mm.44858.1	383.33	398.9	200.66	327.63	170.53	284.29	375.04	276.62	216.55	167.14	118.76	167.483	0.511197	0.844306			100040112		No associated gene										1415952_at	Mark2	MAP/microtubule affinity-regulating kinase 2	BI686265	13728	Mm.4082.1	1860.52	1221.92	873.84	1318.76	1660.58	2773.09	2414.11
			1417176_at	Csnk1e	casein kinase 1, epsilon	BE952001	27373	Mm.30199.1	330.87	970.96	1156.05	819.293	376.46	853.46	1170.36	800.093	318.43	485.51	453.01	418.983	0.511396	0.976565			100040125		No associated gene										1451581_at	Saps2	SAPS domain family, member 2	BB532544	71474	Mm.132396.1	83.04	308.81	28.07	139.973	79.41	107.06	27.94
			1422455_s_at	Nsf	N-ethylmaleimide sensitive fusion protein	BB400581	18195	Mm.24092.1	900.48	1022.39	1641.2	1188.02	790.86	929.32	2469.46	1396.55	421.58	548.89	853.68	608.05	0.511817	1.17552			100040885	Entrez Gene	MGI:3704103	Pramel33	PRAME like 33	protein coding gene	ENSMUSG00000096044						1437455_a_at	Btg1 /// LOC100047353	B-cell translocation gene 1, anti-proliferative /// similar to myocardial vascular inhibition factor	AW322026	100047353 /// 12226	Mm.16596.3	644.94	405.62	314.96	455.173	585.26	702.86	403.66
			1415859_at	Eif3c	eukaryotic translation initiation factor 3, subunit C	BB858329	56347	Mm.22776.1	2356.1	3607.63	2467.39	2810.37	1882.62	1822.33	2344.86	2016.6	1357.89	1850.09	1111.39	1439.79	0.512313	0.717557			100041032	old symbol	MGI:3781282	Pramel38	PRAME like 38	protein coding gene	ENSMUSG00000096259						1432683_at	5530400K19Rik	RIKEN cDNA 5530400K19 gene	AK017425	74507	Mm.51503.1	191.81	209.44	133.77	178.34	156.5	218.32	185.88
			1416376_at	Tmem97	transmembrane protein 97	NM_133706	69071	Mm.29431.1	317.35	569.45	782.88	556.56	170.16	612.94	873.5	552.2	263.91	303.81	287.83	285.183	0.512404	0.992166			100041032	Entrez Gene	MGI:3781282	Pramel38	PRAME like 38	protein coding gene	ENSMUSG00000096259						1450710_at	Jarid2	jumonji, AT rich interactive domain 2	NM_021878	16468	Mm.25059.1	225.38	229.38	548.31	334.357	223.5	361.43	630.48
			1433320_at	4930519N06Rik	RIKEN cDNA 4930519N06 gene	AK015846	75082	Mm.159420.1	311.66	343.26	199.84	284.92	384.1	413.08	346.27	381.15	181.11	129.15	127.78	146.013	0.512471	1.33774			100041179	old symbol	MGI:3781362	Gm3183	predicted gene 3183	protein coding gene	ENSMUSG00000095954						1422719_s_at	Nup50	nucleoporin 50	NM_016714	18141	Mm.28379.1	257.27	136.84	305.36	233.157	92.99	103.52	85.45
			1456045_at	1700106N22Rik	RIKEN cDNA 1700106N22 gene	AV173571	73582	Mm.46729.2	260.45	194.79	738.39	397.877	272.21	310.81	328.66	303.893	217.39	141.99	252.41	203.93	0.512546	0.763788			100041179	Entrez Gene	MGI:3781362	Gm3183	predicted gene 3183	protein coding gene	ENSMUSG00000095954						1432374_a_at	D5Wsu178e	DNA segment, Chr 5, Wayne State University 178, expressed	AK016617	28042	Mm.86644.2	522.79	221.03	150.62	298.147	712.85	356.68	244.73
			1430568_at	Zc3h13	zinc finger CCCH type containing 13	AW539538	67302	Mm.103508.1	1029.77	931.6	440.24	800.537	673.11	716.06	877.43	755.533	710.23	258.23	262.55	410.337	0.512577	0.943784			100041253	Entrez Gene	MGI:2141041	Gm16513	predicted gene, Gm16513	protein coding gene	ENSMUSG00000095996						1428409_at	Nat13	N-acetyltransferase 13	AK013287	72117	Mm.28064.1	1539.82	995.97	692.93	1076.24	1750.79	1349.37	1335.99
			1419493_a_at	Tpd52	tumor protein D52	BC002036	21985	Mm.2777.1	4297.76	3159.15	2855.56	3437.49	3225.06	2728.27	2265.46	2739.6	2713.55	1095.2	1480.99	1763.25	0.512946	0.796976			100041641		No associated gene										1423683_at	Cdca4	cell division cycle associated 4	AF322238	71963	Mm.28595.1	343.8	137.31	213.65	231.587	369.96	361.91	372.65
			1435194_at	Hspa4	heat shock protein 4	AW909503	15525	Mm.30652.1	412.24	982.86	193.09	529.397	687.23	322.55	447.42	485.733	348.48	201.34	265	271.607	0.513049	0.917522			100041712		No associated gene										1430024_at	LOC100045035 /// Yipf6	similar to Yip1 domain family, member 6 /// Yip1 domain family, member 6	BB284377	100045035 /// 77929	Mm.46272.1	541.21	539.75	485.6	522.187	414.9	484.91	623.91
			1434923_at	Cox19	COX19 cytochrome c oxidase assembly homolog (S. cerevisiae)	AV354536	68033	Mm.45146.3	218.67	152.91	216.12	195.9	176.24	289.52	150.4	205.387	23.44	231.63	46.94	100.67	0.513885	1.04843			545762	old symbol	MGI:3845011	Gm16367	predicted gene 16367	protein coding gene							1452435_at	Wdr22	WD repeat domain 22	BQ180383	320808	Mm.220310.1	74.1	158.22	81.96	104.76	183.99	108.99	102.72
			1432270_a_at	Chmp5	chromatin modifying protein 5	AK003313	76959	Mm.17087.2	2994.23	2819.15	3265.08	3026.15	3425.25	2698.91	2246.86	2790.34	1592.89	1606.55	1468.1	1555.85	0.514133	0.922075			545762	Entrez Gene	MGI:3845011	Gm16367	predicted gene 16367	protein coding gene							1454979_at	Diap1	diaphanous homolog 1 (Drosophila)	BM120370	13367	Mm.195916.1	1585.68	1866.43	1528.71	1660.27	3754.84	2694.74	1425.08
			1448916_at	LOC100047868 /// Mafg	similar to mafG /// v-maf musculoaponeurotic fibrosarcoma oncogene family, protein G (avian)	BC002092	100047868 /// 17134	Mm.220949.1	135.83	204.09	676.3	338.74	173.77	122.67	63.61	120.017	284.84	53.76	184.1	174.233	0.514357	0.354303			665718		No associated gene										1448127_at	Rrm1	ribonucleotide reductase M1	BB758819	20133	Mm.656.1	137.31	334.06	303.57	258.313	146.06	125.87	73.47
			1444534_at	Uhrf1bp1	UHRF1 (ICBP90) binding protein 1 (Uhrf1bp1), mRNA	AW122555	224648	Mm.151186.1	297.5	1164.44	659.1	707.013	574.71	292.13	449.08	438.64	565.11	169.7	356.48	363.763	0.514507	0.620413			665802	Entrez Gene	MGI:3704104	Pramel35	PRAME like 35	protein coding gene	ENSMUSG00000107392						1424183_at	Acat1	acetyl-Coenzyme A acetyltransferase 1	BG070487	110446	Mm.219649.1	787.83	891.44	1294.53	991.267	945.57	1300.39	1228.74
			1432029_a_at	LOC100046746 /// Smap1	similar to SMAP1 /// stromal membrane-associated protein 1	AK006817	100046746 /// 98366	Mm.196452.3	523.3	824.45	227.97	525.24	230.37	255.35	128.92	204.88	249.7	376.54	184.61	270.283	0.51459	0.390069			100986	Entrez Gene	MGI:2178217	Akap9	A kinase (PRKA) anchor protein (yotiao) 9	protein coding gene	ENSMUSG00000040407						1431014_at	Cecr2	cat eye syndrome chromosome region, candidate 2 homolog (human)	AK013061	330409	Mm.31215.1	1264.71	1291.6	1440.58	1332.3	1482.12	1783.99	1249.36
			1460209_at	Usp39	ubiquitin specific peptidase 39	BC026983	28035	Mm.27292.1	332.58	139.46	216.01	229.35	354.71	288.68	414.39	352.593	130.25	20.82	203.14	118.07	0.514803	1.53736			69634	Entrez Gene	MGI:1916884	Clybl	citrate lyase beta like	protein coding gene	ENSMUSG00000025545						1423830_a_at	Mier2	mesoderm induction early response 1, family member 2	BC005748	70427	Mm.40721.1	689.77	410.64	683.41	594.607	946.48	962	683.31
			1449209_a_at	Rdh11	retinol dehydrogenase 11	AB030503	17252	Mm.219462.1	810.55	705.4	808.76	774.903	1594.66	842.53	1110.94	1182.71	443.95	559.64	193.32	398.97	0.514864	1.52627			66530	Entrez Gene	MGI:1913780	Ubxn6	UBX domain protein 6	protein coding gene	ENSMUSG00000019578						1437357_at	Ythdc2	YTH domain containing 2	AI481820	240255	Mm.30760.1	726.22	414.67	183.78	441.557	320.66	691.58	141.73
			1436862_at	Doc2a	double C2, alpha	BB543070	13446	Mm.157324.2	909.74	1155.94	606.74	890.807	328.9	1364.64	746.65	813.397	385.1	560.39	430.79	458.76	0.514994	0.913101			72333	Entrez Gene	MGI:1919583	Palld	palladin, cytoskeletal associated protein	protein coding gene	ENSMUSG00000058056						1415838_at	Serinc1	serine incorporator 1	AK005203	56442	Mm.29344.1	442.1	381.22	432.21	418.51	620.91	837.98	404.86
			1419932_s_at	Mm.201472.1		AW546472		Mm.201472.1	370.65	255.22	180.7	268.857	115.09	162.21	124.1	133.8	221.88	76.41	117.41	138.567	0.515392	0.497663			237339	Entrez Gene	MGI:2143628	L3mbtl3	L3MBTL3 histone methyl-lysine binding protein	protein coding gene	ENSMUSG00000039089						1450467_at	Bsn	bassoon	AV139249	12217	Mm.20425.1	172.78	181.87	95.68	150.11	137.03	146.22	178.51
			1431214_at	LOC433762	hypothetical gene LOC433762	BG297038	433762	Mm.157900.1	380.69	742.61	868.67	663.99	131.06	754.23	486.4	457.23	339.42	504.51	182.84	342.257	0.515455	0.68861			70497	Entrez Gene	MGI:1917747	Arhgap17	Rho GTPase activating protein 17	protein coding gene	ENSMUSG00000030766						1417145_at	Nfxl1	nuclear transcription factor, X-box binding-like 1	NM_133921	100978	Mm.27827.1	1257.71	1041.6	890.29	1063.2	1454.75	1178.95	1435.29
			1438678_at	1500011K16Rik	RIKEN cDNA 1500011K16 gene	AV154001	67885	Mm.27359.1	377.84	191.06	1058.59	542.497	404.63	601.6	1249.83	752.02	205.76	241.46	391.7	279.64	0.515469	1.38622			67458	Entrez Gene	MGI:1914708	Ergic1	endoplasmic reticulum-golgi intermediate compartment (ERGIC) 1	protein coding gene	ENSMUSG00000001576						1454900_s_at	Mycbp2	MYC binding protein 2	AW107953	105689	Mm.24744.1	1009.19	645.83	819.68	824.9	1045.24	1012.57	1027.28
			1455381_at	4921513D23Rik	RIKEN cDNA 4921513D23 gene	AV254721	223989	Mm.85442.1	2719.5	1753.45	1084.88	1852.61	1449.21	978.82	728.99	1052.34	1099.53	825.51	940.32	955.12	0.515554	0.568031			67031	Entrez Gene	MGI:1914281	Upf3a	UPF3 regulator of nonsense transcripts homolog A (yeast)	protein coding gene	ENSMUSG00000038398						1437856_at	Ipmk	inositol polyphosphate multikinase	BM225636	69718	Mm.12055.2	282.63	35.48	158.54	158.883	240.3	280.31	108.08
			1434844_at	Hexdc	hexosaminidase (glycosyl hydrolase family 20, catalytic domain) containing	BF582632	238023	Mm.27182.3	277.09	218.07	105.68	200.28	195.78	63.3	61.68	106.92	29.99	17.86	261.97	103.273	0.515645	0.533853			27373	Entrez Gene	MGI:1351660	Csnk1e	casein kinase 1, epsilon	protein coding gene	ENSMUSG00000022433						1423707_at	Tmem50b	transmembrane protein 50B	BC004841	77975	Mm.29987.1	364.06	332.88	183.52	293.487	319.45	654.01	44.18
			1451176_at	D430028G21Rik	RIKEN cDNA D430028G21 gene	BC025825	228607	Mm.217102.1	142.32	405.69	239.23	262.413	153.27	294.99	39.59	162.617	62.92	202	141.04	135.32	0.515675	0.619697			18195	Entrez Gene	MGI:104560	Nsf	N-ethylmaleimide sensitive fusion protein	protein coding gene	ENSMUSG00000034187						1430604_a_at	Dab2	disabled homolog 2 (Drosophila)	AW986632	13132	Mm.34248.3	675.51	793.98	547.07	672.187	877.2	1614.67	984.65
			1416707_a_at	Pmf1	polyamine-modulated factor 1	NM_025928	67037	Mm.36715.1	271.12	337.25	636.5	414.957	490.45	449.48	397.25	445.727	108.66	481.63	51.72	214.003	0.515725	1.07415			56347	Entrez Gene	MGI:1926966	Eif3c	eukaryotic translation initiation factor 3, subunit C	protein coding gene	ENSMUSG00000030738						1438210_at	Gpr149	G protein-coupled receptor 149	BB126999	229357	Mm.95181.1	159.71	121.56	148.1	143.123	208.22	210.48	55.39
			1429307_s_at	Lzic	leucine zipper and CTNNBIP1 domain containing	AK007657	69151	Mm.45138.1	232.72	194.52	31.07	152.77	171.64	186.77	130.36	162.923	83.92	113.1	39.38	78.8	0.515808	1.06646			69071	Entrez Gene	MGI:1916321	Tmem97	transmembrane protein 97	protein coding gene	ENSMUSG00000037278						1448809_at	Cse1l	chromosome segregation 1-like (S. cerevisiae)	NM_023565	110750	Mm.22417.1	283.54	256.69	157.37	232.533	356.77	282.08	256.02
			1437875_at	Bicd2	bicaudal D homolog 2 (Drosophila)	AV328403	76895	Mm.28879.1	1019.66	471.14	1045.65	845.483	1446.23	507.58	909.56	954.457	521.26	311.68	475.72	436.22	0.515942	1.12889			75082	Entrez Gene	MGI:1922332	4930519N06Rik	RIKEN cDNA 4930519N06 gene	lncRNA gene							1447914_x_at	2600010E01Rik	RIKEN cDNA 2600010E01 gene	AV249015	72446	Mm.83885.1	182.09	57.43	128.34	122.62	218.24	320.02	63.4
			1452266_at	Las1l	LAS1-like (S. cerevisiae)	AW557554	76130	Mm.27117.1	344.6	603.32	727.78	558.567	280.36	535.4	531.81	449.19	206.05	441.35	217.34	288.247	0.516047	0.804183			73582	Entrez Gene	MGI:1920832	Camkmt	calmodulin-lysine N-methyltransferase	protein coding gene	ENSMUSG00000071037						1456240_x_at	Cdca4	cell division cycle associated 4	BB329505	71963	Mm.28595.2	419.5	188.95	306.9	305.117	367.38	428.55	272.07
			1419839_x_at	Prpf19	PRP19/PSO4 pre-mRNA processing factor 19 homolog (S. cerevisiae)	AA409562	28000	Mm.218762.1	983.07	1436.3	2059.99	1493.12	1268.04	2322.05	1595.88	1728.66	953.72	853.77	504.39	770.627	0.516118	1.15775			67302	Entrez Gene	MGI:1914552	Zc3h13	zinc finger CCCH type containing 13	protein coding gene	ENSMUSG00000022000						1424882_a_at	Nt5dc2	5'-nucleotidase domain containing 2	BC011230	70021	Mm.30083.1	105.6	100.76	208.94	138.433	120.09	117.07	297.43
			1423694_at	Kctd10	potassium channel tetramerisation domain containing 10	BC006935	330171	Mm.138199.2	800.54	716.06	718.13	744.91	764.88	715.91	1013.52	831.437	557.76	331.88	264.25	384.63	0.516344	1.11616			21985	Entrez Gene	MGI:107749	Tpd52	tumor protein D52	protein coding gene	ENSMUSG00000027506						1419591_at	Gsdmc1	gasdermin C1	NM_031378	83492	Mm.83284.1	1108.12	1846.34	2278.27	1744.24	1085.74	1109.34	1515
			1436874_x_at	Slc25a5	solute carrier family 25 (mitochondrial carrier, adenine nucleotide translocator), member 5	BM210336	11740	Mm.658.4	558.1	947.29	2195.6	1233.66	694.68	851.03	1141.08	895.597	672.89	787.55	452.54	637.66	0.516883	0.725965			15525	Entrez Gene	MGI:1342292	Hspa4	heat shock protein 4	protein coding gene	ENSMUSG00000020361						1422688_a_at	LOC100046704 /// Nras	similar to neuroblastoma ras oncogene /// neuroblastoma ras oncogene	BB018528	100046704 /// 18176	Mm.734.1	295.98	96.24	189.7	193.973	164.94	619.59	64.83
			1450845_a_at	Bzw1	basic leucine zipper and W2 domains 1	AV144956	66882	Mm.21848.1	1275.29	299.97	565.06	713.44	355.07	414.54	433.81	401.14	131.4	372.34	603.09	368.943	0.517133	0.562262			68033	Entrez Gene	MGI:1915283	Cox19	cytochrome c oxidase assembly protein 19	protein coding gene	ENSMUSG00000045438						1448782_at	Txndc11	thioredoxin domain containing 11	NM_134105	106200	Mm.219511.1	218.66	164.38	117.2	166.747	128.34	162.74	239.67
			1434968_a_at	Actr3	ARP3 actin-related protein 3 homolog (yeast)	BB758476	74117	Mm.183102.2	1864.86	1777.58	1842.15	1828.2	1168.38	1138.9	612.09	973.123	1074.04	917.87	844.52	945.477	0.517164	0.532286			76959	Entrez Gene	MGI:1924209	Chmp5	charged multivesicular body protein 5	protein coding gene	ENSMUSG00000028419						1419111_at	Ing2	inhibitor of growth family, member 2	NM_023503	69260	Mm.45221.1	149.51	38.29	63.02	83.6067	167.09	193.63	107.72
			1418861_at	Pias4	protein inhibitor of activated STAT 4	NM_021501	59004	Mm.34428.1	101.12	566.03	353.88	340.343	202.04	629.3	751.85	527.73	191.68	194.56	142.31	176.183	0.517664	1.55058			100047868		No associated gene										1416092_a_at	Mtap4	microtubule-associated protein 4	BB000894	17758	Mm.12625.1	1805.19	2470.85	2278.52	2184.85	1887.24	1255.16	2170.22
			1416532_at	Trrap	transformation/transcription domain-associated protein	NM_133901	100683	Mm.33838.1	130.92	111.17	43.07	95.0533	256.16	171.11	160.51	195.927	99.08	16.74	31.95	49.2567	0.5182	2.06123			17134	Entrez Gene	MGI:96911	Mafg	v-maf musculoaponeurotic fibrosarcoma oncogene family, protein G (avian)	protein coding gene	ENSMUSG00000051510						1449677_s_at	Tmem38b	transmembrane protein 38B	C77858	52076	Mm.195244.1	356.06	146.62	109.85	204.177	181.18	147.35	322.23
			1417278_a_at	Nkd1	naked cuticle 1 homolog (Drosophila)	NM_027280	93960	Mm.30219.1	250.73	476.84	685.19	470.92	277.67	316.77	437.07	343.837	357.03	230.68	144.61	244.107	0.518361	0.730138			224648	Entrez Gene	MGI:3041238	Uhrf1bp1	UHRF1 (ICBP90) binding protein 1	protein coding gene	ENSMUSG00000039512						1422789_at	Aldh1a2	aldehyde dehydrogenase family 1, subfamily A2	NM_009022	19378	Mm.42016.1	240.79	146.29	50.94	146.007	411.16	410.26	601.24
			1418281_at	Rad51	RAD51 homolog (S. cerevisiae)	NM_011234	19361	Mm.231.1	1645.95	1263.45	1519.24	1476.21	1335.12	1575.36	1096.38	1335.62	854.27	951.25	491.09	765.537	0.518581	0.904761			100046746		No associated gene										1432478_a_at	Rnf19b	ring finger protein 19B	AK015966	75234	Mm.19126.1	246.55	520.52	112.06	293.043	229.84	610.16	80.23
			1420381_a_at	Rpl31	ribosomal protein L31	NM_053257	114641	Mm.29982.1	782.98	684.75	917.79	795.173	506.05	772.56	124.84	467.817	306.6	317.76	612.76	412.373	0.518596	0.58832			98366	Entrez Gene	MGI:2138261	Smap1	small ArfGAP 1	protein coding gene	ENSMUSG00000026155						1448298_at	Tnk2	tyrosine kinase, non-receptor, 2	NM_016788	51789	Mm.1483.1	136.2	124.52	122.17	127.63	111.32	126.59	185.51
			1450315_at	V1rd14	vomeronasal 1 receptor, D14	NM_030736	81011	Mm.160376.1	595.6	356.7	323.49	425.263	1474.57	639.97	532.79	882.443	257.94	204.16	199.52	220.54	0.518596	2.07505			28035	Entrez Gene	MGI:107622	Usp39	ubiquitin specific peptidase 39	protein coding gene	ENSMUSG00000056305						1419211_s_at	4933424B01Rik	RIKEN cDNA 4933424B01 gene	NM_138757	71177	Mm.193087.1	131.72	180.88	64.09	125.563	543.34	103.77	62.93
			1448373_at	Mrpl18	mitochondrial ribosomal protein L18	NM_026310	67681	Mm.21356.1	1455.76	1039.63	1076.07	1190.49	1108	1067.8	1651.76	1275.85	662.47	518.22	671.88	617.523	0.518715	1.07171			17252	Entrez Gene	MGI:102581	Rdh11	retinol dehydrogenase 11	protein coding gene	ENSMUSG00000066441						1419362_at	Mrpl35	mitochondrial ribosomal protein L35	BF787384	66223	Mm.28579.1	109.48	113.23	62.34	95.0167	116.49	584.43	185.81
			1428870_at	Nolc1	nucleolar and coiled-body phosphoprotein 1	BM213850	70769	Mm.78861.2	498.07	542.97	171.68	404.24	219.97	365.27	183.47	256.237	177.55	290.81	161.15	209.837	0.519089	0.633873			13446	Entrez Gene	MGI:109446	Doc2a	double C2, alpha	protein coding gene	ENSMUSG00000052301						1433487_at	Clcn3	chloride channel 3	BI739053	12725	Mm.28842.3	146.24	10.43	72.95	76.54	55.26	17.64	221.01
			1437382_at	Acvr2a	activin receptor IIA	BG066107	11480	Mm.21834.3	26.26	411.55	24.45	154.087	377.48	278.47	638.5	431.483	112.3	86.15	41.55	80	0.519188	2.80026			433762		No associated gene										1434281_at	Dda1	DET1 and DDB1 associated 1	AV032244	66498	Mm.200540.1	444.34	360.72	318.01	374.357	397.42	215.94	482.37
			1449339_at	D10Ertd641e	DNA segment, Chr 10, ERATO Doi 641, expressed, mRNA (cDNA clone MGC	BE692118	52717	Mm.21793.1	520.88	371.57	386.47	426.307	433.69	378.74	361.29	391.24	414.33	107.79	142.32	221.48	0.519532	0.917743			67885	Entrez Gene	MGI:1915135	Mtln	mitoregulin	protein coding gene	ENSMUSG00000051319						1452700_s_at	Kbtbd7	kelch repeat and BTB (POZ) domain containing 7	AK003597	211255	Mm.17872.1	1678.99	1573.53	1532.6	1595.04	2344.12	2015.69	1940.23
			1424608_a_at	100039204 /// 100039345 /// 100040790 /// 100041175 /// 100041416 /// 100042151 /// 100042787 /// 100043211 /// 100043258 /// 100043316 /// 434166 /// Bzw2 /// OTTMUSG00000017752	predicted gene, 100039204 /// predicted gene, 100039345 /// predicted gene, 100040790 /// predicted gene, 100041175 /// predicted gene, 100041416 /// predicted gene, 100042151 /// predicted gene, 100042787 /// predicted gene, 100043211 /// predicted gene, 100043258 /// predicted gene, 100043316 /// predicted gene, 434166 /// basic leucine zipper and W2 domains 2 /// predicted gene, OTTMUSG0000001…	BM225255	100039204 /// 100039345 /// 100040790 /// 100041175 /// 100041416 /// 100042151 /// 100042787 /// 100043211 /// 100043258 /// 100043316 /// 434166 /// 66912 /// 671950	Mm.182434.2	1002.83	1399.97	1147.98	1183.59	545.92	294.23	518.35	452.833	414.36	1039.11	391.63	615.033	0.519632	0.382592			223989	Entrez Gene	MGI:2444505	Marf1	meiosis regulator and mRNA stability 1	protein coding gene	ENSMUSG00000060657						1423374_at	Ncoa6	nuclear receptor coactivator 6	BF224891	56406	Mm.27592.1	771.73	588.01	548.15	635.963	832.24	414.53	569.38
			1435205_at	Tcfap2e	transcription factor AP-2, epsilon	C88013	332937	Mm.21866.1	2469.57	2430.11	2328.9	2409.53	3631.4	3998.93	2009.96	3213.43	1650.64	1443.25	663.41	1252.43	0.519784	1.33364			238023	Entrez Gene	MGI:3605542	Hexdc	hexosaminidase (glycosyl hydrolase family 20, catalytic domain) containing	protein coding gene	ENSMUSG00000039307						1455958_s_at	Pptc7	PTC7 protein phosphatase homolog (S. cerevisiae)	AI881989	320717	Mm.200168.1	1270.09	797.17	925.42	997.56	1247.71	1502.21	395.87
			1416671_a_at	Mcoln1	mucolipin 1	NM_053177	94178	Mm.8356.1	211.78	128.84	221.87	187.497	549.81	209.53	125.61	294.983	139.97	100.44	51.97	97.46	0.519796	1.57327			228607	Entrez Gene	MGI:2444773	Mavs	mitochondrial antiviral signaling protein	protein coding gene	ENSMUSG00000037523						1449847_a_at	Col4a3bp	collagen, type IV, alpha 3 (Goodpasture antigen) binding protein	BC016197	68018	Mm.38108.1	584.83	404.69	275.58	421.7	971.82	440.38	596.57
			1451154_a_at	Cugbp2	CUG triplet repeat, RNA binding protein 2	BB644164	14007	Mm.27880.2	1189.88	1145.5	787.3	1040.89	1309.43	1375.7	651.14	1112.09	772.23	357.33	494.39	541.317	0.52005	1.0684			67037	Entrez Gene	MGI:1914287	Pmf1	polyamine-modulated factor 1	protein coding gene	ENSMUSG00000028066						1453163_at	Ppp1r12a	protein phosphatase 1, regulatory (inhibitor) subunit 12A	BI653999	17931	Mm.133122.1	2039.96	877.74	1579.16	1498.95	1965.55	1743.97	1346.61
			1442098_at	AU022434	expressed sequence AU022434	BG068260	106337	Mm.11846.1	538.29	120.87	201.12	286.76	239.29	342.61	59.96	213.953	114.36	101.9	231.36	149.207	0.520319	0.746106			69151	Entrez Gene	MGI:1916401	Lzic	leucine zipper and CTNNBIP1 domain containing	protein coding gene	ENSMUSG00000028990						1434205_at	Ppp2r5c	protein phosphatase 2, regulatory subunit B (B56), gamma isoform	BM247370	26931	Mm.21156.2	229.88	275.84	96.59	200.77	315.56	290.08	126.99
			1454006_a_at	Ubxn8	UBX domain protein 8	AK016964	108159	Mm.29301.2	345.53	94.6	398.97	279.7	147.23	266.34	798.1	403.89	310.98	26.47	99.19	145.547	0.520367	1.44401			76895	Entrez Gene	MGI:1924145	Bicd2	BICD cargo adaptor 2	protein coding gene	ENSMUSG00000037933						1423975_s_at	Numa1	nuclear mitotic apparatus protein 1	BC006631	101706	Mm.27259.1	748.09	627.71	455.67	610.49	662.64	660.33	307.62
			1459976_s_at	Sod1	superoxide dismutase 1, soluble	AV261043	20655	Mm.97399.1	8245.68	8445.75	7968.76	8220.06	8069.3	8344.44	6708.39	7707.38	5917.65	4590.25	2324.5	4277.47	0.520369	0.93763			76130	Entrez Gene	MGI:1923380	Las1l	LAS1-like (S. cerevisiae)	protein coding gene	ENSMUSG00000057421						1434951_at	Armc8	armadillo repeat containing 8	BE995635	74125	Mm.27717.3	793.52	384.81	336.97	505.1	1318.94	735.11	922.67
			1437153_at	Oog2 /// OTTMUSG00000010328	oogenesin 2 /// predicted gene, OTTMUSG00000010328	BM228817	381569 /// 381570	Mm.25370.1	5185.41	5918.99	5147.77	5417.39	5805.6	5400.83	5859.68	5688.7	3329.11	2443.1	2687.5	2819.9	0.520528	1.05008			28000	Entrez Gene	MGI:106247	Prpf19	pre-mRNA processing factor 19	protein coding gene	ENSMUSG00000024735						1455875_x_at	Tm9sf2	transmembrane 9 superfamily member 2	BB131843	68059	Mm.5885.3	1421.46	1531.27	1412.56	1455.1	1751.79	1856.16	1720.54
			1426652_at	LOC100045677 /// Mcm3	similar to DNA replication licensing factor MCM3 (DNA polymerase alpha holoenzyme-associated protein P1) (P1-MCM3) /// minichromosome maintenance deficient 3 (S. cerevisiae)	BI658327	100045677 /// 17215	Mm.4502.1	149.42	262.69	75.92	162.677	282.48	278.37	173.17	244.673	42.04	129.34	82.68	84.6867	0.520583	1.50405			330171	Entrez Gene	MGI:2141207	Kctd10	potassium channel tetramerisation domain containing 10	protein coding gene	ENSMUSG00000001098						1460295_s_at	Il6st	interleukin 6 signal transducer	AA717838	16195	Mm.4364.1	169.52	46.46	305.1	173.693	166.4	208.29	209.43
			1449436_s_at	EG667066 /// Gm1821 /// LOC218963 /// Rps27a /// Ubb /// Ubc	predicted gene, EG667066 /// gene model 1821, (NCBI) /// ubiquitin pseudogene /// ribosomal protein S27a /// ubiquitin B /// ubiquitin C	NM_011664	218963 /// 22187 /// 22190 /// 624036 /// 667066 /// 78294	Mm.235.1	10459	10164.4	8727.07	9783.48	10570.5	10430	6883.33	9294.58	4874.54	6393.1	4014.32	5093.99	0.520672	0.950028			11740	Entrez Gene	MGI:1353496	Slc25a5	solute carrier family 25 (mitochondrial carrier, adenine nucleotide translocator), member 5	protein coding gene	ENSMUSG00000016319						1429667_at	Pou4f1	POU domain, class 4, transcription factor 1	BB465134	18996	Mm.132990.1	191.58	784.76	406.27	460.87	518.78	355.63	520.76
			1438071_at	Pms1	postmeiotic segregation increased 1 (S. cerevisiae)	BM200777	227099	Mm.86515.1	313.09	603.43	293.73	403.417	808.58	565.31	697.9	690.597	295.86	189.23	145.19	210.093	0.520785	1.71187			66882	Entrez Gene	MGI:1914132	Bzw1	basic leucine zipper and W2 domains 1	protein coding gene	ENSMUSG00000051223						1428557_a_at	Osgepl1	O-sialoglycoprotein endopeptidase-like 1	BG067251	72085	Mm.28677.1	29.3	162.73	126.16	106.063	129.94	161.22	33.48
			1436797_a_at	Surf4	surfeit gene 4	AW990392	20932	Mm.2795.5	2260.12	2137.75	1326.86	1908.24	2105.85	2105.23	1939.95	2050.34	1265.7	1055.33	661.26	994.097	0.520949	1.07447			74117	Entrez Gene	MGI:1921367	Actr3	ARP3 actin-related protein 3	protein coding gene	ENSMUSG00000026341						1423347_at	Sec23a	SEC23A (S. cerevisiae)	BM232234	20334	Mm.24426.1	2252.27	1165.96	1317.61	1578.61	2215.36	2125.11	565.98
			1415873_a_at	Actr1a	ARP1 actin-related protein 1 homolog A, centractin alpha (yeast)	NM_016860	54130	Mm.3118.1	958.69	1382.78	1607	1316.16	873.61	1024.86	904.79	934.42	736.37	767.55	555.01	686.31	0.52145	0.709961			59004	Entrez Gene	MGI:2136940	Pias4	protein inhibitor of activated STAT 4	protein coding gene	ENSMUSG00000004934						1428603_at	LOC100036521	hypothetical gene LOC100036521	AK009885	100036521	Mm.31827.1	228.37	180.69	48.76	152.607	397.07	304.63	85.86
			1454826_at	Zbtb11	zinc finger and BTB domain containing 11	BM195115	271377	Mm.36693.1	214.4	112.07	212.73	179.733	307.05	132.19	16.11	151.783	144.79	55.72	80.67	93.7267	0.521476	0.844492			100683	Entrez Gene	MGI:2153272	Trrap	transformation/transcription domain-associated protein	protein coding gene	ENSMUSG00000045482						1455742_x_at	Morf4l1	mortality factor 4 like 1	BE197350	21761	Mm.196508.6	513.58	738.28	490.17	580.677	722.04	528.32	347.24
			1421895_at	Eif2s3x /// LOC100048746	eukaryotic translation initiation factor 2, subunit 3, structural gene X-linked /// similar to translation initiation factor eIF-2 gamma subunit	NM_012010	100048746 /// 26905	Mm.218851.1	1085.04	1573.22	1009.45	1222.57	1218.18	1174.76	1643.7	1345.55	570.37	890.28	452.28	637.643	0.52156	1.10059			93960	Entrez Gene	MGI:2135954	Nkd1	naked cuticle 1	protein coding gene	ENSMUSG00000031661						1420545_a_at	Chn1	chimerin (chimaerin) 1	NM_029716	108699	Mm.41190.1	175.22	483.99	263.54	307.583	178.31	159.8	230.62
			1433479_at	Ubr7	ubiquitin protein ligase E3 component n-recognin 7 (putative)	AV030071	66622	Mm.34261.1	285.93	373.08	217.28	292.097	353.48	259.39	164.61	259.16	176.51	104.43	176.25	152.397	0.521734	0.887241			19361	Entrez Gene	MGI:97890	Rad51	RAD51 recombinase	protein coding gene	ENSMUSG00000027323						1450013_at	2900073G15Rik	RIKEN cDNA 2900073G15 gene	NM_026064	67268	Mm.29057.1	241.33	48.43	139.86	143.207	194.84	112.09	91.9
			1449635_at	Prpf19	PRP19/PSO4 pre-mRNA processing factor 19 homolog (S. cerevisiae)	AA409562	28000	Mm.218762.1	986.58	1453.62	1970.38	1470.19	1219.46	2235.54	1606.66	1687.22	930.31	834.24	536.83	767.127	0.521786	1.14762			114641	Entrez Gene	MGI:2149632	Rpl31	ribosomal protein L31	protein coding gene	ENSMUSG00000073702						1434163_at	Khdc1b	KH domain containing 1B	BG082186	98582	Mm.25189.1	1737.13	1785.83	3286.24	2269.73	2748.89	3945.6	3429.66
			1424589_s_at	Rnpc3	RNA-binding region (RNP1, RRM) containing 3	BC016603	67225	Mm.58104.1	218.91	172.31	277.24	222.82	176.25	114.44	78.23	122.973	154.98	168.34	25.64	116.32	0.522036	0.551895			81011	Entrez Gene	MGI:3033483	Vmn1r148	vomeronasal 1 receptor 148	protein coding gene	ENSMUSG00000095543						1436771_x_at	Pgd	phosphogluconate dehydrogenase	BB314208	110208	Mm.24365.3	282.38	55.6	404.45	247.477	309.78	250.64	217.49
			1418228_at	Nfu1	NFU1 iron-sulfur cluster scaffold homolog (S. cerevisiae)	BC018355	56748	Mm.23809.1	704.04	795.86	605.64	701.847	1674.45	1099.16	828.94	1200.85	643.41	200.13	256.2	366.58	0.522308	1.71099			67681	Entrez Gene	MGI:1914931	Mrpl18	mitochondrial ribosomal protein L18	protein coding gene	ENSMUSG00000057388						1436313_at	Scyl2	SCY1-like 2 (S. cerevisiae)	BM249802	213326	Mm.27651.1	1825.38	157.74	130.27	704.463	127.35	76.79	94.22
			1419829_a_at	Mm.45086.2		AW049055		Mm.45086.2	772.48	476.88	508.02	585.793	575.24	711.36	537.49	608.03	572.63	77.15	268.19	305.99	0.522351	1.03796			70769	Entrez Gene	MGI:1918019	Nolc1	nucleolar and coiled-body phosphoprotein 1	protein coding gene	ENSMUSG00000015176						1425647_at	Trim60	tripartite motif-containing 60	BG069740	234329	Mm.173445.1	721.16	383.79	448.15	517.7	792.4	1047.89	1264.56
			1426289_at	Qrich1	glutamine-rich 1	BC006738	69232	Mm.46624.1	902.76	926.69	546.44	791.963	505.46	358.63	202.19	355.427	529.55	304.98	408.52	414.35	0.523193	0.448792			11480	Entrez Gene	MGI:102806	Acvr2a	activin receptor IIA	protein coding gene	ENSMUSG00000052155						1420475_at	Mtpn	myotrophin	NM_008098	14489	Mm.4143.1	910.08	879.47	595.6	795.05	1204.77	1636.45	558.7
			1439553_s_at	ENSMUSG00000071497 /// ENSMUSG00000071868 /// LOC100044514 /// Nutf2	predicted gene, ENSMUSG00000071497 /// predicted gene, ENSMUSG00000071868 /// similar to nuclear transport factor 2 /// nuclear transport factor 2	AU018817	100043462 /// 100044514 /// 621832 /// 68051	Mm.197703.1	1275.66	863.85	709.06	949.523	620.49	982.61	404.73	669.277	709.92	461.5	319.84	497.087	0.523512	0.704855			52717	Entrez Gene	MGI:1289325	Anapc16	anaphase promoting complex subunit 16	protein coding gene	ENSMUSG00000020107						1455855_x_at	Hnrnpab	heterogeneous nuclear ribonucleoprotein A/B	BB168316	15384	Mm.24.3	576.86	415.32	514.31	502.163	545.05	658.78	707.32
			1426376_at	Reep5	receptor accessory protein 5	BI249075	13476	Mm.21251.2	364.58	322.68	136.21	274.49	172.01	217.11	120.31	169.81	93.06	144.45	193.66	143.723	0.523601	0.618638			100039204		No associated gene										1427737_a_at	1200011M11Rik	RIKEN cDNA 1200011M11 gene	BC002247	74133	Mm.23257.2	389.76	461.27	670.06	507.03	615.55	1163.9	1212.76
			1423821_at	Tmem168	transmembrane protein 168	BC007160	101118	Mm.4511.1	171.33	193.59	234.94	199.953	138.98	146.38	300.21	195.19	136.71	108.07	69.32	104.7	0.523622	0.976178			100039345		No associated gene										1423936_at	Kctd5	potassium channel tetramerisation domain containing 5	BF577853	69259	Mm.28171.1	472.85	263.11	351.38	362.447	604.74	502.78	125.22
			1459783_s_at	Cno	cappuccino	AV218165	117197	Mm.77024.1	315.49	171.31	211.94	232.913	550.36	462.62	171.48	394.82	231.36	81.25	53.51	122.04	0.523972	1.69514			100040790		No associated gene										1431730_at	4921506M07Rik	RIKEN cDNA 4921506M07 gene	AK014828	70846	Mm.158462.1	115.16	240.92	205.32	187.133	292.84	135.47	417.05
			1438253_at	Ssh1	slingshot homolog 1 (Drosophila)	BE954973	231637	Mm.87500.2	407.82	164.37	126.13	232.773	83.06	272.08	59.65	138.263	252.14	16.45	97.33	121.973	0.524	0.593983			100041175		No associated gene										1424206_at	Smarca5	SWI/SNF related, matrix associated, actin dependent regulator of chromatin, subfamily a, member 5	BI661719	93762	Mm.133447.1	748.28	729.02	979.11	818.803	1368.23	1366.91	1079.44
			1424264_at	Med6	mediator of RNA polymerase II transcription, subunit 6 homolog (yeast)	BC013096	69792	Mm.28582.1	491.45	510.92	986.08	662.817	1339.17	1340.6	1380.38	1353.38	298.47	546.89	196.76	347.373	0.524087	2.04187			100041416		No associated gene										1438319_x_at	Fastkd2	FAST kinase domains 2	BB404569	75619	Mm.30965.3	200.36	226.46	34.4	153.74	96.88	161.21	33.53
			1452414_s_at	Ccdc86	coiled-coil domain containing 86	BB051286	108673	Mm.24770.1	96.53	373.13	199.14	222.933	118.05	112.94	23.29	84.76	114.82	105.79	129.9	116.837	0.524088	0.380203			100042151		No associated gene										1429233_at	2011-09-01	septin 11	BM120495	52398	Mm.27384.1	151.72	293.97	183.73	209.807	180.82	408.14	207.89
			1418064_at	Tfpt	TCF3 (E2A) fusion partner	NM_023524	69714	Mm.760.1	662.8	722.32	658.45	681.19	895.5	1374.28	1759.39	1343.06	231.24	566.48	273.33	357.017	0.524107	1.97163			100042787		No associated gene										1436068_at	Zbtb10	zinc finger and BTB domain containing 10	BG068032	229055	Mm.103262.1	1330.27	1130.15	777.7	1079.37	1284.85	1452.59	987.48
			1436226_at	LOC100045866 /// Tceb1	similar to elongation factor SIII p15 subunit /// transcription elongation factor B (SIII), polypeptide 1	AI891570	100045866 /// 67923	Mm.39272.1	247.6	561.4	163.26	324.087	298.35	77.98	22.55	132.96	217.5	200.27	91.87	169.88	0.524181	0.410261			100043211		No associated gene										1450168_at	Ankrd12 /// Ankrd12-like	ankyrin repeat domain 12 /// ankyrin repeat domain 12-like	NM_025971	106585 /// 67107	Mm.58321.1	339.29	399.34	305.98	348.203	372.76	436.34	67.16
			1437711_x_at	EG627245 /// EG665017 /// EG666231 /// EG668343 /// Odc1	predicted gene, EG627245 /// predicted gene, EG665017 /// predicted gene, EG666231 /// predicted gene, EG668343 /// ornithine decarboxylase, structural 1	BB519474	18263 /// 627245 /// 665017 /// 666231 /// 668343	Mm.34102.3	3298.31	3991.29	3721.34	3670.31	2719.49	2230.33	2272.66	2407.49	2244.06	2075.79	1452.93	1924.26	0.524277	0.655937			100043258		No associated gene										1448357_at	EG666609 /// Snrpg	predicted gene, EG666609 /// small nuclear ribonucleoprotein polypeptide G	NM_026506	666609 /// 68011	Mm.21764.1	3645.45	1057.4	1982.95	2228.6	5277.74	2724.62	1229.94
			1453564_a_at	Vps24	vacuolar protein sorting 24 (yeast)	AK014818	66700	Mm.181278.2	299.81	602.36	193.47	365.213	192.68	209.11	478.86	293.55	147.7	304.41	122.38	191.497	0.524342	0.803777			100043316	old symbol	MGI:3782539	Gm4354	predicted gene 4354	unclassified gene							1435023_at	Itsn2	intersectin 2	BB794974	20403	Mm.40285.3	300.5	183.5	294.34	259.447	223.72	391.73	141.64
			1450706_a_at	Arl3	ADP-ribosylation factor-like 3	NM_019718	56350	Mm.22085.1	2211.92	1482.31	7732.72	3808.98	6361.24	3418.57	992.98	3590.93	1713.43	1896.9	2383.38	1997.9	0.524524	0.942753			100043316	Entrez Gene	MGI:3782539	Gm4354	predicted gene 4354	unclassified gene							1445705_x_at	Dpp8	dipeptidylpeptidase 8	AV381167	74388	Mm.133954.1	161.31	82.52	21.14	88.3233	194.48	123.38	140.64
			1418607_at	Zkscan14	zinc finger with KRAB and SCAN domains 14	NM_023322	67235	Mm.26782.1	498.42	1001.28	603.16	700.953	520.26	906.77	1233.42	886.817	309.69	597.53	196.05	367.757	0.524652	1.26516			434166	old symbol	MGI:3779501	Gm5589	predicted gene 5589	unclassified gene							1420498_a_at	Dab2	disabled homolog 2 (Drosophila)	NM_023118	13132	Mm.34248.1	948.07	804.37	737.13	829.857	1225.87	867.16	585.68
			1434561_at	Asxl1	additional sex combs like 1 (Drosophila)	BI648411	228790	Mm.28424.1	2015.19	1537.89	628.79	1393.96	1657.63	1512.76	1441.34	1537.24	934.21	644.09	616.83	731.71	0.524916	1.10279			434166	Entrez Gene	MGI:3779501	Gm5589	predicted gene 5589	unclassified gene							1434035_at	Dnajb6 /// LOC100048324	DnaJ (Hsp40) homolog, subfamily B, member 6 /// similar to DnaJ (Hsp40) homolog, subfamily B, member 6	C87407	100048324 /// 23950	Mm.2701.3	425.13	561.87	646.69	544.563	591.25	360.11	589.82
			1428648_at	Cand1	cullin associated and neddylation disassociated 1	AI510077	71902	Mm.5300.1	726.44	779.63	951.05	819.04	993.46	712.53	814.34	840.11	402.36	265.88	621.81	430.017	0.525025	1.02573			66912	Entrez Gene	MGI:1914162	Bzw2	basic leucine zipper and W2 domains 2	protein coding gene	ENSMUSG00000020547						1431293_a_at	Cldnd1	claudin domain containing 1	AK012260	224250	Mm.29482.3	207.99	282.93	5.16	165.36	291.4	209.12	303.47
			1428362_at	Eif4g2	eukaryotic translation initiation factor 4, gamma 2	AU015377	13690	Mm.183021.1	568.2	473.3	342.1	461.2	297.67	323.96	166.23	262.62	313.91	261.33	151.23	242.157	0.525058	0.569428			671950	Entrez Gene	MGI:3705355	Gm14702	predicted gene 14702	protein coding gene							1418302_at	Ppt2	palmitoyl-protein thioesterase 2	BC013462	54397	Mm.34197.1	1881.68	1473.45	1267.86	1541	2185.57	2253.21	2333.87
			1448624_at	Cd2bp2	CD2 antigen (cytoplasmic tail) binding protein 2	NM_027353	70233	Mm.28050.1	268.48	266.15	423.88	319.503	384.12	465.25	485.7	445.023	195.16	223.62	84.57	167.783	0.525138	1.39286			332937	Entrez Gene	MGI:2679630	Tfap2e	transcription factor AP-2, epsilon	protein coding gene	ENSMUSG00000042477						1416940_at	Ppif	peptidylprolyl isomerase F (cyclophilin F)	NM_134084	105675	Mm.41656.1	247.15	180.29	406.97	278.137	1181.1	280.79	526.78
			1434381_at	Atmin	ATM interactor	AV287602	234776	Mm.37784.1	492.71	432.48	517.44	480.877	207.01	243.57	167.99	206.19	418	224.02	115.63	252.55	0.525187	0.428779			94178	Entrez Gene	MGI:1890498	Mcoln1	mucolipin 1	protein coding gene	ENSMUSG00000004567						1433993_at	4931406P16Rik	RIKEN cDNA 4931406P16 gene	BG067664	233103	Mm.26708.1	307.57	233.45	198.21	246.41	314.87	277.84	404.73
			1417199_at	Tmem183a	transmembrane protein 183A	AK007779	57439	Mm.18230.1	843.27	717.31	387.04	649.207	314.18	709.64	627.38	550.4	334.37	410.15	278.41	340.977	0.525221	0.847804			14007	Entrez Gene	MGI:1338822	Celf2	CUGBP, Elav-like family member 2	protein coding gene	ENSMUSG00000002107						1420365_a_at	Hnrnpa2b1	heterogeneous nuclear ribonucleoprotein A2/B1	NM_016806	53379	Mm.16767.1	951.83	1299.8	1403.02	1218.22	1886.84	1957.13	2870.25
			1428916_s_at	Sirt5	sirtuin 5 (silent mating type information regulation 2 homolog) 5 (S. cerevisiae)	AK002609	68346	Mm.35325.1	153.34	38.45	230.21	140.667	138.64	107.46	136.94	127.68	55.41	59.57	106.67	73.8833	0.525237	0.907678			106337	Entrez Gene	MGI:2146564	AU022434	expressed sequence AU022434	DNA segment							1431315_at	Hyls1	hydrolethalus syndrome 1	BM570636	76832	Mm.138804.1	231.34	244.71	399.69	291.913	209.93	1040.68	592.17
			1419964_s_at	Hdgf	hepatoma-derived growth factor	C80147	15191	Mm.195277.1	1002.81	367.25	782.52	717.527	1111.9	547	184.04	614.313	682.67	400.29	47.87	376.943	0.525337	0.856154			108159	Entrez Gene	MGI:1337129	Ubxn8	UBX domain protein 8	protein coding gene	ENSMUSG00000052906						1427098_at	Wwp1	WW domain containing E3 ubiquitin protein ligase 1	BI102531	107568	Mm.78312.1	181.35	44.43	30.44	85.4067	121.77	194.81	50.18
			1438629_x_at	Grn	granulin	AV166504	14824	Mm.1568.2	5006.95	4719.65	3262.46	4329.69	3168.07	3479.22	1107.37	2584.89	2431.64	419.34	3973	2274.66	0.525364	0.597015			381569	Entrez Gene	MGI:3650237	Pramel26	PRAME like 26	protein coding gene	ENSMUSG00000059218						1434318_a_at	Tcfe3	transcription factor E3	BI651535	209446	Mm.25762.1	575.39	271.97	371.99	406.45	909.85	1399.1	1126.09
			1448452_at	Irf8	interferon regulatory factor 8	BG069095	15900	Mm.3182.1	11.61	263.7	121	132.103	107.99	196.78	101.74	135.503	48.11	1.83	158.28	69.4067	0.525397	1.02574			381570	Entrez Gene	MGI:2684035	Oog2	oogenesin 2	protein coding gene	ENSMUSG00000066030						1415944_at	Sdc1	syndecan 1	BI788645	20969	Mm.2580.1	147.46	47.69	69.79	88.3133	224.56	35.35	77.21
			1426615_s_at	Ndrg4	N-myc downstream regulated gene 4	AV006122	234593	Mm.29846.1	2474.13	2906.64	2660.88	2680.55	2259.54	2539.52	1216.15	2005.07	1684.58	2003.19	538.58	1408.78	0.525558	0.748007			100045677		No associated gene										1420612_s_at	Ptp4a2	protein tyrosine phosphatase 4a2	BE134116	19244	Mm.6355.1	656.9	445.05	406.28	502.743	671.54	738.45	634.94
			1454753_at	Rnpepl1	arginyl aminopeptidase (aminopeptidase B)-like 1	BB540667	108657	Mm.200971.1	217.86	160.22	246.81	208.297	191.24	165.32	92.39	149.65	143.06	72.12	113.29	109.49	0.525645	0.718446			17215	Entrez Gene	MGI:101845	Mcm3	minichromosome maintenance complex component 3	protein coding gene	ENSMUSG00000041859						1439648_at	Anln	anillin, actin binding protein	BB313429	68743	Mm.34426.1	305.71	477.07	204.95	329.243	594.57	639.41	421.72
			1424224_at	Asb8	ankyrin repeat and SOCS box-containing 8	AF398969	78541	Mm.200766.1	741.3	1225.74	1122.1	1029.71	580.37	496.75	698.89	592.003	1008.03	372.33	243.64	541.333	0.525713	0.574921			218963	Entrez Gene	MGI:3037679	Ubb-ps	ubiquitin B, pseudogene	pseudogene	ENSMUSG00000044285						1419866_s_at	Atxn2 /// LOC100047323	ataxin 2 /// similar to ataxin 2	AW544490	100047323 /// 20239	Mm.199057.1	537.94	525	270.28	444.407	840.54	902.64	423.65
			1416481_s_at	Higd1a	HIG1 domain family, member 1A	NM_019814	56295	Mm.7381.1	433.54	203.5	224.23	287.09	297.71	399.62	863.77	520.367	143.83	134.7	174.36	150.963	0.52584	1.81256			22187	Entrez Gene	MGI:98888	Ubb	ubiquitin B	protein coding gene	ENSMUSG00000019505						1425330_a_at	EG666025 /// LOC100048520 /// Ppm1b	predicted gene, EG666025 /// similar to serine/threonine phosphatase /// protein phosphatase 1B, magnesium dependent, beta isoform	AJ271836	100048520 /// 19043 /// 666025	Mm.849.3	505.67	941.11	745.72	730.833	890.26	1593.66	1013.63
			1429610_a_at	Zfp511	zinc finger protein 511	AK010407	69752	Mm.200818.1	310.41	162.95	211.1	228.153	204.55	276.57	71.47	184.197	193.06	79.99	86.87	119.973	0.525845	0.807337			22190	Entrez Gene	MGI:98889	Ubc	ubiquitin C	protein coding gene	ENSMUSG00000008348						1420119_s_at	Phf3	PHD finger protein 3	AU020177	213109	Mm.198140.1	650	505.99	427.88	527.957	506.41	334.83	373.6
			1421829_at	Ak3l1 /// LOC100047616 /// OTTMUSG00000013175	adenylate kinase 3-like 1 /// similar to adenylate kinase 4 /// predicted gene, OTTMUSG00000013175	NM_009647	100047616 /// 11639 /// 635960	Mm.42040.1	1001.99	1312.57	1933.82	1416.13	792.04	957.99	2642.55	1464.19	447.53	819.96	967.17	744.887	0.526003	1.03394			624036		No associated gene										1422486_a_at	LOC100048076 /// Smad4	similar to MAD homolog 4 (Drosophila) /// MAD homolog 4 (Drosophila)	AK004804	100048076 /// 17128	Mm.100399.1	506.71	620.49	348.13	491.777	640.74	780.32	238.35
			1418152_at	Nsbp1	nucleosome binding protein 1	NM_016710	50887	Mm.20450.1	500.28	257.51	140.5	299.43	194.51	97.82	231.86	174.73	137.39	130.81	204.37	157.523	0.526077	0.583542			667066		No associated gene										1421870_at	Trim44	tripartite motif-containing 44	NM_020267	80985	Mm.103583.1	581.9	533.3	344.83	486.677	1159.37	505.07	480.29
			1419216_at	Azi1	5-azacytidine induced gene 1	NM_009734	12009	Mm.2556.1	205.71	448.32	315.21	323.08	463.6	128.86	261.44	284.633	88.65	115.06	306.38	170.03	0.526278	0.881			78294	Entrez Gene	MGI:1925544	Rps27a	ribosomal protein S27A	protein coding gene	ENSMUSG00000020460						1448584_at	Rsrc1	arginine/serine-rich coiled-coil 1	NM_025822	66880	Mm.33969.1	151.44	133.22	90.92	125.193	227.3	98.5	154.43
			1439217_at	Nlrp9c	NLR family, pyrin domain containing 9C	BB704774	330490	Mm.212174.1	2606.49	2559.09	2306.88	2490.82	2362.68	3103.83	1870.44	2445.65	1459.7	1390.14	1089.7	1313.18	0.527208	0.981865			227099	Entrez Gene	MGI:1202302	Pms1	PMS1 homolog 1, mismatch repair system component	protein coding gene	ENSMUSG00000026098						1454084_a_at	Senp8	SUMO/sentrin specific peptidase 8	AK018606	71599	Mm.78515.1	621.26	406.61	441.4	489.757	852.4	986.7	844.36
			1456582_x_at	Mff	mitochondrial fission factor	BB024498	75734	Mm.181892.3	2036.71	1242.78	2058.33	1779.27	3250.42	1938.38	958.93	2049.24	1120.5	472.91	1224.67	939.36	0.527946	1.15173			20932	Entrez Gene	MGI:98445	Surf4	surfeit gene 4	protein coding gene	ENSMUSG00000014867						1432143_a_at	Hbp1	high mobility group box transcription factor 1	AK006835	73389	Mm.87639.2	162.56	149.11	113.99	141.887	114.24	35.97	393.41
			1455402_at	Socs7	suppressor of cytokine signaling 7	AV150372	192157	Mm.164294.1	4441.55	4060.23	3640.73	4047.5	5080.12	3770.03	4345.29	4398.48	3402.03	1167.24	1844.22	2137.83	0.528185	1.08671			54130	Entrez Gene	MGI:1858964	Actr1a	ARP1 actin-related protein 1A, centractin alpha	protein coding gene	ENSMUSG00000025228						1417791_a_at	Zfml	zinc finger, matrin-like	BM238431	18139	Mm.4503.1	241.18	388.3	185.17	271.55	402.8	406.04	411.58
			1449007_at	Btg3 /// EG654432 /// LOC100048453	B-cell translocation gene 3 /// predicted gene, EG654432 /// similar to BTG3	NM_009770	100048453 /// 12228 /// 654432	Mm.2823.1	597.83	101.76	101.54	267.043	278.99	233.27	361.06	291.107	204.71	165.74	53.01	141.153	0.528578	1.09011			271377	Entrez Gene	MGI:2443876	Zbtb11	zinc finger and BTB domain containing 11	protein coding gene	ENSMUSG00000022601						1420808_at	EG627557 /// Ncoa4	predicted gene, EG627557 /// nuclear receptor coactivator 4	NM_019744	27057 /// 627557	Mm.28261.1	765.36	1273.54	1284.68	1107.86	1175.36	1245.56	2062.08
			1460265_at	Pa2g4	Proliferation-associated 2G4 (Pa2g4), mRNA	AA672939	18813	Mm.199839.1	720.69	285.06	338.87	448.207	1467.84	1395.56	1848.65	1570.68	85.56	480.62	144.66	236.947	0.528655	3.50437			100048746		No associated gene										1433492_at	Epb4.1l2	erythrocyte protein band 4.1-like 2	BE951907	13822	Mm.814.1	454.58	776.42	430.62	553.873	520.11	739.69	1407.81
			1452925_a_at	March5	membrane-associated ring finger (C3HC4) 5	AK009364	69104	Mm.203968.1	1697.09	1666.49	1505.61	1623.06	1615.99	1182.6	335.23	1044.61	1064.99	829.15	682.41	858.85	0.529154	0.643602			26905	Entrez Gene	MGI:1349431	Eif2s3x	eukaryotic translation initiation factor 2, subunit 3, structural gene X-linked	protein coding gene	ENSMUSG00000035150						1416094_at	Adam9	a disintegrin and metallopeptidase domain 9 (meltrin gamma)	NM_007404	11502	Mm.28908.1	797.05	196.61	270.3	421.32	688.97	448.98	126.6
			1427178_at	Tmc4	transmembrane channel-like gene family 4	BB667469	353499	Mm.63496.1	546.52	334.02	604	494.847	1925.45	580.92	326.7	944.357	187.14	242.75	355.74	261.877	0.529208	1.90838			66622	Entrez Gene	MGI:1913872	Ubr7	ubiquitin protein ligase E3 component n-recognin 7 (putative)	protein coding gene	ENSMUSG00000041712						1429876_at	Supt7l	suppressor of Ty 7 (S. cerevisiae)-like	BB822310	72195	Mm.164187.1	628.95	329.21	172.63	376.93	820.46	722.31	540.93
			1420826_at	Letm1	leucine zipper-EF-hand containing transmembrane protein 1	BG060855	56384	Mm.26947.1	251.47	325.96	179.88	252.437	43.15	275.92	71.97	130.347	260.12	107.15	33.68	133.65	0.52944	0.516354			67225	Entrez Gene	MGI:1914475	Rnpc3	RNA-binding region (RNP1, RRM) containing 3	protein coding gene	ENSMUSG00000027981						1453796_a_at	Ergic2	ERGIC and golgi 2	AK016275	67456	Mm.22179.2	245.74	79.72	240.35	188.603	307.01	159.76	120.68
			1449142_a_at	Yipf5	Yip1 domain family, member 5	BC003317	67180	Mm.22485.1	486.28	357.48	532.55	458.77	1280.49	615.79	263.51	719.93	290.19	108.78	329.71	242.893	0.529445	1.56926			56748	Entrez Gene	MGI:1913290	Nfu1	NFU1 iron-sulfur cluster scaffold	protein coding gene	ENSMUSG00000029993						1436736_x_at	D0H4S114	DNA segment, human D4S114	BB369191	27528	Mm.4919.2	127.69	30.9	151.58	103.39	276.11	134.22	20.89
			1447851_x_at	Atp10a	ATPase, class V, type 10A	BB487289	11982	Mm.135129.1	131.69	114.47	116.95	121.037	49.09	14.24	91.71	51.68	8.93	94.03	89.34	64.1	0.529592	0.426978			69232	Entrez Gene	MGI:1916482	Qrich1	glutamine-rich 1	protein coding gene	ENSMUSG00000006673						1429385_at	Wdr68	WD repeat domain 68	BI082535	71833	Mm.153050.1	220.86	492.63	388.7	367.397	405.28	522.52	734.59
			1418581_a_at	Limk2	LIM motif-containing protein kinase 2	BE981766	16886	Mm.42927.1	393.15	154.84	147.65	231.88	175.76	151.52	56.97	128.083	154.04	140.35	74.08	122.823	0.529685	0.552369			100043462	Entrez Gene	MGI:108008	Nutf2-ps1	nuclear transport factor 2, pseudogene 1	pseudogene	ENSMUSG00000071497						1417296_at	Atf1 /// LOC100047421	activating transcription factor 1 /// similar to activating transcription factor 1	NM_007497	100047421 /// 11908	Mm.676.1	579.39	489.73	518.6	529.24	858.32	954.48	525.06
			1430480_at	Nub1	negative regulator of ubiquitin-like proteins 1	BB384543	53312	Mm.33307.1	606.94	947.28	960.07	838.097	564.74	1129.44	433.66	709.28	329.32	815.57	187.09	443.993	0.529764	0.846299			100044514		No associated gene										1439389_s_at	Myadm	myeloid-associated differentiation marker	BB500055	50918	Mm.29874.2	209.6	122.27	30.48	120.783	194.33	97.39	22.25
			1430383_at	Ceacam20 /// LOC100047640	carcinoembryonic antigen-related cell adhesion molecule 20 /// similar to CEA-related cell adhesion molecule 20	AU022382	100047640 /// 71601	Mm.98097.1	382.88	507.29	429	439.723	220.78	293.64	306.5	273.64	183.94	113.49	402	233.143	0.530205	0.6223			621832	Entrez Gene	MGI:3704482	Nutf2-ps2	nuclear transport factor 2, pseudogene 2	pseudogene	ENSMUSG00000094111						1451002_at	Aco2	aconitase 2, mitochondrial	AA034553	11429	Mm.154581.1	167.91	106.29	99.23	124.477	156.7	230.43	266.09
			1423538_at	Ntan1	N-terminal Asn amidase	BB223798	18203	Mm.181830.1	563.75	203.25	181.68	316.227	132.61	115.74	111.5	119.95	136	113.29	253.76	167.683	0.530263	0.379317			68051	Entrez Gene	MGI:1915301	Nutf2	nuclear transport factor 2	protein coding gene	ENSMUSG00000008450						1426416_a_at	Yipf4	Yip1 domain family, member 4	AV216410	67864	Mm.41891.2	1301.01	915.44	483.79	900.08	1226.39	1877.75	776.11
			1420840_at	Plekha3	pleckstrin homology domain-containing, family A (phosphoinositide binding specific) member 3	BB780848	83435	Mm.41636.1	1156.72	834.92	1332.17	1107.94	917.32	433.07	77.1	475.83	484.54	369.03	909.22	587.597	0.530352	0.429474			13476	Entrez Gene	MGI:1270152	Reep5	receptor accessory protein 5	protein coding gene	ENSMUSG00000005873						1424731_at	Nle1	notchless homolog 1 (Drosophila)	BC018399	217011	Mm.29176.1	93.62	120.22	133.71	115.85	112.51	390.43	130.83
			1427287_s_at	Itpr2	inositol 1,4,5-triphosphate receptor 2	BB216794	16439	Mm.7800.1	2863.91	3007.09	3199.78	3023.59	3254.94	3340.24	2840	3145.06	1650.25	1686.61	1476.11	1604.32	0.530602	1.04017			101118	Entrez Gene	MGI:1921794	Tmem168	transmembrane protein 168	protein coding gene	ENSMUSG00000029569						1454823_at	Wdr37	WD repeat domain 37	AV222037	207615	Mm.30489.1	127.25	75.23	83.53	95.3367	230.26	221.77	213.23
			1448604_at	Uck2	uridine-cytidine kinase 2	NM_030724	80914	Mm.25309.1	1010.35	1523.38	1963.71	1499.15	602.46	1668.66	1780.58	1350.57	440.98	1227.79	718.09	795.62	0.530715	0.90089			117197	Entrez Gene	MGI:1929230	Bloc1s4	biogenesis of lysosomal organelles complex-1, subunit 4, cappuccino	protein coding gene	ENSMUSG00000060708						1421861_at	Clstn1	calsyntenin 1	BG065300	65945	Mm.38993.1	148.25	206.65	191.95	182.283	115.03	196.21	159.69
			1438147_at	Srcrb4d	scavenger receptor cysteine rich domain containing, group B (4 domains)	BB399898	109267	Mm.188571.1	352.82	406.94	132.07	297.277	666.43	181.27	77.47	308.39	71	392.13	10.19	157.773	0.530729	1.03738			231637	Entrez Gene	MGI:2686240	Ssh1	slingshot protein phosphatase 1	protein coding gene	ENSMUSG00000042121						1439811_at	Mtr	5-methyltetrahydrofolate-homocysteine methyltransferase	BF181956	238505	Mm.40335.1	120.4	201.84	114.53	145.59	82.84	153.33	160.94
			1449338_at	D10Ertd641e	DNA segment, Chr 10, ERATO Doi 641, expressed	BE692118	52717	Mm.21793.1	507.22	750.93	1145.46	801.203	828.85	676.69	937.19	814.243	367.52	648.07	260.18	425.257	0.530772	1.01628			69792	Entrez Gene	MGI:1917042	Med6	mediator complex subunit 6	protein coding gene	ENSMUSG00000002679						1452923_at	Ndufaf2	NADH dehydrogenase (ubiquinone) 1 alpha subcomplex, assembly factor 2	AK007894	75597	Mm.25404.1	404.42	795.71	146.37	448.833	587.51	997.11	529.6
			1426220_at	4930471M23Rik	RIKEN cDNA 4930471M23 gene	BC019457	74919	Mm.41029.1	137.16	274.02	140.36	183.847	159.75	46.57	164.74	123.687	167.69	70.49	54.57	97.5833	0.530787	0.672771			108673	Entrez Gene	MGI:1277220	Ccdc86	coiled-coil domain containing 86	protein coding gene	ENSMUSG00000024732						1451536_at	Mtfr1	mitochondrial fission regulator 1	AK009195	67472	Mm.45125.1	210.49	32.56	42.87	95.3067	106.65	86.51	59.77
			1450122_at	Ptprg	protein tyrosine phosphatase, receptor type, G	NM_008981	19270	Mm.9010.1	347.52	251.22	398.12	332.287	419.53	131.77	92.38	214.56	219.1	106.36	203.97	176.477	0.531098	0.645708			69714	Entrez Gene	MGI:1916964	Tfpt	TCF3 (E2A) fusion partner	protein coding gene	ENSMUSG00000006335						1451138_x_at	Mier2	mesoderm induction early response 1, family member 2	BC005748	70427	Mm.40721.1	136.24	311.65	528.78	325.557	96.77	185.44	269.75
			1428108_x_at	Tmcc2	transmembrane and coiled-coil domains 2	AK004359	68875	Mm.41918.1	2119.95	3923.22	1324.91	2456.03	2153.2	2590.2	1797.68	2180.36	1813.16	1302.39	799.19	1304.91	0.531311	0.887759			100045866		No associated gene										1415775_at	Rbbp7	retinoblastoma binding protein 7	BC003785	245688	Mm.1603.1	4829.41	3620.04	3451.85	3967.1	6012.83	6190.11	4610.51
			1426891_at	Rpap1	RNA polymerase II associated protein 1	BB030180	68925	Mm.206164.1	270.24	179.98	262.22	237.48	61.65	152.25	231.92	148.607	184.4	171.06	23.12	126.193	0.531385	0.625765			67923	Entrez Gene	MGI:1915173	Eloc	elongin C	protein coding gene	ENSMUSG00000079658						1427163_at	Ubr2	ubiquitin protein ligase E3 component n-recognin 2	AI646734	224826	Mm.219588.1	169.08	193.38	113.41	158.623	151.19	225.53	129.47
			1456736_x_at	Mff	mitochondrial fission factor	AV217938	75734	Mm.181892.4	2892.67	1791.45	2922.04	2535.39	4890.9	2698.37	1371.66	2986.98	1605.33	703.82	1733.87	1347.67	0.531545	1.17811			18263	Entrez Gene	MGI:97402	Odc1	ornithine decarboxylase, structural 1	protein coding gene	ENSMUSG00000011179						1450196_s_at	Gys1	glycogen synthase 1, muscle	NM_030678	14936	Mm.185247.1	156.01	133.01	273.62	187.547	91.64	125.43	1094.3
			1456617_a_at	Eif2s2	eukaryotic translation initiation factor 2, subunit 2 (beta)	BM210677	67204	Mm.29859.2	3399.6	4699.71	3290.5	3796.6	3385.42	3680.37	4574.81	3880.2	2073.57	2247.6	1735.29	2018.82	0.531744	1.02202			627245	Entrez Gene	MGI:3646014	Rps7-ps2	ribosomal protein S7, pseudogene 2	pseudogene	ENSMUSG00000112105						1437062_s_at	Phyhipl	phytanoyl-CoA hydroxylase interacting protein-like	BB131270	70911	Mm.19825.2	1328.1	1316.48	1099.36	1247.98	1860.52	1724.92	1322.75
			1416984_at	Mrps18a	mitochondrial ribosomal protein S18A	NM_026768	68565	Mm.24875.1	163.42	163.26	220.67	182.45	188.88	198.01	88.88	158.59	198.99	16.96	75.11	97.02	0.531762	0.869224			665017	Entrez Gene	MGI:3647897	Gm7450	predicted gene 7450	pseudogene	ENSMUSG00000116940						1426089_a_at	BC003331	cDNA sequence BC003331	BC003331	226499	Mm.28546.1	163.74	119.88	33.72	105.78	169.23	288.38	104.08
			1440556_at	OTTMUSG00000005133	predicted gene, OTTMUSG00000005133	AW553186	100041347	Mm.102959.1	478.02	228.69	299.37	335.36	399.02	337.13	137.29	291.147	160.18	317.12	57.85	178.383	0.531916	0.868162			666231	Entrez Gene	MGI:3647399	Gm7993	predicted gene 7993	pseudogene	ENSMUSG00000107092						1420951_a_at	Son	Son DNA binding protein	BB701473	20658	Mm.46401.1	226.48	229.59	75.81	177.293	221.35	142.7	317.66
			1448253_at	Glud1	glutamate dehydrogenase 1	NM_008133	14661	Mm.10600.1	267.36	167.09	217.06	217.17	165.12	93.63	41.55	100.1	144.84	86.55	115.43	115.607	0.532333	0.460929			668343	Entrez Gene	MGI:3648181	Gm9115	predicted gene 9115	pseudogene	ENSMUSG00000080845						1451271_a_at	Acat1	acetyl-Coenzyme A acetyltransferase 1	BG070487	110446	Mm.219649.1	1852.75	1583	1630.43	1688.73	2057.28	2363.06	1689.87
			1428509_at	Myo1e	myosin IE	AK018649	71602	Mm.100720.1	586.01	374.84	184.79	381.88	313.42	448.92	556.03	439.457	206.9	200.99	202.25	203.38	0.532576	1.15077			66700	Entrez Gene	MGI:1913950	Chmp3	charged multivesicular body protein 3	protein coding gene	ENSMUSG00000053119						1435889_at	Mark2	MAP/microtubule affinity-regulating kinase 2	BB534457	13728	Mm.202282.1	2676.88	1763.96	2623.69	2354.84	3431.04	3823.23	1619.56
			1417547_at	Sart3	squamous cell carcinoma antigen recognized by T-cells 3	BB546730	53890	Mm.29594.1	2191.41	2161.04	1863.62	2072.02	3335.46	2536.84	2033.37	2635.22	627.81	2044.38	639.03	1103.74	0.532687	1.27181			56350	Entrez Gene	MGI:1929699	Arl3	ADP-ribosylation factor-like 3	protein coding gene	ENSMUSG00000025035						1428463_a_at	Ppp2r5e	protein phosphatase 2, regulatory subunit B (B56), epsilon isoform	BB535888	26932	Mm.46613.1	188.26	100.36	310.76	199.793	285.93	145.44	122.37
			1415985_at	Sf3b3	splicing factor 3b, subunit 3	NM_133953	101943	Mm.123038.1	1668.61	2175.19	1570.53	1804.78	1669.98	2160.22	2473.25	2101.15	1255.6	1112.84	515.82	961.42	0.532709	1.16422			67235	Entrez Gene	MGI:1914485	Zkscan14	zinc finger with KRAB and SCAN domains 14	protein coding gene	ENSMUSG00000029627						1434294_at	Mm.23859.1		BB183166		Mm.23859.1	1099.66	991.9	693.4	928.32	1309.72	1403.86	533.84
			1424460_s_at	Lpcat1	lysophosphatidylcholine acyltransferase 1	BG068664	210992	Mm.50.1	1781.45	1621.07	1958.12	1786.88	3743.35	1636.14	1506.12	2295.2	1026.42	1153.7	677.4	952.507	0.533056	1.28448			228790	Entrez Gene	MGI:2684063	Asxl1	ASXL transcriptional regulator 1	protein coding gene	ENSMUSG00000042548						1421306_a_at	Hdac9	histone deacetylase 9	NM_024124	79221	Mm.166423.1	115.9	119.84	79.08	104.94	103.5	170.16	185.67
			1417082_at	Anp32b	acidic (leucine-rich) nuclear phosphoprotein 32 family, member B	NM_130889	67628	Mm.154985.1	3079.23	3168.9	2381.53	2876.55	1518.98	2040.38	3189.86	2249.74	1150.52	1792.2	1660.38	1534.37	0.533405	0.782096			71902	Entrez Gene	MGI:1261820	Cand1	cullin associated and neddylation disassociated 1	protein coding gene	ENSMUSG00000020114						1430673_a_at	2210009G21Rik	RIKEN cDNA 2210009G21 gene	AK008687	74243	Mm.116820.1	127.94	52.91	60.19	80.3467	40.03	65.57	218.96
			1453723_x_at	Gm1821 /// Rps27a /// Ubb /// Ubc	gene model 1821, (NCBI) /// ribosomal protein S27a /// ubiquitin B /// ubiquitin C	AK003190	22187 /// 22190 /// 624036 /// 78294	Mm.235.2	7731.53	8586.65	7829.16	8049.11	8419.74	8419.7	7090.74	7976.73	3993.18	5338.17	3551.87	4294.41	0.533525	0.991007			13690	Entrez Gene	MGI:109207	Eif4g2	eukaryotic translation initiation factor 4, gamma 2	protein coding gene	ENSMUSG00000005610						1434566_a_at	4732496O08Rik	RIKEN cDNA 4732496O08 gene	BE952228	242736	Mm.77553.1	173.64	135	208.11	172.25	295.87	125.16	33.89
			1428929_s_at	Slc25a26	solute carrier family 25 (mitochondrial carrier, phosphate carrier), member 26	BC019170	67582	Mm.80542.2	2592.93	218.62	261.44	1024.33	478.93	1000.6	297.39	592.307	506.23	703.28	430.06	546.523	0.533542	0.578238			70233	Entrez Gene	MGI:1917483	Cd2bp2	CD2 cytoplasmic tail binding protein 2	protein coding gene	ENSMUSG00000042502						1448785_at	Runx1t1	runt-related transcription factor 1; translocated to, 1 (cyclin D-related)	BG072085	12395	Mm.4909.1	73.51	377.69	240.6	230.6	172.2	236.92	231.89
			1417437_at	Xrcc6	X-ray repair complementing defective repair in Chinese hamster cells 6	NM_010247	14375	Mm.16147.1	436.21	330.03	306.98	357.74	339.04	624.99	188.63	384.22	223.35	324.1	25.23	190.893	0.533609	1.07402			234776	Entrez Gene	MGI:2682328	Atmin	ATM interactor	protein coding gene	ENSMUSG00000047388						1449166_at	S100a14	S100 calcium binding protein A14	NM_025393	66166	Mm.24006.1	143.38	618.09	58.5	273.323	156.29	331.67	67.04
			1418236_s_at	Atg5	autophagy-related 5 (yeast)	AV168389	11793	Mm.22264.1	659.43	684.05	888.04	743.84	548.99	1001.88	646.78	732.55	454.38	288.18	450.08	397.547	0.534452	0.984822			57439	Entrez Gene	MGI:1914729	Tmem183a	transmembrane protein 183A	protein coding gene	ENSMUSG00000042305						1443720_s_at	Bmpr1b	bone morphogenetic protein receptor, type 1B	AI385617	12167	Mm.200156.1	321.48	311.45	98.39	243.773	479.93	574.3	291.71
			1429270_a_at	Syce2	synaptonemal complex central element protein 2	AK005954	71846	Mm.27777.1	6597.92	4434.46	3657.99	4896.79	4746.89	5752.17	3461.21	4653.42	2833.86	3632.72	1389.71	2618.76	0.534792	0.950301			68346	Entrez Gene	MGI:1915596	Sirt5	sirtuin 5	protein coding gene	ENSMUSG00000054021						1452743_at	Pole3	polymerase (DNA directed), epsilon 3 (p17 subunit)	AK007693	59001	Mm.27444.1	946.64	442.12	790.22	726.327	1601.2	705.39	457.02
			1449402_at	Chst7	carbohydrate (N-acetylglucosamino) sulfotransferase 7	AB046929	60322	Mm.44827.1	619.99	84.19	94.81	266.33	493.57	490.15	295.82	426.513	225.38	67.39	134.65	142.473	0.53495	1.60145			15191	Entrez Gene	MGI:1194494	Hdgf	heparin binding growth factor	protein coding gene	ENSMUSG00000004897						1460224_at	Snx2	sorting nexin 2	BC006960	67804	Mm.29971.1	531.18	378.24	432.38	447.267	598.17	665.25	1008.97
			1448400_a_at	Smarcd2	SWI/SNF related, matrix associated, actin dependent regulator of chromatin, subfamily d, member 2	NM_031878	83796	Mm.21772.1	1365.98	6686.79	1726.83	3259.87	1575.7	2458.42	2186.21	2073.44	4415.42	501.79	315.62	1744.28	0.535076	0.636052			14824	Entrez Gene	MGI:95832	Grn	granulin	protein coding gene	ENSMUSG00000034708						1419883_s_at	Atp6v1b2	ATPase, H+ transporting, lysosomal V1 subunit B2	AI790362	11966	Mm.200697.2	331.27	374.11	287.25	330.877	372.12	404.99	240.53
			1424641_a_at	Thoc1	THO complex 1	BC024951	225160	Mm.219648.1	643.67	534.2	3406.42	1528.1	1016.29	984.92	558.98	853.397	833.84	715.38	904.05	817.757	0.535147	0.55847			15900	Entrez Gene	MGI:96395	Irf8	interferon regulatory factor 8	protein coding gene	ENSMUSG00000041515						1429507_at	Nkd1	naked cuticle 1 homolog (Drosophila)	AK020249	93960	Mm.58672.1	61.71	215.23	191.84	156.26	138.68	163.14	218.18
			1436783_x_at	Ywhab	tyrosine 3-monooxygenase/tryptophan 5-monooxygenase activation protein, beta polypeptide	AV021552	54401	Mm.34319.3	2987.07	1480.4	2627.58	2365.02	1361.41	861.05	1779.34	1333.93	1418.65	671.9	1706.64	1265.73	0.535189	0.564027			108657	Entrez Gene	MGI:1914170	Rnpepl1	arginyl aminopeptidase (aminopeptidase B)-like 1	protein coding gene	ENSMUSG00000026269						1453055_at	Sema6d	sema domain, transmembrane domain (TM), and cytoplasmic domain, (semaphorin) 6D	BB462688	214968	Mm.81161.1	159.15	303.2	126.66	196.337	189.25	171.09	273.46
			1456567_x_at	Grn	granulin	BB000455	14824	Mm.1568.3	4421.46	4066.43	2922.63	3803.51	2678.28	3128.92	1046.16	2284.45	2184.62	407.46	3515.19	2035.76	0.535232	0.600618			78541	Entrez Gene	MGI:1925791	Asb8	ankyrin repeat and SOCS box-containing 8	protein coding gene	ENSMUSG00000048175						1427260_a_at	Tpm3	tropomyosin 3, gamma	X53753	59069	Mm.17306.2	254.55	93.84	82.91	143.767	170.9	191.03	348.55
			1448673_at	Pvrl3	poliovirus receptor-related 3	NM_021495	58998	Mm.46724.1	476.5	691.42	370.57	512.83	515.31	237.83	423.17	392.103	332.2	171.9	319.43	274.51	0.535285	0.764587			56295	Entrez Gene	MGI:1930666	Higd1a	HIG1 domain family, member 1A	protein coding gene	ENSMUSG00000038412						1416826_a_at	Med20	mediator complex subunit 20	NM_020048	56771	Mm.25072.1	1386.93	1319.73	1187.96	1298.21	2092.91	1541.44	1482.08
			1423308_at	Tgoln1	trans-golgi network protein	AI314055	22134	Mm.141187.1	339.3	421.18	333.34	364.607	546.67	614.22	382.84	514.577	196.78	126.88	261.9	195.187	0.535335	1.41132			69752	Entrez Gene	MGI:1917002	Zfp511	zinc finger protein 511	protein coding gene	ENSMUSG00000025470						1417757_at	Unc13b	unc-13 homolog B (C. elegans)	NM_021468	22249	Mm.42188.1	674.08	553.42	477.93	568.477	520.21	725.58	162.39
			1452086_at	Trmt5	TRM5 tRNA methyltransferase 5 homolog (S. cerevisiae)	AK011576	76357	Mm.46501.1	178.19	281.92	205.84	221.983	200.03	40.28	37.94	92.75	43.67	265.89	46.95	118.837	0.53534	0.417824			100047616		No associated gene										1450923_at	Tgfb2	transforming growth factor, beta 2	BF144658	21808	Mm.18213.1	730.21	202.26	97.78	343.417	214.07	425.64	152.41
			1418389_at	2810453I06Rik	RIKEN cDNA 2810453I06 gene	NM_133703	67238	Mm.212527.1	4900.88	3311.5	3154.07	3788.82	4822	3780.85	2256.17	3619.67	2451.3	1521.21	2113.84	2028.78	0.535466	0.955357			11639	Entrez Gene	MGI:87979	Ak4	adenylate kinase 4	protein coding gene	ENSMUSG00000028527						1417783_at	Als2	amyotrophic lateral sclerosis 2 (juvenile) homolog (human)	AB053307	74018	Mm.30114.1	161.51	106.51	94.03	120.683	180.25	340.38	31.91
			1415675_at	Dpm2	dolichol-phosphate (beta-D) mannosyltransferase 2	BC008256	13481	Mm.22001.1	373.71	410.96	198.81	327.827	2376.63	496.02	368.93	1080.53	185.17	165.39	176.14	175.567	0.535547	3.29603			635960	Entrez Gene	MGI:3574349	Ak3l2-ps	adenylate kinase 3-like 2, pseudogene	pseudogene	ENSMUSG00000081957						1420120_at	AU020177	expressed sequence AU020177	AU020177	98560	Mm.198140.1	481.83	429.72	336.79	416.113	427.22	268.34	291.48
			1436004_at	Usp27x	ubiquitin specific peptidase 27, X chromosome	BB021271	54651	Mm.100997.1	393.21	720.67	476.93	530.27	540.26	596.82	858.78	665.287	342.75	324.92	184.48	284.05	0.535671	1.25462			50887	Entrez Gene	MGI:1355295	Hmgn5	high-mobility group nucleosome binding domain 5	protein coding gene	ENSMUSG00000031245						1453020_at	1810048J11Rik	RIKEN cDNA 1810048J11 gene	AK007829	67708	Mm.11233.1	284.61	91.57	252.74	209.64	378.23	304.71	413.96
			1457674_at	Vps13a	vacuolar protein sorting 13A (yeast)	AV255519	271564	Mm.148819.1	509.01	239.63	227.06	325.233	621.34	440.41	466.92	509.557	188.71	76.27	258.12	174.367	0.536128	1.56674			12009	Entrez Gene	MGI:107440	Cep131	centrosomal protein 131	protein coding gene	ENSMUSG00000039781						1429519_at	Fpgt	fucose-1-phosphate guanylyltransferase	BB303906	75540	Mm.35218.1	314.51	608.52	181.55	368.193	509.61	221.18	118.24
			1452646_at	Trp53inp2	transformation related protein 53 inducible nuclear protein 2	AK003956	68728	Mm.30000.1	835.34	694.06	879.18	802.86	887.7	1024.73	845.89	919.44	418.37	517.77	355.3	430.48	0.536183	1.14521			330490	Entrez Gene	MGI:3028627	Nlrp9c	NLR family, pyrin domain containing 9C	protein coding gene	ENSMUSG00000040614						1435460_at	Prkg2	protein kinase, cGMP-dependent, type II	BB363188	19092	Mm.200875.1	132.59	34.41	38.05	68.35	229.05	77.97	26.61
			1454637_at	Klhl8	kelch-like 8 (Drosophila)	BM942651	246293	Mm.27534.1	4517.94	3753.05	3013.7	3761.56	2523.45	2767.84	2351.3	2547.53	2035.15	2212.07	1803.58	2016.93	0.536196	0.677253			75734	Entrez Gene	MGI:1922984	Mff	mitochondrial fission factor	protein coding gene	ENSMUSG00000026150						1438167_x_at	Flcn	folliculin	AV269574	216805	Mm.27707.4	1137.28	1208.16	622.17	989.203	1211.2	1228.98	360.99
			1416605_at	Nhp2	NHP2 ribonucleoprotein homolog (yeast)	BC024944	52530	Mm.28203.1	151.66	95.08	79.6	108.78	105.31	120.97	204.53	143.603	49.01	95.07	30.91	58.33	0.53622	1.32013			192157	Entrez Gene	MGI:2651588	Socs7	suppressor of cytokine signaling 7	protein coding gene	ENSMUSG00000038485						1456380_x_at	Cnn3 /// LOC100047856	calponin 3, acidic /// similar to calponin 3, acidic	BB490338	100047856 /// 71994	Mm.22171.8	1261.38	1059.88	882.53	1067.93	1447.72	1113.5	1247.42
			1454814_s_at	AU021838	expressed sequence AU021838	BG064779	328099	Mm.27454.2	214.5	239.86	298.17	250.843	428.45	391.94	187.5	335.963	185.46	149.93	68.15	134.513	0.536244	1.33934			100048453		No associated gene										1437415_at	4933427D06Rik	RIKEN cDNA 4933427D06 gene	AV281902	232217	Mm.25369.1	1312.59	845.03	592.63	916.75	1274.65	1678.49	1076.01
			1418881_at	Necab2	N-terminal EF-hand calcium binding protein 2	NM_054095	117148	Mm.129002.1	273.05	114.33	277.78	221.72	51.44	514.99	162.25	242.893	51.72	269.83	35.32	118.957	0.536518	1.0955			12228	Entrez Gene	MGI:109532	Btg3	BTG anti-proliferation factor 3	protein coding gene	ENSMUSG00000022863						1448370_at	Ulk1	Unc-51 like kinase 1 (C. elegans)	AF072370	22241	Mm.34216.1	211.65	222.9	184.71	206.42	178.99	158.09	272.94
			1451238_at	1200003C05Rik	RIKEN cDNA 1200003C05 gene	BC002238	104771	Mm.28555.1	216.72	213.88	143.86	191.487	183.14	162.16	127.59	157.63	116.21	36.17	155.83	102.737	0.536521	0.82319			654432	Entrez Gene	MGI:3647393	Gm7334	predicted gene 7334	pseudogene	ENSMUSG00000044645						1437210_a_at	Brd2	bromodomain containing 2	AI506310	14312	Mm.3444.2	232.66	396.93	287.72	305.77	225.8	247.77	497.85
			1431510_s_at	Cmc1	COX assembly mitochondrial protein homolog (S. cerevisiae)	AK008567	67899	Mm.196091.1	546.62	427.34	420.87	464.943	764.61	876.3	563.37	734.76	347.61	232.38	168.78	249.59	0.536818	1.58032			18813	Entrez Gene	MGI:894684	Pa2g4	proliferation-associated 2G4	protein coding gene	ENSMUSG00000025364						1426635_at	Acbd3	acyl-Coenzyme A binding domain containing 3	BB704602	170760	Mm.28214.1	387.19	474.28	539.54	467.003	858.07	1570.28	1331.77
			1427219_at	Mm.89136.2		AV003927		Mm.89136.2	1776.31	2537.89	1071.51	1795.24	4376.06	3826.98	2450.23	3551.09	1221.27	961.39	709.04	963.9	0.536921	1.97806			69104	Entrez Gene	MGI:1915207	Marchf5	membrane associated ring-CH-type finger 5	protein coding gene	ENSMUSG00000023307						1429092_at	Vkorc1l1	vitamin K epoxide reductase complex, subunit 1-like 1	AK009497	69568	Mm.22838.1	341.84	359.38	125.27	275.497	504.01	575.19	110.72
			1431765_a_at	EG243642 /// EG546164 /// EG620248 /// EG621842 /// EG622795 /// EG623466 /// EG634678 /// EG666668 /// EG666682 /// EG667216 /// EG667279 /// LOC100043752 /// LOC100048354 /// LOC634916 /// LOC639606 /// OTTMUSG00000002567 /// OTTMUSG00000003370 /// OTTMUSG00000005333 /// OTTMUSG00000006497 /// OTTMUSG00000009211 /// OTTMUSG00000017346 /// Rps2	predicted gene, EG243642 /// predicted gene, EG546164 /// predicted gene, EG620248 /// predicted gene, EG621842 /// predicted gene, EG622795 /// predicted gene, EG623466 /// predicted gene, EG634678 /// predicted gene, EG666668 /// predicted gene, EG666682 /// predicted gene, EG667216 /// predicted gene, EG667279 /// ribosomal protein S2 pseudogene /// similar to MGC27348 protein /// similar to 4…	AK004568	100039110 /// 100043752 /// 100048354 /// 16898 /// 243642 /// 546164 /// 546298 /// 620248 /// 620559 /// 621842 /// 622795 /// 623466 /// 627160 /// 634678 /// 634916 /// 639606 /// 666403 /// 666668 /// 666682 /// 667216 /// 667279 /// 667592	Mm.1129.4	4409.44	3163.09	3853.48	3808.67	3505.65	3488.79	2996.73	3330.39	2321.93	1664.48	2151.57	2045.99	0.537194	0.874423			353499	Entrez Gene	MGI:2669035	Tmc4	transmembrane channel-like gene family 4	protein coding gene	ENSMUSG00000019734						1430359_a_at	Nadsyn1	NAD synthetase 1	BC018248	78914	Mm.35104.2	149.47	166.7	395.64	237.27	220	187.38	542.45
			1428160_at	Ndufab1	NADH dehydrogenase (ubiquinone) 1, alpha/beta subcomplex, 1, mRNA (cDNA clone MGC	AK010307	70316	Mm.3014.1	1726.2	1213.92	2271.64	1737.25	1563.31	1965.38	2818.3	2115.66	1053.47	956.63	791.23	933.777	0.537502	1.21782			56384	Entrez Gene	MGI:1932557	Letm1	leucine zipper-EF-hand containing transmembrane protein 1	protein coding gene	ENSMUSG00000005299						1444703_at	2810403D21Rik	RIKEN cDNA 2810403D21 gene	BB525928	69964	Mm.86698.1	134.35	68.79	47.98	83.7067	79.71	247.95	1.02
			1451087_at	Wdr36	WD repeat domain 36	BC021497	225348	Mm.38816.1	950.03	992.6	1787.49	1243.37	1406.94	1087.11	1131.95	1208.67	627.69	576.18	802.36	668.743	0.537846	0.972087			67180	Entrez Gene	MGI:1914430	Yipf5	Yip1 domain family, member 5	protein coding gene	ENSMUSG00000024487						1438627_x_at	Pgd	phosphogluconate dehydrogenase	BB095413	110208	Mm.24365.7	202.72	12.75	243.05	152.84	216.49	169.44	125.55
			1449574_a_at	Cdc42	cell division cycle 42 homolog (S. cerevisiae)	BF143638	12540	Mm.1022.1	2657.29	2708.83	2875.66	2747.26	2125.2	3329.74	2992.69	2815.88	1581.65	2002.72	851	1478.46	0.538157	1.02498			11982	Entrez Gene	MGI:1330809	Atp10a	ATPase, class V, type 10A	protein coding gene	ENSMUSG00000025324						1421341_at	Axin2	axin2	NM_015732	12006	Mm.71710.1	193.05	735.35	247.97	392.123	268.4	354.7	898.63
			1448359_a_at	Higd1a	HIG1 domain family, member 1A	NM_019814	56295	Mm.7381.1	180.35	135.75	110.05	142.05	91.84	197.01	384.27	224.373	92.06	63.16	74.21	76.4767	0.538379	1.57954			16886	Entrez Gene	MGI:1197517	Limk2	LIM motif-containing protein kinase 2	protein coding gene	ENSMUSG00000020451						1435154_at	AU018091	expressed sequence AU018091	AV099404	245128	Mm.200467.1	359.73	646.79	88.35	364.957	251.07	257.48	208.55
			1452665_at	Ttc27	tetratricopeptide repeat domain 27	AK012131	74196	Mm.27095.1	1705.39	541.72	642.04	963.05	1592.11	663	974.02	1076.38	581.28	467.01	508.64	518.977	0.538889	1.11767			53312	Entrez Gene	MGI:1889001	Nub1	negative regulator of ubiquitin-like proteins 1	protein coding gene	ENSMUSG00000028954						1431096_at	Ints8	integrator complex subunit 8	BB661182	72656	Mm.158856.1	354.05	304.53	213.46	290.68	290.16	234.51	403.62
			1438019_at	Ippk	inositol 1,3,4,5,6-pentakisphosphate 2-kinase	BM196347	75678	Mm.196627.5	4017.48	3075.54	5050.46	4047.83	5026.6	4076.71	3310.17	4137.83	1707.43	1583.26	3261.57	2184.09	0.53957	1.02223			100047640		No associated gene										1448145_at	Wwp2	WW domain containing E3 ubiquitin protein ligase 2	AK004087	66894	Mm.18795.1	57.56	130.22	101.02	96.2667	91.85	37.14	95.84
			1451012_a_at	Csda	cold shock domain protein A	AV216648	56449	Mm.193526.1	2851.86	2144.68	2956.72	2651.09	597.58	1274.56	2341.28	1404.47	1127.56	1476.11	1687.74	1430.47	0.539579	0.529773			71601	Entrez Gene	MGI:1918851	Ceacam20	carcinoembryonic antigen-related cell adhesion molecule 20	protein coding gene	ENSMUSG00000070777						1428227_at	Rest	RE1-silencing transcription factor	AK011349	19712	Mm.28840.1	1355.59	682.86	659.17	899.207	950.49	599.61	376.46
			1451943_a_at	Ppm1a	protein phosphatase 1A, magnesium dependent, alpha isoform	AF259673	19042	Mm.3766.3	476.57	88.3	319.93	294.933	116.36	258.72	91.24	155.44	118.94	163.56	195.03	159.177	0.539704	0.527034			18203	Entrez Gene	MGI:108471	Ntan1	N-terminal Asn amidase	protein coding gene	ENSMUSG00000022681						1429981_a_at	LOC100048362 /// Rimklb	similar to mKIAA1238 protein /// ribosomal modification protein rimK-like family member B	AK016936	100048362 /// 108653	Mm.23804.1	117.68	105.02	139.33	120.677	560.61	130.18	1016.13
			1455317_at	Epc2	enhancer of polycomb homolog 2 (Drosophila)	BB034610	227867	Mm.29167.1	693.92	776.4	402.92	624.413	507.72	330.25	191.69	343.22	572.3	61.57	377.57	337.147	0.539941	0.549668			83435	Entrez Gene	MGI:1932515	Plekha3	pleckstrin homology domain-containing, family A (phosphoinositide binding specific) member 3	protein coding gene	ENSMUSG00000002733						1451086_s_at	Rac1	RAS-related C3 botulinum substrate 1	BC003828	19353	Mm.889.1	2114.49	576.24	646.17	1112.3	1456.64	1515.13	1098.48
			1436267_a_at	Frap1	FK506 binding protein 12-rapamycin associated protein 1	BB127885	56717	Mm.21158.3	142.02	136.69	432.88	237.197	86.15	69.17	347.47	167.597	114.91	68.57	200.8	128.093	0.54003	0.706573			16439	Entrez Gene	MGI:99418	Itpr2	inositol 1,4,5-triphosphate receptor 2	protein coding gene	ENSMUSG00000030287						1436102_at	Sec22c	SEC22 vesicle trafficking protein homolog C (S. cerevisiae)	BB425408	215474	Mm.31421.1	140.21	10.95	80.99	77.3833	108.65	40.07	9.81
			1424492_at	Trpc2	transient receptor potential cation channel, subfamily C, member 2	BC003841	22064	Mm.83615.2	281.46	395.57	146.73	274.587	261.96	355.78	217.4	278.38	306.72	11.56	126.71	148.33	0.540194	1.01381			80914	Entrez Gene	MGI:1931744	Uck2	uridine-cytidine kinase 2	protein coding gene	ENSMUSG00000026558						1451480_at	E2f4	E2F transcription factor 4	BC026649	104394	Mm.34554.1	100.64	178.83	203.11	160.86	44.99	131.81	16.7
			1415936_at	Bcar3	breast cancer anti-estrogen resistance 3	NM_013867	29815	Mm.45815.1	1535.02	1260.1	1407.32	1400.81	1527.01	1176.1	1569.32	1424.14	851.77	579.55	839.39	756.903	0.540331	1.01665			109267	Entrez Gene	MGI:1924709	Ssc4d	scavenger receptor cysteine rich family, 4 domains	protein coding gene	ENSMUSG00000029699						1444142_at	OTTMUSG00000002042	predicted gene, OTTMUSG00000002042	BB709718	432591	Mm.153946.1	416.81	405.86	347.23	389.967	454.94	566.49	712.37
			1454308_at	1700030C10Rik	RIKEN cDNA 1700030C10 gene	BB099606	69513	Mm.177674.1	200.4	1103.67	82.71	462.26	168.34	201.19	173.46	180.997	286.03	235.58	227.84	249.817	0.540425	0.391547			74919	Entrez Gene	MGI:1922169	Slc35f6	solute carrier family 35, member F6	protein coding gene	ENSMUSG00000029175						1448994_at	Sp1	trans-acting transcription factor 1	BG916549	20683	Mm.4618.1	303.21	78.46	11.51	131.06	95.61	70.48	34.25
			1449352_at	Poll	polymerase (DNA directed), lambda	NM_020032	56626	Mm.46509.1	67.33	210.61	53.77	110.57	152.21	156.54	156.57	155.107	66.37	62.04	50.87	59.76	0.540472	1.40279			19270	Entrez Gene	MGI:97814	Ptprg	protein tyrosine phosphatase, receptor type, G	protein coding gene							1422980_a_at	Bet1l	blocked early in transport 1 homolog (S. cerevisiae)-like	NM_018742	54399	Mm.155696.1	102.16	91.67	216.06	136.63	107.53	79.61	316.7
			1419645_at	Cstf2	cleavage stimulation factor, 3' pre-RNA subunit 2	BM120662	108062	Mm.67938.1	2291.34	2021.69	2273.69	2195.57	1223.92	1432.94	1047.38	1234.75	1158.31	1237.24	1164.84	1186.8	0.540541	0.56238			68875	Entrez Gene	MGI:1916125	Tmcc2	transmembrane and coiled-coil domains 2	protein coding gene	ENSMUSG00000042066						1422624_at	Rev1	REV1 homolog (S. cerevisiae)	NM_019570	56210	Mm.154309.1	340.52	302.24	274.54	305.767	165.16	132.57	289.49
			1435754_at	Zyg11b	zyg-ll homolog B (C. elegans)	BQ180736	414872	Mm.142380.5	154.14	281.64	142.77	192.85	172.75	142.7	97.4	137.617	115.36	128.72	68.82	104.3	0.540835	0.713594			68925	Entrez Gene	MGI:1916175	Rpap1	RNA polymerase II associated protein 1	protein coding gene	ENSMUSG00000034032						1437380_x_at	Pgd	phosphogluconate dehydrogenase	BB558114	110208	Mm.24365.5	247.11	50.68	364.43	220.74	293.84	241.27	185.23
			1417365_a_at	Calm1	calmodulin 1	AU079514	12313	Mm.34246.1	3004.45	3031.95	3087.42	3041.27	3624.56	3880.26	3466.51	3657.11	1504.26	1712.41	1718.04	1644.9	0.54086	1.20249			67204	Entrez Gene	MGI:1914454	Eif2s2	eukaryotic translation initiation factor 2, subunit 2 (beta)	protein coding gene	ENSMUSG00000074656						1434282_at	Ibtk	inhibitor of Bruton agammaglobulinemia tyrosine kinase	BM250711	108837	Mm.22315.1	718.98	284.4	171.01	391.463	890.71	339.45	433.27
			1439531_at	E130311K13Rik	RIKEN cDNA E130311K13 gene	BB754259	329659	Mm.39342.1	194.71	39.98	108.26	114.317	333.41	447.7	133.57	304.893	58.82	25.87	100.81	61.8333	0.540895	2.66709			68565	Entrez Gene	MGI:1915815	Mrps18a	mitochondrial ribosomal protein S18A	protein coding gene	ENSMUSG00000023967						1454645_at	Mgrn1	mahogunin, ring finger 1	BB478955	17237	Mm.215119.1	295.59	310.63	397.91	334.71	301.94	131.45	341.63
			1453330_at	Ccdc88c	coiled-coil domain containing 88C	AK002458	68339	Mm.45291.1	717.6	107.35	295.71	373.553	89.4	98.24	174.3	120.647	219.69	130.68	256.02	202.13	0.541101	0.32297			100041347	Entrez Gene	MGI:3650614	Ccdc201	coiled coil domain 201	protein coding gene	ENSMUSG00000087512						1454702_at	4930503L19Rik	RIKEN cDNA 4930503L19 gene	AI450962	269033	Mm.87470.1	106.06	7.24	147.55	86.95	10.58	8.48	108.82
			1438761_a_at	EG627245 /// EG666231 /// EG668343 /// LOC677259 /// Odc1	predicted gene, EG627245 /// predicted gene, EG666231 /// predicted gene, EG668343 /// similar to Ornithine decarboxylase (ODC) /// ornithine decarboxylase, structural 1	C81193	18263 /// 627245 /// 666231 /// 668343 /// 677259	Mm.34102.4	3201.4	2938.32	2758.13	2965.95	2279.97	1765.44	1901.26	1982.22	1718.61	1751.37	1346.93	1605.64	0.541357	0.668327			14661	Entrez Gene	MGI:95753	Glud1	glutamate dehydrogenase 1	protein coding gene	ENSMUSG00000021794						1416434_at	Bcl2l10	Bcl2-like 10	NM_013479	12049	Mm.25988.1	4289.49	4469.49	3750.79	4169.92	5244.48	5588.17	5099.47
			1420863_at	Dctn4	dynactin 4	NM_026302	67665	Mm.78718.1	311.93	216.38	354.49	294.267	368.4	339.18	443.76	383.78	284.03	51.67	142.68	159.46	0.541889	1.30419			71602	Entrez Gene	MGI:106621	Myo1e	myosin IE	protein coding gene	ENSMUSG00000032220						1423236_at	Galnt1	UDP-N-acetyl-alpha-D-galactosamine	BM217066	14423	Mm.30249.1	512.57	348.94	221.04	360.85	391	334.6	147.84
			1417343_at	Fxyd6	FXYD domain-containing ion transport regulator 6	AB032010	59095	Mm.24808.1	225.86	439.31	251.57	305.58	417.29	657.4	147.71	407.467	123.56	264.38	109.29	165.743	0.542389	1.33342			53890	Entrez Gene	MGI:1858230	Sart3	squamous cell carcinoma antigen recognized by T cells 3	protein coding gene	ENSMUSG00000018974						1418478_at	Lmo1	LIM domain only 1	NM_057173	109594	Mm.12607.1	375.49	685.55	481.42	514.153	1222.75	314.2	275.9
			1455211_a_at	Timm10 /// Timm13	translocase of inner mitochondrial membrane 10 homolog (yeast) /// translocase of inner mitochondrial membrane 13 homolog (yeast)	BF021416	30055 /// 30059	Mm.142132.2	207.4	54.51	183.44	148.45	134.08	358.86	248.35	247.097	30.98	197.28	13.32	80.5267	0.54245	1.66451			101943	Entrez Gene	MGI:1289341	Sf3b3	splicing factor 3b, subunit 3	protein coding gene	ENSMUSG00000033732						1450063_at	Fmn2 /// LOC100044570	formin 2 /// similar to formin-2	BM228488	100044570 /// 54418	Mm.41105.1	2062.77	1741.15	2074.26	1959.39	3364.78	2278.48	3428.75
			1452534_a_at	Hmgb2	high mobility group box 2	X67668	97165	Mm.1693.2	1615.07	2101.14	2806.81	2174.34	3226.5	3809.98	7733.44	4923.31	988	1154.32	1396.41	1179.58	0.542499	2.26428			210992	Entrez Gene	MGI:2384812	Lpcat1	lysophosphatidylcholine acyltransferase 1	protein coding gene	ENSMUSG00000021608						1459851_x_at	Riok1	RIO kinase 1 (yeast)	AV348356	71340	Mm.180720.1	285.23	227.77	146.42	219.807	408.58	1470	203.31
			1424936_a_at	Dnahc8	dynein, axonemal, heavy chain 8	AF356522	13417	Mm.108242.1	1286.38	1232.15	1246.69	1255.07	1940.55	4504.12	1076.42	2507.03	1305.53	282.91	454.25	680.897	0.542515	1.99752			67628	Entrez Gene	MGI:1914878	Anp32b	acidic (leucine-rich) nuclear phosphoprotein 32 family, member B	protein coding gene	ENSMUSG00000028333						1434082_at	Pctk2	PCTAIRE-motif protein kinase 2	BM243464	237459	Mm.45746.1	369.73	62.01	102.58	178.107	693.65	402.56	100.24
			1417083_at	Sec61b	Sec61 beta subunit	NM_024171	66212	Mm.20188.1	4582.52	3048.51	3881.1	3837.38	5196.38	4351.08	3868.26	4471.91	3281.91	1476.24	1500.25	2086.13	0.543635	1.16536			67582	Entrez Gene	MGI:1914832	Slc25a26	solute carrier family 25 (mitochondrial carrier, phosphate carrier), member 26	protein coding gene	ENSMUSG00000045100						1434582_at	Erc2	ELKS/RAB6-interacting/CAST family member 2	AV173869	238988	Mm.32667.1	335.6	108.31	118.77	187.56	368.92	446.33	241.26
			1451572_a_at	Mff	mitochondrial fission factor	BC016597	75734	Mm.181892.1	1363.05	1204.04	1568.21	1378.43	1261.82	1349.18	610.29	1073.76	941.8	725.96	580.55	749.437	0.543687	0.778974			14375	Entrez Gene	MGI:95606	Xrcc6	X-ray repair complementing defective repair in Chinese hamster cells 6	protein coding gene	ENSMUSG00000022471						1426666_a_at	Unc84a	unc-84 homolog A (C. elegans)	BG071740	77053	Mm.23889.1	548.93	653.39	553.55	585.29	523.17	825.71	292.61
			1456039_at	Snx14	sorting nexin 14	BB404318	244962	Mm.3154.1	159.43	209.46	498.51	289.133	154.78	247.13	152.49	184.8	134.95	191.84	144.89	157.227	0.543786	0.639151			11793	Entrez Gene	MGI:1277186	Atg5	autophagy related 5	protein coding gene	ENSMUSG00000038160						1418531_at	Oosp1	oocyte secreted protein 1	NM_133353	170834	Mm.24754.1	4228.87	4545.3	3331.68	4035.28	5948.66	6178.79	5095.67
			1438074_at	2210010C17Rik	RIKEN cDNA 2210010C17 gene	AU024481	70080	Mm.12097.1	736.37	852.61	786.34	791.773	843.82	963.98	1178.13	995.31	267.7	419.4	604.89	430.663	0.543923	1.25706			71846	Entrez Gene	MGI:1919096	Syce2	synaptonemal complex central element protein 2	protein coding gene	ENSMUSG00000003824						1450472_s_at	Smad3	MAD homolog 3 (Drosophila)	BI150236	17127	Mm.7320.1	225.44	330.78	112.82	223.013	162.76	351.03	410.05
			1460734_at	Col9a3	collagen, type IX, alpha 3	BG074456	12841	Mm.141312.1	534.86	775.62	195.93	502.137	261.16	1122.22	978.87	787.417	323.66	149.76	345.99	273.137	0.543949	1.56813			60322	Entrez Gene	MGI:1891767	Chst7	carbohydrate (N-acetylglucosamino) sulfotransferase 7	protein coding gene	ENSMUSG00000037347						1426086_a_at	Fmr1	fragile X mental retardation syndrome 1 homolog	AF461114	14265	Mm.3451.2	127.99	278.84	64.28	157.037	58.22	98.48	169.9
			1427917_s_at	Ssbp3	single-stranded DNA binding protein 3	AV295012	72475	Mm.195635.3	276.26	807.18	296.81	460.083	327.22	281.36	222.41	276.997	337.1	194.67	219.14	250.303	0.544039	0.602058			83796	Entrez Gene	MGI:1933621	Smarcd2	SWI/SNF related, matrix associated, actin dependent regulator of chromatin, subfamily d, member 2	protein coding gene	ENSMUSG00000078619						1450461_at	Tcf7	transcription factor 7, T-cell specific	NM_009331	21414	Mm.200358.1	210.32	50.28	353.27	204.623	224.58	356.98	522.7
			1453308_at	8430429K09Rik	RIKEN cDNA 8430429K09 gene	AK018450	71523	Mm.72795.1	163.92	377.93	82.88	208.243	108.74	106.41	187.4	134.183	12.53	14.21	313.36	113.367	0.544395	0.644358			225160	Entrez Gene	MGI:1919668	Thoc1	THO complex 1	protein coding gene	ENSMUSG00000024287						1427460_at	LOC100046932 /// Taf4a	similar to TAF4A RNA polymerase II, TATA box binding protein (TBP)-associated factor /// TAF4A RNA polymerase II, TATA box binding protein (TBP)-associated factor	BE632382	100046932 /// 228980	Mm.153480.1	268.73	138.86	181.3	196.297	191.55	77.43	805.3
			1451128_s_at	Kif22	kinesin family member 22	BC003427	110033	Mm.29381.1	705.52	873.8	741.52	773.613	1064.29	775.73	1267.62	1035.88	380.38	373.82	509.37	421.19	0.544445	1.33902			54401	Entrez Gene	MGI:1891917	Ywhab	tyrosine 3-monooxygenase/tryptophan 5-monooxygenase activation protein, beta polypeptide	protein coding gene	ENSMUSG00000018326						1416199_at	Kifc3	kinesin family member C3	NM_010631	16582	Mm.22513.1	569.54	76.34	395.99	347.29	298.59	122.94	108.4
			1452601_a_at	Acbd6	acyl-Coenzyme A binding domain containing 6	AK002470	72482	Mm.22537.1	213.21	210.62	334.3	252.71	472.77	320.11	185.54	326.14	224.18	80.58	108.1	137.62	0.544577	1.29057			58998	Entrez Gene	MGI:1930171	Nectin3	nectin cell adhesion molecule 3	protein coding gene	ENSMUSG00000022656						1426691_at	Tjap1	tight junction associated protein 1	AK002882	74094	Mm.25337.1	243.35	226.12	405.43	291.633	317.95	389.82	632.45
			1443937_at	Mm.35287.1		BE634648		Mm.35287.1	1531.19	113.26	207.23	617.227	274.48	187.55	217.55	226.527	201.74	504.58	302.35	336.223	0.544732	0.367007			76357	Entrez Gene	MGI:1923607	Trmt5	TRM5 tRNA methyltransferase 5	protein coding gene	ENSMUSG00000034442						1442031_at	Ccdc109a	coiled-coil domain containing 109A	AV259428	215999	Mm.27025.1	387.02	304.27	124.4	271.897	268.2	932.57	70.17
			1422407_s_at	Hras1	Harvey rat sarcoma virus oncogene 1	NM_008284	15461	Mm.212499.1	116.29	209.89	650.28	325.487	104.64	98.17	153.91	118.907	118.7	389.48	24.02	177.4	0.54503	0.36532			67238	Entrez Gene	MGI:1914488	Fam220a	family with sequence similarity 220, member A	protein coding gene	ENSMUSG00000083012						1451978_at	Loxl1	lysyl oxidase-like 1	AF357006	16949	Mm.21049.1	68.15	142.17	46.45	85.59	163.78	100.59	86.82
			1429777_at	Dnajb6	DnaJ (Hsp40) homolog, subfamily B, member 6	AK005680	23950	Mm.2701.2	754.28	423.03	596.88	591.397	448.5	632.38	984	688.293	381.69	209.49	376.68	322.62	0.545522	1.16384			67238	Entrez Gene	MGI:1914488	Fam220a	family with sequence similarity 220, member A	protein coding gene	ENSMUSG00000118332						1423156_at	Gnpnat1	glucosamine-phosphate N-acetyltransferase 1	AK008566	54342	Mm.41304.1	269.31	402.3	149.69	273.767	400.01	370.32	198.02
			1430419_at	2310031A07Rik	RIKEN cDNA 2310031A07 gene	AK009549	69621	Mm.24159.2	522.21	485.03	713.65	573.63	425.43	683.18	417.53	508.713	372.27	418.92	147.69	312.96	0.545578	0.886832			13481	Entrez Gene	MGI:1330238	Dpm2	dolichol-phosphate (beta-D) mannosyltransferase 2	protein coding gene	ENSMUSG00000026810						1436370_at	Gucy2c	guanylate cyclase 2c	AI893437	14917	Mm.25283.1	83.09	79.27	76.1	79.4867	111.43	61.15	33.31
			1429776_a_at	Dnajb6	DnaJ (Hsp40) homolog, subfamily B, member 6	AK005680	23950	Mm.2701.2	2195.64	2709.16	2826.41	2577.07	1961.96	2287.18	2536.35	2261.83	1769.17	1156.22	1293.56	1406.32	0.545704	0.877675			54651	Entrez Gene	MGI:1859645	Usp27x	ubiquitin specific peptidase 27, X chromosome	protein coding gene	ENSMUSG00000046269						1434602_at	Med13l	mediator complex subunit 13-like	BG074645	76199	Mm.206238.1	299.52	31.02	26.71	119.083	543.41	319.34	80.58
			1416755_at	Dnajb1	DnaJ (Hsp40) homolog, subfamily B, member 1	AK002290	81489	Mm.2982.1	2242.74	1501.7	1866.34	1870.26	1269.47	1049.88	1518.65	1279.33	1290.8	1356.46	414.68	1020.65	0.545724	0.68404			271564	Entrez Gene	MGI:2444304	Vps13a	vacuolar protein sorting 13A	protein coding gene	ENSMUSG00000046230						1434023_at	Cep120	centrosomal protein 120	BG065282	225523	Mm.24735.1	732.7	384.24	332.13	483.023	833.91	587.1	232.99
			1425665_a_at	Srp54a /// Srp54b /// Srp54c	signal recognition particle 54a /// signal recognition particle 54b /// signal recognition particle 54C	BC005543	100101806 /// 24067 /// 665155	Mm.12848.2	5020.42	2243.27	4066.71	3776.8	2875.36	3175.84	1820.27	2623.82	2388.95	1662.68	2132.71	2061.45	0.545818	0.694721			68728	Entrez Gene	MGI:1915978	Trp53inp2	transformation related protein 53 inducible nuclear protein 2	protein coding gene	ENSMUSG00000038375						1417513_at	Evi5	ecotropic viral integration site 5	AI255184	14020	Mm.35796.1	1107.14	993.06	702.81	934.337	1284.27	1012.53	1063.28
			1452780_at	Gtf3c2 /// Mpv17	general transcription factor IIIC, polypeptide 2, beta /// Mpv17 transgene, kidney disease mutant	AV297256	17527 /// 71752	Mm.35779.1	303.68	453.17	1667	807.95	330.94	826.58	1479.22	878.913	636.28	384.19	302.84	441.103	0.545954	1.08783			246293	Entrez Gene	MGI:2179430	Klhl8	kelch-like 8	protein coding gene	ENSMUSG00000029312						1417871_at	Hsd17b7	hydroxysteroid (17-beta) dehydrogenase 7	NM_010476	15490	Mm.12882.1	212.32	239.67	95.11	182.367	207.26	225.6	67.78
			1426192_at	Smarcd2	SWI/SNF related, matrix associated, actin dependent regulator of chromatin, subfamily d, member 2 (Smarcd2), transcript variant 2, mRNA	M60510	83796	MmAffx.1.26	1191.58	3733.25	1045.52	1990.12	769.17	1158.82	1214.91	1047.63	2674.4	320.68	264.78	1086.62	0.546008	0.526418			52530	Entrez Gene	MGI:1098547	Nhp2	NHP2 ribonucleoprotein	protein coding gene	ENSMUSG00000001056						1420925_at	Tub	tubby candidate gene	NM_021885	22141	Mm.4804.1	294.21	288.21	186.14	256.187	170.16	244.56	61.83
			1419605_at	Mgl1	macrophage galactose N-acetyl-galactosamine specific lectin 1	NM_010796	17312	Mm.7574.1	560.98	468.91	357.34	462.41	567.05	805.05	402.75	591.617	433.22	286.23	38	252.483	0.546016	1.27942			328099	old symbol	MGI:3779453	Prps1l3	phosphoribosyl pyrophosphate synthetase 1-like 3	protein coding gene	ENSMUSG00000079104						1417064_at	Jagn1	jagunal homolog 1 (Drosophila)	NM_026365	67767	Mm.2053.1	834.82	553.81	685.18	691.27	1200.48	1175.73	867.15
			1448269_a_at	Klhl13	kelch-like 13 (Drosophila)	NM_026167	67455	Mm.26546.1	4006.05	3705.75	4344.76	4018.85	3877.46	3839.36	1845.46	3187.43	2118.91	2385.69	2080.03	2194.88	0.546145	0.793118			328099	Entrez Gene	MGI:3779453	Prps1l3	phosphoribosyl pyrophosphate synthetase 1-like 3	protein coding gene	ENSMUSG00000079104						1418593_at	Taf6	TAF6 RNA polymerase II, TATA box binding protein (TBP)-associated factor	NM_009315	21343	Mm.1994.1	299.37	347.59	332.59	326.517	383.24	352.13	511.16
			1457419_s_at	Mm.56456.1		L26640		Mm.56456.1	154.97	175.84	423.69	251.5	114.33	205.39	156.42	158.713	157.12	120.92	134.08	137.373	0.546216	0.631067			117148	Entrez Gene	MGI:2152211	Necab2	N-terminal EF-hand calcium binding protein 2	protein coding gene	ENSMUSG00000031837						1455547_at	Zc3h7b	zinc finger CCCH type containing 7B	BM125518	20286	Mm.32144.1	879.89	557.48	358.52	598.63	629.67	517.07	881.47
			1427022_at	Ddx42	DEAD (Asp-Glu-Ala-Asp) box polypeptide 42	BM247253	72047	Mm.41367.1	269.48	418.98	533.3	407.253	591.07	265.13	260.89	372.363	137.2	134.13	396.05	222.46	0.546245	0.914329			104771	Entrez Gene	MGI:1915057	Jkamp	JNK1/MAPK8-associated membrane protein	protein coding gene	ENSMUSG00000005078						1449092_at	LOC100045551 /// Ppm1d	similar to Protein phosphatase 1D magnesium-dependent, delta /// protein phosphatase 1D magnesium-dependent, delta isoform	NM_016910	100045551 /// 53892	Mm.45609.1	139.2	288.88	470.68	299.587	90.73	195.34	253.06
			1420816_at	Ywhag	tyrosine 3-monooxygenase/tryptophan 5-monooxygenase activation protein, gamma polypeptide	NM_018871	22628	Mm.29717.1	1657	2547.88	2189.89	2131.59	1632.44	2321.8	2841.72	2265.32	1374.26	1237.82	882.42	1164.83	0.546462	1.06274			67899	Entrez Gene	MGI:1915149	Cmc1	COX assembly mitochondrial protein 1	protein coding gene	ENSMUSG00000039163						1416705_at	Rpe	ribulose-5-phosphate-3-epimerase	BG916066	66646	Mm.43671.1	455.29	334.17	454.2	414.553	546.79	521.75	387.68
			1428731_at	Usp54	ubiquitin specific peptidase 54	AK019588	78787	Mm.28779.1	631.83	508.76	407.83	516.14	564.84	247.27	75.4	295.837	403.37	66.77	376.19	282.11	0.546577	0.573171			100039110	Entrez Gene	MGI:3651537	Gm12922	predicted gene 12922	pseudogene	ENSMUSG00000081170						1452222_at	Utrn	utrophin	AI788797	22288	Mm.42222.1	88.5	70.01	101.41	86.64	186.3	103.22	129.75
			1449408_at	Jam2	junction adhesion molecule 2	NM_023844	67374	Mm.41758.1	138.9	197.03	47.66	127.863	101.95	163.69	199.64	155.093	80.43	29	100.33	69.92	0.546834	1.21296			100043752	Entrez Gene	MGI:3644876	Rps2-ps6	ribosomal protein S2, pseudogene 6	pseudogene	ENSMUSG00000095427						1423201_at	Ncor1	nuclear receptor co-repressor 1	U22016	20185	Mm.88061.1	277.19	154.46	20.01	150.553	111.05	151.27	565.72
			1447439_at	Mm.40952.1		AI848394		Mm.40952.1	422.7	405.23	292.19	373.373	280.21	363.5	429.47	357.727	143.79	347	122.21	204.333	0.547263	0.958094			100048354		No associated gene										1434217_at	C330019G07Rik	RIKEN cDNA C330019G07 gene	BB400635	215476	Mm.86400.1	665.3	239.94	402.77	436.003	647.62	535.36	255.51
			1424625_a_at	Dennd1a	DENN/MADD domain containing 1A	BC023016	227801	Mm.39973.1	828.22	530.24	1166.19	841.55	350.45	1059.16	80.72	496.777	1058.88	182.58	140.83	460.763	0.547517	0.590312			16898	Entrez Gene	MGI:105110	Rps2	ribosomal protein S2	protein coding gene	ENSMUSG00000044533						1455387_at	Nufip2	nuclear fragile X mental retardation protein interacting protein 2	AV112972	68564	Mm.37799.1	373.16	405.47	610.48	463.037	501.97	400.01	318.77
			1437546_at	Dnajc14	DnaJ (Hsp40) homolog, subfamily C, member 14	BB044517	74330	Mm.24731.2	378.55	359.15	144.29	293.997	477.93	437.5	183.78	366.403	350.04	96.28	36.59	160.97	0.547523	1.24628			243642	Entrez Gene	MGI:3647516	Gm4968	predicted gene 4968	pseudogene	ENSMUSG00000062365						1437549_at	2810408I11Rik	RIKEN cDNA 2810408I11 gene	BB093469	69941	Mm.69044.1	520.08	514.51	162.68	399.09	920.44	451.07	244.99
			1426577_a_at	Lin37	lin-37 homolog (C. elegans)	BM570079	75660	Mm.29152.1	490.58	705.12	708.12	634.607	629.43	563.29	761.56	651.427	313.44	424.23	305.04	347.57	0.547694	1.0265			546164	Entrez Gene	MGI:3648968	Gm5921	predicted gene 5921	pseudogene	ENSMUSG00000074034						1425346_at	Zfp318	zinc finger protein 318	BB168536	57908	Mm.116965.2	214.2	81.09	22.01	105.767	144.67	195.99	13.39
			1452247_at	Fxr1	fragile X mental retardation gene 1, autosomal homolog	AW557263	14359	Mm.4038.2	1361.48	3047.74	1450.86	1953.36	1616.57	1706.27	1225.34	1516.06	1334.1	712.29	1163.77	1070.05	0.547801	0.776129			546298	Entrez Gene	MGI:3705640	Rps2-ps13	ribosomal protein S2, pseudogene 13	pseudogene	ENSMUSG00000081684						1417213_a_at	Rbm6	RNA binding motif protein 6	BB706030	19654	Mm.12931.1	213.36	309.34	261.56	261.42	329.44	390.93	1014.72
			1417737_at	Mrps31	mitochondrial ribosomal protein S31	NM_020560	57312	Mm.1841.1	402.55	717.55	609.53	576.543	755.21	765.82	556.37	692.467	382.31	423.06	142.2	315.857	0.547845	1.20107			620248		No associated gene										1454917_at	Alg10b	asparagine-linked glycosylation 10 homolog B (yeast, alpha-1,2-glucosyltransferase)	BB795206	380959	Mm.17853.1	3079.03	204.15	597.03	1293.4	1305.78	1314.12	556.23
			1418584_at	Ccnh	cyclin H	NM_023243	66671	Mm.18474.1	253.8	276.81	260.87	263.827	270.02	152.46	287.23	236.57	235.5	79.91	118.22	144.543	0.547872	0.896687			620559	Entrez Gene	MGI:3649557	Gm12366	predicted gene 12366	pseudogene	ENSMUSG00000082762						1452200_at	Cdkn2aipnl	CDKN2A interacting protein N-terminal like	BF100837	52626	Mm.20491.1	94.21	45.94	216.54	118.897	255.88	73.33	187.68
			1439219_at	A730082K24Rik	RIKEN cDNA A730082K24 gene	BB258061	101786	Mm.29137.1	549.04	410.5	767.17	575.57	771.94	476.59	408.27	552.267	402.33	117.91	425.89	315.377	0.547938	0.959513			621842	Entrez Gene	MGI:3646310	Gm6266	predicted gene 6266	pseudogene	ENSMUSG00000107788						1420986_s_at	Kif3b	kinesin family member 3B	BB448784	16569	Mm.27973.1	80.37	79.31	92.63	84.1033	64.83	53.02	95.89
			1452753_at	Foxk2	forkhead box K2	BM206907	68837	Mm.27918.1	1987.71	949.61	704.9	1214.07	848.66	638.33	357.59	614.86	871.81	335.63	789.04	665.493	0.548149	0.506444			622795	Entrez Gene	MGI:3643238	Rps2-ps7	ribosomal protein S2, pseudogene 7	pseudogene	ENSMUSG00000116825						1437765_at	Cpeb3	cytoplasmic polyadenylation element binding protein 3	BB249892	208922	Mm.203968.5	1044.87	276.19	576.47	632.51	1667.46	474.6	829.36
			1450387_s_at	Ak3l1 /// LOC100047616 /// OTTMUSG00000013175	adenylate kinase 3-like 1 /// similar to adenylate kinase 4 /// predicted gene, OTTMUSG00000013175	NM_009647	100047616 /// 11639 /// 635960	Mm.42040.1	2970.22	2856.8	3148.11	2991.71	2748.46	2617.86	2330.64	2565.65	1961.81	1417.37	1544.1	1641.09	0.548547	0.857588			623466		No associated gene										1427544_a_at	Papola	poly (A) polymerase alpha	U58135	18789	Mm.3170.2	89.82	87.18	91.24	89.4133	110.7	59.43	77.1
			1434683_at	Mm.132556.1		BQ177031		Mm.132556.1	1374.69	150.24	17.22	514.05	306.97	38.4	8.09	117.82	487.39	198.16	161.5	282.35	0.549266	0.229199			627160	Entrez Gene	MGI:3652085	Gm11687	predicted gene 11687	pseudogene	ENSMUSG00000082480						1450312_at	Cdh20	cadherin 20	NM_011800	23836	Mm.103640.1	71	31.9	268.21	123.703	48.12	75.18	251.84
			1460711_at	Dnajc21	DnaJ (Hsp40) homolog, subfamily C, member 21	BG071611	78244	Mm.28035.1	1692.17	685.29	1143.63	1173.7	1396.34	1072.67	622.01	1030.34	728.13	742.91	463.84	644.96	0.549512	0.877859			634678	Entrez Gene	MGI:3646528	Gm7143	predicted gene 7143	pseudogene	ENSMUSG00000114184						1455011_at	Stard4	StAR-related lipid transfer (START) domain containing 4	BG089858	170459	Mm.23344.1	168.9	4.73	80.47	84.7	45.94	309.77	154.81
			1427882_at	Dnttip2	deoxynucleotidyltransferase, terminal, interacting protein 2	AK016368	99480	Mm.28259.1	1787.01	1469.93	1597.91	1618.28	748.24	866.05	869.99	828.093	931.84	1019.89	716.13	889.287	0.549525	0.511711			634916		No associated gene										1421711_at	Zfp109	zinc finger protein 109	NM_020262	56869	Mm.103751.1	162.37	154	348.44	221.603	147.8	398.77	342.84
			1459784_x_at	Lonp2	lon peptidase 2, peroxisomal	BB521298	66887	Mm.136169.1	3480.65	790.94	571.98	1614.52	5268.59	433.18	458.74	2053.5	2370.04	72.38	219.61	887.343	0.549601	1.27189			639606		No associated gene										1435657_at	Ston2	stonin 2	BQ174439	108800	Mm.23125.1	229.27	170.71	111.87	170.617	361.55	605.8	506.58
			1424482_at	Arhgef7	Rho guanine nucleotide exchange factor (GEF7)	AF343877	54126	Mm.3439.2	406.05	779.67	565.24	583.653	401.37	572.52	146.53	373.473	295.6	258.38	408.47	320.817	0.54967	0.639889			666403	Entrez Gene	MGI:3650089	Gm12091	predicted gene 12091	pseudogene	ENSMUSG00000085893						1456057_x_at	Tmem109	transmembrane protein 109	BB117756	68539	Mm.30020.3	2992.92	2778.97	2473.97	2748.62	3414.48	3546.9	3102.25
			1438708_x_at	Ywhab	tyrosine 3-monooxygenase/tryptophan 5-monooxygenase activation protein, beta polypeptide	BI465579	54401	Mm.34319.5	2199.5	1182.47	2270.66	1884.21	1120.62	595.43	1637.5	1117.85	1105	464.06	1538.72	1035.93	0.549794	0.593273			666668	Entrez Gene	MGI:3643826	Gm8225	predicted gene 8225	pseudogene	ENSMUSG00000068604						1436802_at	Ilf3	interleukin enhancer binding factor 3	BG069530	16201	Mm.20935.2	135.79	137.95	35.49	103.077	284.37	335.59	94.31
			1427031_s_at	Ccdc52	coiled-coil domain containing 52	BG067674	212514	Mm.24035.1	320.56	469.97	392.19	394.24	272.98	385.65	751.7	470.11	179.95	359.01	111.6	216.853	0.550054	1.19245			666682	Entrez Gene	MGI:3644037	Rps2-ps9	ribosomal protein S2, pseudogene 9	pseudogene	ENSMUSG00000080731						1435502_a_at	Brdt	bromodomain, testis-specific	BG070923	114642	Mm.24536.2	614.71	440.93	949.05	668.23	997.84	538.84	299.29
			1435643_x_at	Gm1821 /// Rps27a /// Ubb /// Ubc	gene model 1821, (NCBI) /// ribosomal protein S27a /// ubiquitin B /// ubiquitin C	BQ042894	22187 /// 22190 /// 624036 /// 78294	Mm.235.3	7422.74	7875.33	6963.74	7420.6	8146.37	7757.65	6110.2	7338.07	3870.65	5019.03	3361.11	4083.6	0.550305	0.988878			667216	Entrez Gene	MGI:3645038	Gm8520	predicted gene 8520	pseudogene	ENSMUSG00000100922						1429109_at	Msl2	male-specific lethal 2 homolog (Drosophila)	BB745314	77853	Mm.98082.1	528.33	171.11	217.7	305.713	335.61	319.3	367.95
			1460314_s_at	Hist1h3a /// Hist1h3b /// Hist1h3c /// Hist1h3d /// Hist1h3e /// Hist1h3f /// Hist1h3g /// Hist1h3h /// Hist1h3i /// Hist2h3b /// Hist2h3c1 /// Hist2h3c2	histone cluster 1, H3a /// histone cluster 1, H3b /// histone cluster 1, H3c /// histone cluster 1, H3d /// histone cluster 1, H3e /// histone cluster 1, H3f /// histone cluster 1, H3g /// histone cluster 1, H3h /// histone cluster 1, H3i /// histone cluster 2, H3b /// histone cluster 2, H3c1 /// histone cluster 2, H3c2	NM_019469	15077 /// 260423 /// 319148 /// 319149 /// 319150 /// 319151 /// 319152 /// 319153 /// 319154 /// 360198 /// 97114 /// 97908	Mm.219680.1	603.36	1946.1	268.75	939.403	191.32	673.93	763.78	543.01	414.16	1080.9	55.99	517.017	0.550367	0.578037			667279	Entrez Gene	MGI:3645604	Rps2-ps10	ribosomal protein S2, pseudogene 10	pseudogene	ENSMUSG00000091957						1433544_at	Stradb	STE20-related kinase adaptor beta	BB277912	227154	Mm.28241.1	391.72	235.24	166.07	264.343	452.71	239.93	82.75
			1428269_a_at	Glt8d1	glycosyltransferase 8 domain containing 1	AK010388	76485	Mm.8766.1	1494.03	896.32	1043.56	1144.64	906.5	925.05	304.94	712.163	467.25	673.46	750.95	630.553	0.550876	0.622174			667592		No associated gene										1448611_at	Wwc2	WW, C2 and coiled-coil domain containing 2	NM_133791	52357	Mm.21514.1	1589.6	635.18	925.66	1050.15	1886.98	2098.49	1606.69
			1451145_s_at	Tmem111	transmembrane protein 111	BC004641	66087	Mm.28312.1	1829.23	1148.33	1604.21	1527.26	799.31	1567.99	1066.7	1144.67	515.47	801.99	1209.2	842.22	0.551459	0.749492			70316	Entrez Gene	MGI:1917566	Ndufab1	NADH:ubiquinone oxidoreductase subunit AB1	protein coding gene	ENSMUSG00000030869						1456115_at	Phf3	PHD finger protein 3, mRNA (cDNA clone IMAGE	BF722009	213109	Mm.39469.2	397.96	815.18	343.96	519.033	347.84	242.31	1319.32
			1448221_at	Bat1a	HLA-B-associated transcript 1A	BC011067	53817	Mm.30076.1	308.91	210.66	580.44	366.67	726.31	842.14	519.36	695.937	149.95	403.44	53.92	202.437	0.552095	1.89799			225348	Entrez Gene	MGI:1917819	Wdr36	WD repeat domain 36	protein coding gene	ENSMUSG00000038299						1440193_at	Ankrd12 /// Ankrd12-like	ankyrin repeat domain 12 /// ankyrin repeat domain 12-like	AV346451	106585 /// 67107	Mm.86058.1	145.77	181.73	139.51	155.67	252.8	138.48	352.87
			1423319_at	Hhex	hematopoietically expressed homeobox	AK014111	15242	Mm.33896.1	339.65	173.63	233.55	248.943	310.58	542.78	216.87	356.743	128.98	210.28	73.07	137.443	0.552107	1.43303			12540	Entrez Gene	MGI:106211	Cdc42	cell division cycle 42	protein coding gene	ENSMUSG00000006699						1436071_at	Ankrd26	ankyrin repeat domain 26	BQ175953	232339	Mm.37608.1	274.38	171.75	188.95	211.693	229.77	236.13	63.38
			1416972_at	EG434401 /// Nhp2l1	predicted gene, EG434401 /// NHP2 non-histone chromosome protein 2-like 1 (S. cerevisiae)	NM_011482	20826 /// 434401	Mm.29504.1	1165.42	926.27	787.53	959.74	1530.85	2531.87	1195.74	1752.82	615.34	628.27	346.74	530.117	0.552354	1.82635			74196	Entrez Gene	MGI:1921446	Ttc27	tetratricopeptide repeat domain 27	protein coding gene	ENSMUSG00000024078						1429145_at	Nhlrc2	NHL repeat containing 2	AK002650	66866	Mm.46346.1	203.89	374.14	228.59	268.873	431.73	214.29	175.12
			1425221_at	Agr3	anterior gradient homolog 3 (Xenopus laevis)	BC023499	403205	Mm.190508.1	437.2	291.12	863.28	530.533	391.38	494.83	122.74	336.317	293.38	481.34	104.51	293.077	0.552419	0.633922			75678	Entrez Gene	MGI:1922928	Ippk	inositol 1,3,4,5,6-pentakisphosphate 2-kinase	protein coding gene	ENSMUSG00000021385						1460333_at	Ddx59	DEAD (Asp-Glu-Ala-Asp) box polypeptide 59	BB829482	67997	Mm.80043.1	754.37	438.88	735.98	643.077	226.19	189.93	206.98
			1429508_at	2310057M21Rik	RIKEN cDNA 2310057M21 gene	AW555676	68277	Mm.133361.1	455.9	928.07	356.8	580.257	653.8	647.73	476.65	592.727	372.07	257.65	331.96	320.56	0.552445	1.02149			56449	Entrez Gene	MGI:2137670	Ybx3	Y box protein 3	protein coding gene	ENSMUSG00000030189						1455741_a_at	Ece1	endothelin converting enzyme 1	AW553715	230857	Mm.21657.2	667.78	556.25	392.59	538.873	1215.92	744.48	699.7
			1419544_at	Atp6v1c1	ATPase, H+ transporting, lysosomal V1 subunit C1	AA987147	66335	Mm.196502.1	830.42	1434.65	1393.68	1219.58	800.31	438.51	532.77	590.53	870.4	786.75	365.51	674.22	0.552828	0.484206			19042	Entrez Gene	MGI:99878	Ppm1a	protein phosphatase 1A, magnesium dependent, alpha isoform	protein coding gene	ENSMUSG00000021096						1429560_at	100043468	predicted gene, 100043468	BM227942	100043468	Mm.18810.3	238.58	44.56	599.83	294.323	685.87	253.71	445.68
			1417200_at	Tmem183a	transmembrane protein 183A	AK007779	57439	Mm.18230.1	448.97	509.47	192.13	383.523	1590.37	321.93	145.57	685.957	425	60.48	151.66	212.38	0.55376	1.78857			227867	Entrez Gene	MGI:1278321	Epc2	enhancer of polycomb homolog 2	protein coding gene	ENSMUSG00000069495						1419360_a_at	Ss18	synovial sarcoma translocation, Chromosome 18	AI528781	268996	Mm.4296.1	2018.07	1767.89	2482.46	2089.47	2917.17	2780.49	2415.97
			1417565_at	Abhd5	abhydrolase domain containing 5	AK007421	67469	Mm.10297.1	253.8	24.64	195.97	158.137	326.47	339.29	287.18	317.647	104.35	82.08	76.31	87.58	0.553825	2.00868			56717	Entrez Gene	MGI:1928394	Mtor	mechanistic target of rapamycin kinase	protein coding gene	ENSMUSG00000028991						1455111_at	LOC100045035 /// Yipf6	similar to Yip1 domain family, member 6 /// Yip1 domain family, member 6	AV298249	100045035 /// 77929	Mm.46272.2	1119.24	1177.08	457.62	917.98	1195.79	1576.5	1052.87
			1417754_at	Topors	topoisomerase I binding, arginine/serine-rich	NM_134097	106021	Mm.39006.1	171.47	1130.47	31.96	444.633	346.35	283.5	204.76	278.203	251.9	198.63	288.5	246.343	0.554037	0.625692			22064	Entrez Gene	MGI:109527	Trpc2	transient receptor potential cation channel, subfamily C, member 2	protein coding gene	ENSMUSG00000100254						1417792_at	Zfml	zinc finger, matrin-like	BM238431	18139	Mm.4503.1	200.68	373.38	411	328.353	189.6	750.66	424.05
			1427270_a_at	Bsdc1	BSD domain containing 1	BF729638	100383	Mm.17918.1	935.76	679.37	793.1	802.743	1341.28	1183.5	775.56	1100.11	364.18	530.93	439.58	444.897	0.55422	1.37044			29815	Entrez Gene	MGI:1352501	Bcar3	breast cancer anti-estrogen resistance 3	protein coding gene	ENSMUSG00000028121						1422207_at	Htr5a	5-hydroxytryptamine (serotonin) receptor 5A	NM_008314	15563	Mm.4835.1	182.93	194.17	114.74	163.947	241.92	203.99	160.05
			1420684_at	Acox3	acyl-Coenzyme A oxidase 3, pristanoyl	NM_030721	80911	Mm.171520.1	819.56	723.29	952.13	831.66	1038.08	598.69	1606.87	1081.21	654.85	244.17	483.95	460.99	0.554301	1.30007			69513	Entrez Gene	MGI:1916763	1700030C10Rik	RIKEN cDNA 1700030C10 gene	lncRNA gene	ENSMUSG00000091071						1451496_at	Mtss1	metastasis suppressor 1	BC024131	211401	Mm.220818.1	752.09	794.19	928.77	825.017	584.98	1370.61	1464.66
			1433873_s_at	Pcnt	pericentrin (kendrin)	BG069597	18541	Mm.26191.1	5267.38	3250.26	2337.2	3618.28	2952.96	2556.47	2388.86	2632.76	1425.11	3360.52	1233.7	2006.44	0.55453	0.727628			69513	Entrez Gene	MGI:1916763	1700030C10Rik	RIKEN cDNA 1700030C10 gene	lncRNA gene	ENSMUSG00000099759						1437902_s_at	Rarres2	retinoic acid receptor responder (tazarotene induced) 2	AV012073	71660	Mm.213063.3	276	237.64	336.95	283.53	252.54	194.45	380.71
			1418366_at	Hist1h2ab /// Hist1h2ac /// Hist1h2ad /// Hist1h2ae /// Hist1h2ag /// Hist1h2ai /// Hist1h2an /// Hist1h2ao /// Hist1h3b /// Hist1h3c /// Hist1h3d /// Hist1h3e /// Hist1h3f /// Hist2h2aa1 /// Hist2h2aa2 /// Hist2h2ac /// Hist2h3b /// Hist2h3c1 /// Hist2h3c2 /// RP23-480B19.10	histone cluster 1, H2ab /// histone cluster 1, H2ac /// histone cluster 1, H2ad /// histone cluster 1, H2ae /// histone cluster 1, H2ag /// histone cluster 1, H2ai /// histone cluster 1, H2an /// histone cluster 1, H2ao /// histone cluster 1, H3b /// histone cluster 1, H3c /// histone cluster 1, H3d /// histone cluster 1, H3e /// histone cluster 1, H3f /// histone cluster 2, H2aa1 /// histone clu…	BC010564	15077 /// 15267 /// 260423 /// 319148 /// 319149 /// 319150 /// 319151 /// 319154 /// 319164 /// 319165 /// 319166 /// 319167 /// 319170 /// 319171 /// 319172 /// 319176 /// 319191 /// 319192 /// 665433 /// 97114	Mm.219659.1	894.01	533.47	2407.12	1278.2	720.15	690.41	1015.93	808.83	737.76	961.04	429.35	709.383	0.554986	0.632788			56626	Entrez Gene	MGI:1889000	Poll	polymerase (DNA directed), lambda	protein coding gene	ENSMUSG00000025218						1451525_at	Arhgap12	Rho GTPase activating protein 12	BG064038	75415	Mm.22834.1	1294.13	837.6	965.23	1032.32	1811.66	1609.66	996.33
			1453461_at	Fxc1	fractured callus expressed transcript 1	AK002949	14356	Mm.4050.3	99.13	58.97	71.97	76.69	130.51	147.88	128.11	135.5	51.73	31.51	44.45	42.5633	0.555005	1.76685			108062	Entrez Gene	MGI:1343054	Cstf2	cleavage stimulation factor, 3' pre-RNA subunit 2	protein coding gene	ENSMUSG00000031256						1438867_at	Gm1070	gene model 1070, (NCBI)	BM227713	381785	Mm.7754.1	3441.39	2001.24	2414.93	2619.19	3694.2	5732.24	4211.44
			1428389_s_at	Wdr43	WD repeat domain 43	AK012043	72515	Mm.139720.1	415.05	48.69	53.42	172.387	200.27	214.93	237.24	217.48	127.06	73.65	86.33	95.68	0.555031	1.26158			414872	Entrez Gene	MGI:2685277	Zyg11b	zyg-ll family member B, cell cycle regulator	protein coding gene	ENSMUSG00000034636						1456032_x_at	EG666634 /// H2afz	predicted gene, EG666634 /// H2A histone family, member Z	AV215230	51788 /// 666634	Mm.916.3	389.92	443.79	390.25	407.987	581.82	712.6	1738.9
			1421082_s_at	Banf1	barrier to autointegration factor 1	NM_011793	23825	Mm.7508.1	1347.2	1171.72	1683.19	1400.7	1895.79	2212.76	1498.96	1869.17	689.85	934.87	709.46	778.06	0.555478	1.33445			12313	Entrez Gene	MGI:88251	Calm1	calmodulin 1	protein coding gene	ENSMUSG00000001175						1424185_a_at	Morf4l1	mortality factor 4 like 1	BC017619	21761	Mm.196508.2	569.69	328.79	685.9	528.127	1244.74	756.61	551.96
			1430293_a_at	Fdx1l /// Glp1	ferredoxin 1-like /// GATA-like 1	AK020979	100009600 /// 68165	Mm.196137.2	503.72	336.01	357.49	399.073	752	304.17	212.54	422.903	319.51	72.08	273.57	221.72	0.555587	1.05971			329659	Entrez Gene	MGI:3607716	E130311K13Rik	RIKEN cDNA E130311K13 gene	protein coding gene	ENSMUSG00000048581						1433615_at	Tmem117	transmembrane protein 117	BB521146	320709	Mm.74873.1	717.5	687.02	136.51	513.677	838.2	1148.27	192.46
			1417352_s_at	Snrpa1	small nuclear ribonucleoprotein polypeptide A'	BC013777	68981	Mm.821.1	1458.56	743.42	1166.45	1122.81	966.4	2229.68	737.06	1311.05	600.16	513.21	758.26	623.877	0.555639	1.16765			68339	Entrez Gene	MGI:1915589	Ccdc88c	coiled-coil domain containing 88C	protein coding gene	ENSMUSG00000021182						1434513_at	Atp13a3	ATPase type 13A3	BQ030867	224088	Mm.20722.1	1082.75	1227.68	242.93	851.12	1080.26	1177.26	272.16
			1458392_at	C87414	expressed sequence C87414	BM228328	381654	Mm.152966.1	778.71	971.68	1109.33	953.24	917.69	1319.51	786.94	1008.05	707.02	418.69	463.29	529.667	0.555649	1.0575			677259		No associated gene										1438688_at	Srrm2	serine/arginine repetitive matrix 2	BG915272	75956	Mm.29370.1	421.53	1103.87	402.53	642.643	801.85	1133.92	1186.4
			1436886_x_at	Xab2	XPA binding protein 2	AV339266	67439	Mm.23739.2	338.87	733.82	1498.79	857.16	1008.26	734.43	237.4	660.03	402.68	823.95	202.68	476.437	0.555832	0.77002			67665	Entrez Gene	MGI:1914915	Dctn4	dynactin 4	protein coding gene	ENSMUSG00000024603						1427069_at	Fbxo28	F-box protein 28	BB003473	67948	Mm.30737.1	146.09	52.23	46.91	81.7433	198.22	139.49	164.4
			1417778_at	Zfp35	zinc finger protein 35	NM_011755	22694	Mm.3297.1	179.62	322.87	196.58	233.023	162.48	442.56	34.04	213.027	90.49	250.29	47.82	129.533	0.555881	0.914186			59095	Entrez Gene	MGI:1890226	Fxyd6	FXYD domain-containing ion transport regulator 6	protein coding gene	ENSMUSG00000066705						1424657_at	Taok1	TAO kinase 1	BB151477	216965	Mm.24585.1	361.38	640.15	253.53	418.353	300.59	330.97	553.47
			1422712_a_at	LOC100043681 /// LOC100044900 /// Ube2i	similar to Chain A, Crystal Structure Of Human Rangap1-Ubc9 /// similar to Chain A, Crystal Structure Of Human Rangap1-Ubc9 /// ubiquitin-conjugating enzyme E2I	U31934	100043681 /// 100044900 /// 22196	Mm.3268.1	3039.84	4021.63	2806.24	3289.24	2040.75	3725.59	1968.13	2578.16	1912.36	1873.52	1700.67	1828.85	0.55601	0.783816			30055	Entrez Gene	MGI:1353432	Timm13	translocase of inner mitochondrial membrane 13	protein coding gene	ENSMUSG00000020219						1419949_at	Tmem38b	Transmembrane protein 38B (Tmem38b), mRNA	C77858	52076	Mm.195244.1	467.62	145.26	36.15	216.343	123.56	162.8	290.95
			1428973_s_at	Tctex1d2	Tctex1 domain containing 2	AK007178	66061	Mm.33084.1	502.7	122.29	90.97	238.653	490.45	828.82	475.89	598.387	69.59	19.29	309.29	132.723	0.556134	2.50735			30059	Entrez Gene	MGI:1353429	Timm10	translocase of inner mitochondrial membrane 10	protein coding gene	ENSMUSG00000027076						1434809_at	Arhgap28	Rho GTPase activating protein 28	BB458819	268970	Mm.9935.1	151.84	159	185.81	165.55	309.53	371.57	373.06
			1417774_at	Nans	N-acetylneuraminic acid synthase (sialic acid synthase)	BI151886	94181	Mm.22168.1	117.5	187.76	514.09	273.117	134.01	175.06	115.91	141.66	87.93	316.04	52.61	152.193	0.557247	0.518679			97165	Entrez Gene	MGI:96157	Hmgb2	high mobility group box 2	protein coding gene	ENSMUSG00000054717						1428499_at	2810454L23Rik	RIKEN cDNA 2810454L23 gene	BQ265914	72803	Mm.31162.1	305.54	259.57	43.2	202.77	232.32	511.16	45.16
			1425329_a_at	Cyb5r3	cytochrome b5 reductase 3	AF332060	109754	Mm.22560.2	130.86	289.1	423.68	281.213	168.96	417.52	3055.68	1214.05	162.98	144.78	162.41	156.723	0.557311	4.3172			13417	Entrez Gene	MGI:107714	Dnah8	dynein, axonemal, heavy chain 8	protein coding gene	ENSMUSG00000033826						1439578_at	Lsm11	U7 snRNP-specific Sm-like protein LSM11	BB713457	72290	Mm.219133.1	51.16	96.43	65.7	71.0967	83.69	55.52	46.91
			1453722_s_at	LOC100048559 /// Sfrs1	similar to splicing factor, arginine/serine-rich 1 (splicing factor 2, alternate splicing factor) /// splicing factor, arginine/serine-rich 1 (ASF/SF2)	BF682801	100048559 /// 110809	Mm.196619.1	1027.35	941.76	1178.63	1049.25	1485.07	1688.32	1289.35	1487.58	467.17	773.04	514.51	584.907	0.557454	1.41776			66212	Entrez Gene	MGI:1913462	Sec61b	Sec61 beta subunit	protein coding gene	ENSMUSG00000053317						1448369_at	Pola2	polymerase (DNA directed), alpha 2	NM_008893	18969	Mm.320.1	78.91	110.24	228.56	139.237	449.03	173.49	346.1
			1428195_at	Ahcyl2	S-adenosylhomocysteine hydrolase-like 2	BG072404	74340	Mm.28589.2	387.03	821.98	261.48	490.163	516.32	275.29	126.98	306.197	321	278.66	220.42	273.36	0.557692	0.624683			244962	Entrez Gene	MGI:2155664	Snx14	sorting nexin 14	protein coding gene	ENSMUSG00000032422						1450284_at	Pde3a	phosphodiesterase 3A, cGMP inhibited	NM_018779	54611	Mm.103728.1	502.68	897.7	278.47	559.617	641.34	805.58	516.7
			1431236_at	Stk32b	serine/threonine kinase 32B	BB387845	64293	Mm.196107.1	954.48	1294.18	760.55	1003.07	677	430.85	183.82	430.557	622.85	738.61	316.86	559.44	0.557728	0.429239			70080	Entrez Gene	MGI:1917330	Igsf23	immunoglobulin superfamily, member 23	protein coding gene	ENSMUSG00000040498						1452420_at	Stk32b	serine/threonine kinase 32B	AI413502	64293	Mm.103714.1	86.99	275.81	136.39	166.397	71.2	32.41	520.83
			1428113_at	Tmtc4	transmembrane and tetratricopeptide repeat containing 4	BB278364	70551	Mm.29310.1	759.74	327.99	363.77	483.833	620.67	535.97	77.58	411.407	533.15	99.43	177.06	269.88	0.557795	0.850307			12841	Entrez Gene	MGI:894686	Col9a3	collagen, type IX, alpha 3	protein coding gene	ENSMUSG00000027570						1456305_x_at	LOC666466 /// Obox2	similar to OBOX2 /// oocyte specific homeobox 2	BB702568	246792 /// 666466	Mm.26391.3	5354.61	4795.18	3941.66	4697.15	7514.77	7657.66	6438.63
			1425531_at	Znhit1	zinc finger, HIT domain containing 1	BC026751	70103	Mm.41486.1	375.89	301.14	430.85	369.293	174.14	162.99	160.25	165.793	246.07	202.35	169.56	205.993	0.557804	0.448948			72475	Entrez Gene	MGI:1919725	Ssbp3	single-stranded DNA binding protein 3	protein coding gene	ENSMUSG00000061887						1421231_at	Msi2	Musashi homolog 2 (Drosophila)	BI696168	76626	Mm.23878.1	11.88	57.03	793.89	287.6	47.25	38.13	2838.53
			1437760_at	Galnt12	UDP-N-acetyl-alpha-D-galactosamine	AV376137	230145	Mm.132246.1	310.42	334.02	308.63	317.69	238.86	213.2	113.93	188.663	64.32	315.79	151.61	177.24	0.557902	0.59386			71523	Entrez Gene	MGI:1918773	8430429K09Rik	RIKEN cDNA 8430429K09 gene	lncRNA gene	ENSMUSG00000034587						1454776_at	Ehmt1	euchromatic histone methyltransferase 1	BB409568	77683	Mm.24176.1	169.41	127.69	189.38	162.16	141.98	112.98	238.84
			1453928_a_at	Ssb	Sjogren syndrome antigen B	AK017822	20823	Mm.10508.2	3251.16	4161.76	3332.05	3581.66	4354.26	5369.18	6142.49	5288.64	2411.67	2210.03	1374.76	1998.82	0.558071	1.47659			110033	Entrez Gene	MGI:109233	Kif22	kinesin family member 22	protein coding gene	ENSMUSG00000030677						1424390_at	Nupl1	nucleoporin like 1	BC026743	71844	Mm.18583.1	243.37	319.25	259.19	273.937	288.44	228.71	69.59
			1419702_at	Taf1a	TATA box binding protein (Tbp)-associated factor, RNA polymerase I, A	NM_021466	21339	Mm.39081.1	1995.02	1791.32	1572.14	1786.16	2664.39	2548.36	2044.93	2419.23	1005.89	1215.46	770.3	997.217	0.558302	1.35443			72482	Entrez Gene	MGI:1919732	Acbd6	acyl-Coenzyme A binding domain containing 6	protein coding gene	ENSMUSG00000033701						1450000_at	Nlrp4c	NLR family, pyrin domain containing 4C	NM_031389	83564	Mm.84792.1	171.74	255.08	166.33	197.717	263.33	232.54	240.93
			1453837_at	Fam65b	family with sequence similarity 65, member B	BB867666	193385	Mm.86945.1	194.1	393.12	190.52	259.247	253.96	182.87	27.93	154.92	129.56	87.14	217.72	144.807	0.558567	0.597578			15461	Entrez Gene	MGI:96224	Hras	Harvey rat sarcoma virus oncogene	protein coding gene	ENSMUSG00000025499						1434655_at	Foxk1	forkhead box K1	BB794583	17425	Mm.26785.1	1111.44	336.46	622.76	690.22	1153.82	1384.6	1632.03
			1426621_a_at	Ppp2r2b	protein phosphatase 2 (formerly 2A), regulatory subunit B (PR 52), beta isoform	BB560759	72930	Mm.151483.1	418.88	114.79	481.46	338.377	238.68	320.35	881.1	480.043	213.02	143.42	210.81	189.083	0.558795	1.41867			23950	Entrez Gene	MGI:1344381	Dnajb6	DnaJ heat shock protein family (Hsp40) member B6	protein coding gene	ENSMUSG00000029131						1450973_s_at	Mapkbp1	mitogen-activated protein kinase binding protein 1	BQ174980	26390	Mm.89205.1	444.97	915.27	778.84	713.027	605.18	223.08	196.76
			1418520_at	Tgoln1	trans-golgi network protein	NM_009443	22134	Mm.4142.1	127.51	169.58	77.76	124.95	293.27	211.6	342.14	282.337	99.5	14.21	95.79	69.8333	0.55889	2.2596			69621	Entrez Gene	MGI:1916871	2310031A07Rik	RIKEN cDNA 2310031A07 gene	lncRNA gene							1424173_at	Tmem48	transmembrane protein 48	BC021337	72787	Mm.220364.1	194.19	143.55	275.6	204.447	482.02	207.96	81.8
			1460275_at	Gpr3	G-protein coupled receptor 3	NM_008154	14748	Mm.4721.1	1226.44	2856.07	584.33	1555.61	665.2	770.49	172.12	535.937	1144.47	949.1	515.65	869.74	0.559098	0.344518			81489	Entrez Gene	MGI:1931874	Dnajb1	DnaJ heat shock protein family (Hsp40) member B1	protein coding gene	ENSMUSG00000005483						1437033_a_at	Skp2	S-phase kinase-associated protein 2 (p45)	BB784099	27401	Mm.35584.4	83.3	104.73	216.86	134.963	86.22	67.94	156.05
			1423986_a_at	Shisa5	shisa homolog 5 (Xenopus laevis)	BC010238	66940	Mm.196533.1	378.43	177.78	126.71	227.64	109.63	172.01	14.76	98.8	261.01	56.73	64.29	127.343	0.559407	0.434019			100101806	Entrez Gene	MGI:3714359	Srp54c	signal recognition particle 54C	protein coding gene	ENSMUSG00000079108						1417131_at	Cdc25a	cell division cycle 25 homolog A (S. pombe)	C76119	12530	Mm.29800.1	490.79	324.98	180.4	332.057	382.06	485.13	204.86
			1460348_at	Mad2l2	MAD2 mitotic arrest deficient-like 2 (yeast)	BC011282	71890	Mm.9648.1	278.95	752.72	380.79	470.82	169.58	533.49	199.47	300.847	199.15	488.23	102.94	263.44	0.559534	0.638984			24067	Entrez Gene	MGI:1346087	Srp54a	signal recognition particle 54A	protein coding gene	ENSMUSG00000073079						1446957_s_at	N4bp1	NEDD4 binding protein 1	C81621	80750	Mm.200132.1	310.64	348.35	241.79	300.26	311.86	308.53	404.53
			1427252_at	Dmrtb1	DMRT-like family B with proline-rich C-terminal, 1	BB726544	56296	Mm.141324.1	299.33	301.94	148.32	249.863	725.52	424.22	868.41	672.717	75.8	245.12	98.55	139.823	0.559599	2.69234			665155	Entrez Gene	MGI:3714357	Srp54b	signal recognition particle 54B	protein coding gene	ENSMUSG00000112449						1429651_at	Phactr3	phosphatase and actin regulator 3	AV339670	74189	Mm.44413.1	107.86	104.3	106.6	106.253	56.67	122.18	33.57
			1454671_at	Insig1	insulin induced gene 1	BB005488	231070	Mm.30221.1	2664.07	2718.35	2922.06	2768.16	1442.17	1686	1465.65	1531.27	1350.21	1460.26	1838.67	1549.71	0.559835	0.553174			17527	Entrez Gene	MGI:97138	Mpv17	MpV17 mitochondrial inner membrane protein	protein coding gene	ENSMUSG00000107283						1429734_at	4632434I11Rik	RIKEN cDNA 4632434I11 gene	AK014608	74041	Mm.26468.1	463.91	514.43	383.66	454	342.92	364.89	845.5
			1438852_x_at	Mcm6	minichromosome maintenance deficient 6 (MIS5 homolog, S. pombe) (S. cerevisiae)	BB099487	17219	Mm.4933.4	1425.86	2605.8	1996.43	2009.36	1807.99	1793.75	2236.37	1946.04	1477.51	1247.95	650.13	1125.2	0.559977	0.968484			71752	Entrez Gene	MGI:1919002	Gtf3c2	general transcription factor IIIC, polypeptide 2, beta	protein coding gene	ENSMUSG00000106864						1450722_at	Nup50	nucleoporin 50	NM_016714	18141	Mm.28379.1	240.17	230.7	303.08	257.983	550.91	488.18	184.77
			1415816_at	Cct7	chaperonin containing Tcp1, subunit 7 (eta)	NM_007638	12468	Mm.914.1	545.67	858.06	701.2	701.643	571.57	482.44	1544.76	866.257	286.32	571.1	321.52	392.98	0.560085	1.23461			17312	Entrez Gene	MGI:96975	Clec10a	C-type lectin domain family 10, member A	protein coding gene	ENSMUSG00000000318						1419653_a_at	Ddx5	DEAD (Asp-Glu-Ala-Asp) box polypeptide 5	NM_007840	13207	Mm.19101.1	639.64	714.15	430.93	594.907	352.37	386.3	429.93
			1448820_a_at	Eif2s2 /// ENSMUSG00000052825 /// LOC100046208	eukaryotic translation initiation factor 2, subunit 2 (beta) /// predicted gene, ENSMUSG00000052825 /// similar to Eif2s2 protein	AA985754	100040220 /// 100046208 /// 67204	Mm.29859.1	4945.39	5511.7	4648.26	5035.12	4760.65	5182.25	5460.24	5134.38	2988.95	3070.74	2405.82	2821.84	0.560431	1.01971			67455	Entrez Gene	MGI:1914705	Klhl13	kelch-like 13	protein coding gene	ENSMUSG00000036782						1429087_at	1110054O05Rik	RIKEN cDNA 1110054O05 gene	AK005245	66209	Mm.51988.1	235.16	133.05	157.86	175.357	248.3	405.83	85.62
			1434934_at	Atpaf1	ATP synthase mitochondrial F1 complex assembly factor 1	BB771055	230649	Mm.29512.1	187.62	133.42	115.45	145.497	229.09	294.59	94.41	206.03	84.55	123.67	36.47	81.5633	0.560586	1.41605			72047	Entrez Gene	MGI:1919297	Ddx42	DEAD box helicase 42	protein coding gene	ENSMUSG00000020705						1416915_at	Msh6	mutS homolog 6 (E. coli)	U42190	17688	Mm.18210.1	988.96	1096.63	944.68	1010.09	2470.94	856.95	1367.91
			1448936_at	Stx12	syntaxin 12	BC010669	100226	Mm.28237.1	1211.23	1063.58	1767.82	1347.54	975.09	3603.08	578.6	1718.92	1095.36	458.16	713.9	755.807	0.560877	1.2756			22628	Entrez Gene	MGI:108109	Ywhag	tyrosine 3-monooxygenase/tryptophan 5-monooxygenase activation protein, gamma polypeptide	protein coding gene	ENSMUSG00000051391						1455009_at	Cpd	carboxypeptidase D	AW550842	12874	Mm.200828.1	174.35	253.27	59.87	162.497	247.92	313.78	291.19
			1437715_x_at	Apex1	apurinic/apyrimidinic endonuclease 1	AV100480	11792	Mm.203.4	390.47	432.12	594.68	472.423	773.76	672.33	950.94	799.01	366.97	267.81	160.41	265.063	0.561072	1.6913			78787	Entrez Gene	MGI:1926037	Usp54	ubiquitin specific peptidase 54	protein coding gene	ENSMUSG00000034235						1435533_s_at	LOC100048362 /// Rimklb	similar to mKIAA1238 protein /// ribosomal modification protein rimK-like family member B	AV271892	100048362 /// 108653	Mm.23804.2	766.81	794.42	338.94	633.39	591.37	556.86	489.6
			1424404_at	0610040J01Rik	RIKEN cDNA 0610040J01 gene	BC004797	76261	Mm.38143.1	623.26	261.61	197.04	360.637	157.31	263.85	119.42	180.193	94.34	457.18	55.69	202.403	0.561239	0.499653			67374	Entrez Gene	MGI:1933820	Jam2	junction adhesion molecule 2	protein coding gene	ENSMUSG00000053062						1426761_at	Aof2 /// LOC100046934	amine oxidase (flavin containing) domain 2 /// similar to amine oxidase (flavin containing) domain 2	AK007763	100046934 /// 99982	Mm.28540.1	205.05	264.99	1443.2	637.747	488.47	698.73	770.56
			1423807_a_at	Calm1 /// Calm2 /// Calm3	calmodulin 1 /// calmodulin 2 /// calmodulin 3	BC021347	12313 /// 12314 /// 12315	Mm.18041.2	3707.03	3252.37	2108.52	3022.64	4337.75	4298.49	3297.11	3977.78	2262.01	1929.39	898.97	1696.79	0.56136	1.316			227801	Entrez Gene	MGI:2442794	Dennd1a	DENN/MADD domain containing 1A	protein coding gene	ENSMUSG00000035392						1438682_at	Pik3r1	phosphatidylinositol 3-kinase, regulatory subunit, polypeptide 1 (p85 alpha)	BB426164	18708	Mm.9828.1	536.93	749.39	977.59	754.637	1012.52	1184.43	840.46
			1423781_at	LOC100047393 /// Nae1	similar to Amyloid beta precursor protein binding protein 1 /// NEDD8 activating enzyme E1 subunit 1	BC019163	100047393 /// 234664	Mm.21396.1	2946.61	2878.38	2302.01	2709	3945.78	3092.19	2628.74	3222.24	1588.26	1488.77	1486.59	1521.21	0.561538	1.18946			74330	Entrez Gene	MGI:1921580	Dnajc14	DnaJ heat shock protein family (Hsp40) member C14	protein coding gene	ENSMUSG00000025354						1455823_at	Bbs4	Bardet-Biedl syndrome 4 (human)	BM224722	102774	Mm.200314.1	211.99	710.86	266.29	396.38	559.96	365.87	657.87
			1423813_at	Kif22	kinesin family member 22	BC003427	110033	Mm.29381.1	496.18	585.88	506.67	529.577	422.67	584.38	946.25	651.1	289.88	290.29	312.23	297.467	0.561707	1.22947			75660	Entrez Gene	MGI:1922910	Lin37	lin-37 DREAM MuvB core complex component	protein coding gene	ENSMUSG00000036845						1433860_at	6030458C11Rik	RIKEN cDNA 6030458C11 gene	BB126127	77877	Mm.204861.2	566.07	441.27	492.46	499.933	666.4	751.95	265
			1450466_at	Cdk5r2	cyclin-dependent kinase 5, regulatory subunit 2 (p39)	BI739719	12570	Mm.153833.1	368.77	1320.21	382.4	690.46	356.91	1021.3	260.13	546.113	310.63	788.32	65.21	388.053	0.562021	0.790941			14359	Entrez Gene	MGI:104860	Fxr1	fragile X mental retardation gene 1, autosomal homolog	protein coding gene	ENSMUSG00000027680						1428419_at	5430411K18Rik	RIKEN cDNA 5430411K18 gene	AK017297	71423	Mm.38164.1	308.99	380.96	180.5	290.15	568.1	230.42	102.06
			1433524_at	AU042671	expressed sequence AU042671	BB247577	269700	Mm.184589.1	198.91	325.56	201.99	242.153	276.57	201.97	82.66	187.067	244.26	77.71	86.41	136.127	0.562151	0.772513			57312	Entrez Gene	MGI:1913153	Mrps31	mitochondrial ribosomal protein S31	protein coding gene	ENSMUSG00000031533						1436030_at	Cachd1	cache domain containing 1	BB730977	320508	Mm.6926.1	532.16	135.93	363.95	344.013	685.49	626.76	137.04
			1430723_at	Pdss2	prenyl (solanesyl) diphosphate synthase, subunit 2	AK017329	71365	Mm.87577.1	192.85	370.11	250.3	271.087	228.1	394.93	419.98	347.67	224.31	122.04	111.08	152.477	0.562465	1.2825			66671	Entrez Gene	MGI:1913921	Ccnh	cyclin H	protein coding gene	ENSMUSG00000021548						1435497_at	5730590G19Rik /// LOC100047683	RIKEN cDNA 5730590G19 gene /// hypothetical protein LOC100047683	BM227301	100047683 /// 77011	Mm.28132.1	917.64	311.62	242.73	490.663	691.3	451.55	397.33
			1435874_at	Prkab2	protein kinase, AMP-activated, beta 2 non-catalytic subunit	AV223660	108097	Mm.31175.1	326.84	479.66	310.28	372.26	239.82	256.75	227.16	241.243	52.15	406.46	169.59	209.4	0.56251	0.648051			101786	Entrez Gene	MGI:2142163	A730082K24Rik	RIKEN cDNA A730082K24 gene	lncRNA gene	ENSMUSG00000108379						1433850_at	Ppp4r2	protein phosphatase 4, regulatory subunit 2	BI735251	232314	Mm.27223.1	1168.06	870.25	685.5	907.937	1454.26	1329.11	794.51
			1416153_at	Srp54a /// Srp54b /// Srp54c	signal recognition particle 54a /// signal recognition particle 54b /// signal recognition particle 54C	NM_011899	100101806 /// 24067 /// 665155	Mm.12848.1	4281.98	2234.55	3213.97	3243.5	3149.93	3271.37	2065.34	2828.88	2049.72	1587.24	1837.28	1824.75	0.562586	0.872169			68837	Entrez Gene	MGI:1916087	Foxk2	forkhead box K2	protein coding gene	ENSMUSG00000039275						1438349_at	BC043476	cDNA sequence BC043476	BG069331	381067	Mm.28736.1	258.73	171.88	91.45	174.02	349.74	367.68	105.54
			1428478_at	Reep4	receptor accessory protein 4	AK012301	72549	Mm.46742.1	282.32	248.78	313.29	281.463	68.7	314.78	71.63	151.703	193.35	128.36	153.59	158.433	0.562892	0.538981			78244	Entrez Gene	MGI:1925371	Dnajc21	DnaJ heat shock protein family (Hsp40) member C21	protein coding gene	ENSMUSG00000044224						1441534_at	C86753	expressed sequence C86753	BG067565	97833	Mm.42292.1	113.72	26.77	450.83	197.107	231.72	108.71	16.54
			1423486_at	Cript	cysteine-rich PDZ-binding protein	BB775592	56724	Mm.21149.1	857.44	471.91	870.18	733.177	665.98	828.96	340.01	611.65	573.05	451.76	213.5	412.77	0.562988	0.834246			99480	Entrez Gene	MGI:1923173	Dnttip2	deoxynucleotidyltransferase, terminal, interacting protein 2	protein coding gene	ENSMUSG00000039756						1456875_at	1810013L24Rik	RIKEN cDNA 1810013L24 gene	AV232053	69053	Mm.26499.1	872.87	546.58	951.98	790.477	962.35	795.25	539.41
			1425680_a_at	Btrc	beta-transducin repeat containing protein	AF110396	12234	Mm.28734.2	1575.29	2213.47	1522.61	1770.46	1882.13	3023.6	1693.87	2199.87	1370.89	1091.57	528.78	997.08	0.563177	1.24254			66887	Entrez Gene	MGI:1914137	Lonp2	lon peptidase 2, peroxisomal	protein coding gene	ENSMUSG00000047866						1440187_at	Taf3	TAF3 RNA polymerase II, TATA box binding protein (TBP)-associated factor	AV316700	209361	Mm.86343.1	576.37	431.46	95.42	367.75	752.13	796.71	113.85
			1433617_s_at	B4galt5	UDP-Gal	BF780384	56336	Mm.200886.1	285.24	172.12	785.87	414.41	453.6	316.17	123.84	297.87	259.2	146.43	294.74	233.457	0.563347	0.718781			54126	Entrez Gene	MGI:1860493	Arhgef7	Rho guanine nucleotide exchange factor (GEF7)	protein coding gene	ENSMUSG00000031511						1429190_at	Arsb	arylsulfatase B	BI440651	11881	Mm.31525.1	242.74	141.39	110.44	164.857	134.88	80.64	435.91
			1421813_a_at	Psap	prosaposin	BM212050	19156	Mm.3363.1	888.4	541.77	1441.51	957.227	438.05	199.43	384.57	340.683	437.09	603.29	577.73	539.37	0.563472	0.355907			212514	Entrez Gene	MGI:1196252	Spice1	spindle and centriole associated protein 1	protein coding gene	ENSMUSG00000043065						1433773_at	Rrm2b	ribonucleotide reductase M2 B (TP53 inducible)	AA543385	382985	Mm.24738.1	2337.54	1637.09	1523.13	1832.59	3162.91	3209.12	1785.84
			1456132_x_at	Tsc22d1	TSC22 domain family, member 1	AV009804	21807	Mm.20927.6	4127.31	4240.92	3842.1	4070.11	4884.21	5084.77	5348.59	5105.86	2889.54	1831.23	2162.58	2294.45	0.563732	1.25448			15077	Entrez Gene	MGI:2448355	H3c14	H3 clustered histone 14	protein coding gene	ENSMUSG00000093769						1426954_at	Trim33	tripartite motif-containing 33	BE915274	94093	Mm.31048.1	301.9	174.45	218.63	231.66	435.28	288.47	82.69
			1448849_at	Mrpl40	mitochondrial ribosomal protein L40	NM_010922	18100	Mm.20918.1	614.08	284.22	362.99	420.43	317.98	131.12	324.42	257.84	240.45	327.98	143.3	237.243	0.564287	0.613277			260423	Entrez Gene	MGI:2448329	H3c7	H3 clustered histone 7	protein coding gene	ENSMUSG00000100210						1423900_at	Trip12	thyroid hormone receptor interactor 12	BG923744	14897	Mm.173718.1	1097.09	909.18	704.59	903.62	978.18	599.54	704.53
			1452896_at	Gtl3	gene trap locus 3	AK011217	14894	Mm.196468.1	122.7	109.96	108.71	113.79	115.06	380.25	610.69	368.667	99.87	47.09	45.68	64.2133	0.564314	3.23989			319148	Entrez Gene	MGI:2448320	H3c3	H3 clustered histone 3	protein coding gene	ENSMUSG00000069310						1455734_at	Crbn	cereblon	BB752639	58799	Mm.196332.2	197.25	275.61	123.96	198.94	219.4	77.92	169.6
			1433485_x_at	Gpr56	G protein-coupled receptor 56	BF159976	14766	Mm.13799.2	722.25	1180.45	418.17	773.623	428.48	541.29	626.01	531.927	564.67	552.53	192.99	436.73	0.564525	0.687578			319149	Entrez Gene	MGI:2448322	H3c4	H3 clustered histone 4	protein coding gene	ENSMUSG00000099583						1416085_s_at	LOC100047896 /// Zfand5	similar to zinc finger protein ZNF216 /// zinc finger, AN1-type domain 5	AA124553	100047896 /// 22682	Mm.2904.1	2128.96	2322.64	2291.92	2247.84	2294.92	2795.26	3206.21
			1425650_at	Tle4	transducin-like enhancer of split 4, homolog of Drosophila E(spl)	AF229633	21888	Mm.103638.1	799.83	33.17	44.98	292.66	213.53	115.72	22.9	117.383	171	182.39	143.08	165.49	0.565468	0.401091			319150	Entrez Gene	MGI:2448319	H3c2	H3 clustered histone 2	protein coding gene	ENSMUSG00000069267						1437879_at	Alg10b	asparagine-linked glycosylation 10 homolog B (yeast, alpha-1,2-glucosyltransferase)	BG071776	380959	Mm.11320.1	2165.58	1317.71	1396.42	1626.57	2721.88	2228.19	2039.72
			1454673_at	Wasf2	WAS protein family, member 2	BM207372	242687	Mm.23566.1	1096.42	977.26	844.88	972.853	1254.48	416.28	278.61	649.79	927.89	431.89	291.5	550.427	0.565786	0.667922			319151	Entrez Gene	MGI:2448326	H3c6	H3 clustered histone 6	protein coding gene	ENSMUSG00000069273						1416860_s_at	Ing1	inhibitor of growth family, member 1	BC016573	26356	Mm.25709.1	762.61	867.95	616.96	749.173	1213.11	1062.64	1123.81
			1418984_at	Inadl	InaD-like (Drosophila)	AV287690	12695	Mm.29127.1	500.44	208.48	831.67	513.53	360.07	440.79	337.97	379.61	347.76	364.05	159.99	290.6	0.565887	0.739217			319152	Entrez Gene	MGI:2448349	H3c10	H3 clustered histone 10	protein coding gene	ENSMUSG00000101355						1416768_at	1110003E01Rik	RIKEN cDNA 1110003E01 gene	NM_133697	68552	Mm.27647.1	3826.42	2838.73	3131.47	3265.54	5492.86	5438.92	3143.73
			1421835_at	Mtap7	microtubule-associated protein 7	NM_008635	17761	Mm.20928.1	414.56	309.22	516.96	413.58	186.06	197.61	57.21	146.96	317.81	92.14	292.18	234.043	0.565896	0.355336			319153	Entrez Gene	MGI:2448350	H3c11	H3 clustered histone 11	protein coding gene	ENSMUSG00000101972						1451179_a_at	LOC100046895 /// Qk	similar to Quaking protein /// quaking	AF090403	100046895 /// 19317	Mm.2655.2	729.55	736.63	575.93	680.703	1675.77	1122.06	534.68
			1442982_at	Ccdc66	coiled-coil domain containing 66	BG075305	320234	Mm.216841.2	380.43	136.99	157.49	224.97	234.29	395.54	260.4	296.743	113.19	82.16	186.67	127.34	0.566031	1.31904			319154	Entrez Gene	MGI:2448351	H3c13	H3 clustered histone 13	protein coding gene	ENSMUSG00000074403						1451211_a_at	Lgtn	ligatin	BC025036	16865	Mm.7330.1	184.73	259.33	202.54	215.533	86.33	175.9	169.14
			1423149_at	Skp1a	S-phase kinase-associated protein 1A	AV347477	21402	Mm.42944.1	6959.28	7619.58	6874.48	7151.11	7830.74	7309.97	7189.66	7443.46	4448.81	4182.39	3514.1	4048.43	0.566126	1.04088			360198	Entrez Gene	MGI:2668828	H3c1	H3 clustered histone 1	protein coding gene	ENSMUSG00000069265						1420460_a_at	Pex11b	peroxisomal biogenesis factor 11b	NM_011069	18632	Mm.20901.1	233.94	107.2	161.85	167.663	255.66	269.05	80.67
			1456185_at	Nlrp9a	NLR family, pyrin domain containing 9A	BM228271	233001	Mm.11889.1	3601.35	4221.95	3605.25	3809.52	3649.51	2865.09	3548.36	3354.32	2544.6	1925.36	2002.08	2157.35	0.566305	0.880511			97114	Entrez Gene	MGI:2448357	H3c15	H3 clustered histone 15	protein coding gene	ENSMUSG00000081058						1426767_at	Wdr90	WD repeat domain 90	AK014328	106618	Mm.35470.1	57.24	299.65	251.2	202.697	375.77	443.52	11.64
			1449756_at	Dnajc17	DnaJ (Hsp40) homolog, subfamily C, member 17 (Dnajc17), mRNA	N28111	69408	Mm.219749.1	380.81	301.55	294	325.453	262.92	262.67	193.96	239.85	149.65	212.17	191.12	184.313	0.566328	0.736972			97908	Entrez Gene	MGI:2145541	H3c8	H3 clustered histone 8	protein coding gene	ENSMUSG00000099517						1450085_at	Angptl2	angiopoietin-like 2	BG244279	26360	Mm.200657.1	139.27	230.78	180.78	183.61	68.85	41.02	119.07
			1451185_at	Sf3b5	splicing factor 3b, subunit 5	BC006603	66125	Mm.29743.1	521.48	553.49	1056.02	710.33	539.06	1803.59	1175.04	1172.56	381.33	415.72	409.8	402.283	0.566333	1.65073			76485	Entrez Gene	MGI:1923735	Glt8d1	glycosyltransferase 8 domain containing 1	protein coding gene	ENSMUSG00000021916						1438003_at	Pols	polymerase (DNA directed) sigma	BB324894	210106	Mm.28067.2	170.18	157.48	344.81	224.157	243.69	214.31	756.03
			1426694_at	9030624J02Rik	RIKEN cDNA 9030624J02 gene	BC007154	71517	Mm.196583.1	397.41	636.31	494.41	509.377	510	529.93	490.69	510.207	266.83	382.72	215.89	288.48	0.566339	1.00163			66087	Entrez Gene	MGI:1913337	Emc3	ER membrane protein complex subunit 3	protein coding gene	ENSMUSG00000030286						1428374_at	Glce	glucuronyl C5-epimerase	AK003758	93683	Mm.24411.1	1502.49	655.32	635.3	931.037	1372.29	1109.67	1196.05
			1455815_a_at	Ywhab	tyrosine 3-monooxygenase/tryptophan 5-monooxygenase activation protein, beta polypeptide	AV021552	54401	Mm.34319.3	2808.25	1498.24	2956.02	2420.84	1454.18	770.92	2147.09	1457.4	1527.61	605.84	1980.06	1371.17	0.566403	0.602022			53817	Entrez Gene	MGI:99240	Ddx39b	DEAD box helicase 39b	protein coding gene	ENSMUSG00000019432						1416138_at	Anxa7	annexin A7	BC008997	11750	Mm.20794.1	2895.77	2508.7	2870.11	2758.19	3318.99	2877.32	2679.06
			1425035_s_at	Dnmt3l	DNA (cytosine-5-)-methyltransferase 3-like	AF220524	54427	Mm.13433.1	1417.27	555.68	1152.4	1041.78	586.19	646.84	409.27	547.433	337.01	1263.49	170.2	590.233	0.566561	0.525477			15242	Entrez Gene	MGI:96086	Hhex	hematopoietically expressed homeobox	protein coding gene	ENSMUSG00000024986						1449502_at	Dazl	deleted in azoospermia-like	NM_010021	13164	Mm.15050.1	907.83	822.83	839.45	856.703	991.9	914.04	1433.44
			1418051_at	Ephb6	Eph receptor B6	NM_007680	13848	Mm.1480.1	127.75	110.12	125.28	121.05	180.75	87.22	82.64	116.87	188.33	7.43	10.04	68.6	0.566708	0.965469			20826	Entrez Gene	MGI:893586	Snu13	SNU13 homolog, small nuclear ribonucleoprotein (U4/U6.U5)	protein coding gene	ENSMUSG00000063480						1429296_at	Rab10	RAB10, member RAS oncogene family	BF465974	19325	Mm.21985.1	583.64	601.68	865.58	683.633	724.12	1471.36	832.54
			1426434_at	Tmem43	transmembrane protein 43	AI747289	74122	Mm.38801.1	297.6	51.18	821.86	390.213	153.32	202.58	168.97	174.957	225.88	306.82	130.8	221.167	0.566784	0.448362			434401	Entrez Gene	MGI:3646416	Gm5616	predicted gene 5616	pseudogene	ENSMUSG00000063543						1452315_at	Kif11	kinesin family member 11	BB827235	16551	Mm.42203.1	277.09	394.85	424.16	365.367	325.39	698.75	301.31
			1427938_at	Mycbp	c-myc binding protein	BB046347	56309	Mm.220922.1	1510.71	1107.1	1213.91	1277.24	1261.87	2049.04	2174.77	1828.56	1012.97	541.15	618.02	724.047	0.566884	1.43165			403205	Entrez Gene	MGI:2685734	Agr3	anterior gradient 3	protein coding gene	ENSMUSG00000036231						1442002_at	7030402D04Rik	RIKEN cDNA 7030402D04 gene	AV352121	414107	Mm.30893.1	172.09	2.63	3.51	59.41	220.98	218.92	6.97
			1448718_at	2400001E08Rik	RIKEN cDNA 2400001E08 gene	NM_025605	66508	Mm.30003.1	556.88	685.83	392.57	545.093	311.33	615.45	627.67	518.15	478.79	302.09	146.27	309.05	0.566967	0.950571			68277	Entrez Gene	MGI:1915527	2310057M21Rik	RIKEN cDNA 2310057M21 gene	protein coding gene	ENSMUSG00000040177						1443522_s_at	Phip	pleckstrin homology domain interacting protein	BM221262	83946	Mm.132762.1	66.64	386.39	132.62	195.217	190.71	38.22	128.24
			1449180_at	Kcmf1	potassium channel modulatory factor 1	BG071725	74287	Mm.29194.1	1193.85	329.27	890.48	804.533	388.54	288.57	193.19	290.1	472	388.25	509.07	456.44	0.567335	0.360582			66335	Entrez Gene	MGI:1913585	Atp6v1c1	ATPase, H+ transporting, lysosomal V1 subunit C1	protein coding gene	ENSMUSG00000022295						1427199_at	Fryl	furry homolog-like (Drosophila)	BM118442	72313	Mm.1921.1	819.62	1074.03	851	914.883	1441.9	1240.9	1696.19
			1443486_at	Cog7	Component of oligomeric golgi complex 7 (Cog7), mRNA	AV294603	233824	Mm.73775.1	258.7	344	245.73	282.81	19.49	54.23	155.07	76.2633	117.65	279.6	84.17	160.473	0.567425	0.269663			67469	Entrez Gene	MGI:1914719	Abhd5	abhydrolase domain containing 5	protein coding gene	ENSMUSG00000032540						1435483_x_at	Slc25a32	solute carrier family 25, member 32	AI662800	69906	Mm.17875.2	228.81	272.88	257.49	253.06	364.53	241.02	157.25
			1424981_at	Nln	neurolysin (metallopeptidase M3 family)	BC016224	75805	Mm.23172.1	210.9	374.15	282.95	289.333	198.71	129.4	70.29	132.8	122.34	265.74	104.63	164.237	0.567638	0.458986			106021	Entrez Gene	MGI:2146189	Topors	topoisomerase I binding, arginine/serine-rich	protein coding gene	ENSMUSG00000036822						1447910_x_at	LOC100044404 /// LOC100046282 /// Selk	similar to Selenoprotein K /// similar to Selenoprotein K /// selenoprotein K	AW122690	100044404 /// 100046282 /// 80795	Mm.171115.1	39.58	29	91.48	53.3533	110.31	94.04	143.46
			1448052_at	Cgnl1	cingulin-like 1	BF539039	68178	Mm.99961.2	388.98	525	369.29	427.757	684.46	179.57	1072.85	645.627	298.42	204.1	226.18	242.9	0.567846	1.50933			100383	Entrez Gene	MGI:1913466	Bsdc1	BSD domain containing 1	protein coding gene	ENSMUSG00000040859						1444638_at	Ttn	titin	BB478751	22138	Mm.138169.1	40.41	137.27	44.65	74.11	125.51	83.75	171.59
			1451352_s_at	Mta3	metastasis associated 3	BC022124	116871	Mm.18821.2	1720.82	635.79	876.98	1077.86	662.85	646.58	643.61	651.013	1058.3	492.47	287.5	612.757	0.568492	0.603985			80911	Entrez Gene	MGI:1933156	Acox3	acyl-Coenzyme A oxidase 3, pristanoyl	protein coding gene	ENSMUSG00000029098						1460656_a_at	LOC100044184 /// Sft2d1	hypothetical protein LOC100044184 /// SFT2 domain containing 1	NM_134114	100044184 /// 106489	Mm.21104.1	329.56	262.59	196.77	262.973	759.65	619.74	364.93
			1418109_at	Gspt2	G1 to S phase transition 2	NM_008179	14853	Mm.20826.1	759.26	961.32	1062.63	927.737	2875.35	1055.63	1003.45	1644.81	790.27	373.58	418.4	527.417	0.568498	1.77293			18541	Entrez Gene	MGI:102722	Pcnt	pericentrin (kendrin)	protein coding gene	ENSMUSG00000001151						1428285_at	8430427H17Rik	RIKEN cDNA 8430427H17 gene	AK018446	329540	Mm.60166.1	326.97	157.89	81.5	188.787	177.47	499.42	175.15
			1422482_at	Ruvbl2	RuvB-like protein 2	NM_011304	20174	Mm.34410.1	1089.22	1045.51	1136.33	1090.35	1309.63	850.33	1070.86	1076.94	510.9	728.97	619.89	619.92	0.56855	0.987698			15267	Entrez Gene	MGI:96097	H2ac18	H2A clustered histone 18	protein coding gene	ENSMUSG00000064220						1425483_at	LOC100044677 /// Tox	similar to thymus high mobility group box protein TOX /// thymocyte selection-associated high mobility group box	BB547854	100044677 /// 252838	Mm.87051.1	50.95	54.17	74.33	59.8167	52.5	33.08	160.5
			1423324_at	Pnn	pinin	AV135835	18949	Mm.22347.1	474.35	708.18	2579.92	1254.15	553.77	388.36	402.18	448.103	482.76	827.17	829.26	713.063	0.568563	0.357296			319164	Entrez Gene	MGI:2448287	H2ac6	H2A clustered histone 6	protein coding gene	ENSMUSG00000069270						1435740_at	ENSMUSG00000072684	predicted gene, ENSMUSG00000072684	AV286259	100038401	Mm.29219.1	161.68	10.02	16.29	62.6633	137.67	264.13	39.8
			1428709_a_at	Mrpl24	mitochondrial ribosomal protein L24	AK008961	67707	Mm.196635.3	1441.37	1820.42	1607.5	1623.1	1818.01	3443.63	2261.3	2507.65	693.64	1125.73	950.64	923.337	0.568873	1.54498			319165	Entrez Gene	MGI:2448289	H2ac7	H2A clustered histone 7	protein coding gene	ENSMUSG00000071478						1424114_s_at	Lamb1-1	laminin B1 subunit 1	BG970109	16777	Mm.148395.1	2340.73	2921.91	2019.27	2427.3	3460.2	2832.38	2831.67
			1451317_at	Ythdf2	YTH domain family 2	BB455932	213541	Mm.23998.1	170.24	882.87	277.8	443.637	282.66	127.22	241.48	217.12	75.54	638.24	44.07	252.617	0.569422	0.48941			319166	Entrez Gene	MGI:2448290	H2ac8	H2A clustered histone 8	protein coding gene	ENSMUSG00000069272						1444634_at	Nsun3	NOL1/NOP2/Sun domain family member 3	BB478558	106338	Mm.210369.1	167.83	56.61	230.97	151.803	149.74	85.87	60.85
			1417053_at	Phb	prohibitin	AK010619	18673	Mm.2355.1	867.96	1078.17	1224.48	1056.87	843.1	996.37	930.03	923.167	574.43	964.54	266.93	601.967	0.569575	0.873491			319167	Entrez Gene	MGI:2448293	H2ac11	H2A clustered histone 11	protein coding gene	ENSMUSG00000069301						1422678_at	Dgat2	diacylglycerol O-acyltransferase 2	AK002443	67800	Mm.180189.1	227.14	79.77	258.6	188.503	128.15	165.12	422.62
			1455787_x_at	Minpp1	multiple inositol polyphosphate histidine phosphatase 1	AV339366	17330	Mm.43580.2	526.03	420.36	240.57	395.653	232.5	1962.92	85.03	760.15	265.89	109	301.61	225.5	0.569943	1.92125			319170	Entrez Gene	MGI:2448300	H2ac22	H2A clustered histone 22	protein coding gene	ENSMUSG00000069309						1436968_x_at	Klhl24	kelch-like 24 (Drosophila)	BB328076	75785	Mm.201175.1	365.91	80.93	58.02	168.287	166.71	620.08	57.07
			1420368_at	Denr	density-regulated protein	AK010394	68184	Mm.28549.1	578.4	107.99	251.09	312.493	469.73	218.19	192.14	293.353	81.26	239.46	213.9	178.207	0.570273	0.938751			319171	Entrez Gene	MGI:3710573	H2ac24	H2A clustered histone 24	protein coding gene	ENSMUSG00000094777						1431506_s_at	EG665989 /// LOC433064 /// LOC629952 /// OTTMUSG00000002349 /// Ppih	predicted gene, EG665989 /// similar to peptidyl prolyl isomerase H /// similar to Peptidyl-prolyl cis-trans isomerase H (PPIase H) (Rotamase H) /// predicted gene, OTTMUSG00000002349 /// peptidyl prolyl isomerase H	AK008394	433064 /// 629952 /// 66101 /// 665989 /// 666411	Mm.196088.1	554.12	308.24	603.33	488.563	768.83	1355.21	453.85
			1451304_at	Tmem143	transmembrane protein 143	BC017618	70209	Mm.34754.1	244.14	287.9	183.9	238.647	138.7	186.67	109.03	144.8	135	162.58	110.71	136.097	0.570285	0.606755			319172	Entrez Gene	MGI:2448306	H2ac4	H2A clustered histone 4	protein coding gene	ENSMUSG00000061615						1455872_at	Fam167a	family with sequence similarity 167, member A	BB151460	219148	Mm.37882.1	117.16	167.2	499.77	261.377	214.07	577.53	297.88
			1431190_x_at	Fahd2a	fumarylacetoacetate hydrolase domain containing 2A	BI872590	68126	Mm.180782.2	334.51	164.59	321.85	273.65	209.01	174.01	477.16	286.727	149.08	158.65	160.89	156.207	0.570826	1.04779			319176	Entrez Gene	MGI:2448316	H2ac20	H2A clustered histone 20	protein coding gene	ENSMUSG00000068855						1422653_at	Cep70	centrosomal protein 70	NM_023873	68121	Mm.18879.1	316.23	518.81	165.91	333.65	629.31	540.53	784.01
			1448667_x_at	Tob2	transducer of ERBB2, 2	AV174616	57259	Mm.31533.1	2119.18	4420.05	3868.63	3469.29	2662.76	3263.27	4242.24	3389.42	2848.54	1551.31	1542	1980.62	0.5709	0.97698			319191	Entrez Gene	MGI:2448457	H2ac13	H2A clustered histone 13	protein coding gene	ENSMUSG00000071516						1439694_at	635668 /// Fbxw16	predicted gene, 635668 /// F-box and WD-40 domain protein 16	BB504521	320083 /// 635668	Mm.133921.1	231.75	115.57	86.45	144.59	179.43	214.79	121.42
			1460601_at	Myrip	myosin VIIA and Rab interacting protein	BB429683	245049	Mm.40827.1	3155.54	615.31	860.84	1543.9	1008.8	558.87	398.44	655.37	953.67	889.88	801.4	881.65	0.571055	0.424491			319192	Entrez Gene	MGI:2448283	H2ac19	H2A clustered histone 19	protein coding gene	ENSMUSG00000063954						1459902_at	2700007P21Rik	RIKEN cDNA 2700007P21 gene	AI510297	212772	Mm.107715.1	334.58	388.23	552.91	425.24	552.59	294.18	543.66
			1420337_at	Gbx2	gastrulation brain homeobox 2	L39770	14472	Mm.1306.1	876.44	1099.7	2026.54	1334.23	1480.41	994.52	1080.66	1185.2	658.7	372.9	1254.66	762.087	0.571182	0.888302			665433	Entrez Gene	MGI:2448302	H2ac23	H2A clustered histone 23	protein coding gene	ENSMUSG00000094248						1451400_at	Gemin8	gem (nuclear organelle) associated protein 8	BC023488	237221	Mm.102118.1	182.62	236.7	275.24	231.52	368.18	362.42	1397.88
			1416569_at	Actl6a	actin-like 6A	NM_019673	56456	Mm.29546.1	240.55	251.58	435.71	309.28	333.7	561.67	321.97	405.78	182.74	224.91	122.32	176.657	0.571187	1.31202			14356	Entrez Gene	MGI:1315196	Timm10b	translocase of inner mitochondrial membrane 10B	protein coding gene	ENSMUSG00000089847						1424398_at	Dhx36	DEAH (Asp-Glu-Ala-His) box polypeptide 36	C76277	72162	Mm.34158.1	168	553.76	105.21	275.657	241.11	69.84	207.24
			1429690_at	1300003B13Rik	RIKEN cDNA 1300003B13 gene	AK004870	74149	Mm.30767.1	378.47	238.94	245.94	287.783	486.04	225.02	128.61	279.89	181.8	276.13	35.24	164.39	0.571228	0.972572			72515	Entrez Gene	MGI:1919765	Wdr43	WD repeat domain 43	protein coding gene	ENSMUSG00000041057						1426524_at	Gnpda2	glucosamine-6-phosphate deaminase 2	AK014950	67980	Mm.33830.2	538.02	505.62	658.14	567.26	738.59	552.95	462.9
			1452540_a_at	Hist1h2bb /// Hist1h2bc /// Hist1h2be /// Hist1h2bf /// Hist1h2bg /// Hist1h2bj /// Hist1h2bl /// Hist1h2bm /// Hist1h2bn /// Hist1h2bp /// LOC100046213 /// LOC665622 /// RP23-38E20.1	histone cluster 1, H2bb /// histone cluster 1, H2bc /// histone cluster 1, H2be /// histone cluster 1, H2bf /// histone cluster 1, H2bg /// histone cluster 1, H2bj /// histone cluster 1, H2bl /// histone cluster 1, H2bm /// histone cluster 1, H2bn /// histone cluster 1, H2bp /// similar to Hist1h2bj protein /// H2b histone family member /// predicted gene, OTTMUSG00000013203	M25487	100046213 /// 319178 /// 319179 /// 319180 /// 319181 /// 319183 /// 319185 /// 319186 /// 319187 /// 319188 /// 665596 /// 665622 /// 68024	Mm.21579.3	2670.54	2119.21	1849.66	2213.14	3341.24	2969.6	2436.44	2915.76	1193.88	1880.8	718.19	1264.29	0.571266	1.31748			23825	Entrez Gene	MGI:1346330	Banf1	BAF nuclear assembly factor 1	protein coding gene	ENSMUSG00000024844						1425416_s_at	Psrc1	proline/serine-rich coiled-coil 1	BC008994	56742	Mm.196677.1	182.92	449.03	462.04	364.663	744.19	568.82	731.94
			1416007_at	Satb1	special AT-rich sequence binding protein 1	AV172776	20230	Mm.4381.1	133.02	146.54	848.41	375.99	263.79	261.98	655.61	393.793	148.63	200.08	295.84	214.85	0.571425	1.04735			100009600	Entrez Gene	MGI:3696042	Zglp1	zinc finger, GATA-like protein 1	protein coding gene	ENSMUSG00000079681						1438324_at	9330182L06Rik	RIKEN cDNA 9330182L06 gene	AW550882	231014	Mm.102938.1	735.01	407.97	512.37	551.783	804.75	611.1	282.35
			1428886_at	Rbbp5	retinoblastoma binding protein 5	AK016773	213464	Mm.132868.1	710.97	354.32	295.77	453.687	683.03	344.47	175.29	400.93	359.19	281.28	137.73	259.4	0.57176	0.883716			68165	Entrez Gene	MGI:1915415	Fdx2	ferredoxin 2	protein coding gene	ENSMUSG00000079677						1436866_at	Efna5	ephrin A5	BQ173967	13640	Mm.40623.1	145.32	375.19	120.61	213.707	278.21	209.5	241.62
			1452140_at	Tbc1d20	TBC1 domain family, member 20	BC002196	67231	Mm.206021.1	134.7	115.14	148.82	132.887	109.44	144.49	150.74	134.89	140	73.91	14.03	75.98	0.571765	1.01508			68981	Entrez Gene	MGI:1916231	Snrpa1	small nuclear ribonucleoprotein polypeptide A'	protein coding gene	ENSMUSG00000030512						1423890_x_at	Atp1b1	ATPase, Na+/K+ transporting, beta 1 polypeptide	BC027319	11931	Mm.4550.2	646.73	488.55	992.28	709.187	835.1	994.51	1805.38
			1420107_at	Bbs4	Bardet-Biedl syndrome 4 (human), mRNA (cDNA clone MGC	C86773	102774	Mm.200714.1	1533.12	1491.52	897.97	1307.54	1871.81	1484.87	1369.45	1575.38	884.22	531.08	828.02	747.773	0.571895	1.20484			381654	Entrez Gene	MGI:2141341	Pramel34	PRAME like 34	protein coding gene	ENSMUSG00000070686						1424126_at	Alas1	aminolevulinic acid synthase 1	BC022110	11655	Mm.19143.1	142.62	287.43	427.25	285.767	252.53	259.2	741.53
			1418781_at	LOC100044159 /// Nat9	hypothetical protein LOC100044159 /// NAT9	NM_025400	100044159 /// 66176	Mm.86823.1	261.2	227.94	414.53	301.223	575.29	281.29	474.45	443.677	21.89	475.71	19.35	172.317	0.572056	1.47292			67439	Entrez Gene	MGI:1914689	Xab2	XPA binding protein 2	protein coding gene	ENSMUSG00000019470						1434164_s_at	Khdc1b	KH domain containing 1B	BG082186	98582	Mm.25189.1	1566.31	1687.77	1647.74	1633.94	2096.9	2094.31	2143.77
			1423250_a_at	Tgfb2	transforming growth factor, beta 2	BF144658	21808	Mm.18213.1	1267.78	1097.12	2014.19	1459.7	1307.66	884.08	1023.46	1071.73	963.49	600.29	941.84	835.207	0.572178	0.734216			22694	Entrez Gene	MGI:99179	Zfp35	zinc finger protein 35	protein coding gene	ENSMUSG00000063281						1455022_at	Strn	striatin, calmodulin binding protein	BG070684	268980	Mm.29654.1	2411.2	1167.03	2103.88	1894.04	2681.52	1833.17	1405.85
			1433542_at	Inpp5f	inositol polyphosphate-5-phosphatase F	BB085335	101490	Mm.28703.1	492.83	118.47	196.03	269.11	116.32	164.35	77.07	119.247	193.11	158.84	110.08	154.01	0.572294	0.443115			100043681	Entrez Gene	MGI:3650021	Gm14176	predicted gene 14176	pseudogene	ENSMUSG00000062846						1460182_at	Snx4	sorting nexin 4	NM_080557	69150	Mm.28196.1	1130.24	782.37	1175.49	1029.37	1521.51	1477.18	1822.28
			1418822_a_at	Arf6	ADP-ribosylation factor 6	BI248938	11845	Mm.196526.1	2665.14	2112.35	2496.96	2424.82	1936.59	2597.58	2121.71	2218.63	1617.41	1324.65	1221.74	1387.93	0.572387	0.914967			100044900		No associated gene										1418015_at	Pum2	pumilio 2 (Drosophila)	BI689507	80913	Mm.20543.1	425.61	439.84	447.52	437.657	593.07	582.23	304.25
			1427941_at	Dicer1	Dicer1, Dcr-1 homolog (Drosophila)	AF430845	192119	Mm.31523.1	1903.37	2543.04	1522.15	1989.52	2292.05	2124.86	1569.24	1995.38	1038.71	1366.31	1011.68	1138.9	0.57245	1.00295			22196	Entrez Gene	MGI:107365	Ube2i	ubiquitin-conjugating enzyme E2I	protein coding gene	ENSMUSG00000015120						1430990_s_at	Mrpl44	mitochondrial ribosomal protein L44	AK019986	69163	Mm.196458.1	64.61	46.23	140.57	83.8033	276.1	171.3	90.56
			1451510_s_at	Olah	oleoyl-ACP hydrolase	BC025001	99035	Mm.13808.1	705.91	758.33	739.84	734.693	1722.28	1865.31	927.05	1504.88	820.77	88.37	353.13	420.757	0.572697	2.04831			66061	Entrez Gene	MGI:1913311	Dynlt2b	dynein light chain Tctex-type 2B	protein coding gene	ENSMUSG00000014075						1427050_at	Txndc16	thioredoxin domain containing 16	BC027108	70561	Mm.28129.1	254.29	282.53	208.63	248.483	694.09	345.9	29.42
			1422526_at	Acsl1	acyl-CoA synthetase long-chain family member 1	BI413218	14081	Mm.28962.1	357.26	765.42	468.11	530.263	231.84	303.08	324.88	286.6	267.36	278.41	365.53	303.767	0.57286	0.540486			94181	Entrez Gene	MGI:2149820	Nans	N-acetylneuraminic acid synthase (sialic acid synthase)	protein coding gene	ENSMUSG00000028334						1417541_at	Hells	helicase, lymphoid specific	NM_008234	15201	Mm.57223.1	998.44	973.86	579.9	850.733	1428.75	1510.68	822.25
			1429362_a_at	Sf3b2	splicing factor 3b, subunit 2	BF022081	319322	Mm.196532.1	381.35	777.23	743.98	634.187	381.36	654.57	1109.68	715.203	573.24	132.22	384.52	363.327	0.572902	1.12775			109754	Entrez Gene	MGI:94893	Cyb5r3	cytochrome b5 reductase 3	protein coding gene	ENSMUSG00000018042						1423839_a_at	Btf3	basic transcription factor 3	BC008233	218490	Mm.1538.1	1105.91	1233.31	866.12	1068.45	1925.33	1034.06	1124.75
			1437013_x_at	Atp6v0b	ATPase, H+ transporting, lysosomal V0 subunit B	AV339131	114143	Mm.3479.2	697.58	919.76	412.35	676.563	422.5	870.61	261.19	518.1	412.72	272.41	477.74	387.623	0.57293	0.765782			100048559		No associated gene										1419816_s_at	Errfi1	ERBB receptor feedback inhibitor 1	AI788755	74155	Mm.200246.2	250.86	179.93	370.75	267.18	401.24	70.89	242.47
			1435666_at	Mast3	microtubule associated serine/threonine kinase 3	AW553439	546071	Mm.27047.1	51.63	516.82	522.59	363.68	1722.64	194.52	475.43	797.53	240.36	165.16	219.59	208.37	0.572949	2.19294			110809	Entrez Gene	MGI:98283	Srsf1	serine and arginine-rich splicing factor 1	protein coding gene	ENSMUSG00000018379						1451241_at	Lamb1-1	laminin B1 subunit 1	BG970109	16777	Mm.148395.1	444.42	496.5	655.74	532.22	711.09	727.19	1743.9
			1420634_a_at	Smad2	MAD homolog 2 (Drosophila)	NM_010754	17126	Mm.2334.1	517.32	523.22	699.36	579.967	723.89	310.62	370.49	468.333	427.45	213.94	355.5	332.297	0.572958	0.807518			74340	Entrez Gene	MGI:1921590	Ahcyl2	S-adenosylhomocysteine hydrolase-like 2	protein coding gene	ENSMUSG00000029772						1441831_x_at	Clcn5	Chloride channel 5, mRNA (cDNA clone MGC	BB377664	12728	Mm.169107.1	47.35	178.87	122.89	116.37	1830.48	99.18	3.25
			1428475_at	Llph	LLP homolog, long-term synaptic facilitation (Aplysia)	BI152210	66225	Mm.181422.1	1752.45	1179.62	1198.13	1376.73	1857.2	1838.38	1542.42	1746	775.15	975.19	617.51	789.283	0.573302	1.26822			64293	Entrez Gene	MGI:1927552	Stk32b	serine/threonine kinase 32B	protein coding gene	ENSMUSG00000029123						1424907_a_at	Farsa	phenylalanyl-tRNA synthetase, alpha subunit	BC013533	66590	Mm.27403.2	206.66	166.37	21.86	131.63	267.31	230.08	116.84
			1421081_a_at	Banf1	barrier to autointegration factor 1	NM_011793	23825	Mm.7508.1	385.44	520.43	740.4	548.757	675.87	990.98	786.21	817.687	241.73	358.79	343.52	314.68	0.573442	1.49007			70551	Entrez Gene	MGI:1921050	Tmtc4	transmembrane and tetratricopeptide repeat containing 4	protein coding gene	ENSMUSG00000041594						1460215_at	Polr1a	polymerase (RNA) I polypeptide A	BB729239	20019	Mm.7387.1	108.7	212.05	225.91	182.22	126.54	230.1	154.81
			1416313_at	Mllt11	myeloid/lymphoid or mixed-lineage leukemia (trithorax homolog, Drosophila); translocated to, 11	NM_019914	56772	Mm.25165.1	657.23	300.73	171.99	376.65	520.85	770.66	170.65	487.387	300.69	175.79	171.57	216.017	0.573521	1.294			70103	Entrez Gene	MGI:1917353	Znhit1	zinc finger, HIT domain containing 1	protein coding gene	ENSMUSG00000059518						1456005_a_at	Bcl2l11	BCL2-like 11 (apoptosis facilitator)	BB667581	12125	Mm.141083.2	326.28	427.76	145.57	299.87	271.7	198.38	67
			1422732_at	Poldip2	polymerase (DNA-directed), delta interacting protein 2	NM_026389	67811	Mm.197493.1	187.41	113.08	106.94	135.81	58.3	189.01	39.6	95.6367	101.22	20.55	111.93	77.9	0.573595	0.704195			230145	Entrez Gene	MGI:2444664	Galnt12	polypeptide N-acetylgalactosaminyltransferase 12	protein coding gene	ENSMUSG00000039774						1419083_at	Tnfsf11	tumor necrosis factor (ligand) superfamily, member 11	NM_011613	21943	Mm.6426.1	8.48	125.72	300.7	144.967	199.32	52.25	42.73
			1449705_x_at	LOC100045677 /// Mcm3	similar to DNA replication licensing factor MCM3 (DNA polymerase alpha holoenzyme-associated protein P1) (P1-MCM3) /// minichromosome maintenance deficient 3 (S. cerevisiae)	C80350	100045677 /// 17215	Mm.200664.1	379.95	398.12	253.08	343.717	411.07	375.18	248.18	344.81	160.3	101.75	329.58	197.21	0.573757	1.00318			20823	Entrez Gene	MGI:98423	Ssb	Sjogren syndrome antigen B	protein coding gene	ENSMUSG00000068882						1435098_at	AA474331	expressed sequence AA474331	BF658992	213332	Mm.55513.1	166.21	408.67	98.45	224.443	200.98	236.45	120.81
			1428459_at	Pramef12	PRAME family member 12	AK019795	77632	Mm.31283.1	3579.26	4052.68	4728.22	4120.05	4297.41	4118.42	4460.56	4292.13	2542.31	1795.43	2757.45	2365.06	0.574037	1.04177			21339	Entrez Gene	MGI:109578	Taf1a	TATA-box binding protein associated factor, RNA polymerase I, A	protein coding gene	ENSMUSG00000072258						1424071_s_at	BC018507	cDNA sequence BC018507	BC018507	218333	Mm.139738.1	2678.31	1710.59	1504.97	1964.62	3434.04	2741.51	2132.36
			1416241_at	Sec13	SEC13 homolog (S. cerevisiae)	NM_024206	110379	Mm.29296.1	2161.92	1746.22	1567.98	1825.37	1798.85	1902.15	1631.48	1777.49	1011.18	1149.02	984.46	1048.22	0.57425	0.97377			193385	Entrez Gene	MGI:2444879	Ripor2	RHO family interacting cell polarization regulator 2	protein coding gene	ENSMUSG00000036006						1417152_at	Nacc2	nucleus accumbens associated 2, BEN and BTB (POZ) domain containing	NM_026495	67991	Mm.45835.1	114.49	31.95	103.94	83.46	44.64	121.76	54.29
			1435504_at	Clip4	CAP-GLY domain containing linker protein family, member 4	BM217861	78785	Mm.141984.1	1120.45	489.42	650.43	753.433	570.37	509.39	287.93	455.897	499.6	271.33	527.27	432.733	0.574349	0.605092			72930	Entrez Gene	MGI:1920180	Ppp2r2b	protein phosphatase 2, regulatory subunit B, beta	protein coding gene	ENSMUSG00000024500						1452826_s_at	Fbxl20	F-box and leucine-rich repeat protein 20	AK012109	72194	Mm.31447.1	1147.1	717.28	283.72	716.033	956.62	1283.45	1828.12
			1423444_at	Rock1	Rho-associated coiled-coil containing protein kinase 1	BI662863	19877	Mm.6710.1	833.16	1301.38	598.08	910.873	262.1	239.12	659.5	386.907	410.89	296.79	862.24	523.307	0.574511	0.424765			14748	Entrez Gene	MGI:101908	Gpr3	G-protein coupled receptor 3	protein coding gene	ENSMUSG00000049649						1431328_at	Ppp1cb	protein phosphatase 1, catalytic subunit, beta isoform	AK017392	19046	Mm.4572.2	378.84	259.68	388.48	342.333	696.19	392.55	588.04
			1451967_x_at	Kpnb1	karyopherin (importin) beta 1	BC004096	16211	Mm.16710.2	1358.1	3869.27	1862.79	2363.39	1202.42	812.53	2233.66	1416.2	1460.71	1465.32	1147.72	1357.92	0.574564	0.599226			66940	Entrez Gene	MGI:1915044	Shisa5	shisa family member 5	protein coding gene	ENSMUSG00000025647						1456017_x_at	LOC666466 /// Obox2	similar to OBOX2 /// oocyte specific homeobox 2	BB701789	246792 /// 666466	Mm.26391.2	5353.9	4981.64	4055.75	4797.1	7563.46	7912.98	7461.04
			1460706_s_at	Rer1	RER1 retention in endoplasmic reticulum 1 homolog (S. cerevisiae)	AV013771	67830	Mm.195755.1	202.02	1424.28	368.52	664.94	186.81	267.19	349.23	267.743	157.64	894.86	93.93	382.143	0.574703	0.402658			71890	Entrez Gene	MGI:1919140	Mad2l2	MAD2 mitotic arrest deficient-like 2	protein coding gene	ENSMUSG00000029003						1456144_at	Nav3	neuron navigator 3	AW537064	260315	Mm.45759.1	292.93	282.46	311.49	295.627	281.82	356.16	315.49
			1448629_at	Hps4	Hermansky-Pudlak syndrome 4 homolog (human)	NM_138646	192232	Mm.4052.1	144.3	216.85	1513.03	624.727	162.6	251.71	1269.77	561.36	234.53	35.91	807.53	359.323	0.575169	0.898569			56296	Entrez Gene	MGI:1927125	Dmrtb1	DMRT-like family B with proline-rich C-terminal, 1	protein coding gene	ENSMUSG00000028610						1418974_at	Blzf1	basic leucine zipper nuclear factor 1	AK006544	66352	Mm.33285.1	18.42	274.2	126.78	139.8	108.54	175.8	142.54
			1434129_s_at	Lhfpl2	lipoma HMGIC fusion partner-like 2	BG917242	218454	Mm.205393.1	418.93	288.17	84.56	263.887	239.13	386.8	340.04	321.99	277.02	80.42	97.99	151.81	0.575285	1.22018			231070	Entrez Gene	MGI:1916289	Insig1	insulin induced gene 1	protein coding gene	ENSMUSG00000045294						1448619_at	Dhcr7	7-dehydrocholesterol reductase	NM_007856	13360	Mm.182149.1	530.53	86.2	187.01	267.913	176.25	243.33	348.07
			1433767_at	1110018G07Rik	RIKEN cDNA 1110018G07 gene	AV257687	68497	Mm.24446.1	448.71	387.87	1005.49	614.023	571.98	255.03	195.38	340.797	425.68	379.18	255.44	353.433	0.575602	0.555022			17219	Entrez Gene	MGI:1298227	Mcm6	minichromosome maintenance complex component 6	protein coding gene	ENSMUSG00000026355						1443880_at	Zbtb39	zinc finger and BTB domain containing 39	AW489513	320080	Mm.27258.1	81.43	102.57	35.68	73.2267	151.85	134.25	83.95
			1439047_s_at	Recql	RecQ protein-like	BB258011	19691	Mm.219655.2	714.35	555.38	385.88	551.87	1022.73	684.72	447.16	718.203	190.27	684.99	77.81	317.69	0.575661	1.3014			12468	Entrez Gene	MGI:107184	Cct7	chaperonin containing Tcp1, subunit 7 (eta)	protein coding gene	ENSMUSG00000030007						1431068_at	LOC100047670 /// Rmnd5a	similar to required for meiotic nuclear division 5 homolog A /// required for meiotic nuclear division 5 homolog A (S. cerevisiae)	BI659732	100047670 /// 68477	Mm.69047.1	544.24	502.77	285.27	444.093	395.8	435.79	91.28
			1437078_at	H2afb3 /// Vps52	H2A histone family, member B3 /// vacuolar protein sorting 52 (yeast)	BF468377	224705 /// 624957	Mm.42790.11	296.32	200.61	432.23	309.72	129.23	927.22	435.24	497.23	330.92	69.04	135.13	178.363	0.575886	1.60542			100040220	Entrez Gene	MGI:3701610	Gm9892	predicted gene 9892	pseudogene	ENSMUSG00000052825						1422421_at	Defcr-rs12	defensin related cryptdin, related sequence 12	NM_007846	13221	Mm.219681.1	86.45	121.34	190.54	132.777	66.17	92.25	110.44
			1454864_at	Zfp592	zinc finger protein 592	BB478535	233410	Mm.29525.1	1205.23	987.84	1001.06	1064.71	1574.78	1318.51	1047.02	1313.44	1110.61	465.57	264.06	613.413	0.576132	1.23361			100046208		No associated gene										1433916_at	Vamp3	vesicle-associated membrane protein 3	BB453895	22319	Mm.168744.3	519.54	325.99	252.06	365.863	724.19	631.97	619.18
			1421025_at	Agpat1	1-acylglycerol-3-phosphate O-acyltransferase 1 (lysophosphatidic acid acyltransferase, alpha)	BB524140	55979	Mm.8684.1	3810.5	687.39	1085.23	1861.04	848.98	693.13	969.18	837.097	1389.38	958.72	869.23	1072.44	0.57626	0.4498			230649	Entrez Gene	MGI:2180560	Atpaf1	ATP synthase mitochondrial F1 complex assembly factor 1	protein coding gene	ENSMUSG00000028710						1428640_at	Hsf2bp	heat shock transcription factor 2 binding protein	AK016553	74377	Mm.75856.1	654.43	536.31	519.54	570.093	891.76	1230.99	607.4
			1423588_at	Arpc4	actin related protein 2/3 complex, subunit 4	BG145444	68089	Mm.142814.1	625.97	1177.96	894.07	899.333	1462.99	1865.41	1145.38	1491.26	698.64	422.88	433.47	518.33	0.576349	1.65818			100226	Entrez Gene	MGI:1931027	Stx12	syntaxin 12	protein coding gene	ENSMUSG00000028879						1451587_a_at	Tiprl	TIP41, TOR signalling pathway regulator-like (S. cerevisiae)	BC002098	226591	Mm.21520.1	478.68	405.19	546.61	476.827	736.18	2344.38	345.25
			1436707_x_at	Ncaph	non-SMC condensin I complex, subunit H	BB725358	215387	Mm.29786.2	598.07	965.77	598.03	720.623	498.08	702.82	719.2	640.033	811.29	121.86	313.04	415.397	0.576441	0.888166			11792	Entrez Gene	MGI:88042	Apex1	apurinic/apyrimidinic endonuclease 1	protein coding gene	ENSMUSG00000035960						1424201_a_at	Seh1l	SEH1-like (S. cerevisiae	AW537349	72124	Mm.202775.2	55.31	267.1	21.56	114.657	80.6	133.18	107.53
			1459605_at	Apba1	amyloid beta (A4) precursor protein binding, family A, member 1	BE988376	319924	Mm.151930.1	109.94	188.08	410.42	236.147	126.54	89.05	138.97	118.187	148.36	62.93	197.21	136.167	0.576619	0.50048			76261	Entrez Gene	MGI:1923511	0610040J01Rik	RIKEN cDNA 0610040J01 gene	protein coding gene	ENSMUSG00000060512						1450909_at	Eif4e	eukaryotic translation initiation factor 4E	BB406487	13684	Mm.3941.1	633.15	423.7	200.5	419.117	858.95	1085.5	1015.75
			1452213_at	Tex2	testis expressed gene 2	BM239615	21763	Mm.28253.1	821.74	727.81	733.04	760.863	823.24	480.52	761.53	688.43	607.78	406.09	302.55	438.807	0.576722	0.904801			12314	Entrez Gene	MGI:103250	Calm2	calmodulin 2	protein coding gene	ENSMUSG00000036438						1442378_x_at	Mm.148701.1		BG067993		Mm.148701.1	188.59	120.84	107.13	138.853	508.01	223.32	171.55
			1452881_at	Gins2	GINS complex subunit 2 (Psf2 homolog)	AW488914	272551	Mm.28675.1	364.41	524.36	704.39	531.053	203.77	483.36	577.93	421.687	326.45	520.12	72.31	306.293	0.576766	0.794057			12315	Entrez Gene	MGI:103249	Calm3	calmodulin 3	protein coding gene	ENSMUSG00000019370						1429557_at	Mcm8	minichromosome maintenance deficient 8 (S. cerevisiae)	AK010365	66634	Mm.45710.1	172.69	73.48	124.9	123.69	92.16	239.58	94.68
			1423574_s_at	LOC100044230 /// Srd5a3	hypothetical protein LOC100044230 /// steroid 5 alpha-reductase 3	BB206480	100044230 /// 57357	Mm.86611.1	504.59	1568.5	557.91	877	928.31	1394.36	286.24	869.637	496.73	548.19	473.45	506.123	0.577108	0.991604			100047393		No associated gene										1426191_a_at	Bcl2l1	BCL2-like 1	U10100	12048	Mm.3882.5	363.61	191.49	98.36	217.82	137.27	347.6	354.16
			1439609_at	Mm.187855.1		BB536410		Mm.187855.1	232.76	166.92	188.23	195.97	483.91	212.63	279.39	325.31	132.38	87.11	120.23	113.24	0.577844	1.66			234664	Entrez Gene	MGI:2384561	Nae1	NEDD8 activating enzyme E1 subunit 1	protein coding gene	ENSMUSG00000031878						1427104_at	Zfp612	zinc finger protein 612	BG076162	234725	Mm.87487.1	115.15	68.77	71.4	85.1067	59.53	65.5	55.55
			1451335_at	Plac8	placenta-specific 8	AF263458	231507	Mm.34609.1	1962.5	1549.68	2207.19	1906.46	2315.92	2540.86	2333.23	2396.67	963.43	1310.24	1031.28	1101.65	0.577852	1.25713			12570	Entrez Gene	MGI:1330828	Cdk5r2	cyclin-dependent kinase 5, regulatory subunit 2 (p39)	protein coding gene	ENSMUSG00000090071						1427129_a_at	Hnrnpr	heterogeneous nuclear ribonucleoprotein R	AW701147	74326	Mm.31051.2	216.22	283.9	248.66	249.593	466.12	390.31	185.33
			1424102_at	Atg4b	autophagy-related 4B (yeast)	AV240631	66615	Mm.29087.1	478.94	310.93	544.83	444.9	674.19	429.25	600.64	568.027	236.77	465.28	69.47	257.173	0.578048	1.27675			269700	Entrez Gene	MGI:3647820	Hectd4	HECT domain E3 ubiquitin protein ligase 4	protein coding gene	ENSMUSG00000042744						1421339_at	Extl3	exostoses (multiple)-like 3	NM_018788	54616	Mm.103748.1	273.65	162.65	139.07	191.79	267.83	418.58	733.07
			1451227_a_at	Slc10a3	solute carrier family 10 (sodium/bile acid cotransporter family), member 3	BC027440	214601	Mm.19931.1	58.58	129.27	1098.24	428.697	82.37	163.09	63.38	102.947	157.52	309.46	276.62	247.867	0.578187	0.240139			71365	Entrez Gene	MGI:1918615	Pdss2	prenyl (solanesyl) diphosphate synthase, subunit 2	protein coding gene	ENSMUSG00000038240						1420296_at	Clcn5	Chloride channel 5, mRNA (cDNA clone MGC	T25545	12728	Mm.197891.1	127.58	374.86	238.76	247.067	3458.65	193.75	72.08
			1428364_at	Scnm1	sodium channel modifier 1	AK013948	69269	Mm.182944.1	287.84	457.05	381.89	375.593	292.63	424.53	604.18	440.447	346.67	159.35	146.04	217.353	0.578693	1.17267			108097	Entrez Gene	MGI:1336185	Prkab2	protein kinase, AMP-activated, beta 2 non-catalytic subunit	protein coding gene	ENSMUSG00000038205						1433887_at	Dnajc3	DnaJ (Hsp40) homolog, subfamily C, member 3	AV024539	100037258	Mm.25122.1	816.69	1311.58	588.44	905.57	1109.84	1119.55	558.46
			1423681_at	1300018I05Rik	RIKEN cDNA 1300018I05 gene	AK005044	74157	Mm.34298.1	104.35	109.63	175.48	129.82	119.19	85.44	450.96	218.53	39.03	144.32	42.07	75.14	0.578801	1.68333			72549	Entrez Gene	MGI:1919799	Reep4	receptor accessory protein 4	protein coding gene	ENSMUSG00000033589						1434312_at	Arf6	ADP-ribosylation factor 6	AA958965	11845	Mm.27308.1	498.85	599.9	257.16	451.97	477.48	369.05	230.88
			1450994_at	Rock1	Rho-associated coiled-coil containing protein kinase 1	BI662863	19877	Mm.6710.1	1159.59	1764.64	820.19	1248.14	457.33	1378.3	448.88	761.503	776.09	507.1	884.62	722.603	0.578944	0.610111			56724	Entrez Gene	MGI:1929655	Cript	cysteine-rich PDZ-binding protein	protein coding gene	ENSMUSG00000024146						1423195_at	Hiat1	hippocampus abundant gene transcript 1	BM208582	15247	Mm.3792.1	124.31	148.38	85.5	119.397	195.57	72.58	17.22
			1433665_at	Vps41	vacuolar protein sorting 41 (yeast)	AW536822	218035	Mm.27389.1	223.6	126.83	480.02	276.817	126.31	109.19	176.92	137.473	49.88	410.48	20.54	160.3	0.579084	0.496622			12234	Entrez Gene	MGI:1338871	Btrc	beta-transducin repeat containing protein	protein coding gene	ENSMUSG00000025217						1424011_at	Aqp9	aquaporin 9	BC024105	64008	Mm.22477.2	392.47	394.51	237.48	341.487	948.21	662.16	225.23
			1418823_at	Arf6	ADP-ribosylation factor 6	BI248938	11845	Mm.196526.1	2099.13	1574.53	1292.61	1655.42	1295.33	1469.43	1381.6	1382.12	1135.42	982.93	758.02	958.79	0.579181	0.834904			56336	Entrez Gene	MGI:1927169	B4galt5	UDP-Gal:betaGlcNAc beta 1,4-galactosyltransferase, polypeptide 5	protein coding gene	ENSMUSG00000017929						1451114_at	Cmtm6	CKLF-like MARVEL transmembrane domain containing 6	BC027248	67213	Mm.28858.1	294.55	592.49	245.33	377.457	306.99	363.68	98.73
			1428137_at	Arl8b	ADP-ribosylation factor-like 8B	AV233429	67166	Mm.24499.1	946.65	1053.27	1043.89	1014.6	2159.58	866.77	332.11	1119.49	529.22	699.31	535.12	587.883	0.579422	1.10337			19156	Entrez Gene	MGI:97783	Psap	prosaposin	protein coding gene	ENSMUSG00000004207						1435366_at	D430042O09Rik	RIKEN cDNA D430042O09 gene	BB486367	233865	Mm.27029.1	127.35	55.4	185.73	122.827	161.75	134.97	64.59
			1454911_at	EG382106	predicted gene, EG382106	BG070187	382106	Mm.25894.1	7414.65	7757.2	6652.27	7274.71	8350.6	7213.67	6473.04	7345.77	4634.24	4140.9	3879.24	4218.13	0.579835	1.00977			21807	Entrez Gene	MGI:109127	Tsc22d1	TSC22 domain family, member 1	protein coding gene	ENSMUSG00000022010						1460326_at	Pik3ca	phosphatidylinositol 3-kinase, catalytic, alpha polypeptide	AI528567	18706	Mm.41943.1	457.52	91.58	226.73	258.61	580.85	416.52	105.64
			1460586_at	Megf8	multiple EGF-like-domains 8	BE573060	269878	Mm.38527.1	263.07	161.89	110.26	178.407	125.83	123.94	92.13	113.967	38.73	80.27	191.34	103.447	0.579836	0.638803			18100	Entrez Gene	MGI:1332635	Mrpl40	mitochondrial ribosomal protein L40	protein coding gene	ENSMUSG00000022706						1429080_at	Mphosph10	M-phase phosphoprotein 10 (U3 small nucleolar ribonucleoprotein)	AK008785	67973	Mm.26973.1	439.41	285.76	422.48	382.55	522.12	404.23	483.04
			1443466_s_at	Polr3b	polymerase (RNA) III (DNA directed) polypeptide B	C85372	70428	Mm.200932.1	494.37	218.82	172	295.063	196.27	208.03	53.25	152.517	61.58	361.86	89.84	171.093	0.579853	0.516895			14894	Entrez Gene	MGI:107428	Cfap20	cilia and flagella associated protein 20	protein coding gene	ENSMUSG00000031796						1434027_at	Rcan3	regulator of calcineurin 3	BG075865	53902	Mm.11946.2	228.04	206.94	195.14	210.04	262.28	68.42	39.12
			1434567_at	4732496O08Rik	RIKEN cDNA 4732496O08 gene	BE952228	242736	Mm.77553.1	128.27	1165.59	112.69	468.85	198.68	120.04	110.2	142.973	297.3	309.43	208.89	271.873	0.579873	0.304945			14766	Entrez Gene	MGI:1340051	Adgrg1	adhesion G protein-coupled receptor G1	protein coding gene	ENSMUSG00000031785						1429335_at	Snapc1	small nuclear RNA activating complex, polypeptide 1	AK012317	75627	Mm.25937.1	1293.93	1355.59	971.26	1206.93	1827.8	1592.23	1116.66
			1452745_at	Trappc9	trafficking protein particle complex 9	AK007766	76510	Mm.31995.1	428.8	715.88	487.68	544.12	431.59	508.84	424.77	455.067	477.38	74.56	394.79	315.577	0.579976	0.836335			21888	Entrez Gene	MGI:104633	Tle4	transducin-like enhancer of split 4	protein coding gene	ENSMUSG00000024642						1437780_at	Fancb	Fanconi anemia, complementation group B	AV222467	237211	Mm.62822.1	232.6	290.86	209.03	244.163	339.43	416.61	158.86
			1451545_at	Tdrd3	tudor domain containing 3	BC005670	219249	Mm.35168.1	607.26	370.93	767.83	582.007	622.3	539.32	330.39	497.337	384.5	312.57	315.96	337.677	0.580194	0.854521			242687	Entrez Gene	MGI:1098641	Wasf2	WASP family, member 2	protein coding gene	ENSMUSG00000028868						1428299_at	Dyrk1a	dual-specificity tyrosine-(Y)-phosphorylation regulated kinase 1a	AW553942	13548	Mm.21735.1	904.44	416	858.33	726.257	991.12	746.82	736.73
			1420028_s_at	LOC100045677 /// Mcm3	similar to DNA replication licensing factor MCM3 (DNA polymerase alpha holoenzyme-associated protein P1) (P1-MCM3) /// minichromosome maintenance deficient 3 (S. cerevisiae)	C80350	100045677 /// 17215	Mm.200664.1	604.62	594.62	383.84	527.693	552.12	587.51	401.22	513.617	243.64	184.62	490.61	306.29	0.580432	0.973324			12695	Entrez Gene	MGI:1277960	Patj	PATJ, crumbs cell polarity complex component	protein coding gene	ENSMUSG00000061859						1434954_at	Mpp5	membrane protein, palmitoylated 5 (MAGUK p55 subfamily member 5)	AV272917	56217	Mm.30561.2	162.73	523	165.41	283.713	637.67	473.05	101.94
			1432161_a_at	Ptar1	protein prenyltransferase alpha subunit repeat containing 1	AK006988	72351	Mm.32215.2	73.85	55.03	375.68	168.187	115.28	129.52	178.02	140.94	72.08	81.33	139.57	97.66	0.580664	0.837997			17761	Entrez Gene	MGI:1328328	Map7	microtubule-associated protein 7	protein coding gene	ENSMUSG00000019996						1425481_at	Cnot6l	CCR4-NOT transcription complex, subunit 6-like	BC018506	231464	Mm.28374.1	1967.13	1560.29	1491.85	1673.09	3037.99	2900.81	3740.55
			1417243_at	2310065K24Rik	RIKEN cDNA 2310065K24 gene	NM_028221	102122	Mm.29348.1	1969.94	1400.11	1182.95	1517.67	1639.49	1679.57	1586.41	1635.16	1172.89	886.95	585.93	881.923	0.581105	1.07741			320234	Entrez Gene	MGI:2443639	Ccdc66	coiled-coil domain containing 66	protein coding gene	ENSMUSG00000046753						1422848_a_at	Pabpn1	poly(A) binding protein, nuclear 1	AV028400	54196	Mm.7723.1	783.13	595.79	674.09	684.337	1093.64	1308.25	1249.87
			1429137_at	2810422O20Rik	RIKEN cDNA 2810422O20 gene	AK013137	69962	Mm.27284.1	683.72	419.9	400.76	501.46	412.56	668.05	322.26	467.623	245.76	366.61	261.94	291.437	0.581176	0.932524			21402	Entrez Gene	MGI:103575	Skp1	S-phase kinase-associated protein 1	protein coding gene	ENSMUSG00000036309						1416358_at	Mfsd10	major facilitator superfamily domain containing 10	NM_026660	68294	Mm.34564.1	76.07	135.44	105.41	105.64	98.95	58.47	163.92
			1424111_at	Igf2r	insulin-like growth factor 2 receptor	BG092290	16004	Mm.2938.1	384.24	426.1	1499.12	769.82	917.61	417.5	464.35	599.82	408.98	527.78	405.57	447.443	0.581231	0.779169			233001	Entrez Gene	MGI:2675292	Nlrp9a	NLR family, pyrin domain containing 9A	protein coding gene	ENSMUSG00000054102						1432291_at	0610033M10Rik	RIKEN cDNA 0610033M10 gene	AK002748	74093	Mm.159136.1	261.84	69.2	176.44	169.16	142.75	122.07	246.52
			1441695_at	Mm.11919.1		BG068491		Mm.11919.1	319	221	110.83	216.943	347.73	375.77	74.58	266.027	72.98	193.67	111.72	126.123	0.581365	1.22625			69408	Entrez Gene	MGI:1916658	Dnajc17	DnaJ heat shock protein family (Hsp40) member C17	protein coding gene	ENSMUSG00000034278						1440482_at	Vps13a	vacuolar protein sorting 13A (yeast)	AV276280	271564	Mm.189618.1	389.45	280.56	556.78	408.93	651.65	450.67	583.28
			1447326_s_at	Zmym3	zinc finger, MYM-type 3	AW122925	56364	Mm.200303.1	43.85	1227.08	63.96	444.963	50.64	30.59	9.88	30.37	419.45	184.32	173.09	258.953	0.581966	0.0682528			66125	Entrez Gene	MGI:1913375	Sf3b5	splicing factor 3b, subunit 5	protein coding gene	ENSMUSG00000078348						1451142_at	Exoc1	exocyst complex component 1	BC024678	69940	Mm.28271.1	523.01	819.23	687.45	676.563	1214.07	1397.31	1136.37
			1438961_s_at	Blmh	bleomycin hydrolase	AV149605	104184	Mm.22876.2	2106.48	1450.67	1371.91	1643.02	4800.91	1633.86	1276.31	2570.36	224.86	588.98	2056.04	956.627	0.582237	1.56441			71517	Entrez Gene	MGI:1918767	Vps35l	VPS35 endosomal protein sorting factor like	protein coding gene	ENSMUSG00000030982						1419766_at	Sik1	salt inducible kinase 1	NM_010831	17691	Mm.23789.1	167.29	130.12	106.25	134.553	144.61	125.26	154.48
			1424993_at	8430410K20Rik /// LOC100044209	RIKEN cDNA 8430410K20 gene /// hypothetical protein LOC100044209	BC014729	100044209 /// 78100	Mm.206549.1	256.21	241.18	3207.8	1235.06	529.29	216.73	247.6	331.207	575.26	677.69	904.79	719.247	0.582356	0.26817			54427	Entrez Gene	MGI:1859287	Dnmt3l	DNA (cytosine-5-)-methyltransferase 3-like	protein coding gene	ENSMUSG00000000730						1460331_at	Tm9sf2	transmembrane 9 superfamily member 2	BB747462	68059	Mm.5885.1	697.52	693.64	560.13	650.43	604.28	897.66	806.74
			1448057_at	Mm.61417.2		BI320076		Mm.61417.2	230.71	548.67	615.39	464.923	416.35	1360.04	619.47	798.62	97.56	215.09	499.65	270.767	0.58239	1.71775			13848	Entrez Gene	MGI:1096338	Ephb6	Eph receptor B6	protein coding gene	ENSMUSG00000029869						1435746_at	Srpk2	serine/arginine-rich protein specific kinase 2	BB127386	20817	Mm.25390.1	424.64	30.08	395.17	283.297	259.05	102.39	85.19
			1456622_at	Camsap1	calmodulin regulated spectrin-associated protein 1	BE985916	227634	Mm.36834.2	556.13	1025.48	523.43	701.68	180.83	362.08	495.19	346.033	489.49	414.53	322.28	408.767	0.582554	0.49315			74122	Entrez Gene	MGI:1921372	Tmem43	transmembrane protein 43	protein coding gene	ENSMUSG00000030095						1442046_at	Shroom2	shroom family member 2	BM119167	110380	Mm.215733.1	258.19	70	130.59	152.927	305.77	367.37	181.01
			1423143_at	Gtpbp4	GTP binding protein 4	AI987834	69237	Mm.41800.1	384.47	537.64	294.55	405.553	194.14	279.31	341.33	271.593	213.4	11.92	483.62	236.313	0.582694	0.669686			56309	Entrez Gene	MGI:1891750	Mycbp	MYC binding protein	protein coding gene	ENSMUSG00000028647						1446883_at	4933427D06Rik	RIKEN cDNA 4933427D06 gene	AU022986	232217	Mm.172143.1	1893.66	784.44	2117.1	1598.4	3078.77	2041.37	3545.65
			1415841_at	Dync1i2	dynein cytoplasmic 1 intermediate chain 2	NM_010064	13427	Mm.6441.1	1252.19	833.24	1133.8	1073.08	1223.88	1471.29	982.03	1225.73	823.26	572.08	481.65	625.663	0.583056	1.14226			66508	Entrez Gene	MGI:1913758	Lamtor1	late endosomal/lysosomal adaptor, MAPK and MTOR activator 1	protein coding gene	ENSMUSG00000030842						1436775_a_at	Ankrd17	ankyrin repeat domain 17	AW557826	81702	Mm.24624.3	1046.23	599.14	1133.42	926.263	1995.34	978.94	1272.37
			1426705_s_at	Iars	isoleucine-tRNA synthetase	BE915338	105148	Mm.21118.1	2560.6	2274.74	2509.63	2448.32	3696.38	2133.53	1751.36	2527.09	1798.85	1297.75	1187.11	1427.9	0.583217	1.03217			74287	Entrez Gene	MGI:1921537	Kcmf1	potassium channel modulatory factor 1	protein coding gene	ENSMUSG00000055239						1441281_s_at	Ninj1	ninjurin 1	AU024536	18081	Mm.202167.1	249.08	486.87	805.4	513.783	236.4	364.73	396.86
			1449622_s_at	Atp6ap1	ATPase, H+ transporting, lysosomal accessory protein 1	AI316502	54411	Mm.199761.1	581.52	425.6	777.75	594.957	677.27	485.38	522.37	561.673	458.73	310.99	271.4	347.04	0.583303	0.944058			233824	Entrez Gene	MGI:2685013	Cog7	component of oligomeric golgi complex 7	protein coding gene	ENSMUSG00000034951						1427506_at	Ppil5	peptidylprolyl isomerase (cyclophilin) like 5	BC022648	69706	Mm.28847.1	855.62	1536.52	1327.55	1239.9	826.04	1878.46	2801.16
			1417201_at	Nt5c2	5'-nucleotidase, cytosolic II	BI202534	76952	Mm.29601.1	321.82	603.21	496.85	473.96	485.95	293.56	3112.73	1297.41	496.58	84.53	248.28	276.463	0.583305	2.73739			75805	Entrez Gene	MGI:1923055	Nln	neurolysin (metallopeptidase M3 family)	protein coding gene	ENSMUSG00000021710						1460390_at	Sorl1	sortilin-related receptor, LDLR class A repeats-containing	BI648081	20660	Mm.5396.1	146.14	145.02	82.31	124.49	262.93	125.45	30.29
			1423754_at	Ifitm3	interferon induced transmembrane protein 3	BC010291	66141	Mm.141021.1	3101.7	2424.28	2656.31	2727.43	2835.97	4356.02	2215.73	3135.91	1033.21	2149.62	1590.06	1590.96	0.58332	1.14977			68178	Entrez Gene	MGI:1915428	Cgnl1	cingulin-like 1	protein coding gene	ENSMUSG00000032232						1428436_at	Lsm14a	LSM14 homolog A (SCD6, S. cerevisiae)	BI662680	67070	Mm.28285.1	1077.41	928.55	3612.49	1872.82	2203.62	1271.88	1630.93
			1421819_a_at	671392 /// Set	predicted gene, 671392 /// SET translocation	BF134272	56086 /// 671392	Mm.28805.1	650.12	358.73	517.02	508.623	515.45	493.08	445.43	484.653	370.32	282.25	237.79	296.787	0.58351	0.952873			116871	Entrez Gene	MGI:2151172	Mta3	metastasis associated 3	protein coding gene	ENSMUSG00000055817						1420811_a_at	Ctnnb1	catenin (cadherin associated protein), beta 1	NM_007614	12387	Mm.3476.1	3160.57	2352.81	2393.91	2635.76	3920.26	3289.86	2733.36
			1420691_at	Il2ra	interleukin 2 receptor, alpha chain	AF054581	16184	Mm.915.1	231.37	176.34	126.99	178.233	323.03	761.56	180.89	421.827	226.52	77.12	8.37	104.003	0.583523	2.36671			14853	Entrez Gene	MGI:1316727	Gspt2	G1 to S phase transition 2	protein coding gene	ENSMUSG00000071723						1426823_s_at	Psme4	proteasome (prosome, macropain) activator subunit 4	BM195254	103554	Mm.21963.1	1310.64	1215.68	1244.87	1257.06	1793.01	1261.71	434.69
			1429984_at	5730455O13Rik	RIKEN cDNA 5730455O13 gene	AK017666	70567	Mm.85629.1	128.27	134.28	163.9	142.15	346.78	714.09	291.83	450.9	90.8	56.5	101.68	82.9933	0.583843	3.172			20174	Entrez Gene	MGI:1342299	Ruvbl2	RuvB-like protein 2	protein coding gene	ENSMUSG00000003868						1455606_at	N4bp1	NEDD4 binding protein 1	BB401179	80750	Mm.24524.1	659.62	85.02	203.17	315.937	528.38	299.08	462.67
			1434317_s_at	Tex10	testis expressed gene 10	BG075406	269536	Mm.195894.2	1042.86	392.85	444.61	626.773	580.47	940.34	423.2	648.003	459.13	349.91	288.98	366.007	0.583954	1.03387			18949	Entrez Gene	MGI:1100514	Pnn	pinin	protein coding gene	ENSMUSG00000020994						1433528_at	Gtf2a2	general transcription factor II A, 2	BG075741	235459	Mm.34772.1	264.63	506.2	366.26	379.03	667.72	378.73	285.96
			1423901_at	Trip12	thyroid hormone receptor interactor 12	BG923744	14897	Mm.173718.1	606.67	463.58	682.59	584.28	572.36	686.17	947.28	735.27	321.72	273.84	428.29	341.283	0.584109	1.25842			67707	Entrez Gene	MGI:1914957	Mrpl24	mitochondrial ribosomal protein L24	protein coding gene	ENSMUSG00000019710						1427923_at	Zmpste24	zinc metallopeptidase, STE24 homolog (S. cerevisiae)	BM233793	230709	Mm.34399.1	154.7	47.85	185.5	129.35	235.39	125.77	96.55
			1452323_at	Spryd3	SPRY domain containing 3	BQ176406	223918	Mm.29207.1	1241.23	1323.54	1749.67	1438.15	1442.82	1890.27	1573.9	1635.66	638.48	1110.5	772.22	840.4	0.584363	1.13734			213541	Entrez Gene	MGI:2444233	Ythdf2	YTH N6-methyladenosine RNA binding protein 2	protein coding gene	ENSMUSG00000040025						1417506_at	Gmnn	geminin	NM_020567	57441	Mm.12239.1	999.94	1231.08	626.43	952.483	1553.65	1799.58	798.08
			1427128_at	Ptpn23	protein tyrosine phosphatase, non-receptor type 23	BM195862	104831	Mm.86323.1	127.33	191.63	339.19	219.383	116.67	318.77	115.37	183.603	122.88	152.64	109.12	128.213	0.584426	0.836906			18673	Entrez Gene	MGI:97572	Phb	prohibitin	protein coding gene	ENSMUSG00000038845						1453392_at	Ttc39b	tetratricopeptide repeat domain 39B	AK007856	69863	Mm.5540.1	85.66	90.85	212.16	129.557	108.4	104.64	597.29
			1452616_s_at	Ssbp1	single-stranded DNA binding protein 1	BG073014	381760	Mm.131705.1	351.3	111.95	434.6	299.283	469.1	579.01	635.46	561.19	169.82	64.5	290.81	175.043	0.584875	1.87511			17330	Entrez Gene	MGI:1336159	Minpp1	multiple inositol polyphosphate histidine phosphatase 1	protein coding gene	ENSMUSG00000024896						1448204_at	LOC100048168 /// Sav1	similar to WW45 protein /// salvador homolog 1 (Drosophila)	NM_022028	100048168 /// 64010	Mm.67721.1	117.69	142.23	101.8	120.573	242.49	306.76	21.57
			1447756_x_at	Mcm6	minichromosome maintenance deficient 6 (MIS5 homolog, S. pombe) (S. cerevisiae)	AV308361	17219	Mm.87549.1	948.91	1352.02	881.23	1060.72	949.15	1317.36	1219.24	1161.92	762.24	687.95	411.03	620.407	0.584892	1.0954			68184	Entrez Gene	MGI:1915434	Denr	density-regulated protein	protein coding gene	ENSMUSG00000023106						1452359_at	Rell1	RELT-like 1	BI248354	100532	Mm.30122.1	564.03	365.69	183.92	371.213	837.94	1080.45	575.83
			1448725_at	Parg	poly (ADP-ribose) glycohydrolase	NM_011960	26430	Mm.15962.1	1270.13	1268.48	1088.57	1209.06	932.3	994.35	789.33	905.327	809.39	628.42	684.99	707.6	0.585248	0.748786			70209	Entrez Gene	MGI:1917459	Tmem143	transmembrane protein 143	protein coding gene	ENSMUSG00000002781						1431252_a_at	Zfp655	zinc finger protein 655	AK012336	72611	Mm.206555.2	1005.41	990.3	1167.12	1054.28	1253.98	1901.36	1427.3
			1433971_at	Camta1	calmodulin binding transcription activator 1	BB558154	100072	Mm.124805.1	895.04	110.09	546.86	517.33	485.86	918.25	266.14	556.75	548.43	167.65	192.44	302.84	0.58539	1.0762			68126	Entrez Gene	MGI:1915376	Fahd2a	fumarylacetoacetate hydrolase domain containing 2A	protein coding gene	ENSMUSG00000027371						1451666_at	Acly	ATP citrate lyase	BI456232	104112	Mm.25316.1	354.98	16.58	318.93	230.163	198.38	339.11	164.94
			1423773_at	Gpbp1	GC-rich promoter binding protein 1	BC016083	73274	Mm.181870.1	2577.19	2377.97	2906.39	2620.52	3748.73	3140.23	2369.15	3086.04	1375.8	1558.92	1667.92	1534.21	0.585462	1.17764			57259	Entrez Gene	MGI:1888525	Tob2	transducer of ERBB2, 2	protein coding gene	ENSMUSG00000048546						1423130_a_at	Sfrs5	splicing factor, arginine/serine-rich 5 (SRp40, HRS)	AW212917	20384	Mm.43331.1	209.71	85.66	254.39	183.253	388.71	639.5	554.3
			1439455_x_at	Capza1	capping protein (actin filament) muscle Z-line, alpha 1	AV267494	12340	Mm.19142.4	769.81	365.9	774.11	636.607	1137.16	641.01	531.64	769.937	470.23	339.31	308.81	372.783	0.585579	1.20944			245049	Entrez Gene	MGI:2384407	Myrip	myosin VIIA and Rab interacting protein	protein coding gene	ENSMUSG00000041794						1435982_at	Stx12	syntaxin 12	BB009181	100226	Mm.41266.1	669.78	205.77	278.97	384.84	716.78	151.09	384.15
			1436947_a_at	Txnl1	thioredoxin-like 1	AV300942	53382	Mm.19169.3	1673.25	1524.43	1104.97	1434.22	1029.77	1469.39	1036.34	1178.5	856.42	561.9	1101.3	839.873	0.585597	0.821703			14472	Entrez Gene	MGI:95668	Gbx2	gastrulation brain homeobox 2	protein coding gene	ENSMUSG00000034486						1451152_a_at	Atp1b1	ATPase, Na+/K+ transporting, beta 1 polypeptide	BC027319	11931	Mm.4550.2	708.71	501.26	1236.3	815.423	750.42	1012.08	1948.72
			1428713_s_at	Gins2	GINS complex subunit 2 (Psf2 homolog)	AW488914	272551	Mm.28675.1	533.53	571.75	397.27	500.85	799.2	701.96	574.47	691.877	358.05	371.83	150.6	293.493	0.58599	1.3814			56456	Entrez Gene	MGI:1861453	Actl6a	actin-like 6A	protein coding gene	ENSMUSG00000027671						1421810_at	Dgcr2	DiGeorge syndrome critical region gene 2	NM_010048	13356	Mm.4891.1	470.27	77.03	291.52	279.607	337.22	307.77	289.8
			1419241_a_at	Aire	autoimmune regulator (autoimmune polyendocrinopathy candidiasis ectodermal dystrophy)	NM_009646	11634	Mm.35300.1	231.43	235	100.96	189.13	104.12	278.87	93.45	158.813	171.19	140.06	21.29	110.847	0.586087	0.839705			74149	Entrez Gene	MGI:1921399	Zfp946	zinc finger protein 946	protein coding gene	ENSMUSG00000071266						1417581_at	Dhodh	dihydroorotate dehydrogenase	NM_020046	56749	Mm.23894.1	476.21	187.46	245.4	303.023	741.45	285.99	120.17
			1448530_at	Gmpr /// LOC100045393	guanosine monophosphate reductase /// similar to guanosine monophosphate reductase	NM_025508	100045393 /// 66355	Mm.25808.1	296.17	344.01	378.86	339.68	297.02	313.4	391.06	333.827	316.98	104.36	175.92	199.087	0.586101	0.982768			100046213		No associated gene										1424330_at	Senp1	SUMO1/sentrin specific peptidase 1	BC023129	223870	Mm.130235.1	398.98	1548.96	216.83	721.59	614.34	979.8	703.24
			1424621_at	Krcc1	lysine-rich coiled-coil 1	BC005704	57896	Mm.89923.1	256.16	1368.81	177.29	600.753	437.91	87.38	275.86	267.05	364.06	352.16	340.75	352.323	0.586469	0.444525			319178	Entrez Gene	MGI:2448377	H2bc3	H2B clustered histone 3	protein coding gene	ENSMUSG00000075031						1431018_at	1810013L24Rik	RIKEN cDNA 1810013L24 gene	BB622293	69053	Mm.27028.1	196.94	352.24	154.91	234.697	413.3	343.42	70.82
			1436693_x_at	Slc35e4	solute carrier family 35, member E4	BB106270	103710	Mm.171514.2	99.82	152.33	34.24	95.4633	111.97	127.98	105.34	115.097	89.85	19.07	59.17	56.03	0.586927	1.20566			319179	Entrez Gene	MGI:2448380	H2bc6	H2B clustered histone 6	protein coding gene	ENSMUSG00000047246						1426247_at	Stk24	serine/threonine kinase 24 (STE20 homolog, yeast)	BG060677	223255	Mm.30212.1	853.04	726.31	875.71	818.353	642.19	870.84	1420.48
			1450780_s_at	Hmga2	high mobility group AT-hook 2	X58380	15364	Mm.3953.1	107.55	127.18	247.24	160.657	111.64	20.56	15.12	49.1067	191.23	17.54	74.21	94.3267	0.587132	0.305662			319180	Entrez Gene	MGI:2448383	H2bc7	H2B clustered histone 7	protein coding gene	ENSMUSG00000069268						1435181_at	Lin54	lin-54 homolog (C. elegans)	BG073348	231506	Mm.30566.1	233.74	48.77	251.54	178.017	75.18	260.32	99.34
			1437716_x_at	Kif22	kinesin family member 22	BB251322	110033	Mm.29381.2	1241.97	1264.33	1223.95	1243.42	928.71	1458.53	1637.46	1341.57	840.6	735.93	613.77	730.1	0.587172	1.07894			319181	Entrez Gene	MGI:2448386	H2bc8	H2B clustered histone 8	protein coding gene	ENSMUSG00000058385						1452305_s_at	Cenpn	centromere protein N	BM230253	72155	Mm.219638.1	866.03	819.29	1750.57	1145.3	1467.79	1060.89	879.4
			1460575_at	Eif2a	eukaryotic translation initiation factor 2a	BB667209	229317	Mm.21617.2	68.88	92.4	958.98	373.42	175.5	173.76	160.98	170.08	206.71	193.05	258.08	219.28	0.587221	0.455466			319183	Entrez Gene	MGI:2448388	H2bc11	H2B clustered histone 11	protein coding gene	ENSMUSG00000069300						1455796_x_at	Olfm1	olfactomedin 1	BB549310	56177	Mm.43278.5	339.99	91.77	135.45	189.07	304.18	306.95	112.75
			1416497_at	Pdia4	protein disulfide isomerase associated 4	J05186	12304	Mm.2442.1	533.46	347.71	725.88	535.683	828.54	487.79	635.78	650.703	221.11	527.55	195.99	314.883	0.587816	1.21472			319185	Entrez Gene	MGI:2448403	H2bc13	H2B clustered histone 13	protein coding gene	ENSMUSG00000094338						1453122_at	Fam135a	family with sequence similarity 135, member A	AK019549	68187	Mm.87130.1	238.33	187.28	8.44	144.683	244.8	200.32	92.43
			1455832_a_at	Umps	uridine monophosphate synthetase	BE951337	22247	Mm.13145.2	240.14	257.64	91.93	196.57	288.89	158.88	207.82	218.53	249.33	46.85	50.56	115.58	0.587984	1.11172			319186	Entrez Gene	MGI:2448404	H2bc14	H2B clustered histone 14	protein coding gene	ENSMUSG00000114279						1428461_at	Ppp2r5e	protein phosphatase 2, regulatory subunit B (B56), epsilon isoform	BB535888	26932	Mm.46613.1	84.91	170.6	109.4	121.637	194.44	73.8	27.87
			1451971_at	Cul4a	cullin 4A	BC024113	99375	Mm.22276.1	883.6	2085.53	1227.61	1398.91	519.83	527.47	645.05	564.117	696.65	1215.52	555.89	822.687	0.58809	0.403253			319187	Entrez Gene	MGI:2448407	H2bc15	H2B clustered histone 15	protein coding gene	ENSMUSG00000095217						1426484_at	Ubxn4	UBX domain protein 4	AI788596	67812	Mm.22397.1	127.59	117.06	96.5	113.717	101.71	189.14	218.39
			1448300_at	Mgst3	microsomal glutathione S-transferase 3	NM_025569	66447	Mm.29823.1	2810.35	2731.11	5660.08	3733.85	3568.7	3526.47	3372.83	3489.33	2093.83	2902.48	1592.36	2196.22	0.588193	0.934514			319188	Entrez Gene	MGI:2448409	H2bc22	H2B clustered histone 22	protein coding gene	ENSMUSG00000069308						1415953_s_at	Mark2	MAP/microtubule affinity-regulating kinase 2	BI686265	13728	Mm.4082.1	261.23	410.58	300.7	324.17	156.29	603.87	808.07
			1437845_x_at	Pofut2	protein O-fucosyltransferase 2	BB027731	80294	Mm.203556.3	4669.91	2355.87	1355.41	2793.73	2797.43	1502.83	270.39	1523.55	3834.04	745.26	351.03	1643.44	0.588261	0.545346			665596	Entrez Gene	MGI:3702051	H2bc23	H2B clustered histone 23	protein coding gene	ENSMUSG00000069307						1425190_a_at	Phospho2	phosphatase, orphan 2	BC025612	73373	Mm.9621.1	676.83	893.36	327.2	632.463	922.62	780.75	613.5
			1424365_at	1810037I17Rik	RIKEN cDNA 1810037I17 gene	BC002135	67704	Mm.24219.1	2139.5	1201.28	811.56	1384.11	2603.53	2489.18	695.59	1929.43	864.04	845.26	735.31	814.87	0.588731	1.39399			665622	Entrez Gene	MGI:3710645	H2bc24	H2B clustered histone 24	protein coding gene	ENSMUSG00000069303						1437802_x_at	Morf4l1	mortality factor 4 like 1	BM115860	21761	Mm.196508.8	364.08	403.39	301.32	356.263	542.75	703.35	388.1
			1450012_x_at	Ywhag	tyrosine 3-monooxygenase/tryptophan 5-monooxygenase activation protein, gamma polypeptide	NM_018871	22628	Mm.29717.1	2128.34	2811.9	2683.77	2541.34	3005.35	2140.07	1422.73	2189.38	2240.42	1048.26	1201.04	1496.57	0.588892	0.861509			68024	Entrez Gene	MGI:1915274	H2bc4	H2B clustered histone 4	protein coding gene	ENSMUSG00000018102						1426205_at	LOC100044953 /// Ppp1cb	similar to protein phosphatase 1 /// protein phosphatase 1, catalytic subunit, beta isoform	M27073	100044953 /// 19046	Mm.4572.1	337.54	153.57	234.29	241.8	459.45	302.8	264.5
			1450269_a_at	Pfkl	phosphofructokinase, liver, B-type	NM_008826	18641	Mm.1166.1	105.12	122.13	367.12	198.123	114.45	86.09	295.11	165.217	86.45	103.7	159.89	116.68	0.588926	0.833908			20230	Entrez Gene	MGI:105084	Satb1	special AT-rich sequence binding protein 1	protein coding gene	ENSMUSG00000023927						1419253_at	Mthfd2	methylenetetrahydrofolate dehydrogenase (NAD+ dependent), methenyltetrahydrofolate cyclohydrolase	BG076333	17768	Mm.443.1	523.79	843.61	1017.05	794.817	1368.22	1277.92	1099.1
			1429363_at	Vps37a	vacuolar protein sorting 37A (yeast)	BB815335	52348	Mm.47914.1	603.11	285.9	236.23	375.08	441.37	224.11	246.59	304.023	240.5	175.36	247.5	221.12	0.589528	0.810556			213464	Entrez Gene	MGI:1918367	Rbbp5	retinoblastoma binding protein 5, histone lysine methyltransferase complex subunit	protein coding gene	ENSMUSG00000026439						1420860_at	Itga9	integrin alpha 9	NM_133721	104099	Mm.23386.1	301.62	424.72	663.19	463.177	298.22	512.89	583.38
			1449106_at	Gpx3	glutathione peroxidase 3	NM_008161	14778	Mm.7156.1	2311.69	1326.79	1460.08	1699.52	1988.33	1771.31	1209.8	1656.48	1180.18	943.58	882.04	1001.93	0.589539	0.974675			67231	Entrez Gene	MGI:1914481	Tbc1d20	TBC1 domain family, member 20	protein coding gene	ENSMUSG00000027465						1455354_at	Wdr22	WD repeat domain 22	BG061773	320808	Mm.24314.1	346.55	338.84	275.64	320.343	269.9	444.65	544.4
			1433520_at	Scap	SREBF chaperone	BI412871	235623	Mm.29174.2	4350.42	933.12	4984.14	3422.56	3678.77	1481.2	1508.39	2222.79	4465.18	425.62	1164.07	2018.29	0.589702	0.649451			102774	Entrez Gene	MGI:2143311	Bbs4	Bardet-Biedl syndrome 4 (human)	protein coding gene	ENSMUSG00000025235						1431053_at	Mphosph9	M-phase phosphoprotein 9	AI536236	269702	Mm.40818.1	166.95	102.05	57.03	108.677	131.29	128.53	126.13
			1424147_at	Ahsa1	AHA1, activator of heat shock protein ATPase homolog 1 (yeast)	BC025552	217737	Mm.22626.1	5006.69	4653.1	4425.25	4695.01	5611.82	3989.65	2603.97	4068.48	2023.11	3277.76	3014.53	2771.8	0.590371	0.866553			100044159		No associated gene										1442939_at	Rif1	Rap1 interacting factor 1 homolog (yeast)	BG065807	51869	Mm.155603.1	320.06	586.27	326.59	410.973	686.04	239.8	310.66
			1435786_at	Klhl12	kelch-like 12 (Drosophila)	AV306779	240756	Mm.87398.1	317.19	447.02	273.33	345.847	247.65	135.33	202.55	195.177	349.43	57.37	205.82	204.207	0.590454	0.564345			66176	Entrez Gene	MGI:1913426	Nat9	N-acetyltransferase 9 (GCN5-related, putative)	protein coding gene	ENSMUSG00000015542						1426226_at	Dyrk1a	dual-specificity tyrosine-(Y)-phosphorylation regulated kinase 1a	U58497	13548	Mm.4041.1	471.17	348.47	396.42	405.353	997.03	527.45	53.64
			1450854_at	Pa2g4	proliferation-associated 2G4	BM232515	18813	Mm.4742.1	44.3	143.87	86.14	91.4367	163.82	352.15	254.76	256.91	68.36	50.19	43.43	53.9933	0.5905	2.8097			21808	Entrez Gene	MGI:98726	Tgfb2	transforming growth factor, beta 2	protein coding gene	ENSMUSG00000039239						1456102_a_at	Cul5	cullin 5	BB257147	75717	Mm.46579.3	553.7	648.4	981.71	727.937	1539.94	1058.4	1198.62
			1428178_s_at	Trappc6b	trafficking protein particle complex 6B	BG066452	78232	Mm.39281.1	1522.02	1307.73	686.45	1172.07	914.54	657.16	831.13	800.943	376.86	1212.3	487.74	692.3	0.590666	0.68336			101490	Entrez Gene	MGI:2141867	Inpp5f	inositol polyphosphate-5-phosphatase F	protein coding gene	ENSMUSG00000042105						1417948_s_at	Ilf2	interleukin enhancer binding factor 2	NM_026374	67781	Mm.21534.1	461.68	352.08	316.96	376.907	468.49	498.32	338.03
			1456391_at	Tdrd5	tudor domain containing 5	AV255459	214575	Mm.133648.1	346.67	628.09	564.29	513.017	517.48	1059	1310.62	962.367	264.09	531.3	114.06	303.15	0.590916	1.8759			11845	Entrez Gene	MGI:99435	Arf6	ADP-ribosylation factor 6	protein coding gene	ENSMUSG00000044147						1452859_at	1200016B10Rik	RIKEN cDNA 1200016B10 gene	AK004803	66875	Mm.26639.1	840.25	749.25	813.19	800.897	1504.7	1856	1103.35
			1423393_at	Clic4	chloride intracellular channel 4 (mitochondrial)	BB398988	29876	Mm.22409.1	2262.12	2588.92	1464.75	2105.26	1835.22	2229.57	1152.54	1739.11	1141.72	1529.14	1061.57	1244.14	0.590968	0.826077			192119	Entrez Gene	MGI:2177178	Dicer1	dicer 1, ribonuclease type III	protein coding gene	ENSMUSG00000041415						1427088_at	Ccnt2	cyclin T2	BI872151	72949	Mm.45584.1	812.12	241.47	1376.82	810.137	1476.3	660.04	942.61
			1442015_at	2500002B13Rik	RIKEN cDNA 2500002B13 gene	BG070940	78353	Mm.28724.1	2016.28	862.91	1515.41	1464.87	2193.25	2160.07	816.08	1723.13	1618.06	649.42	329.64	865.707	0.59098	1.17631			99035	Entrez Gene	MGI:2139018	Olah	oleoyl-ACP hydrolase	protein coding gene	ENSMUSG00000026645						1425598_a_at	LOC676654 /// Lyn	similar to Yamaguchi sarcoma viral (v-yes-1) oncogene homolog /// Yamaguchi sarcoma viral (v-yes-1) oncogene homolog	M64608	17096 /// 676654	Mm.1834.2	156.86	215.02	47.51	139.797	227.82	147.94	163.12
			1438464_at	Arid4a	AT rich interactive domain 4A (RBP1-like)	BB667227	238247	Mm.133482.1	296.13	138.2	141.63	191.987	30.12	4.3	211.05	81.8233	152.2	2.32	186.11	113.543	0.591413	0.426193			14081	Entrez Gene	MGI:102797	Acsl1	acyl-CoA synthetase long-chain family member 1	protein coding gene	ENSMUSG00000018796						1419110_at	Riok1	RIO kinase 1 (yeast)	BM228482	71340	Mm.196825.1	474	308.7	781.19	521.297	574.15	826.67	637.31
			1430542_a_at	EG433923 /// EG667030 /// Slc25a5	predicted gene, EG433923 /// predicted gene, EG667030 /// solute carrier family 25 (mitochondrial carrier, adenine nucleotide translocator), member 5	AA823938	11740 /// 433923 /// 667030	Mm.658.2	199.76	485.86	889.21	524.943	382.6	707.71	787.89	626.067	363.95	308.19	259.8	310.647	0.591772	1.19264			319322	Entrez Gene	MGI:2441856	Sf3b2	splicing factor 3b, subunit 2	protein coding gene	ENSMUSG00000024853						1426253_at	Pacrgl	PARK2 co-regulated-like	BC018481	66768	Mm.29409.1	1092.08	1039.76	739.55	957.13	976.28	869.85	483.67
			1442856_at	Adm2	adrenomedullin 2	BB705319	223780	Mm.210541.1	169.41	224.15	120.24	171.267	192.12	233.65	159.8	195.19	178.95	82.7	42.42	101.357	0.591806	1.13968			114143	Entrez Gene	MGI:1890510	Atp6v0b	ATPase, H+ transporting, lysosomal V0 subunit B	protein coding gene	ENSMUSG00000033379						1437828_s_at	Wdr46	WD repeat domain 46	C78559	57315	Mm.214747.1	88.35	132.44	179.54	133.443	184.87	31.35	657.22
			1449081_at	Ces3	carboxylesterase 3	NM_053200	104158	Mm.120807.1	106.24	171.92	229.87	169.343	180.04	133.48	236.65	183.39	105.47	122.97	72.22	100.22	0.591815	1.08295			546071	Entrez Gene	MGI:2683541	Mast3	microtubule associated serine/threonine kinase 3	protein coding gene	ENSMUSG00000031833						1423432_at	Phip	pleckstrin homology domain interacting protein	BB425239	83946	Mm.29882.1	258.94	113.99	504.88	292.603	322.7	424.36	589.92
			1455866_x_at	Txnl1	thioredoxin-like 1	AV300942	53382	Mm.19169.3	1046.06	986.46	695.73	909.417	649.18	950.03	696.24	765.15	564.87	339.24	710.95	538.353	0.591977	0.841364			17126	Entrez Gene	MGI:108051	Smad2	SMAD family member 2	protein coding gene	ENSMUSG00000024563						1427583_at	4921505C17Rik	RIKEN cDNA 4921505C17 gene	BC022906	78757	Mm.215406.1	186.05	277.96	348.29	270.767	458	264.49	545.41
			1449444_a_at	LOC100048499 /// Mfap1a /// Mfap1b	similar to microfibrillar-associated protein 1A /// microfibrillar-associated protein 1A /// microfibrillar-associated protein 1B	BB436326	100034361 /// 100048499 /// 67532	Mm.96671.1	1418.48	843.8	4733.37	2331.88	1387.07	1843.74	1861.59	1697.47	1513.58	1336.78	1291.39	1380.58	0.592046	0.727938			66225	Entrez Gene	MGI:1913475	Llph	LLP homolog, long-term synaptic facilitation (Aplysia)	protein coding gene	ENSMUSG00000020224						1460399_at	Ccdc117	coiled-coil domain containing 117	AV108872	104479	Mm.27785.1	2255.93	1515.43	1490.67	1754.01	3130.32	2097.31	1385.65
			1441959_s_at	1200003C05Rik	RIKEN cDNA 1200003C05 gene	BB028104	104771	Mm.141954.1	381.03	296.13	378.35	351.837	430.18	236.7	225.3	297.393	213.02	54.21	357.96	208.397	0.592311	0.84526			56772	Entrez Gene	MGI:1929671	Mllt11	myeloid/lymphoid or mixed-lineage leukemia; translocated to, 11	protein coding gene	ENSMUSG00000053192						1428982_at	Atad2b	ATPase family, AAA domain containing 2B	AK003687	320817	Mm.6488.1	938.61	1253.05	719	970.22	1509.35	1187.11	542.98
			1451124_at	Sod1	superoxide dismutase 1, soluble	BC002066	20655	Mm.5274.1	8273.46	7844.18	7092.68	7736.77	8313.48	8545.17	5726.06	7528.24	6293.86	5157.78	2296.58	4582.74	0.592332	0.973046			67811	Entrez Gene	MGI:1915061	Poldip2	polymerase (DNA-directed), delta interacting protein 2	protein coding gene	ENSMUSG00000001100						1428028_at	Mkl2	MKL/myocardin-like 2	BC028459	239719	Mm.220296.1	100.59	284.59	48.55	144.577	157.89	86.93	130.34
			1426485_at	Ubxn4	UBX domain protein 4	AI788596	67812	Mm.22397.1	816.81	1096.2	1174.61	1029.21	873.11	5236.89	1084.06	2398.02	499.06	652.5	677.85	609.803	0.592498	2.32997			77632	Entrez Gene	MGI:1924882	Pramel13	PRAME like 13	protein coding gene	ENSMUSG00000028591						1453853_a_at	Arhgef12	Rho guanine nucleotide exchange factor (GEF) 12	AI481688	69632	Mm.101659.2	254	393.46	251.71	299.723	433.26	279.78	71.43
			1460205_at	Dcakd	dephospho-CoA kinase domain containing	NM_026551	68087	Mm.181633.1	355.41	674.7	775.06	601.723	296.28	526.48	425.21	415.99	272.82	638.89	158.61	356.773	0.592919	0.691331			110379	Entrez Gene	MGI:99832	Sec13	SEC13 homolog, nuclear pore and COPII coat complex component	protein coding gene	ENSMUSG00000030298						1454875_a_at	Rbbp4	retinoblastoma binding protein 4	BF011461	19646	Mm.12145.3	204.76	346.14	421.91	324.27	200.13	642.14	383.69
			1429295_s_at	Trip13	thyroid hormone receptor interactor 13	AK010336	69716	Mm.6960.1	327.25	521.91	200.08	349.747	179.91	554.15	327.43	353.83	268.28	254.18	99.72	207.393	0.592982	1.01168			78785	Entrez Gene	MGI:1919100	Clip4	CAP-GLY domain containing linker protein family, member 4	protein coding gene	ENSMUSG00000024059						1449481_at	Slc25a13	solute carrier family 25 (mitochondrial carrier, adenine nucleotide translocator), member 13	BC016571	50799	Mm.24513.1	187.58	120.46	19.27	109.103	142.6	155.9	29.6
			1418257_at	Slc12a7	solute carrier family 12, member 7	BB732135	20499	Mm.24510.1	450.64	351.18	589.58	463.8	213.05	153.09	918.45	428.197	343.07	218.36	265.51	275.647	0.594322	0.923236			19877	Entrez Gene	MGI:107927	Rock1	Rho-associated coiled-coil containing protein kinase 1	protein coding gene	ENSMUSG00000024290						1418447_at	Golga5	golgi autoantigen, golgin subfamily a, 5	NM_013747	27277	Mm.20885.1	428.6	457.69	350.19	412.16	522.25	468.46	409.15
			1450882_s_at	Gpr137b /// Gpr137b-ps /// LOC100044979	G protein-coupled receptor 137B /// G protein-coupled receptor 137B, pseudogene /// similar to Gpr137b protein	AK010724	100044979 /// 664862 /// 83924	Mm.1585.1	1442.94	920.21	627.38	996.843	843.85	1341.36	815.91	1000.37	573.52	836.11	368.32	592.65	0.594527	1.00354			16211	Entrez Gene	MGI:107532	Kpnb1	karyopherin (importin) beta 1	protein coding gene	ENSMUSG00000001440						1458269_at	Pcdh9	protocadherin 9	AW048370	211712	Mm.44532.1	187.98	160.9	22.63	123.837	123.54	167.02	249.85
			1452918_at	D19Ertd737e	DNA segment, Chr 19, ERATO Doi 737, expressed	AK011404	76539	Mm.86894.1	825.3	443.77	530.71	599.927	906.83	913.55	457.59	759.323	537.36	141.42	391.25	356.677	0.594534	1.26569			67830	Entrez Gene	MGI:1915080	Rer1	retention in endoplasmic reticulum sorting receptor 1	protein coding gene	ENSMUSG00000029048						1431993_a_at	Rnf38	ring finger protein 38	AK006888	73469	Mm.45362.1	1552.48	1092.86	1692.44	1445.93	2092.01	2013.36	2245.29
			1417598_a_at	Fxr1	fragile X mental retardation gene 1, autosomal homolog	NM_008053	14359	Mm.4038.1	2512.35	3544.03	3428.53	3161.64	3085.07	3178.53	3959.11	3407.57	2153	1700.03	1786.52	1879.85	0.594581	1.07779			192232	Entrez Gene	MGI:2177742	Hps4	HPS4, biogenesis of lysosomal organelles complex 3 subunit 2	protein coding gene	ENSMUSG00000042328						1419055_a_at	Ptpn21	protein tyrosine phosphatase, non-receptor type 21	AW987375	24000	Mm.4420.1	622.4	1547.49	498.06	889.317	1232.3	1255.13	893.65
			1417566_at	Abhd5	abhydrolase domain containing 5	AK007421	67469	Mm.10297.1	264.25	383.32	236.3	294.623	392.32	308.26	822.51	507.697	275.14	81.02	169.43	175.197	0.594646	1.72321			218454	Entrez Gene	MGI:2145236	Lhfpl2	lipoma HMGIC fusion partner-like 2	protein coding gene	ENSMUSG00000045312						1438917_x_at	Nup62	nucleoporin 62	AW240611	18226	Mm.22687.4	1431.42	1243.24	1225.53	1300.06	1491.09	1947.27	1320.2
			1425096_a_at	Ptcd1	pentatricopeptide repeat domain 1	BC021349	71799	Mm.176845.2	188.57	142.82	201.43	177.607	52.18	104.41	235.81	130.8	132.17	135.48	49.39	105.68	0.595023	0.736459			68497	Entrez Gene	MGI:1915747	Arel1	apoptosis resistant E3 ubiquitin protein ligase 1	protein coding gene	ENSMUSG00000042350						1423399_a_at	Yaf2	YY1 associated factor 2	BG143658	67057	Mm.4714.1	404.93	146.23	84.69	211.95	722.65	226.58	74.88
			1416101_a_at	Hist1h1c	histone cluster 1, H1c	NM_015786	50708	Mm.193539.1	423.36	214.56	230.02	289.313	595.98	159.72	316.59	357.43	98.77	326.85	91.24	172.287	0.595502	1.23544			224705	Entrez Gene	MGI:1330304	Vps52	VPS52 GARP complex subunit	protein coding gene	ENSMUSG00000024319						1429234_s_at	2011-09-01	septin 11	BM120495	52398	Mm.27384.1	75.99	128.51	90.79	98.43	183.36	162.16	131.34
			1425271_at	Psmc3ip	proteasome (prosome, macropain) 26S subunit, ATPase 3, interacting protein	AB000121	19183	Mm.18344.1	392.95	437.76	249.4	360.037	395.63	279.25	268.58	314.487	118.9	359.69	164.69	214.427	0.595569	0.873485			624957	Entrez Gene	MGI:3644875	H2ab3	H2A.B variant histone 3	protein coding gene	ENSMUSG00000083616						1415869_a_at	Trim28	tripartite motif-containing 28	NM_011588	21849	Mm.15701.1	518.17	1177.68	822.67	839.507	1099.65	1821.86	1625.85
			1460724_at	Ap2a1	adaptor protein complex AP-2, alpha 1 subunit	NM_007458	11771	Mm.6877.1	203.23	42.94	1251.29	499.153	66.88	278.36	173.01	172.75	391.55	216.67	283.76	297.327	0.595662	0.346086			233410	Entrez Gene	MGI:2443541	Zfp592	zinc finger protein 592	protein coding gene	ENSMUSG00000005621						1417140_a_at	Ptpn2	protein tyrosine phosphatase, non-receptor type 2	NM_008977	19255	Mm.985.1	554.68	514.82	460.58	510.027	851.21	713.91	710.21
			1455005_s_at	Slc5a2	solute carrier family 5 (sodium/glucose cotransporter), member 2	AW107751	246787	Mm.220880.2	620.32	105.36	243.45	323.043	66.81	433.39	129.19	209.797	220.72	249	107.79	192.503	0.595906	0.649438			55979	Entrez Gene	MGI:1932075	Agpat1	1-acylglycerol-3-phosphate O-acyltransferase 1 (lysophosphatidic acid acyltransferase, alpha)	protein coding gene	ENSMUSG00000034254						1460315_s_at	Tbk1	TANK-binding kinase 1	NM_019786	56480	Mm.34580.1	247.59	144.02	60.41	150.673	294.94	181.73	74.32
			1416632_at	LOC677317 /// Me1	similar to NADP-dependent malic enzyme (NADP-ME) (Malic enzyme 1) /// malic enzyme 1, NADP(+)-dependent, cytosolic	BC011081	17436 /// 677317	Mm.148155.1	1318.38	1527.83	1337.47	1394.56	2384.66	1680.13	1366.7	1810.5	1192.01	646.34	656.17	831.507	0.59625	1.29826			68089	Entrez Gene	MGI:1915339	Arpc4	actin related protein 2/3 complex, subunit 4	protein coding gene	ENSMUSG00000079426						1423792_a_at	Cmtm6	CKLF-like MARVEL transmembrane domain containing 6	BC027248	67213	Mm.28858.1	253.31	574.28	22.2	283.263	367.75	433.8	14.09
			1454731_at	Myo10	myosin X	BB794772	17909	Mm.27440.1	1818.2	1506.16	1528.38	1617.58	2671.9	1342.27	1202.09	1738.75	1221.14	828.96	844.03	964.71	0.596391	1.07491			215387	Entrez Gene	MGI:2444777	Ncaph	non-SMC condensin I complex, subunit H	protein coding gene	ENSMUSG00000034906						1429309_at	Prdm16	PR domain containing 16	BF471654	70673	Mm.62101.1	104.21	9.28	98.19	70.56	29.74	65.37	124.38
			1426367_at	Cab39l	calcium binding protein 39-like	AK013205	69008	Mm.179091.3	187.35	231.89	227.58	215.607	404.48	385.78	141.89	310.717	160.89	139.37	85.54	128.6	0.596457	1.44113			319924	Entrez Gene	MGI:1860297	Apba1	amyloid beta (A4) precursor protein binding, family A, member 1	protein coding gene	ENSMUSG00000024897						1419864_x_at	Mm.55092.1		AA119213		Mm.55092.1	704.99	646.45	605.13	652.19	593.07	873.25	1038.99
			1423587_a_at	Exosc10	exosome component 10	BM219113	50912	Mm.28159.1	181.95	267.71	1069.75	506.47	413.57	724.96	458.29	532.273	281.23	421.86	203.52	302.203	0.596686	1.05095			21763	Entrez Gene	MGI:102465	Tex2	testis expressed gene 2	protein coding gene	ENSMUSG00000040548						1436572_at	Ccdc45	coiled-coil domain containing 45	BB010592	320162	Mm.30524.1	698.96	188.06	293.02	393.347	342.59	287.45	164.07
			1452713_a_at	Snrnp40	small nuclear ribonucleoprotein 40 (U5)	AK002371	66585	Mm.29606.1	375.66	333.74	317.04	342.147	457.16	513.55	386.26	452.323	291.39	51.23	270.53	204.383	0.597356	1.32202			272551	Entrez Gene	MGI:1921019	Gins2	GINS complex subunit 2 (Psf2 homolog)	protein coding gene	ENSMUSG00000031821						1437132_x_at	Nedd9	neural precursor cell expressed, developmentally down-regulated gene 9	BB535494	18003	Mm.8315.2	212.62	325.53	27.07	188.407	185.37	220.3	191.66
			1436934_s_at	Aco2	aconitase 2, mitochondrial	AU019938	11429	Mm.215115.2	272.42	307.93	363.44	314.597	400.78	398.42	195.72	331.64	404.92	118.84	40.29	188.017	0.597644	1.05418			100044230		No associated gene										1436066_at	Kalrn	kalirin, RhoGEF kinase	BI965477	545156	Mm.6150.1	494.64	328.6	240.97	354.737	1714.06	208.52	376.05
			1420095_s_at	Zscan21	zinc finger and SCAN domain containing 21	AI326272	22697	Mm.206897.1	1088.7	3703.14	1097.59	1963.14	1497.11	1183.21	1195.02	1291.78	1758.2	1083.94	679.11	1173.75	0.597893	0.658016			57357	Entrez Gene	MGI:1930252	Srd5a3	steroid 5 alpha-reductase 3	protein coding gene	ENSMUSG00000029233						1453106_a_at	Rnmt	RNA (guanine-7-) methyltransferase	AK015403	67897	Mm.27544.2	1054.72	1328.92	1003.32	1128.99	1857.34	1723.81	2056.33
			1431228_s_at	4930526I15Rik	RIKEN cDNA 4930526I15 gene	AA120741	75135	Mm.180942.1	277.31	200.61	117.28	198.4	95.27	141.97	94.52	110.587	93.47	124.59	137.83	118.63	0.597933	0.557392			231507	Entrez Gene	MGI:2445289	Plac8	placenta-specific 8	protein coding gene	ENSMUSG00000029322						1453090_x_at	LOC666466 /// Obox1 /// Obox2	similar to OBOX2 /// oocyte specific homeobox 1 /// oocyte specific homeobox 2	BM228792	246792 /// 666466 /// 71468	Mm.26391.1	2939.39	2958.71	3691.54	3196.55	4630.02	5318.85	5760.84
			1427933_at	Vps33b	vacuolar protein sorting 33B (yeast)	AV335714	233405	Mm.37879.1	764.99	969.21	676.55	803.583	578.81	315.73	341.68	412.073	571.51	76.85	793.94	480.767	0.598279	0.512795			66615	Entrez Gene	MGI:1913865	Atg4b	autophagy related 4B, cysteine peptidase	protein coding gene	ENSMUSG00000026280						1428369_s_at	Arhgap21	Rho GTPase activating protein 21	BM213829	71435	Mm.28507.1	775.81	690.85	474.17	646.943	1168.1	876.02	304.44
			1415811_at	Uhrf1	ubiquitin-like, containing PHD and RING finger domains, 1	BB702754	18140	Mm.42196.1	1431.52	2850.04	5591.14	3290.9	1765.97	1837.92	3022.23	2208.71	2036.49	1405.58	2469.82	1970.63	0.598812	0.671156			214601	Entrez Gene	MGI:95048	Slc10a3	solute carrier family 10 (sodium/bile acid cotransporter family), member 3	protein coding gene	ENSMUSG00000032806						1426243_at	Cth	cystathionase (cystathionine gamma-lyase)	BC019483	107869	Mm.28301.1	404.98	165.03	114.99	228.333	419.19	399.47	83.24
			1455550_x_at	Serinc3	serine incorporator 3	BE691746	26943	Mm.4962.4	1441.54	879.19	779.97	1033.57	1321.41	849.8	217.32	796.177	734.14	549.52	573.58	619.08	0.598974	0.77032			69269	Entrez Gene	MGI:1341284	Scnm1	sodium channel modifier 1	protein coding gene	ENSMUSG00000092607						1425862_a_at	Pik3c2a	phosphatidylinositol 3-kinase, C2 domain containing, alpha polypeptide	U52193	18704	Mm.3810.2	329.09	375.07	609.4	437.853	450.98	743.34	553.81
			1423263_at	EG544973 /// EG623365 /// EG627371 /// EG636952 /// H3f3a /// H3f3b /// LOC100045490 /// OTTMUSG00000016509	predicted gene, EG544973 /// predicted gene, EG623365 /// predicted gene, EG627371 /// predicted gene, EG636952 /// H3 histone, family 3A /// H3 histone, family 3B /// similar to H3 histone, family 3A /// predicted gene, OTTMUSG00000016509	BI111967	100045490 /// 15078 /// 15081 /// 544973 /// 623365 /// 625328 /// 627371 /// 636952	Mm.89136.1	1460.83	1669.54	1299.21	1476.53	4869.91	3491.38	1232.39	3197.89	1145.33	904.17	605.53	885.01	0.599386	2.16582			74157	Entrez Gene	MGI:1921407	Cmtr1	cap methyltransferase 1	protein coding gene	ENSMUSG00000024019						1426613_a_at	Snrpb2	U2 small nuclear ribonucleoprotein B	AV066554	20639	Mm.1323.1	1046.29	1232.62	1261.83	1180.25	1428.68	1887.1	1942.45
			1432447_a_at	2310005N01Rik	RIKEN cDNA 2310005N01 gene	AK009177	70088	Mm.36000.2	684.46	304.31	802.58	597.117	705.61	608.09	796.89	703.53	469.63	147.43	457.75	358.27	0.6	1.17821			218035	Entrez Gene	MGI:1929215	Vps41	VPS41 HOPS complex subunit	protein coding gene	ENSMUSG00000041236						1434036_at	Mtss1	metastasis suppressor 1	AV024771	211401	Mm.196718.3	1409.05	1125.08	1065.79	1199.97	2551.43	1841.38	1214.35
			1416213_x_at	Surf4	surfeit gene 4	BF122782	20932	Mm.2795.1	2647.46	2480.82	1721.35	2283.21	2989.08	2789.05	2522.35	2766.83	1671.41	1431.67	1012.3	1371.79	0.600818	1.21181			382106	Entrez Gene	MGI:3646659	Fbxw24	F-box and WD-40 domain protein 24	protein coding gene	ENSMUSG00000062275						1428123_at	Fam125b	family with sequence similarity 125, member B	AK012178	72543	Mm.23017.1	312.2	304.46	371.78	329.48	173.57	331.65	786.95
			1415877_at	Dpysl3	dihydropyrimidinase-like 3	NM_009468	22240	Mm.180905.1	234.8	118.32	163.42	172.18	130.08	81.66	137.61	116.45	76.28	101.37	132.79	103.48	0.600999	0.676327			269878	Entrez Gene	MGI:2446294	Megf8	multiple EGF-like-domains 8	protein coding gene	ENSMUSG00000045039						1422698_s_at	Jarid2	jumonji, AT rich interactive domain 2	NM_021878	16468	Mm.25059.1	675.57	860.8	594.26	710.21	1129.52	1007.78	893.87
			1433890_a_at	Bat3	HLA-B-associated transcript 3	AW545877	224727	Mm.203962.2	256.53	504.7	156.48	305.903	88.55	41.51	43.45	57.8367	248.62	104.18	198.8	183.867	0.601061	0.189068			70428	Entrez Gene	MGI:1917678	Polr3b	polymerase (RNA) III (DNA directed) polypeptide B	protein coding gene	ENSMUSG00000034453						1428260_at	Atl1	atlastin GTPase 1	BE948928	73991	Mm.26381.1	1498.27	1359.35	1194.05	1350.56	1737.87	1799.21	1251.73
			1448365_at	Exosc7	exosome component 7	NM_025568	66446	Mm.41562.1	580.54	959.41	802.79	780.913	1110.77	896.59	1570.76	1192.71	397.04	591.26	420.32	469.54	0.60127	1.52732			242736	Entrez Gene	MGI:2140473	Pramel12	PRAME like 12	protein coding gene	ENSMUSG00000046862						1438289_a_at	Sumo1	SMT3 suppressor of mif two 3 homolog 1 (yeast)	AV021595	22218	Mm.7353.3	3962.61	1442.12	742.1	2048.94	3914.41	1563.23	453.06
			1418721_at	Cops7b	COP9 (constitutive photomorphogenic) homolog, subunit 7b (Arabidopsis thaliana)	BB650066	26895	Mm.12973.1	362.42	126.75	694.62	394.597	263.96	267.16	28.57	186.563	144.06	465.66	102.21	237.31	0.601399	0.472795			76510	Entrez Gene	MGI:1923760	Trappc9	trafficking protein particle complex 9	protein coding gene	ENSMUSG00000047921						1451907_a_at	Plekha4	pleckstrin homology domain containing, family A (phosphoinositide binding specific) member 4	BC024961	69217	Mm.25530.2	83	27.14	46.83	52.3233	121.12	69.94	103.5
			1438811_at	Dlgap5	discs, large (Drosophila) homolog-associated protein 5	BB132734	218977	Mm.132188.1	111.84	390.1	146.06	216	131.44	162.68	13.12	102.413	49.75	282.15	57.99	129.963	0.601682	0.474136			219249	Entrez Gene	MGI:2444023	Tdrd3	tudor domain containing 3	protein coding gene	ENSMUSG00000022019						1456433_at	Rcbtb1	regulator of chromosome condensation (RCC1) and BTB (POZ) domain containing protein 1	BB000798	71330	Mm.46719.3	107.8	33.87	93.01	78.2267	98.77	211.58	34.79
			1433717_at	D19Wsu162e	DNA segment, Chr 19, Wayne State University 162, expressed	BI903574	226178	Mm.29398.1	907.13	822.79	531.9	753.94	865.15	1890.4	487.77	1081.11	526.36	385.45	449.21	453.673	0.601737	1.43394			72351	Entrez Gene	MGI:1921875	Ptar1	protein prenyltransferase alpha subunit repeat containing 1	protein coding gene	ENSMUSG00000074925						1441454_at	Zhx3	zinc fingers and homeoboxes 3	AV274462	320799	Mm.189598.1	429.96	382.45	403.89	405.433	414.13	471.38	385.8
			1448570_at	Gmfb	glia maturation factor, beta	BG228815	63985	Mm.87312.1	332.26	638.8	628.1	533.053	540.26	359.6	275.24	391.7	444.68	223.68	295.32	321.227	0.602616	0.734823			102122	Entrez Gene	MGI:1919637	Psme3ip1	proteasome activator subunit 3 interacting protein 1	protein coding gene	ENSMUSG00000031774						1435536_at	Rsc1a1	regulatory solute carrier protein, family 1, member 1	BE137091	69994	Mm.34617.1	688.96	80.54	375.28	381.593	438.71	369.3	234.5
			1424514_at	LOC100045963 /// Rnf126	similar to Ring finger protein 126 /// ring finger protein 126	BC016543	100045963 /// 70294	Mm.27667.1	2214.37	1074.06	1670.53	1652.99	1610.35	1051.61	672.59	1111.52	610.24	1935.97	442.35	996.187	0.602659	0.672429			69962	Entrez Gene	MGI:1917212	Mettl18	methyltransferase like 18	protein coding gene	ENSMUSG00000041396						1428645_at	Gnai3	guanine nucleotide binding protein (G protein), alpha inhibiting 3	BM207342	14679	Mm.22704.1	829.12	928.27	995.23	917.54	832.19	1400.6	637.48
			1426425_at	Sugt1	SGT1, suppressor of G2 allele of SKP1 (S. cerevisiae)	BE853371	67955	Mm.18972.1	1350.42	2399.63	1738.22	1829.42	2319.05	1787.06	2296.15	2134.09	851.78	1191.97	1264.19	1102.65	0.602729	1.16654			16004	Entrez Gene	MGI:96435	Igf2r	insulin-like growth factor 2 receptor	protein coding gene	ENSMUSG00000023830						1420474_at	Mtpn	myotrophin	NM_008098	14489	Mm.4143.1	713.24	831.89	265.47	603.533	760.36	985.27	427.81
			1434733_at	Stk36	serine/threonine kinase 36 (fused homolog, Drosophila)	BB528554	269209	Mm.31304.2	888.92	767.5	520.19	725.537	928.22	732.88	1269.66	976.92	383.46	522.81	406.21	437.493	0.602993	1.34648			56364	Entrez Gene	MGI:1927231	Zmym3	zinc finger, MYM-type 3	protein coding gene	ENSMUSG00000031310						1427625_a_at	Herc2	hect (homologous to the E6-AP (UBE3A) carboxyl terminus) domain and RCC1 (CHC1)-like domain (RLD) 2	AF061532	15204	Mm.20929.3	348.26	80.35	128.75	185.787	220.79	215.3	169.82
			1430890_at	2210010C17Rik	RIKEN cDNA 2210010C17 gene	AK008696	70080	Mm.158322.1	276.19	262.02	415.12	317.777	338.84	474.08	783.59	532.17	115.67	237.85	221.43	191.65	0.603097	1.67467			104184	Entrez Gene	MGI:1345186	Blmh	bleomycin hydrolase	protein coding gene	ENSMUSG00000020840						1415963_at	Hnrnph2	heterogeneous nuclear ribonucleoprotein H2	NM_019868	56258	Mm.133936.1	103.86	457.78	80.31	213.983	431.65	234.25	435.44
			1435351_at	Bend5	BEN domain containing 5	AA189197	67621	Mm.45533.1	151.44	467.56	175.33	264.777	99.41	133.81	18.32	83.8467	108.84	344.12	26.29	159.75	0.603339	0.316669			100044209		No associated gene										1449115_at	Mtf2	metal response element binding transcription factor 2	BG066919	17765	Mm.10563.1	173.15	12.39	103.67	96.4033	109.9	362.22	10.23
			1454774_at	Zfp445	zinc finger protein 445	BF141180	235682	Mm.220893.1	285.69	558.2	44.88	296.257	284.16	346.19	17.42	215.923	203.8	149.72	182.76	178.76	0.603396	0.728839			78100	Entrez Gene	MGI:1925350	Msantd4	Myb/SANT-like DNA-binding domain containing 4 with coiled-coils	protein coding gene	ENSMUSG00000041124						1428090_at	Ptcd3	pentatricopeptide repeat domain 3	AK013131	69956	Mm.30256.1	733.79	411.29	151.22	432.1	420.23	780.78	305.83
			1435741_at	Pde8b	phosphodiesterase 8B	BB312125	218461	Mm.100167.1	397.88	107.71	163.05	222.88	466.41	455.56	207.38	376.45	140.44	27.18	236.02	134.547	0.603673	1.68903			227634	Entrez Gene	MGI:3036242	Camsap1	calmodulin regulated spectrin-associated protein 1	protein coding gene	ENSMUSG00000026933						1456627_at	Ubqln2	Ubiquilin 2, mRNA (cDNA clone IMAGE	BE950186	54609	Mm.92529.2	59.12	88.15	155.12	100.797	109.63	96.96	333.55
			1436266_x_at	Cbx1 /// LOC100047028	chromobox homolog 1 (Drosophila HP1 beta) /// similar to heterochromatin protein 1 beta	BI440502	100047028 /// 12412	Mm.29055.4	1237.19	1134.98	934.12	1102.1	1337.34	1397.24	854.74	1196.44	754.87	712.9	528.85	665.54	0.603885	1.0856			69237	Entrez Gene	MGI:1916487	Gtpbp4	GTP binding protein 4	protein coding gene	ENSMUSG00000021149						1417749_a_at	Tjp1	tight junction protein 1	NM_009386	21872	Mm.4342.1	429.21	599.49	471.76	500.153	871.42	828.68	565.27
			1428678_s_at	Wdr73	WD repeat domain 73	AK004708	71968	Mm.201075.1	236.11	448.43	313.65	332.73	349.6	384.77	375.5	369.957	176.49	288.35	138.31	201.05	0.604244	1.11188			13427	Entrez Gene	MGI:107750	Dync1i2	dynein cytoplasmic 1 intermediate chain 2	protein coding gene	ENSMUSG00000027012						1428193_at	Usp9x	ubiquitin specific peptidase 9, X chromosome	AW554408	22284	Mm.24116.1	1003.42	504.99	844.28	784.23	1719.93	958.23	708.8
			1422814_at	Aspm	asp (abnormal spindle)-like, microcephaly associated (Drosophila)	NM_009791	12316	Mm.12940.1	3522.98	4309.29	3929.56	3920.61	3980.97	4253.54	4820.94	4351.82	3120.71	2316.6	1670.98	2369.43	0.604352	1.10998			105148	Entrez Gene	MGI:2145219	Iars	isoleucine-tRNA synthetase	protein coding gene	ENSMUSG00000037851						1419914_s_at	LOC100047601 /// Nus1	similar to DNA segment, Chr 10, ERATO Doi 438, expressed /// nuclear undecaprenyl pyrophosphate synthase 1 homolog (S. cerevisiae)	AW538011	100047601 /// 52014	Mm.199964.1	1091.07	343.69	493.68	642.813	894.9	692.14	219.11
			1435138_at	AW121567	expressed sequence AW121567	AV016797	270028	Mm.41350.1	2208.98	626.79	434.51	1090.09	813.42	778.83	489.42	693.89	622.45	617.27	737.14	658.953	0.604493	0.636542			54411	Entrez Gene	MGI:109629	Atp6ap1	ATPase, H+ transporting, lysosomal accessory protein 1	protein coding gene	ENSMUSG00000019087						1419026_at	Daxx	Fas death domain-associated protein	NM_007829	13163	Mm.28118.1	425.54	223.72	259.99	303.083	433.23	383.65	416.39
			1456348_x_at	Paqr5	progestin and adipoQ receptor family member V	BB312086	74090	Mm.96918.1	97.96	158.09	358.33	204.793	70.91	84.82	149.44	101.723	135.21	133.03	103.19	123.81	0.604561	0.496712			76952	Entrez Gene	MGI:2178563	Nt5c2	5'-nucleotidase, cytosolic II	protein coding gene	ENSMUSG00000025041						1422894_at	Sfmbt1	Scm-like with four mbt domains 1	AV214764	54650	Mm.9718.1	841.73	627.73	543.89	671.117	943.49	1278.54	843.97
[truncated: 4,059 more rows]
[truncated: 42 more columns]

## Sheet: Comparative analyses
TRANSLATED+ACTIVATED	Output	Total	Genes	Output	Total	Genes													TRANSLATED	Output	Total	Genes	Output	Total	Genes		ACTIVATED	Output	Total	Genes	Output	Total	Genes			REPRESSED	Output	Total	Genes	Output	Total	Genes
[truncated: 1,693 more rows]
